# Supplementary material for: The unprecedented Pacific Northwest heatwave of June 2021
Source: Nat Commun. 2023 Feb 9;14:727. doi: 10.1038/s41467-023-36289-3 (PMC9910268; doi:10.1038/s41467-023-36289-3)
Supplement: Supplementary file 2 — Source Data [file 41467_2023_36289_MOESM2_ESM.zip]

Archive with 42 entries (37 files):
- June2021_data/
- June2021_data/agriculture/
- __MACOSX/June2021_data/._agriculture
- June2021_data/.DS_Store
- __MACOSX/June2021_data/._.DS_Store
- June2021_data/glacier_snowmelt/
- June2021_data/marine_life/
- June2021_data/overview/
- June2021_data/agriculture/bc_fruit.csv
- __MACOSX/June2021_data/agriculture/._bc_fruit.csv
- June2021_data/agriculture/.DS_Store
- __MACOSX/June2021_data/agriculture/._.DS_Store
- June2021_data/agriculture/bc_veg.csv
- __MACOSX/June2021_data/agriculture/._bc_veg.csv
- June2021_data/agriculture/bcab_fieldcrops.csv
- __MACOSX/June2021_data/agriculture/._bcab_fieldcrops.csv
- June2021_data/agriculture/ndvi2000_db.csv
- __MACOSX/June2021_data/agriculture/._ndvi2000_db.csv
- June2021_data/agriculture/ndvi_yieldanomalies_bcab.R
- __MACOSX/June2021_data/agriculture/._ndvi_yieldanomalies_bcab.R
- June2021_data/agriculture/bc_fruit.xls
- __MACOSX/June2021_data/agriculture/._bc_fruit.xls
- June2021_data/agriculture/ndvi2000_db.xls
- __MACOSX/June2021_data/agriculture/._ndvi2000_db.xls
- June2021_data/agriculture/bcab_fieldcrops.xls
- __MACOSX/June2021_data/agriculture/._bcab_fieldcrops.xls
- June2021_data/agriculture/bc_veg.xls
- __MACOSX/June2021_data/agriculture/._bc_veg.xls
- June2021_data/glacier_snowmelt/.DS_Store
- __MACOSX/June2021_data/glacier_snowmelt/._.DS_Store
- June2021_data/glacier_snowmelt/Glacier_snowmelt_streamflow_data_urls.docx
- __MACOSX/June2021_data/glacier_snowmelt/._Glacier_snowmelt_streamflow_data_urls.docx
- June2021_data/marine_life/marine_life_mortality.xlsx
- __MACOSX/June2021_data/marine_life/._marine_life_mortality.xlsx
- June2021_data/overview/ltce-temperature.csv
- June2021_data/overview/ltce-temperature_NWTerritories.csv
- June2021_data/overview/.DS_Store
- __MACOSX/June2021_data/overview/._.DS_Store
- June2021_data/overview/Lytton_Tmax.csv
- __MACOSX/June2021_data/overview/._Lytton_Tmax.csv
- June2021_data/overview/ltce-temperature_Saskatchewan.csv
- June2021_data/overview/ltce-temperature_Alberta.csv
