# Supplementary material for: The unprecedented Pacific Northwest heatwave of June 2021
Source: Nat Commun. 2023 Feb 9;14:727. doi: 10.1038/s41467-023-36289-3 (PMC9910268; doi:10.1038/s41467-023-36289-3)
Supplement: Supplementary file 2 — Source Data [file 41467_2023_36289_MOESM2_ESM.zip › June2021_data/agriculture/bc_fruit.csv]

REF_DATE	GEO	DGUID	Estimates	Commodity	Farm area, production, value	UOM	UOM_ID	SCALAR_FACTOR	SCALAR_ID	VECTOR	COORDINATE	VALUE	STATUS	SYMBOL	TERMINATED	DECIMALS
2002	British Columbia	2016A000259	Marketed production	Fresh apples [114114111]	Metric tonnes	Metric tonnes	214	units	0	v52151336	13.1.1.7	103555				0
2003	British Columbia	2016A000259	Marketed production	Fresh apples [114114111]	Metric tonnes	Metric tonnes	214	units	0	v52151336	13.1.1.7	116392				0
2004	British Columbia	2016A000259	Marketed production	Fresh apples [114114111]	Metric tonnes	Metric tonnes	214	units	0	v52151336	13.1.1.7	103047				0
2005	British Columbia	2016A000259	Marketed production	Fresh apples [114114111]	Metric tonnes	Metric tonnes	214	units	0	v52151336	13.1.1.7	117367				0
2006	British Columbia	2016A000259	Marketed production	Fresh apples [114114111]	Metric tonnes	Metric tonnes	214	units	0	v52151336	13.1.1.7	125639				0
2007	British Columbia	2016A000259	Marketed production	Fresh apples [114114111]	Metric tonnes	Metric tonnes	214	units	0	v52151336	13.1.1.7	77111				0
2008	British Columbia	2016A000259	Marketed production	Fresh apples [114114111]	Metric tonnes	Metric tonnes	214	units	0	v52151336	13.1.1.7	106367				0
2009	British Columbia	2016A000259	Marketed production	Fresh apples [114114111]	Metric tonnes	Metric tonnes	214	units	0	v52151336	13.1.1.7	93259				0
2010	British Columbia	2016A000259	Marketed production	Fresh apples [114114111]	Metric tonnes	Metric tonnes	214	units	0	v52151336	13.1.1.7	92146				0
2011	British Columbia	2016A000259	Marketed production	Fresh apples [114114111]	Metric tonnes	Metric tonnes	214	units	0	v52151336	13.1.1.7	100107				0
2012	British Columbia	2016A000259	Marketed production	Fresh apples [114114111]	Metric tonnes	Metric tonnes	214	units	0	v52151336	13.1.1.7	101354				0
2013	British Columbia	2016A000259	Marketed production	Fresh apples [114114111]	Metric tonnes	Metric tonnes	214	units	0	v52151336	13.1.1.7	84397				0
2014	British Columbia	2016A000259	Marketed production	Fresh apples [114114111]	Metric tonnes	Metric tonnes	214	units	0	v52151336	13.1.1.7	100554				0
2015	British Columbia	2016A000259	Marketed production	Fresh apples [114114111]	Metric tonnes	Metric tonnes	214	units	0	v52151336	13.1.1.7	101533				0
2016	British Columbia	2016A000259	Marketed production	Fresh apples [114114111]	Metric tonnes	Metric tonnes	214	units	0	v52151336	13.1.1.7	103626				0
2017	British Columbia	2016A000259	Marketed production	Fresh apples [114114111]	Metric tonnes	Metric tonnes	214	units	0	v52151336	13.1.1.7	100694				0
2018	British Columbia	2016A000259	Marketed production	Fresh apples [114114111]	Metric tonnes	Metric tonnes	214	units	0	v52151336	13.1.1.7	103020				0
2019	British Columbia	2016A000259	Marketed production	Fresh apples [114114111]	Metric tonnes	Metric tonnes	214	units	0	v52151336	13.1.1.7	104018				0
2020	British Columbia	2016A000259	Marketed production	Fresh apples [114114111]	Metric tonnes	Metric tonnes	214	units	0	v52151336	13.1.1.7	91423				0
2021	British Columbia	2016A000259	Marketed production	Fresh apples [114114111]	Metric tonnes	Metric tonnes	214	units	0	v52151336	13.1.1.7	83344				0
2007	British Columbia	2016A000259	Marketed production	Fresh apricots [114114431]	Metric tonnes	Metric tonnes	214	units	0	v52151360	13.1.9.7	708				0
2008	British Columbia	2016A000259	Marketed production	Fresh apricots [114114431]	Metric tonnes	Metric tonnes	214	units	0	v52151360	13.1.9.7	937				0
2009	British Columbia	2016A000259	Marketed production	Fresh apricots [114114431]	Metric tonnes	Metric tonnes	214	units	0	v52151360	13.1.9.7	755				0
2010	British Columbia	2016A000259	Marketed production	Fresh apricots [114114431]	Metric tonnes	Metric tonnes	214	units	0	v52151360	13.1.9.7	514				0
2011	British Columbia	2016A000259	Marketed production	Fresh apricots [114114431]	Metric tonnes	Metric tonnes	214	units	0	v52151360	13.1.9.7	402				0
2012	British Columbia	2016A000259	Marketed production	Fresh apricots [114114431]	Metric tonnes	Metric tonnes	214	units	0	v52151360	13.1.9.7	579				0
2013	British Columbia	2016A000259	Marketed production	Fresh apricots [114114431]	Metric tonnes	Metric tonnes	214	units	0	v52151360	13.1.9.7	426				0
2014	British Columbia	2016A000259	Marketed production	Fresh apricots [114114431]	Metric tonnes	Metric tonnes	214	units	0	v52151360	13.1.9.7	803				0
2015	British Columbia	2016A000259	Marketed production	Fresh apricots [114114431]	Metric tonnes	Metric tonnes	214	units	0	v52151360	13.1.9.7	889				0
2016	British Columbia	2016A000259	Marketed production	Fresh apricots [114114431]	Metric tonnes	Metric tonnes	214	units	0	v52151360	13.1.9.7	1022				0
2017	British Columbia	2016A000259	Marketed production	Fresh apricots [114114431]	Metric tonnes	Metric tonnes	214	units	0	v52151360	13.1.9.7	794				0
2018	British Columbia	2016A000259	Marketed production	Fresh apricots [114114431]	Metric tonnes	Metric tonnes	214	units	0	v52151360	13.1.9.7	907				0
2019	British Columbia	2016A000259	Marketed production	Fresh apricots [114114431]	Metric tonnes	Metric tonnes	214	units	0	v52151360	13.1.9.7	818				0
2020	British Columbia	2016A000259	Marketed production	Fresh apricots [114114431]	Metric tonnes	Metric tonnes	214	units	0	v52151360	13.1.9.7	732				0
2021	British Columbia	2016A000259	Marketed production	Fresh apricots [114114431]	Metric tonnes	Metric tonnes	214	units	0	v52151360	13.1.9.7	636				0
2002	British Columbia	2016A000259	Marketed production	Fresh blueberries [1141114]	Metric tonnes	Metric tonnes	214	units	0	v52151339	13.1.2.7	18098				0
2003	British Columbia	2016A000259	Marketed production	Fresh blueberries [1141114]	Metric tonnes	Metric tonnes	214	units	0	v52151339	13.1.2.7	23795				0
2004	British Columbia	2016A000259	Marketed production	Fresh blueberries [1141114]	Metric tonnes	Metric tonnes	214	units	0	v52151339	13.1.2.7	31230				0
2005	British Columbia	2016A000259	Marketed production	Fresh blueberries [1141114]	Metric tonnes	Metric tonnes	214	units	0	v52151339	13.1.2.7	25016				0
2006	British Columbia	2016A000259	Marketed production	Fresh blueberries [1141114]	Metric tonnes	Metric tonnes	214	units	0	v52151339	13.1.2.7	23587				0
2007	British Columbia	2016A000259	Marketed production	Fresh blueberries [1141114]	Metric tonnes	Metric tonnes	214	units	0	v52151339	13.1.2.7	33466				0
2008	British Columbia	2016A000259	Marketed production	Fresh blueberries [1141114]	Metric tonnes	Metric tonnes	214	units	0	v52151339	13.1.2.7	30844				0
2009	British Columbia	2016A000259	Marketed production	Fresh blueberries [1141114]	Metric tonnes	Metric tonnes	214	units	0	v52151339	13.1.2.7	40075				0
2010	British Columbia	2016A000259	Marketed production	Fresh blueberries [1141114]	Metric tonnes	Metric tonnes	214	units	0	v52151339	13.1.2.7	40823				0
2011	British Columbia	2016A000259	Marketed production	Fresh blueberries [1141114]	Metric tonnes	Metric tonnes	214	units	0	v52151339	13.1.2.7	44120				0
2012	British Columbia	2016A000259	Marketed production	Fresh blueberries [1141114]	Metric tonnes	Metric tonnes	214	units	0	v52151339	13.1.2.7	52597				0
2013	British Columbia	2016A000259	Marketed production	Fresh blueberries [1141114]	Metric tonnes	Metric tonnes	214	units	0	v52151339	13.1.2.7	50277				0
2014	British Columbia	2016A000259	Marketed production	Fresh blueberries [1141114]	Metric tonnes	Metric tonnes	214	units	0	v52151339	13.1.2.7	65470				0
2015	British Columbia	2016A000259	Marketed production	Fresh blueberries [1141114]	Metric tonnes	Metric tonnes	214	units	0	v52151339	13.1.2.7	77803				0
2016	British Columbia	2016A000259	Marketed production	Fresh blueberries [1141114]	Metric tonnes	Metric tonnes	214	units	0	v52151339	13.1.2.7	74389				0
2017	British Columbia	2016A000259	Marketed production	Fresh blueberries [1141114]	Metric tonnes	Metric tonnes	214	units	0	v52151339	13.1.2.7	61510				0
2018	British Columbia	2016A000259	Marketed production	Fresh blueberries [1141114]	Metric tonnes	Metric tonnes	214	units	0	v52151339	13.1.2.7	68968				0
2019	British Columbia	2016A000259	Marketed production	Fresh blueberries [1141114]	Metric tonnes	Metric tonnes	214	units	0	v52151339	13.1.2.7	85927				0
2020	British Columbia	2016A000259	Marketed production	Fresh blueberries [1141114]	Metric tonnes	Metric tonnes	214	units	0	v52151339	13.1.2.7	72876				0
2021	British Columbia	2016A000259	Marketed production	Fresh blueberries [1141114]	Metric tonnes	Metric tonnes	214	units	0	v52151339	13.1.2.7	68607				0
2007	British Columbia	2016A000259	Marketed production	Fresh sour cherries [114114521]	Metric tonnes	Metric tonnes	214	units	0	v52151363	13.1.10.7	238				0
2008	British Columbia	2016A000259	Marketed production	Fresh sour cherries [114114521]	Metric tonnes	Metric tonnes	214	units	0	v52151363	13.1.10.7		F			0
2009	British Columbia	2016A000259	Marketed production	Fresh sour cherries [114114521]	Metric tonnes	Metric tonnes	214	units	0	v52151363	13.1.10.7		F			0
2010	British Columbia	2016A000259	Marketed production	Fresh sour cherries [114114521]	Metric tonnes	Metric tonnes	214	units	0	v52151363	13.1.10.7	114	E			0
2011	British Columbia	2016A000259	Marketed production	Fresh sour cherries [114114521]	Metric tonnes	Metric tonnes	214	units	0	v52151363	13.1.10.7	217				0
2012	British Columbia	2016A000259	Marketed production	Fresh sour cherries [114114521]	Metric tonnes	Metric tonnes	214	units	0	v52151363	13.1.10.7	217				0
2013	British Columbia	2016A000259	Marketed production	Fresh sour cherries [114114521]	Metric tonnes	Metric tonnes	214	units	0	v52151363	13.1.10.7	87				0
2014	British Columbia	2016A000259	Marketed production	Fresh sour cherries [114114521]	Metric tonnes	Metric tonnes	214	units	0	v52151363	13.1.10.7	132				0
2015	British Columbia	2016A000259	Marketed production	Fresh sour cherries [114114521]	Metric tonnes	Metric tonnes	214	units	0	v52151363	13.1.10.7	240				0
2016	British Columbia	2016A000259	Marketed production	Fresh sour cherries [114114521]	Metric tonnes	Metric tonnes	214	units	0	v52151363	13.1.10.7	186				0
2017	British Columbia	2016A000259	Marketed production	Fresh sour cherries [114114521]	Metric tonnes	Metric tonnes	214	units	0	v52151363	13.1.10.7		F			0
2018	British Columbia	2016A000259	Marketed production	Fresh sour cherries [114114521]	Metric tonnes	Metric tonnes	214	units	0	v52151363	13.1.10.7	117				0
2019	British Columbia	2016A000259	Marketed production	Fresh sour cherries [114114521]	Metric tonnes	Metric tonnes	214	units	0	v52151363	13.1.10.7	113				0
2020	British Columbia	2016A000259	Marketed production	Fresh sour cherries [114114521]	Metric tonnes	Metric tonnes	214	units	0	v52151363	13.1.10.7		F			0
2021	British Columbia	2016A000259	Marketed production	Fresh sour cherries [114114521]	Metric tonnes	Metric tonnes	214	units	0	v52151363	13.1.10.7	135				0
2007	British Columbia	2016A000259	Marketed production	Fresh sweet cherries [114114511]	Metric tonnes	Metric tonnes	214	units	0	v52151366	13.1.11.7	7663				0
2008	British Columbia	2016A000259	Marketed production	Fresh sweet cherries [114114511]	Metric tonnes	Metric tonnes	214	units	0	v52151366	13.1.11.7	6124				0
2009	British Columbia	2016A000259	Marketed production	Fresh sweet cherries [114114511]	Metric tonnes	Metric tonnes	214	units	0	v52151366	13.1.11.7	14214				0
2010	British Columbia	2016A000259	Marketed production	Fresh sweet cherries [114114511]	Metric tonnes	Metric tonnes	214	units	0	v52151366	13.1.11.7	9408				0
2011	British Columbia	2016A000259	Marketed production	Fresh sweet cherries [114114511]	Metric tonnes	Metric tonnes	214	units	0	v52151366	13.1.11.7	10418				0
2012	British Columbia	2016A000259	Marketed production	Fresh sweet cherries [114114511]	Metric tonnes	Metric tonnes	214	units	0	v52151366	13.1.11.7	14935				0
2013	British Columbia	2016A000259	Marketed production	Fresh sweet cherries [114114511]	Metric tonnes	Metric tonnes	214	units	0	v52151366	13.1.11.7	11652				0
2014	British Columbia	2016A000259	Marketed production	Fresh sweet cherries [114114511]	Metric tonnes	Metric tonnes	214	units	0	v52151366	13.1.11.7	15198				0
2015	British Columbia	2016A000259	Marketed production	Fresh sweet cherries [114114511]	Metric tonnes	Metric tonnes	214	units	0	v52151366	13.1.11.7	16990				0
2016	British Columbia	2016A000259	Marketed production	Fresh sweet cherries [114114511]	Metric tonnes	Metric tonnes	214	units	0	v52151366	13.1.11.7	15871				0
2017	British Columbia	2016A000259	Marketed production	Fresh sweet cherries [114114511]	Metric tonnes	Metric tonnes	214	units	0	v52151366	13.1.11.7	23484				0
2018	British Columbia	2016A000259	Marketed production	Fresh sweet cherries [114114511]	Metric tonnes	Metric tonnes	214	units	0	v52151366	13.1.11.7	24452				0
2019	British Columbia	2016A000259	Marketed production	Fresh sweet cherries [114114511]	Metric tonnes	Metric tonnes	214	units	0	v52151366	13.1.11.7	21235				0
2020	British Columbia	2016A000259	Marketed production	Fresh sweet cherries [114114511]	Metric tonnes	Metric tonnes	214	units	0	v52151366	13.1.11.7	18171				0
2021	British Columbia	2016A000259	Marketed production	Fresh sweet cherries [114114511]	Metric tonnes	Metric tonnes	214	units	0	v52151366	13.1.11.7	15081				0
2007	British Columbia	2016A000259	Marketed production	Fresh cranberries [114111311]	Metric tonnes	Metric tonnes	214	units	0	v52151369	13.1.12.7	36287				0
2008	British Columbia	2016A000259	Marketed production	Fresh cranberries [114111311]	Metric tonnes	Metric tonnes	214	units	0	v52151369	13.1.12.7	31445				0
2009	British Columbia	2016A000259	Marketed production	Fresh cranberries [114111311]	Metric tonnes	Metric tonnes	214	units	0	v52151369	13.1.12.7	37421				0
2010	British Columbia	2016A000259	Marketed production	Fresh cranberries [114111311]	Metric tonnes	Metric tonnes	214	units	0	v52151369	13.1.12.7	29838				0
2011	British Columbia	2016A000259	Marketed production	Fresh cranberries [114111311]	Metric tonnes	Metric tonnes	214	units	0	v52151369	13.1.12.7	27431				0
2012	British Columbia	2016A000259	Marketed production	Fresh cranberries [114111311]	Metric tonnes	Metric tonnes	214	units	0	v52151369	13.1.12.7	37044				0
2013	British Columbia	2016A000259	Marketed production	Fresh cranberries [114111311]	Metric tonnes	Metric tonnes	214	units	0	v52151369	13.1.12.7	41571				0
2014	British Columbia	2016A000259	Marketed production	Fresh cranberries [114111311]	Metric tonnes	Metric tonnes	214	units	0	v52151369	13.1.12.7	43258				0
2015	British Columbia	2016A000259	Marketed production	Fresh cranberries [114111311]	Metric tonnes	Metric tonnes	214	units	0	v52151369	13.1.12.7	42711				0
2016	British Columbia	2016A000259	Marketed production	Fresh cranberries [114111311]	Metric tonnes	Metric tonnes	214	units	0	v52151369	13.1.12.7	45904				0
2017	British Columbia	2016A000259	Marketed production	Fresh cranberries [114111311]	Metric tonnes	Metric tonnes	214	units	0	v52151369	13.1.12.7	42628				0
2018	British Columbia	2016A000259	Marketed production	Fresh cranberries [114111311]	Metric tonnes	Metric tonnes	214	units	0	v52151369	13.1.12.7	52230				0
2019	British Columbia	2016A000259	Marketed production	Fresh cranberries [114111311]	Metric tonnes	Metric tonnes	214	units	0	v52151369	13.1.12.7	30486				0
2020	British Columbia	2016A000259	Marketed production	Fresh cranberries [114111311]	Metric tonnes	Metric tonnes	214	units	0	v52151369	13.1.12.7	45541				0
2021	British Columbia	2016A000259	Marketed production	Fresh cranberries [114111311]	Metric tonnes	Metric tonnes	214	units	0	v52151369	13.1.12.7	45939				0
2002	British Columbia	2016A000259	Marketed production	Fresh grapes [1141147]	Metric tonnes	Metric tonnes	214	units	0	v52151342	13.1.3.7	14207				0
2003	British Columbia	2016A000259	Marketed production	Fresh grapes [1141147]	Metric tonnes	Metric tonnes	214	units	0	v52151342	13.1.3.7	14776				0
2004	British Columbia	2016A000259	Marketed production	Fresh grapes [1141147]	Metric tonnes	Metric tonnes	214	units	0	v52151342	13.1.3.7	17781				0
2005	British Columbia	2016A000259	Marketed production	Fresh grapes [1141147]	Metric tonnes	Metric tonnes	214	units	0	v52151342	13.1.3.7	14742				0
2006	British Columbia	2016A000259	Marketed production	Fresh grapes [1141147]	Metric tonnes	Metric tonnes	214	units	0	v52151342	13.1.3.7	16613				0
2007	British Columbia	2016A000259	Marketed production	Fresh grapes [1141147]	Metric tonnes	Metric tonnes	214	units	0	v52151342	13.1.3.7	14885				0
2008	British Columbia	2016A000259	Marketed production	Fresh grapes [1141147]	Metric tonnes	Metric tonnes	214	units	0	v52151342	13.1.3.7	15252				0
2009	British Columbia	2016A000259	Marketed production	Fresh grapes [1141147]	Metric tonnes	Metric tonnes	214	units	0	v52151342	13.1.3.7	16264				0
2010	British Columbia	2016A000259	Marketed production	Fresh grapes [1141147]	Metric tonnes	Metric tonnes	214	units	0	v52151342	13.1.3.7	17472				0
2011	British Columbia	2016A000259	Marketed production	Fresh grapes [1141147]	Metric tonnes	Metric tonnes	214	units	0	v52151342	13.1.3.7	20972				0
2012	British Columbia	2016A000259	Marketed production	Fresh grapes [1141147]	Metric tonnes	Metric tonnes	214	units	0	v52151342	13.1.3.7	25310				0
2013	British Columbia	2016A000259	Marketed production	Fresh grapes [1141147]	Metric tonnes	Metric tonnes	214	units	0	v52151342	13.1.3.7	24294				0
2014	British Columbia	2016A000259	Marketed production	Fresh grapes [1141147]	Metric tonnes	Metric tonnes	214	units	0	v52151342	13.1.3.7	26121				0
2015	British Columbia	2016A000259	Marketed production	Fresh grapes [1141147]	Metric tonnes	Metric tonnes	214	units	0	v52151342	13.1.3.7	26236				0
2016	British Columbia	2016A000259	Marketed production	Fresh grapes [1141147]	Metric tonnes	Metric tonnes	214	units	0	v52151342	13.1.3.7	29540				0
2017	British Columbia	2016A000259	Marketed production	Fresh grapes [1141147]	Metric tonnes	Metric tonnes	214	units	0	v52151342	13.1.3.7	26481				0
2018	British Columbia	2016A000259	Marketed production	Fresh grapes [1141147]	Metric tonnes	Metric tonnes	214	units	0	v52151342	13.1.3.7	29572				0
2019	British Columbia	2016A000259	Marketed production	Fresh grapes [1141147]	Metric tonnes	Metric tonnes	214	units	0	v52151342	13.1.3.7	33061				0
2020	British Columbia	2016A000259	Marketed production	Fresh grapes [1141147]	Metric tonnes	Metric tonnes	214	units	0	v52151342	13.1.3.7	29706				0
2021	British Columbia	2016A000259	Marketed production	Fresh grapes [1141147]	Metric tonnes	Metric tonnes	214	units	0	v52151342	13.1.3.7	25810				0
2002	British Columbia	2016A000259	Marketed production	Fresh nectarines [114114421]	Metric tonnes	Metric tonnes	214	units	0	v52151372	13.1.13.7	658				0
2003	British Columbia	2016A000259	Marketed production	Fresh nectarines [114114421]	Metric tonnes	Metric tonnes	214	units	0	v52151372	13.1.13.7	816				0
2004	British Columbia	2016A000259	Marketed production	Fresh nectarines [114114421]	Metric tonnes	Metric tonnes	214	units	0	v52151372	13.1.13.7	771				0
2005	British Columbia	2016A000259	Marketed production	Fresh nectarines [114114421]	Metric tonnes	Metric tonnes	214	units	0	v52151372	13.1.13.7	699				0
2006	British Columbia	2016A000259	Marketed production	Fresh nectarines [114114421]	Metric tonnes	Metric tonnes	214	units	0	v52151372	13.1.13.7	866				0
2007	British Columbia	2016A000259	Marketed production	Fresh nectarines [114114421]	Metric tonnes	Metric tonnes	214	units	0	v52151372	13.1.13.7	794				0
2008	British Columbia	2016A000259	Marketed production	Fresh nectarines [114114421]	Metric tonnes	Metric tonnes	214	units	0	v52151372	13.1.13.7	844				0
2009	British Columbia	2016A000259	Marketed production	Fresh nectarines [114114421]	Metric tonnes	Metric tonnes	214	units	0	v52151372	13.1.13.7	674				0
2010	British Columbia	2016A000259	Marketed production	Fresh nectarines [114114421]	Metric tonnes	Metric tonnes	214	units	0	v52151372	13.1.13.7	1023				0
2011	British Columbia	2016A000259	Marketed production	Fresh nectarines [114114421]	Metric tonnes	Metric tonnes	214	units	0	v52151372	13.1.13.7	806				0
2012	British Columbia	2016A000259	Marketed production	Fresh nectarines [114114421]	Metric tonnes	Metric tonnes	214	units	0	v52151372	13.1.13.7	791				0
2013	British Columbia	2016A000259	Marketed production	Fresh nectarines [114114421]	Metric tonnes	Metric tonnes	214	units	0	v52151372	13.1.13.7	659				0
2014	British Columbia	2016A000259	Marketed production	Fresh nectarines [114114421]	Metric tonnes	Metric tonnes	214	units	0	v52151372	13.1.13.7	868				0
2015	British Columbia	2016A000259	Marketed production	Fresh nectarines [114114421]	Metric tonnes	Metric tonnes	214	units	0	v52151372	13.1.13.7	905				0
2016	British Columbia	2016A000259	Marketed production	Fresh nectarines [114114421]	Metric tonnes	Metric tonnes	214	units	0	v52151372	13.1.13.7	1078				0
2017	British Columbia	2016A000259	Marketed production	Fresh nectarines [114114421]	Metric tonnes	Metric tonnes	214	units	0	v52151372	13.1.13.7	714				0
2018	British Columbia	2016A000259	Marketed production	Fresh nectarines [114114421]	Metric tonnes	Metric tonnes	214	units	0	v52151372	13.1.13.7	798				0
2019	British Columbia	2016A000259	Marketed production	Fresh nectarines [114114421]	Metric tonnes	Metric tonnes	214	units	0	v52151372	13.1.13.7	761				0
2020	British Columbia	2016A000259	Marketed production	Fresh nectarines [114114421]	Metric tonnes	Metric tonnes	214	units	0	v52151372	13.1.13.7	712				0
2021	British Columbia	2016A000259	Marketed production	Fresh nectarines [114114421]	Metric tonnes	Metric tonnes	214	units	0	v52151372	13.1.13.7	602				0
2002	British Columbia	2016A000259	Marketed production	Fresh peaches [114114411]	Metric tonnes	Metric tonnes	214	units	0	v52151345	13.1.4.7	5488				0
2003	British Columbia	2016A000259	Marketed production	Fresh peaches [114114411]	Metric tonnes	Metric tonnes	214	units	0	v52151345	13.1.4.7	5611				0
2004	British Columbia	2016A000259	Marketed production	Fresh peaches [114114411]	Metric tonnes	Metric tonnes	214	units	0	v52151345	13.1.4.7	5364				0
2005	British Columbia	2016A000259	Marketed production	Fresh peaches [114114411]	Metric tonnes	Metric tonnes	214	units	0	v52151345	13.1.4.7	4481				0
2006	British Columbia	2016A000259	Marketed production	Fresh peaches [114114411]	Metric tonnes	Metric tonnes	214	units	0	v52151345	13.1.4.7	5909				0
2007	British Columbia	2016A000259	Marketed production	Fresh peaches [114114411]	Metric tonnes	Metric tonnes	214	units	0	v52151345	13.1.4.7	6407				0
2008	British Columbia	2016A000259	Marketed production	Fresh peaches [114114411]	Metric tonnes	Metric tonnes	214	units	0	v52151345	13.1.4.7	4400				0
2009	British Columbia	2016A000259	Marketed production	Fresh peaches [114114411]	Metric tonnes	Metric tonnes	214	units	0	v52151345	13.1.4.7	3744				0
2010	British Columbia	2016A000259	Marketed production	Fresh peaches [114114411]	Metric tonnes	Metric tonnes	214	units	0	v52151345	13.1.4.7	4755				0
2011	British Columbia	2016A000259	Marketed production	Fresh peaches [114114411]	Metric tonnes	Metric tonnes	214	units	0	v52151345	13.1.4.7	4858				0
2012	British Columbia	2016A000259	Marketed production	Fresh peaches [114114411]	Metric tonnes	Metric tonnes	214	units	0	v52151345	13.1.4.7	6310				0
2013	British Columbia	2016A000259	Marketed production	Fresh peaches [114114411]	Metric tonnes	Metric tonnes	214	units	0	v52151345	13.1.4.7	4876				0
2014	British Columbia	2016A000259	Marketed production	Fresh peaches [114114411]	Metric tonnes	Metric tonnes	214	units	0	v52151345	13.1.4.7	6382				0
2015	British Columbia	2016A000259	Marketed production	Fresh peaches [114114411]	Metric tonnes	Metric tonnes	214	units	0	v52151345	13.1.4.7	6130				0
2016	British Columbia	2016A000259	Marketed production	Fresh peaches [114114411]	Metric tonnes	Metric tonnes	214	units	0	v52151345	13.1.4.7	6309				0
2017	British Columbia	2016A000259	Marketed production	Fresh peaches [114114411]	Metric tonnes	Metric tonnes	214	units	0	v52151345	13.1.4.7	5392				0
2018	British Columbia	2016A000259	Marketed production	Fresh peaches [114114411]	Metric tonnes	Metric tonnes	214	units	0	v52151345	13.1.4.7	5796				0
2019	British Columbia	2016A000259	Marketed production	Fresh peaches [114114411]	Metric tonnes	Metric tonnes	214	units	0	v52151345	13.1.4.7	5593				0
2020	British Columbia	2016A000259	Marketed production	Fresh peaches [114114411]	Metric tonnes	Metric tonnes	214	units	0	v52151345	13.1.4.7	5074				0
2021	British Columbia	2016A000259	Marketed production	Fresh peaches [114114411]	Metric tonnes	Metric tonnes	214	units	0	v52151345	13.1.4.7	5010				0
2002	British Columbia	2016A000259	Marketed production	Fresh pears [114114211]	Metric tonnes	Metric tonnes	214	units	0	v52151348	13.1.5.7	7453				0
2003	British Columbia	2016A000259	Marketed production	Fresh pears [114114211]	Metric tonnes	Metric tonnes	214	units	0	v52151348	13.1.5.7	6863				0
2004	British Columbia	2016A000259	Marketed production	Fresh pears [114114211]	Metric tonnes	Metric tonnes	214	units	0	v52151348	13.1.5.7	5293				0
2005	British Columbia	2016A000259	Marketed production	Fresh pears [114114211]	Metric tonnes	Metric tonnes	214	units	0	v52151348	13.1.5.7	4935				0
2006	British Columbia	2016A000259	Marketed production	Fresh pears [114114211]	Metric tonnes	Metric tonnes	214	units	0	v52151348	13.1.5.7	4767				0
2007	British Columbia	2016A000259	Marketed production	Fresh pears [114114211]	Metric tonnes	Metric tonnes	214	units	0	v52151348	13.1.5.7	4926				0
2008	British Columbia	2016A000259	Marketed production	Fresh pears [114114211]	Metric tonnes	Metric tonnes	214	units	0	v52151348	13.1.5.7	4899				0
2009	British Columbia	2016A000259	Marketed production	Fresh pears [114114211]	Metric tonnes	Metric tonnes	214	units	0	v52151348	13.1.5.7	4372				0
2010	British Columbia	2016A000259	Marketed production	Fresh pears [114114211]	Metric tonnes	Metric tonnes	214	units	0	v52151348	13.1.5.7	4436				0
2011	British Columbia	2016A000259	Marketed production	Fresh pears [114114211]	Metric tonnes	Metric tonnes	214	units	0	v52151348	13.1.5.7	5838				0
2012	British Columbia	2016A000259	Marketed production	Fresh pears [114114211]	Metric tonnes	Metric tonnes	214	units	0	v52151348	13.1.5.7	5960				0
2013	British Columbia	2016A000259	Marketed production	Fresh pears [114114211]	Metric tonnes	Metric tonnes	214	units	0	v52151348	13.1.5.7	6270				0
2014	British Columbia	2016A000259	Marketed production	Fresh pears [114114211]	Metric tonnes	Metric tonnes	214	units	0	v52151348	13.1.5.7	6255				0
2015	British Columbia	2016A000259	Marketed production	Fresh pears [114114211]	Metric tonnes	Metric tonnes	214	units	0	v52151348	13.1.5.7	5094				0
2016	British Columbia	2016A000259	Marketed production	Fresh pears [114114211]	Metric tonnes	Metric tonnes	214	units	0	v52151348	13.1.5.7	4980				0
2017	British Columbia	2016A000259	Marketed production	Fresh pears [114114211]	Metric tonnes	Metric tonnes	214	units	0	v52151348	13.1.5.7	5067				0
2018	British Columbia	2016A000259	Marketed production	Fresh pears [114114211]	Metric tonnes	Metric tonnes	214	units	0	v52151348	13.1.5.7	5325				0
2019	British Columbia	2016A000259	Marketed production	Fresh pears [114114211]	Metric tonnes	Metric tonnes	214	units	0	v52151348	13.1.5.7	5325				0
2020	British Columbia	2016A000259	Marketed production	Fresh pears [114114211]	Metric tonnes	Metric tonnes	214	units	0	v52151348	13.1.5.7	4605				0
2021	British Columbia	2016A000259	Marketed production	Fresh pears [114114211]	Metric tonnes	Metric tonnes	214	units	0	v52151348	13.1.5.7	3954				0
2002	British Columbia	2016A000259	Marketed production	Fresh plums and prune plums [1141143]	Metric tonnes	Metric tonnes	214	units	0	v52151351	13.1.6.7	832				0
2003	British Columbia	2016A000259	Marketed production	Fresh plums and prune plums [1141143]	Metric tonnes	Metric tonnes	214	units	0	v52151351	13.1.6.7	816				0
2004	British Columbia	2016A000259	Marketed production	Fresh plums and prune plums [1141143]	Metric tonnes	Metric tonnes	214	units	0	v52151351	13.1.6.7	1107				0
2005	British Columbia	2016A000259	Marketed production	Fresh plums and prune plums [1141143]	Metric tonnes	Metric tonnes	214	units	0	v52151351	13.1.6.7	950				0
2006	British Columbia	2016A000259	Marketed production	Fresh plums and prune plums [1141143]	Metric tonnes	Metric tonnes	214	units	0	v52151351	13.1.6.7	1225				0
2007	British Columbia	2016A000259	Marketed production	Fresh plums and prune plums [1141143]	Metric tonnes	Metric tonnes	214	units	0	v52151351	13.1.6.7	962				0
2008	British Columbia	2016A000259	Marketed production	Fresh plums and prune plums [1141143]	Metric tonnes	Metric tonnes	214	units	0	v52151351	13.1.6.7	1002				0
2009	British Columbia	2016A000259	Marketed production	Fresh plums and prune plums [1141143]	Metric tonnes	Metric tonnes	214	units	0	v52151351	13.1.6.7	853				0
2010	British Columbia	2016A000259	Marketed production	Fresh plums and prune plums [1141143]	Metric tonnes	Metric tonnes	214	units	0	v52151351	13.1.6.7	926				0
2011	British Columbia	2016A000259	Marketed production	Fresh plums and prune plums [1141143]	Metric tonnes	Metric tonnes	214	units	0	v52151351	13.1.6.7	1447				0
2012	British Columbia	2016A000259	Marketed production	Fresh plums and prune plums [1141143]	Metric tonnes	Metric tonnes	214	units	0	v52151351	13.1.6.7	1388				0
2013	British Columbia	2016A000259	Marketed production	Fresh plums and prune plums [1141143]	Metric tonnes	Metric tonnes	214	units	0	v52151351	13.1.6.7	1526				0
2014	British Columbia	2016A000259	Marketed production	Fresh plums and prune plums [1141143]	Metric tonnes	Metric tonnes	214	units	0	v52151351	13.1.6.7	2131				0
2015	British Columbia	2016A000259	Marketed production	Fresh plums and prune plums [1141143]	Metric tonnes	Metric tonnes	214	units	0	v52151351	13.1.6.7	1649				0
2016	British Columbia	2016A000259	Marketed production	Fresh plums and prune plums [1141143]	Metric tonnes	Metric tonnes	214	units	0	v52151351	13.1.6.7	1581				0
2017	British Columbia	2016A000259	Marketed production	Fresh plums and prune plums [1141143]	Metric tonnes	Metric tonnes	214	units	0	v52151351	13.1.6.7	1473				0
2018	British Columbia	2016A000259	Marketed production	Fresh plums and prune plums [1141143]	Metric tonnes	Metric tonnes	214	units	0	v52151351	13.1.6.7		x			0
2019	British Columbia	2016A000259	Marketed production	Fresh plums and prune plums [1141143]	Metric tonnes	Metric tonnes	214	units	0	v52151351	13.1.6.7	1387				0
2020	British Columbia	2016A000259	Marketed production	Fresh plums and prune plums [1141143]	Metric tonnes	Metric tonnes	214	units	0	v52151351	13.1.6.7	1234				0
2021	British Columbia	2016A000259	Marketed production	Fresh plums and prune plums [1141143]	Metric tonnes	Metric tonnes	214	units	0	v52151351	13.1.6.7	1055				0
2002	British Columbia	2016A000259	Marketed production	Fresh raspberries [114111211]	Metric tonnes	Metric tonnes	214	units	0	v52151354	13.1.7.7	12247				0
2003	British Columbia	2016A000259	Marketed production	Fresh raspberries [114111211]	Metric tonnes	Metric tonnes	214	units	0	v52151354	13.1.7.7	12406				0
2004	British Columbia	2016A000259	Marketed production	Fresh raspberries [114111211]	Metric tonnes	Metric tonnes	214	units	0	v52151354	13.1.7.7	11072				0
2005	British Columbia	2016A000259	Marketed production	Fresh raspberries [114111211]	Metric tonnes	Metric tonnes	214	units	0	v52151354	13.1.7.7	10981				0
2006	British Columbia	2016A000259	Marketed production	Fresh raspberries [114111211]	Metric tonnes	Metric tonnes	214	units	0	v52151354	13.1.7.7	9550				0
2007	British Columbia	2016A000259	Marketed production	Fresh raspberries [114111211]	Metric tonnes	Metric tonnes	214	units	0	v52151354	13.1.7.7	10591				0
2008	British Columbia	2016A000259	Marketed production	Fresh raspberries [114111211]	Metric tonnes	Metric tonnes	214	units	0	v52151354	13.1.7.7	10111				0
2009	British Columbia	2016A000259	Marketed production	Fresh raspberries [114111211]	Metric tonnes	Metric tonnes	214	units	0	v52151354	13.1.7.7	10565				0
2010	British Columbia	2016A000259	Marketed production	Fresh raspberries [114111211]	Metric tonnes	Metric tonnes	214	units	0	v52151354	13.1.7.7	9929				0
2011	British Columbia	2016A000259	Marketed production	Fresh raspberries [114111211]	Metric tonnes	Metric tonnes	214	units	0	v52151354	13.1.7.7	11170				0
2012	British Columbia	2016A000259	Marketed production	Fresh raspberries [114111211]	Metric tonnes	Metric tonnes	214	units	0	v52151354	13.1.7.7	10319				0
2013	British Columbia	2016A000259	Marketed production	Fresh raspberries [114111211]	Metric tonnes	Metric tonnes	214	units	0	v52151354	13.1.7.7	8799				0
2014	British Columbia	2016A000259	Marketed production	Fresh raspberries [114111211]	Metric tonnes	Metric tonnes	214	units	0	v52151354	13.1.7.7	10502				0
2015	British Columbia	2016A000259	Marketed production	Fresh raspberries [114111211]	Metric tonnes	Metric tonnes	214	units	0	v52151354	13.1.7.7	8068				0
2016	British Columbia	2016A000259	Marketed production	Fresh raspberries [114111211]	Metric tonnes	Metric tonnes	214	units	0	v52151354	13.1.7.7	9040				0
2017	British Columbia	2016A000259	Marketed production	Fresh raspberries [114111211]	Metric tonnes	Metric tonnes	214	units	0	v52151354	13.1.7.7	7463				0
2018	British Columbia	2016A000259	Marketed production	Fresh raspberries [114111211]	Metric tonnes	Metric tonnes	214	units	0	v52151354	13.1.7.7	7899				0
2019	British Columbia	2016A000259	Marketed production	Fresh raspberries [114111211]	Metric tonnes	Metric tonnes	214	units	0	v52151354	13.1.7.7	6789				0
2020	British Columbia	2016A000259	Marketed production	Fresh raspberries [114111211]	Metric tonnes	Metric tonnes	214	units	0	v52151354	13.1.7.7	5149				0
2021	British Columbia	2016A000259	Marketed production	Fresh raspberries [114111211]	Metric tonnes	Metric tonnes	214	units	0	v52151354	13.1.7.7	3310				0
2002	British Columbia	2016A000259	Marketed production	Fresh strawberries [114111111]	Metric tonnes	Metric tonnes	214	units	0	v52151357	13.1.8.7	3660				0
2003	British Columbia	2016A000259	Marketed production	Fresh strawberries [114111111]	Metric tonnes	Metric tonnes	214	units	0	v52151357	13.1.8.7	3493				0
2004	British Columbia	2016A000259	Marketed production	Fresh strawberries [114111111]	Metric tonnes	Metric tonnes	214	units	0	v52151357	13.1.8.7	2928				0
2005	British Columbia	2016A000259	Marketed production	Fresh strawberries [114111111]	Metric tonnes	Metric tonnes	214	units	0	v52151357	13.1.8.7	2268				0
2006	British Columbia	2016A000259	Marketed production	Fresh strawberries [114111111]	Metric tonnes	Metric tonnes	214	units	0	v52151357	13.1.8.7	1588				0
2007	British Columbia	2016A000259	Marketed production	Fresh strawberries [114111111]	Metric tonnes	Metric tonnes	214	units	0	v52151357	13.1.8.7	1520				0
2008	British Columbia	2016A000259	Marketed production	Fresh strawberries [114111111]	Metric tonnes	Metric tonnes	214	units	0	v52151357	13.1.8.7	1526				0
2009	British Columbia	2016A000259	Marketed production	Fresh strawberries [114111111]	Metric tonnes	Metric tonnes	214	units	0	v52151357	13.1.8.7	1353				0
2010	British Columbia	2016A000259	Marketed production	Fresh strawberries [114111111]	Metric tonnes	Metric tonnes	214	units	0	v52151357	13.1.8.7	1871				0
2011	British Columbia	2016A000259	Marketed production	Fresh strawberries [114111111]	Metric tonnes	Metric tonnes	214	units	0	v52151357	13.1.8.7	2103				0
2012	British Columbia	2016A000259	Marketed production	Fresh strawberries [114111111]	Metric tonnes	Metric tonnes	214	units	0	v52151357	13.1.8.7	1609				0
2013	British Columbia	2016A000259	Marketed production	Fresh strawberries [114111111]	Metric tonnes	Metric tonnes	214	units	0	v52151357	13.1.8.7	1334				0
2014	British Columbia	2016A000259	Marketed production	Fresh strawberries [114111111]	Metric tonnes	Metric tonnes	214	units	0	v52151357	13.1.8.7	1442				0
2015	British Columbia	2016A000259	Marketed production	Fresh strawberries [114111111]	Metric tonnes	Metric tonnes	214	units	0	v52151357	13.1.8.7	1137				0
2016	British Columbia	2016A000259	Marketed production	Fresh strawberries [114111111]	Metric tonnes	Metric tonnes	214	units	0	v52151357	13.1.8.7	1184				0
2017	British Columbia	2016A000259	Marketed production	Fresh strawberries [114111111]	Metric tonnes	Metric tonnes	214	units	0	v52151357	13.1.8.7	1299				0
2018	British Columbia	2016A000259	Marketed production	Fresh strawberries [114111111]	Metric tonnes	Metric tonnes	214	units	0	v52151357	13.1.8.7	1108				0
2019	British Columbia	2016A000259	Marketed production	Fresh strawberries [114111111]	Metric tonnes	Metric tonnes	214	units	0	v52151357	13.1.8.7	1243				0
2020	British Columbia	2016A000259	Marketed production	Fresh strawberries [114111111]	Metric tonnes	Metric tonnes	214	units	0	v52151357	13.1.8.7	1242				0
2021	British Columbia	2016A000259	Marketed production	Fresh strawberries [114111111]	Metric tonnes	Metric tonnes	214	units	0	v52151357	13.1.8.7	1188				0
2002	British Columbia	2016A000259	Cultivated area, total	Fresh apples [114114111]	Hectares	Hectares	149	units	0	v52151337	13.6.1.8	5868				0
2003	British Columbia	2016A000259	Cultivated area, total	Fresh apples [114114111]	Hectares	Hectares	149	units	0	v52151337	13.6.1.8	5868				0
2004	British Columbia	2016A000259	Cultivated area, total	Fresh apples [114114111]	Hectares	Hectares	149	units	0	v52151337	13.6.1.8	5666				0
2005	British Columbia	2016A000259	Cultivated area, total	Fresh apples [114114111]	Hectares	Hectares	149	units	0	v52151337	13.6.1.8	4654				0
2006	British Columbia	2016A000259	Cultivated area, total	Fresh apples [114114111]	Hectares	Hectares	149	units	0	v52151337	13.6.1.8	4209				0
2007	British Columbia	2016A000259	Cultivated area, total	Fresh apples [114114111]	Hectares	Hectares	149	units	0	v52151337	13.6.1.8	4654				0
2008	British Columbia	2016A000259	Cultivated area, total	Fresh apples [114114111]	Hectares	Hectares	149	units	0	v52151337	13.6.1.8	3845				0
2009	British Columbia	2016A000259	Cultivated area, total	Fresh apples [114114111]	Hectares	Hectares	149	units	0	v52151337	13.6.1.8	3794				0
2010	British Columbia	2016A000259	Cultivated area, total	Fresh apples [114114111]	Hectares	Hectares	149	units	0	v52151337	13.6.1.8	3550				0
2011	British Columbia	2016A000259	Cultivated area, total	Fresh apples [114114111]	Hectares	Hectares	149	units	0	v52151337	13.6.1.8	3904				0
2012	British Columbia	2016A000259	Cultivated area, total	Fresh apples [114114111]	Hectares	Hectares	149	units	0	v52151337	13.6.1.8	3907				0
2013	British Columbia	2016A000259	Cultivated area, total	Fresh apples [114114111]	Hectares	Hectares	149	units	0	v52151337	13.6.1.8	3910				0
2014	British Columbia	2016A000259	Cultivated area, total	Fresh apples [114114111]	Hectares	Hectares	149	units	0	v52151337	13.6.1.8	3914				0
2015	British Columbia	2016A000259	Cultivated area, total	Fresh apples [114114111]	Hectares	Hectares	149	units	0	v52151337	13.6.1.8	3917				0
2016	British Columbia	2016A000259	Cultivated area, total	Fresh apples [114114111]	Hectares	Hectares	149	units	0	v52151337	13.6.1.8	3921				0
2017	British Columbia	2016A000259	Cultivated area, total	Fresh apples [114114111]	Hectares	Hectares	149	units	0	v52151337	13.6.1.8	3845				0
2018	British Columbia	2016A000259	Cultivated area, total	Fresh apples [114114111]	Hectares	Hectares	149	units	0	v52151337	13.6.1.8	3838				0
2019	British Columbia	2016A000259	Cultivated area, total	Fresh apples [114114111]	Hectares	Hectares	149	units	0	v52151337	13.6.1.8	3845				0
2020	British Columbia	2016A000259	Cultivated area, total	Fresh apples [114114111]	Hectares	Hectares	149	units	0	v52151337	13.6.1.8	3822				0
2021	British Columbia	2016A000259	Cultivated area, total	Fresh apples [114114111]	Hectares	Hectares	149	units	0	v52151337	13.6.1.8	3727				0
2007	British Columbia	2016A000259	Cultivated area, total	Fresh apricots [114114431]	Hectares	Hectares	149	units	0	v52151361	13.6.9.8	134				0
2008	British Columbia	2016A000259	Cultivated area, total	Fresh apricots [114114431]	Hectares	Hectares	149	units	0	v52151361	13.6.9.8	182				0
2009	British Columbia	2016A000259	Cultivated area, total	Fresh apricots [114114431]	Hectares	Hectares	149	units	0	v52151361	13.6.9.8	81				0
2010	British Columbia	2016A000259	Cultivated area, total	Fresh apricots [114114431]	Hectares	Hectares	149	units	0	v52151361	13.6.9.8	75				0
2011	British Columbia	2016A000259	Cultivated area, total	Fresh apricots [114114431]	Hectares	Hectares	149	units	0	v52151361	13.6.9.8	94				0
2012	British Columbia	2016A000259	Cultivated area, total	Fresh apricots [114114431]	Hectares	Hectares	149	units	0	v52151361	13.6.9.8	95				0
2013	British Columbia	2016A000259	Cultivated area, total	Fresh apricots [114114431]	Hectares	Hectares	149	units	0	v52151361	13.6.9.8	96				0
2014	British Columbia	2016A000259	Cultivated area, total	Fresh apricots [114114431]	Hectares	Hectares	149	units	0	v52151361	13.6.9.8	97				0
2015	British Columbia	2016A000259	Cultivated area, total	Fresh apricots [114114431]	Hectares	Hectares	149	units	0	v52151361	13.6.9.8	98				0
2016	British Columbia	2016A000259	Cultivated area, total	Fresh apricots [114114431]	Hectares	Hectares	149	units	0	v52151361	13.6.9.8	98				0
2017	British Columbia	2016A000259	Cultivated area, total	Fresh apricots [114114431]	Hectares	Hectares	149	units	0	v52151361	13.6.9.8	93				0
2018	British Columbia	2016A000259	Cultivated area, total	Fresh apricots [114114431]	Hectares	Hectares	149	units	0	v52151361	13.6.9.8	92				0
2019	British Columbia	2016A000259	Cultivated area, total	Fresh apricots [114114431]	Hectares	Hectares	149	units	0	v52151361	13.6.9.8	91				0
2020	British Columbia	2016A000259	Cultivated area, total	Fresh apricots [114114431]	Hectares	Hectares	149	units	0	v52151361	13.6.9.8	81				0
2021	British Columbia	2016A000259	Cultivated area, total	Fresh apricots [114114431]	Hectares	Hectares	149	units	0	v52151361	13.6.9.8	74				0
2002	British Columbia	2016A000259	Cultivated area, total	Fresh blueberries [1141114]	Hectares	Hectares	149	units	0	v52151340	13.6.2.8	2954				0
2003	British Columbia	2016A000259	Cultivated area, total	Fresh blueberries [1141114]	Hectares	Hectares	149	units	0	v52151340	13.6.2.8	2995				0
2004	British Columbia	2016A000259	Cultivated area, total	Fresh blueberries [1141114]	Hectares	Hectares	149	units	0	v52151340	13.6.2.8	3642				0
2005	British Columbia	2016A000259	Cultivated area, total	Fresh blueberries [1141114]	Hectares	Hectares	149	units	0	v52151340	13.6.2.8	4128				0
2006	British Columbia	2016A000259	Cultivated area, total	Fresh blueberries [1141114]	Hectares	Hectares	149	units	0	v52151340	13.6.2.8	5261				0
2007	British Columbia	2016A000259	Cultivated area, total	Fresh blueberries [1141114]	Hectares	Hectares	149	units	0	v52151340	13.6.2.8	6475				0
2008	British Columbia	2016A000259	Cultivated area, total	Fresh blueberries [1141114]	Hectares	Hectares	149	units	0	v52151340	13.6.2.8	7284				0
2009	British Columbia	2016A000259	Cultivated area, total	Fresh blueberries [1141114]	Hectares	Hectares	149	units	0	v52151340	13.6.2.8	7689				0
2010	British Columbia	2016A000259	Cultivated area, total	Fresh blueberries [1141114]	Hectares	Hectares	149	units	0	v52151340	13.6.2.8	7626				0
2011	British Columbia	2016A000259	Cultivated area, total	Fresh blueberries [1141114]	Hectares	Hectares	149	units	0	v52151340	13.6.2.8	8441				0
2012	British Columbia	2016A000259	Cultivated area, total	Fresh blueberries [1141114]	Hectares	Hectares	149	units	0	v52151340	13.6.2.8	8661				0
2013	British Columbia	2016A000259	Cultivated area, total	Fresh blueberries [1141114]	Hectares	Hectares	149	units	0	v52151340	13.6.2.8	8882				0
2014	British Columbia	2016A000259	Cultivated area, total	Fresh blueberries [1141114]	Hectares	Hectares	149	units	0	v52151340	13.6.2.8	9103				0
2015	British Columbia	2016A000259	Cultivated area, total	Fresh blueberries [1141114]	Hectares	Hectares	149	units	0	v52151340	13.6.2.8	9342				0
2016	British Columbia	2016A000259	Cultivated area, total	Fresh blueberries [1141114]	Hectares	Hectares	149	units	0	v52151340	13.6.2.8	9545				0
2017	British Columbia	2016A000259	Cultivated area, total	Fresh blueberries [1141114]	Hectares	Hectares	149	units	0	v52151340	13.6.2.8	10068				0
2018	British Columbia	2016A000259	Cultivated area, total	Fresh blueberries [1141114]	Hectares	Hectares	149	units	0	v52151340	13.6.2.8	10117				0
2019	British Columbia	2016A000259	Cultivated area, total	Fresh blueberries [1141114]	Hectares	Hectares	149	units	0	v52151340	13.6.2.8	10741				0
2020	British Columbia	2016A000259	Cultivated area, total	Fresh blueberries [1141114]	Hectares	Hectares	149	units	0	v52151340	13.6.2.8	10705				0
2021	British Columbia	2016A000259	Cultivated area, total	Fresh blueberries [1141114]	Hectares	Hectares	149	units	0	v52151340	13.6.2.8	11215				0
2007	British Columbia	2016A000259	Cultivated area, total	Fresh sour cherries [114114521]	Hectares	Hectares	149	units	0	v52151364	13.6.10.8	49				0
2008	British Columbia	2016A000259	Cultivated area, total	Fresh sour cherries [114114521]	Hectares	Hectares	149	units	0	v52151364	13.6.10.8		F			0
2009	British Columbia	2016A000259	Cultivated area, total	Fresh sour cherries [114114521]	Hectares	Hectares	149	units	0	v52151364	13.6.10.8	30	E			0
2010	British Columbia	2016A000259	Cultivated area, total	Fresh sour cherries [114114521]	Hectares	Hectares	149	units	0	v52151364	13.6.10.8	29				0
2011	British Columbia	2016A000259	Cultivated area, total	Fresh sour cherries [114114521]	Hectares	Hectares	149	units	0	v52151364	13.6.10.8		x			0
2012	British Columbia	2016A000259	Cultivated area, total	Fresh sour cherries [114114521]	Hectares	Hectares	149	units	0	v52151364	13.6.10.8		x			0
2013	British Columbia	2016A000259	Cultivated area, total	Fresh sour cherries [114114521]	Hectares	Hectares	149	units	0	v52151364	13.6.10.8		x			0
2014	British Columbia	2016A000259	Cultivated area, total	Fresh sour cherries [114114521]	Hectares	Hectares	149	units	0	v52151364	13.6.10.8		F			0
2015	British Columbia	2016A000259	Cultivated area, total	Fresh sour cherries [114114521]	Hectares	Hectares	149	units	0	v52151364	13.6.10.8		x			0
2016	British Columbia	2016A000259	Cultivated area, total	Fresh sour cherries [114114521]	Hectares	Hectares	149	units	0	v52151364	13.6.10.8	55				0
2017	British Columbia	2016A000259	Cultivated area, total	Fresh sour cherries [114114521]	Hectares	Hectares	149	units	0	v52151364	13.6.10.8		F			0
2018	British Columbia	2016A000259	Cultivated area, total	Fresh sour cherries [114114521]	Hectares	Hectares	149	units	0	v52151364	13.6.10.8	38				0
2019	British Columbia	2016A000259	Cultivated area, total	Fresh sour cherries [114114521]	Hectares	Hectares	149	units	0	v52151364	13.6.10.8	37	E			0
2020	British Columbia	2016A000259	Cultivated area, total	Fresh sour cherries [114114521]	Hectares	Hectares	149	units	0	v52151364	13.6.10.8		F			0
2021	British Columbia	2016A000259	Cultivated area, total	Fresh sour cherries [114114521]	Hectares	Hectares	149	units	0	v52151364	13.6.10.8	77				0
2007	British Columbia	2016A000259	Cultivated area, total	Fresh sweet cherries [114114511]	Hectares	Hectares	149	units	0	v52151367	13.6.11.8	1260				0
2008	British Columbia	2016A000259	Cultivated area, total	Fresh sweet cherries [114114511]	Hectares	Hectares	149	units	0	v52151367	13.6.11.8	1341				0
2009	British Columbia	2016A000259	Cultivated area, total	Fresh sweet cherries [114114511]	Hectares	Hectares	149	units	0	v52151367	13.6.11.8	1408				0
2010	British Columbia	2016A000259	Cultivated area, total	Fresh sweet cherries [114114511]	Hectares	Hectares	149	units	0	v52151367	13.6.11.8	1367				0
2011	British Columbia	2016A000259	Cultivated area, total	Fresh sweet cherries [114114511]	Hectares	Hectares	149	units	0	v52151367	13.6.11.8	1691				0
2012	British Columbia	2016A000259	Cultivated area, total	Fresh sweet cherries [114114511]	Hectares	Hectares	149	units	0	v52151367	13.6.11.8	1750				0
2013	British Columbia	2016A000259	Cultivated area, total	Fresh sweet cherries [114114511]	Hectares	Hectares	149	units	0	v52151367	13.6.11.8	1809				0
2014	British Columbia	2016A000259	Cultivated area, total	Fresh sweet cherries [114114511]	Hectares	Hectares	149	units	0	v52151367	13.6.11.8	1869				0
2015	British Columbia	2016A000259	Cultivated area, total	Fresh sweet cherries [114114511]	Hectares	Hectares	149	units	0	v52151367	13.6.11.8	1928				0
2016	British Columbia	2016A000259	Cultivated area, total	Fresh sweet cherries [114114511]	Hectares	Hectares	149	units	0	v52151367	13.6.11.8	1987				0
2017	British Columbia	2016A000259	Cultivated area, total	Fresh sweet cherries [114114511]	Hectares	Hectares	149	units	0	v52151367	13.6.11.8	1942				0
2018	British Columbia	2016A000259	Cultivated area, total	Fresh sweet cherries [114114511]	Hectares	Hectares	149	units	0	v52151367	13.6.11.8	1944				0
2019	British Columbia	2016A000259	Cultivated area, total	Fresh sweet cherries [114114511]	Hectares	Hectares	149	units	0	v52151367	13.6.11.8	1968				0
2020	British Columbia	2016A000259	Cultivated area, total	Fresh sweet cherries [114114511]	Hectares	Hectares	149	units	0	v52151367	13.6.11.8	2303				0
2021	British Columbia	2016A000259	Cultivated area, total	Fresh sweet cherries [114114511]	Hectares	Hectares	149	units	0	v52151367	13.6.11.8	2743				0
2007	British Columbia	2016A000259	Cultivated area, total	Fresh cranberries [114111311]	Hectares	Hectares	149	units	0	v52151370	13.6.12.8	2266				0
2008	British Columbia	2016A000259	Cultivated area, total	Fresh cranberries [114111311]	Hectares	Hectares	149	units	0	v52151370	13.6.12.8	2469				0
2009	British Columbia	2016A000259	Cultivated area, total	Fresh cranberries [114111311]	Hectares	Hectares	149	units	0	v52151370	13.6.12.8	2480				0
2010	British Columbia	2016A000259	Cultivated area, total	Fresh cranberries [114111311]	Hectares	Hectares	149	units	0	v52151370	13.6.12.8	2637				0
2011	British Columbia	2016A000259	Cultivated area, total	Fresh cranberries [114111311]	Hectares	Hectares	149	units	0	v52151370	13.6.12.8	2638				0
2012	British Columbia	2016A000259	Cultivated area, total	Fresh cranberries [114111311]	Hectares	Hectares	149	units	0	v52151370	13.6.12.8	2639				0
2013	British Columbia	2016A000259	Cultivated area, total	Fresh cranberries [114111311]	Hectares	Hectares	149	units	0	v52151370	13.6.12.8	2640				0
2014	British Columbia	2016A000259	Cultivated area, total	Fresh cranberries [114111311]	Hectares	Hectares	149	units	0	v52151370	13.6.12.8	2641				0
2015	British Columbia	2016A000259	Cultivated area, total	Fresh cranberries [114111311]	Hectares	Hectares	149	units	0	v52151370	13.6.12.8	2642				0
2016	British Columbia	2016A000259	Cultivated area, total	Fresh cranberries [114111311]	Hectares	Hectares	149	units	0	v52151370	13.6.12.8	2643				0
2017	British Columbia	2016A000259	Cultivated area, total	Fresh cranberries [114111311]	Hectares	Hectares	149	units	0	v52151370	13.6.12.8	2691				0
2018	British Columbia	2016A000259	Cultivated area, total	Fresh cranberries [114111311]	Hectares	Hectares	149	units	0	v52151370	13.6.12.8	2220				0
2019	British Columbia	2016A000259	Cultivated area, total	Fresh cranberries [114111311]	Hectares	Hectares	149	units	0	v52151370	13.6.12.8	2127				0
2020	British Columbia	2016A000259	Cultivated area, total	Fresh cranberries [114111311]	Hectares	Hectares	149	units	0	v52151370	13.6.12.8	2658				0
2021	British Columbia	2016A000259	Cultivated area, total	Fresh cranberries [114111311]	Hectares	Hectares	149	units	0	v52151370	13.6.12.8	2579				0
2002	British Columbia	2016A000259	Cultivated area, total	Fresh grapes [1141147]	Hectares	Hectares	149	units	0	v52151343	13.6.3.8	2865				0
2003	British Columbia	2016A000259	Cultivated area, total	Fresh grapes [1141147]	Hectares	Hectares	149	units	0	v52151343	13.6.3.8	2906				0
2004	British Columbia	2016A000259	Cultivated area, total	Fresh grapes [1141147]	Hectares	Hectares	149	units	0	v52151343	13.6.3.8	2906				0
2005	British Columbia	2016A000259	Cultivated area, total	Fresh grapes [1141147]	Hectares	Hectares	149	units	0	v52151343	13.6.3.8	2902				0
2006	British Columbia	2016A000259	Cultivated area, total	Fresh grapes [1141147]	Hectares	Hectares	149	units	0	v52151343	13.6.3.8	2970				0
2007	British Columbia	2016A000259	Cultivated area, total	Fresh grapes [1141147]	Hectares	Hectares	149	units	0	v52151343	13.6.3.8	2900				0
2008	British Columbia	2016A000259	Cultivated area, total	Fresh grapes [1141147]	Hectares	Hectares	149	units	0	v52151343	13.6.3.8	3051				0
2009	British Columbia	2016A000259	Cultivated area, total	Fresh grapes [1141147]	Hectares	Hectares	149	units	0	v52151343	13.6.3.8	3646				0
2010	British Columbia	2016A000259	Cultivated area, total	Fresh grapes [1141147]	Hectares	Hectares	149	units	0	v52151343	13.6.3.8	3676				0
2011	British Columbia	2016A000259	Cultivated area, total	Fresh grapes [1141147]	Hectares	Hectares	149	units	0	v52151343	13.6.3.8	3730				0
2012	British Columbia	2016A000259	Cultivated area, total	Fresh grapes [1141147]	Hectares	Hectares	149	units	0	v52151343	13.6.3.8	3970				0
2013	British Columbia	2016A000259	Cultivated area, total	Fresh grapes [1141147]	Hectares	Hectares	149	units	0	v52151343	13.6.3.8	4121				0
2014	British Columbia	2016A000259	Cultivated area, total	Fresh grapes [1141147]	Hectares	Hectares	149	units	0	v52151343	13.6.3.8	4122				0
2015	British Columbia	2016A000259	Cultivated area, total	Fresh grapes [1141147]	Hectares	Hectares	149	units	0	v52151343	13.6.3.8	3905				0
2016	British Columbia	2016A000259	Cultivated area, total	Fresh grapes [1141147]	Hectares	Hectares	149	units	0	v52151343	13.6.3.8	3918				0
2017	British Columbia	2016A000259	Cultivated area, total	Fresh grapes [1141147]	Hectares	Hectares	149	units	0	v52151343	13.6.3.8	3855				0
2018	British Columbia	2016A000259	Cultivated area, total	Fresh grapes [1141147]	Hectares	Hectares	149	units	0	v52151343	13.6.3.8	3943				0
2019	British Columbia	2016A000259	Cultivated area, total	Fresh grapes [1141147]	Hectares	Hectares	149	units	0	v52151343	13.6.3.8	3941				0
2020	British Columbia	2016A000259	Cultivated area, total	Fresh grapes [1141147]	Hectares	Hectares	149	units	0	v52151343	13.6.3.8	4689				0
2021	British Columbia	2016A000259	Cultivated area, total	Fresh grapes [1141147]	Hectares	Hectares	149	units	0	v52151343	13.6.3.8	4721				0
2002	British Columbia	2016A000259	Cultivated area, total	Fresh nectarines [114114421]	Hectares	Hectares	149	units	0	v52151373	13.6.13.8	65				0
2003	British Columbia	2016A000259	Cultivated area, total	Fresh nectarines [114114421]	Hectares	Hectares	149	units	0	v52151373	13.6.13.8	71				0
2004	British Columbia	2016A000259	Cultivated area, total	Fresh nectarines [114114421]	Hectares	Hectares	149	units	0	v52151373	13.6.13.8	77				0
2005	British Columbia	2016A000259	Cultivated area, total	Fresh nectarines [114114421]	Hectares	Hectares	149	units	0	v52151373	13.6.13.8	77				0
2006	British Columbia	2016A000259	Cultivated area, total	Fresh nectarines [114114421]	Hectares	Hectares	149	units	0	v52151373	13.6.13.8	81				0
2007	British Columbia	2016A000259	Cultivated area, total	Fresh nectarines [114114421]	Hectares	Hectares	149	units	0	v52151373	13.6.13.8	81				0
2008	British Columbia	2016A000259	Cultivated area, total	Fresh nectarines [114114421]	Hectares	Hectares	149	units	0	v52151373	13.6.13.8	81				0
2009	British Columbia	2016A000259	Cultivated area, total	Fresh nectarines [114114421]	Hectares	Hectares	149	units	0	v52151373	13.6.13.8	91				0
2010	British Columbia	2016A000259	Cultivated area, total	Fresh nectarines [114114421]	Hectares	Hectares	149	units	0	v52151373	13.6.13.8	93				0
2011	British Columbia	2016A000259	Cultivated area, total	Fresh nectarines [114114421]	Hectares	Hectares	149	units	0	v52151373	13.6.13.8	80				0
2012	British Columbia	2016A000259	Cultivated area, total	Fresh nectarines [114114421]	Hectares	Hectares	149	units	0	v52151373	13.6.13.8	78				0
2013	British Columbia	2016A000259	Cultivated area, total	Fresh nectarines [114114421]	Hectares	Hectares	149	units	0	v52151373	13.6.13.8	75				0
2014	British Columbia	2016A000259	Cultivated area, total	Fresh nectarines [114114421]	Hectares	Hectares	149	units	0	v52151373	13.6.13.8	80	E			0
2015	British Columbia	2016A000259	Cultivated area, total	Fresh nectarines [114114421]	Hectares	Hectares	149	units	0	v52151373	13.6.13.8	71				0
2016	British Columbia	2016A000259	Cultivated area, total	Fresh nectarines [114114421]	Hectares	Hectares	149	units	0	v52151373	13.6.13.8	63				0
2017	British Columbia	2016A000259	Cultivated area, total	Fresh nectarines [114114421]	Hectares	Hectares	149	units	0	v52151373	13.6.13.8	60				0
2018	British Columbia	2016A000259	Cultivated area, total	Fresh nectarines [114114421]	Hectares	Hectares	149	units	0	v52151373	13.6.13.8	66				0
2019	British Columbia	2016A000259	Cultivated area, total	Fresh nectarines [114114421]	Hectares	Hectares	149	units	0	v52151373	13.6.13.8	64				0
2020	British Columbia	2016A000259	Cultivated area, total	Fresh nectarines [114114421]	Hectares	Hectares	149	units	0	v52151373	13.6.13.8	62				0
2021	British Columbia	2016A000259	Cultivated area, total	Fresh nectarines [114114421]	Hectares	Hectares	149	units	0	v52151373	13.6.13.8	61				0
2002	British Columbia	2016A000259	Cultivated area, total	Fresh peaches [114114411]	Hectares	Hectares	149	units	0	v52151346	13.6.4.8	575				0
2003	British Columbia	2016A000259	Cultivated area, total	Fresh peaches [114114411]	Hectares	Hectares	149	units	0	v52151346	13.6.4.8	587				0
2004	British Columbia	2016A000259	Cultivated area, total	Fresh peaches [114114411]	Hectares	Hectares	149	units	0	v52151346	13.6.4.8	567				0
2005	British Columbia	2016A000259	Cultivated area, total	Fresh peaches [114114411]	Hectares	Hectares	149	units	0	v52151346	13.6.4.8	526				0
2006	British Columbia	2016A000259	Cultivated area, total	Fresh peaches [114114411]	Hectares	Hectares	149	units	0	v52151346	13.6.4.8	546				0
2007	British Columbia	2016A000259	Cultivated area, total	Fresh peaches [114114411]	Hectares	Hectares	149	units	0	v52151346	13.6.4.8	546				0
2008	British Columbia	2016A000259	Cultivated area, total	Fresh peaches [114114411]	Hectares	Hectares	149	units	0	v52151346	13.6.4.8	445				0
2009	British Columbia	2016A000259	Cultivated area, total	Fresh peaches [114114411]	Hectares	Hectares	149	units	0	v52151346	13.6.4.8	417				0
2010	British Columbia	2016A000259	Cultivated area, total	Fresh peaches [114114411]	Hectares	Hectares	149	units	0	v52151346	13.6.4.8	429				0
2011	British Columbia	2016A000259	Cultivated area, total	Fresh peaches [114114411]	Hectares	Hectares	149	units	0	v52151346	13.6.4.8	511				0
2012	British Columbia	2016A000259	Cultivated area, total	Fresh peaches [114114411]	Hectares	Hectares	149	units	0	v52151346	13.6.4.8	516				0
2013	British Columbia	2016A000259	Cultivated area, total	Fresh peaches [114114411]	Hectares	Hectares	149	units	0	v52151346	13.6.4.8	516				0
2014	British Columbia	2016A000259	Cultivated area, total	Fresh peaches [114114411]	Hectares	Hectares	149	units	0	v52151346	13.6.4.8	518				0
2015	British Columbia	2016A000259	Cultivated area, total	Fresh peaches [114114411]	Hectares	Hectares	149	units	0	v52151346	13.6.4.8	520				0
2016	British Columbia	2016A000259	Cultivated area, total	Fresh peaches [114114411]	Hectares	Hectares	149	units	0	v52151346	13.6.4.8	522				0
2017	British Columbia	2016A000259	Cultivated area, total	Fresh peaches [114114411]	Hectares	Hectares	149	units	0	v52151346	13.6.4.8	476				0
2018	British Columbia	2016A000259	Cultivated area, total	Fresh peaches [114114411]	Hectares	Hectares	149	units	0	v52151346	13.6.4.8	474				0
2019	British Columbia	2016A000259	Cultivated area, total	Fresh peaches [114114411]	Hectares	Hectares	149	units	0	v52151346	13.6.4.8	455				0
2020	British Columbia	2016A000259	Cultivated area, total	Fresh peaches [114114411]	Hectares	Hectares	149	units	0	v52151346	13.6.4.8	492				0
2021	British Columbia	2016A000259	Cultivated area, total	Fresh peaches [114114411]	Hectares	Hectares	149	units	0	v52151346	13.6.4.8	522				0
2002	British Columbia	2016A000259	Cultivated area, total	Fresh pears [114114211]	Hectares	Hectares	149	units	0	v52151349	13.6.5.8	344				0
2003	British Columbia	2016A000259	Cultivated area, total	Fresh pears [114114211]	Hectares	Hectares	149	units	0	v52151349	13.6.5.8	344				0
2004	British Columbia	2016A000259	Cultivated area, total	Fresh pears [114114211]	Hectares	Hectares	149	units	0	v52151349	13.6.5.8	324				0
2005	British Columbia	2016A000259	Cultivated area, total	Fresh pears [114114211]	Hectares	Hectares	149	units	0	v52151349	13.6.5.8	283				0
2006	British Columbia	2016A000259	Cultivated area, total	Fresh pears [114114211]	Hectares	Hectares	149	units	0	v52151349	13.6.5.8	251				0
2007	British Columbia	2016A000259	Cultivated area, total	Fresh pears [114114211]	Hectares	Hectares	149	units	0	v52151349	13.6.5.8	283				0
2008	British Columbia	2016A000259	Cultivated area, total	Fresh pears [114114211]	Hectares	Hectares	149	units	0	v52151349	13.6.5.8	243				0
2009	British Columbia	2016A000259	Cultivated area, total	Fresh pears [114114211]	Hectares	Hectares	149	units	0	v52151349	13.6.5.8	235				0
2010	British Columbia	2016A000259	Cultivated area, total	Fresh pears [114114211]	Hectares	Hectares	149	units	0	v52151349	13.6.5.8	239				0
2011	British Columbia	2016A000259	Cultivated area, total	Fresh pears [114114211]	Hectares	Hectares	149	units	0	v52151349	13.6.5.8	260				0
2012	British Columbia	2016A000259	Cultivated area, total	Fresh pears [114114211]	Hectares	Hectares	149	units	0	v52151349	13.6.5.8	259				0
2013	British Columbia	2016A000259	Cultivated area, total	Fresh pears [114114211]	Hectares	Hectares	149	units	0	v52151349	13.6.5.8	259				0
2014	British Columbia	2016A000259	Cultivated area, total	Fresh pears [114114211]	Hectares	Hectares	149	units	0	v52151349	13.6.5.8	259				0
2015	British Columbia	2016A000259	Cultivated area, total	Fresh pears [114114211]	Hectares	Hectares	149	units	0	v52151349	13.6.5.8	259				0
2016	British Columbia	2016A000259	Cultivated area, total	Fresh pears [114114211]	Hectares	Hectares	149	units	0	v52151349	13.6.5.8	259				0
2017	British Columbia	2016A000259	Cultivated area, total	Fresh pears [114114211]	Hectares	Hectares	149	units	0	v52151349	13.6.5.8	251				0
2018	British Columbia	2016A000259	Cultivated area, total	Fresh pears [114114211]	Hectares	Hectares	149	units	0	v52151349	13.6.5.8	257				0
2019	British Columbia	2016A000259	Cultivated area, total	Fresh pears [114114211]	Hectares	Hectares	149	units	0	v52151349	13.6.5.8	246				0
2020	British Columbia	2016A000259	Cultivated area, total	Fresh pears [114114211]	Hectares	Hectares	149	units	0	v52151349	13.6.5.8	249				0
2021	British Columbia	2016A000259	Cultivated area, total	Fresh pears [114114211]	Hectares	Hectares	149	units	0	v52151349	13.6.5.8	234				0
2002	British Columbia	2016A000259	Cultivated area, total	Fresh plums and prune plums [1141143]	Hectares	Hectares	149	units	0	v52151352	13.6.6.8	162				0
2003	British Columbia	2016A000259	Cultivated area, total	Fresh plums and prune plums [1141143]	Hectares	Hectares	149	units	0	v52151352	13.6.6.8	162				0
2004	British Columbia	2016A000259	Cultivated area, total	Fresh plums and prune plums [1141143]	Hectares	Hectares	149	units	0	v52151352	13.6.6.8	162				0
2005	British Columbia	2016A000259	Cultivated area, total	Fresh plums and prune plums [1141143]	Hectares	Hectares	149	units	0	v52151352	13.6.6.8	162				0
2006	British Columbia	2016A000259	Cultivated area, total	Fresh plums and prune plums [1141143]	Hectares	Hectares	149	units	0	v52151352	13.6.6.8	162				0
2007	British Columbia	2016A000259	Cultivated area, total	Fresh plums and prune plums [1141143]	Hectares	Hectares	149	units	0	v52151352	13.6.6.8	142				0
2008	British Columbia	2016A000259	Cultivated area, total	Fresh plums and prune plums [1141143]	Hectares	Hectares	149	units	0	v52151352	13.6.6.8	142				0
2009	British Columbia	2016A000259	Cultivated area, total	Fresh plums and prune plums [1141143]	Hectares	Hectares	149	units	0	v52151352	13.6.6.8	115				0
2010	British Columbia	2016A000259	Cultivated area, total	Fresh plums and prune plums [1141143]	Hectares	Hectares	149	units	0	v52151352	13.6.6.8	123				0
2011	British Columbia	2016A000259	Cultivated area, total	Fresh plums and prune plums [1141143]	Hectares	Hectares	149	units	0	v52151352	13.6.6.8	189				0
2012	British Columbia	2016A000259	Cultivated area, total	Fresh plums and prune plums [1141143]	Hectares	Hectares	149	units	0	v52151352	13.6.6.8	190				0
2013	British Columbia	2016A000259	Cultivated area, total	Fresh plums and prune plums [1141143]	Hectares	Hectares	149	units	0	v52151352	13.6.6.8	190				0
2014	British Columbia	2016A000259	Cultivated area, total	Fresh plums and prune plums [1141143]	Hectares	Hectares	149	units	0	v52151352	13.6.6.8	190				0
2015	British Columbia	2016A000259	Cultivated area, total	Fresh plums and prune plums [1141143]	Hectares	Hectares	149	units	0	v52151352	13.6.6.8	191				0
2016	British Columbia	2016A000259	Cultivated area, total	Fresh plums and prune plums [1141143]	Hectares	Hectares	149	units	0	v52151352	13.6.6.8	191				0
2017	British Columbia	2016A000259	Cultivated area, total	Fresh plums and prune plums [1141143]	Hectares	Hectares	149	units	0	v52151352	13.6.6.8	182				0
2018	British Columbia	2016A000259	Cultivated area, total	Fresh plums and prune plums [1141143]	Hectares	Hectares	149	units	0	v52151352	13.6.6.8	178				0
2019	British Columbia	2016A000259	Cultivated area, total	Fresh plums and prune plums [1141143]	Hectares	Hectares	149	units	0	v52151352	13.6.6.8	170				0
2020	British Columbia	2016A000259	Cultivated area, total	Fresh plums and prune plums [1141143]	Hectares	Hectares	149	units	0	v52151352	13.6.6.8	162				0
2021	British Columbia	2016A000259	Cultivated area, total	Fresh plums and prune plums [1141143]	Hectares	Hectares	149	units	0	v52151352	13.6.6.8	174				0
2002	British Columbia	2016A000259	Cultivated area, total	Fresh raspberries [114111211]	Hectares	Hectares	149	units	0	v52151355	13.6.7.8	2226				0
2003	British Columbia	2016A000259	Cultivated area, total	Fresh raspberries [114111211]	Hectares	Hectares	149	units	0	v52151355	13.6.7.8	2226				0
2004	British Columbia	2016A000259	Cultivated area, total	Fresh raspberries [114111211]	Hectares	Hectares	149	units	0	v52151355	13.6.7.8	2185				0
2005	British Columbia	2016A000259	Cultivated area, total	Fresh raspberries [114111211]	Hectares	Hectares	149	units	0	v52151355	13.6.7.8	1983				0
2006	British Columbia	2016A000259	Cultivated area, total	Fresh raspberries [114111211]	Hectares	Hectares	149	units	0	v52151355	13.6.7.8	1781				0
2007	British Columbia	2016A000259	Cultivated area, total	Fresh raspberries [114111211]	Hectares	Hectares	149	units	0	v52151355	13.6.7.8	1983				0
2008	British Columbia	2016A000259	Cultivated area, total	Fresh raspberries [114111211]	Hectares	Hectares	149	units	0	v52151355	13.6.7.8	1441				0
2009	British Columbia	2016A000259	Cultivated area, total	Fresh raspberries [114111211]	Hectares	Hectares	149	units	0	v52151355	13.6.7.8	1560				0
2010	British Columbia	2016A000259	Cultivated area, total	Fresh raspberries [114111211]	Hectares	Hectares	149	units	0	v52151355	13.6.7.8	1601				0
2011	British Columbia	2016A000259	Cultivated area, total	Fresh raspberries [114111211]	Hectares	Hectares	149	units	0	v52151355	13.6.7.8	1747				0
2012	British Columbia	2016A000259	Cultivated area, total	Fresh raspberries [114111211]	Hectares	Hectares	149	units	0	v52151355	13.6.7.8	1655				0
2013	British Columbia	2016A000259	Cultivated area, total	Fresh raspberries [114111211]	Hectares	Hectares	149	units	0	v52151355	13.6.7.8	1564				0
2014	British Columbia	2016A000259	Cultivated area, total	Fresh raspberries [114111211]	Hectares	Hectares	149	units	0	v52151355	13.6.7.8	1472				0
2015	British Columbia	2016A000259	Cultivated area, total	Fresh raspberries [114111211]	Hectares	Hectares	149	units	0	v52151355	13.6.7.8	1380				0
2016	British Columbia	2016A000259	Cultivated area, total	Fresh raspberries [114111211]	Hectares	Hectares	149	units	0	v52151355	13.6.7.8	1289				0
2017	British Columbia	2016A000259	Cultivated area, total	Fresh raspberries [114111211]	Hectares	Hectares	149	units	0	v52151355	13.6.7.8	1189				0
2018	British Columbia	2016A000259	Cultivated area, total	Fresh raspberries [114111211]	Hectares	Hectares	149	units	0	v52151355	13.6.7.8	1177				0
2019	British Columbia	2016A000259	Cultivated area, total	Fresh raspberries [114111211]	Hectares	Hectares	149	units	0	v52151355	13.6.7.8	1090				0
2020	British Columbia	2016A000259	Cultivated area, total	Fresh raspberries [114111211]	Hectares	Hectares	149	units	0	v52151355	13.6.7.8	950				0
2021	British Columbia	2016A000259	Cultivated area, total	Fresh raspberries [114111211]	Hectares	Hectares	149	units	0	v52151355	13.6.7.8	867				0
2002	British Columbia	2016A000259	Cultivated area, total	Fresh strawberries [114111111]	Hectares	Hectares	149	units	0	v52151358	13.6.8.8	728				0
2003	British Columbia	2016A000259	Cultivated area, total	Fresh strawberries [114111111]	Hectares	Hectares	149	units	0	v52151358	13.6.8.8	688				0
2004	British Columbia	2016A000259	Cultivated area, total	Fresh strawberries [114111111]	Hectares	Hectares	149	units	0	v52151358	13.6.8.8	607				0
2005	British Columbia	2016A000259	Cultivated area, total	Fresh strawberries [114111111]	Hectares	Hectares	149	units	0	v52151358	13.6.8.8	567				0
2006	British Columbia	2016A000259	Cultivated area, total	Fresh strawberries [114111111]	Hectares	Hectares	149	units	0	v52151358	13.6.8.8	405				0
2007	British Columbia	2016A000259	Cultivated area, total	Fresh strawberries [114111111]	Hectares	Hectares	149	units	0	v52151358	13.6.8.8	360				0
2008	British Columbia	2016A000259	Cultivated area, total	Fresh strawberries [114111111]	Hectares	Hectares	149	units	0	v52151358	13.6.8.8	308				0
2009	British Columbia	2016A000259	Cultivated area, total	Fresh strawberries [114111111]	Hectares	Hectares	149	units	0	v52151358	13.6.8.8	320				0
2010	British Columbia	2016A000259	Cultivated area, total	Fresh strawberries [114111111]	Hectares	Hectares	149	units	0	v52151358	13.6.8.8	311				0
2011	British Columbia	2016A000259	Cultivated area, total	Fresh strawberries [114111111]	Hectares	Hectares	149	units	0	v52151358	13.6.8.8	363				0
2012	British Columbia	2016A000259	Cultivated area, total	Fresh strawberries [114111111]	Hectares	Hectares	149	units	0	v52151358	13.6.8.8	335				0
2013	British Columbia	2016A000259	Cultivated area, total	Fresh strawberries [114111111]	Hectares	Hectares	149	units	0	v52151358	13.6.8.8	306				0
2014	British Columbia	2016A000259	Cultivated area, total	Fresh strawberries [114111111]	Hectares	Hectares	149	units	0	v52151358	13.6.8.8	278				0
2015	British Columbia	2016A000259	Cultivated area, total	Fresh strawberries [114111111]	Hectares	Hectares	149	units	0	v52151358	13.6.8.8	249				0
2016	British Columbia	2016A000259	Cultivated area, total	Fresh strawberries [114111111]	Hectares	Hectares	149	units	0	v52151358	13.6.8.8	221				0
2017	British Columbia	2016A000259	Cultivated area, total	Fresh strawberries [114111111]	Hectares	Hectares	149	units	0	v52151358	13.6.8.8	206				0
2018	British Columbia	2016A000259	Cultivated area, total	Fresh strawberries [114111111]	Hectares	Hectares	149	units	0	v52151358	13.6.8.8	210				0
2019	British Columbia	2016A000259	Cultivated area, total	Fresh strawberries [114111111]	Hectares	Hectares	149	units	0	v52151358	13.6.8.8	206				0
2020	British Columbia	2016A000259	Cultivated area, total	Fresh strawberries [114111111]	Hectares	Hectares	149	units	0	v52151358	13.6.8.8	214				0
2021	British Columbia	2016A000259	Cultivated area, total	Fresh strawberries [114111111]	Hectares	Hectares	149	units	0	v52151358	13.6.8.8	227				0
