# Supplementary material for: The unprecedented Pacific Northwest heatwave of June 2021
Source: Nat Commun. 2023 Feb 9;14:727. doi: 10.1038/s41467-023-36289-3 (PMC9910268; doi:10.1038/s41467-023-36289-3)
Supplement: Supplementary file 2 — Source Data [file 41467_2023_36289_MOESM2_ESM.zip › June2021_data/agriculture/ndvi_yieldanomalies_bcab.R]

library(tidyverse)
library(data.table)
library(lfe)
library(effects)
library(lme4)
library(zoo)


#1. BC Regional Cropland NDVI Figure
db <- read_csv("ndvi2000_db.csv")
db <- db %>% select(REF_DATE, GEO, DGUID, `Land use`, VALUE)
db <- drop_na(db)
db$REF_DATE <- as.Date(db$REF_DATE )

db$year <- format(db$REF_DATE, format="%Y")
db$month <- format(db$REF_DATE, format="%m")
db$period <- 14 + sequence(rle(db$year)$lengths)

db3 <- db %>% filter(year<2021) %>% group_by(GEO, period) %>% summarize(mean=mean(VALUE), sd=sd(VALUE), n=n())
db3$error <- qnorm(0.975)*db3$sd/sqrt(db3$n)
db3$lower <- db3$mean-db3$error
db3$upper <- db3$mean+db3$error

db21 <- db %>% filter(year==2021) %>% select(GEO, period, VALUE)
db_all <- left_join(db3, db21, by=c("GEO", "period"))
db_all$GEO <-  gsub("(.*),.*", "\\1", db_all$GEO)

ggplot(db_all, aes(period)) +
  geom_rect( aes(xmin = 25 , xmax = 27, ymin = -Inf, ymax = Inf),
             inherit.aes=FALSE, alpha = 0.2, fill = c("grey")) +
  geom_line(aes(y=mean, colour="20 Year Mean"), line=1) +
  geom_ribbon(aes(ymin=mean-2*sd, ymax=mean+2*sd, fill="1 SD"), alpha=0.2, fill="red", show.legend = FALSE) +
  geom_ribbon(aes(ymin=mean-sd, ymax=mean+sd, fill="2 SD"), alpha=0.2, show.legend = FALSE) +
  geom_line(aes(y=VALUE,  colour="2021"), line=1) +
  facet_wrap(~GEO) +
  labs(colour="", x="Julian Week", y="Crop NDVI") +
  theme_classic() +
  scale_x_continuous(breaks=seq(15,41,4)) +
  annotate("text", label = "June 20-July 3", x = 25.5, y = 0) + 
  theme(text = element_text(size = 20)) +
  theme(legend.position = "bottom")
ggsave("bcreg_ndvi_sds.png", height=8, width=12) 


#2. Anomalies by Group, Province
field <- read.csv("bcab_fieldcrops.csv")
field$VALUE <- field$VALUE/1000

bcfield <- field %>% filter(GEO=="British Columbia" & Type.of.crop!="Wheat, durum" & Type.of.crop!="Wheat, winter remaining" 
                            & Type.of.crop!="Wheat, all"  & Type.of.crop!="Tame hay")
lf = lmList(VALUE ~ REF_DATE | Type.of.crop, data=bcfield)
bcfield[["pred_VALUE"]] <- predict(lf, bcfield)
bcfield$detrend_VALUE <- bcfield$VALUE - bcfield$pred_VALUE 
bcfield$YR <- (bcfield$detrend_VALUE/bcfield$pred_VALUE)*100
bcfield2 <- bcfield %>% filter(REF_DATE<2021) %>% group_by(Type.of.crop) %>% summarize(mean=mean(detrend_VALUE), sd=sd(detrend_VALUE), n=n())
bcfield3 <- left_join(bcfield, bcfield2, by="Type.of.crop")
bcfield4 <- bcfield3 %>% filter(REF_DATE==2021)
bcfield4 <- bcfield4 %>% select(REF_DATE, Type.of.crop, detrend_VALUE, sd, pred_VALUE, VALUE)
bcfield4$sigma <- bcfield4$detrend_VALUE/bcfield4$sd 
bcfield4$change <- (bcfield4$VALUE-bcfield4$pred_VALUE)/bcfield4$pred_VALUE
bcfield4 <- bcfield4 %>% select(REF_DATE, Type.of.crop, detrend_VALUE, sd, sigma)
bcfield4$province <- "BC"
bcfield4$group <- "Field Crops"
colnames(bcfield4) <- c("year", "commodity", "detrend_VALUE", "sd", "sigma", "province", "group")

fcr <- read_csv("bc_fruit.csv")
fcr <- fcr %>% select(REF_DATE, Estimates, Commodity, VALUE)
fcr$Commodity <- gsub("\\[.*?\\]", "", fcr$Commodity)
fcr <- fcr %>% filter(Estimates!="Total production")
fcr <- fcr %>% pivot_wider(names_from = Estimates, values_from=VALUE)
fcr$yield <- fcr$`Marketed production`/fcr$`Cultivated area, total` 
colnames(fcr) <- c("year", "commodity", "volume", "area", "yield")
fcr2 <- fcr %>% na.omit()
lffr = lmList(yield ~ year | commodity, data=fcr2)
fcr2[["pred_VALUE"]] <- predict(lffr, fcr2)
fcr2$detrend_VALUE <- fcr2$yield - fcr2$pred_VALUE 
fcr2$YR <- (fcr2$yield/fcr2$pred_VALUE)*100
fcr3 <- fcr2 %>% filter(year<2021) %>% group_by(commodity) %>% summarize(mean=mean(detrend_VALUE), sd=sd(detrend_VALUE), n=n())
fcr3 <- left_join(fcr2, fcr3, by="commodity")
finfruit <- fcr3
finfruit2 <- finfruit %>% filter(year==2021)
finfruit2 <- finfruit2 %>% select(year, commodity, detrend_VALUE, sd)
finfruit2$sigma <- finfruit2$detrend_VALUE/finfruit2$sd 
finfruit2$province <- "BC"
finfruit2$group <- "Fruits"
finfruit2 <- na.omit(finfruit2)

fcr2 <- read_csv("bc_veg.csv")
fcr2 <- fcr2 %>% select(REF_DATE, Estimates, Commodity, VALUE)
fcr2$Commodity <- gsub("\\[.*?\\]", "", fcr2$Commodity)
fcr2 <- fcr2 %>% pivot_wider(names_from = Estimates, values_from=VALUE)
colnames(fcr2) <- c("year", "commodity","planted", "harvested", "production", "marketed")
fcr2$yield1 <- fcr2$production/fcr2$planted
fcr2$yield2 <- fcr2$production/fcr2$harvested
fcr2$yield3 <- fcr2$marketed/fcr2$planted
fcr2$yield4<- fcr2$marketed/fcr2$harvested
out <- c("Fresh cucumbers and fresh gherkins (all varieties)", "Total fresh vegetables", "Other fresh fine herbs ", 
         "Other fresh melons ", "Fresh sweet potatoes ", "Fresh eggplants (except Chinese eggplants) ", "Fresh watermelons ",
         "Other fresh vegetables", "Fresh dry onions ", "Fresh parsnips ", "Fresh rhubarb ", "Fresh asparagus ", "Fresh carrots ",
         "Fresh green and wax beans ", "Fresh celery ", "Fresh French shallots and green onions ", "Fresh leeks ", "Fresh beets ",
         "Fresh broccoli ", "Fresh cauliflowers ", "Fresh garlic ", "Fresh parsley ", "Fresh peppers ", "Fresh rutabagas and turnips ")
fcr2 <- fcr2 %>% filter(!commodity %in% out)
v1 <- fcr2 %>% select(year, commodity, yield1)
v2 <- fcr2 %>% select(year, commodity, yield2)
v3 <- fcr2 %>% select(year, commodity, yield3)
v4 <- fcr2 %>% select(year, commodity, yield4)
lfveg = lmList(yield2 ~ year | commodity, data=v2)
v2[["pred_VALUE"]] <- predict(lfveg, v2)
v2$detrend_VALUE <- v2$yield2 - v2$pred_VALUE 
v2$YR <- (v2$yield2/v2$pred_VALUE)*100
fcr3 <- v2 %>% filter(year<2021) %>% group_by(commodity) %>% summarize(mean=mean(detrend_VALUE), sd=sd(detrend_VALUE), n=n())
fcr3 <- left_join(v2, fcr3, by="commodity")
finveg <- fcr3
finveg2 <- finveg %>% filter(year==2021)
finveg2 <- finveg2 %>% select(year, commodity, detrend_VALUE, sd)
finveg2$sigma <- finveg2$detrend_VALUE/finveg2$sd 
finveg2$province <- "BC"
finveg2$group <- "Vegetables"
finveg2 <- na.omit(finveg2)

abfield <- field %>% filter(GEO=="Alberta" & Type.of.crop!="Wheat, durum" & Type.of.crop!="Wheat, winter remaining" 
                            & Type.of.crop!="Wheat, all" & Type.of.crop!="Tame hay" & Type.of.crop!="Wheat, all including winter wheat remaining")
lfab = lmList(VALUE ~ REF_DATE | Type.of.crop, data=abfield)
abfield[["pred_VALUE"]] <- predict(lfab, abfield)
abfield$detrend_VALUE <- abfield$VALUE - abfield$pred_VALUE 
abfield$YR <- (abfield$detrend_VALUE/abfield$pred_VALUE)*100
abfield2 <- abfield %>% filter(REF_DATE<2021) %>% group_by(Type.of.crop) %>% summarize(mean=mean(detrend_VALUE), sd=sd(detrend_VALUE), n=n())
abfield3 <- left_join(abfield, abfield2, by="Type.of.crop")
abfield4 <- abfield3 %>% filter(REF_DATE==2021)
abfield4 <- abfield4 %>% select(REF_DATE, Type.of.crop, detrend_VALUE, sd, pred_VALUE, VALUE)
abfield4$sigma <- abfield4$detrend_VALUE/abfield4$sd 
abfield4$change <- (abfield4$VALUE-abfield4$pred_VALUE)/abfield4$pred_VALUE
abfield4 <- abfield4 %>% select(REF_DATE, Type.of.crop, detrend_VALUE, sd, sigma)
abfield4$province <- "AB"
abfield4$group <- "Field Crops"
colnames(abfield4) <- c("year", "commodity", "detrend_VALUE", "sd", "sigma", "province", "group")  


total <- bind_rows(bcfield4, abfield4, finveg2, finfruit2)

ggplot(total, aes(sigma, factor(commodity, level = c('Barley', "Canola (rapeseed)",'Oats', 'Wheat, spring',
                                                     "Fresh apples ", "Fresh apricots ", "Fresh blueberries ", 
                                                     "Fresh sweet cherries ", "Fresh cranberries ", "Fresh grapes ", 
                                                     "Fresh nectarines ", "Fresh peaches ", "Fresh pears ",   
                                                     "Fresh raspberries ", "Fresh strawberries ", "Fresh Brussels sprouts ",    
                                                     "Fresh sweet corn ", "Fresh lettuce ","Fresh green peas ", 
                                                     "Fresh pumpkins ", "Fresh radishes  ", "Fresh spinach ",
                                                     "Fresh squash and zucchini ", "Fresh tomatoes " )), group=group)) +
  geom_point(aes(colour=province)) +
  theme_bw() +
  labs(y="", x="2021 Yield Anomaly", colour="")  +
  facet_wrap(~group)
ggsave("anomalies_bygroup_new.png")
