# Supplementary material for: The unprecedented Pacific Northwest heatwave of June 2021
Source: Nat Commun. 2023 Feb 9;14:727. doi: 10.1038/s41467-023-36289-3 (PMC9910268; doi:10.1038/s41467-023-36289-3)
Supplement: Supplementary file 2 — Source Data [file 41467_2023_36289_MOESM2_ESM.zip › June2021_data/agriculture/ndvi2000_db.xls]

## Sheet: ndvi2000_db
REF_DATE	GEO	DGUID	Land use	UOM	UOM_ID	SCALAR_FACTOR	SCALAR_ID	VECTOR	COORDINATE	VALUE	STATUS	SYMBOL	TERMINATED	DECIMALS
2000-01-03	Vancouver Island-Coast, British Columbia [5901]	2016S05015901	Cropland	Index	160	units	0	v112613756	1817.2		..			3
2000-01-10	Vancouver Island-Coast, British Columbia [5901]	2016S05015901	Cropland	Index	160	units	0	v112613756	1817.2		..			3
2000-01-17	Vancouver Island-Coast, British Columbia [5901]	2016S05015901	Cropland	Index	160	units	0	v112613756	1817.2		..			3
2000-01-24	Vancouver Island-Coast, British Columbia [5901]	2016S05015901	Cropland	Index	160	units	0	v112613756	1817.2		..			3
2000-01-31	Vancouver Island-Coast, British Columbia [5901]	2016S05015901	Cropland	Index	160	units	0	v112613756	1817.2		..			3
2000-02-07	Vancouver Island-Coast, British Columbia [5901]	2016S05015901	Cropland	Index	160	units	0	v112613756	1817.2		..			3
2000-02-14	Vancouver Island-Coast, British Columbia [5901]	2016S05015901	Cropland	Index	160	units	0	v112613756	1817.2		..			3
2000-02-21	Vancouver Island-Coast, British Columbia [5901]	2016S05015901	Cropland	Index	160	units	0	v112613756	1817.2		..			3
2000-02-28	Vancouver Island-Coast, British Columbia [5901]	2016S05015901	Cropland	Index	160	units	0	v112613756	1817.2		..			3
2000-03-06	Vancouver Island-Coast, British Columbia [5901]	2016S05015901	Cropland	Index	160	units	0	v112613756	1817.2		..			3
2000-03-13	Vancouver Island-Coast, British Columbia [5901]	2016S05015901	Cropland	Index	160	units	0	v112613756	1817.2		..			3
2000-03-20	Vancouver Island-Coast, British Columbia [5901]	2016S05015901	Cropland	Index	160	units	0	v112613756	1817.2		..			3
2000-03-27	Vancouver Island-Coast, British Columbia [5901]	2016S05015901	Cropland	Index	160	units	0	v112613756	1817.2		..			3
2000-04-03	Vancouver Island-Coast, British Columbia [5901]	2016S05015901	Cropland	Index	160	units	0	v112613756	1817.2		..			3
2000-04-10	Vancouver Island-Coast, British Columbia [5901]	2016S05015901	Cropland	Index	160	units	0	v112613756	1817.2	0.453				3
2000-04-17	Vancouver Island-Coast, British Columbia [5901]	2016S05015901	Cropland	Index	160	units	0	v112613756	1817.2	0.479				3
2000-04-24	Vancouver Island-Coast, British Columbia [5901]	2016S05015901	Cropland	Index	160	units	0	v112613756	1817.2	0.468				3
2000-05-01	Vancouver Island-Coast, British Columbia [5901]	2016S05015901	Cropland	Index	160	units	0	v112613756	1817.2	0.46				3
2000-05-08	Vancouver Island-Coast, British Columbia [5901]	2016S05015901	Cropland	Index	160	units	0	v112613756	1817.2	0.466				3
2000-05-15	Vancouver Island-Coast, British Columbia [5901]	2016S05015901	Cropland	Index	160	units	0	v112613756	1817.2	0.485				3
2000-05-22	Vancouver Island-Coast, British Columbia [5901]	2016S05015901	Cropland	Index	160	units	0	v112613756	1817.2	0.517				3
2000-05-29	Vancouver Island-Coast, British Columbia [5901]	2016S05015901	Cropland	Index	160	units	0	v112613756	1817.2	0.534				3
2000-06-05	Vancouver Island-Coast, British Columbia [5901]	2016S05015901	Cropland	Index	160	units	0	v112613756	1817.2	0.553				3
2000-06-12	Vancouver Island-Coast, British Columbia [5901]	2016S05015901	Cropland	Index	160	units	0	v112613756	1817.2	0.583				3
2000-06-19	Vancouver Island-Coast, British Columbia [5901]	2016S05015901	Cropland	Index	160	units	0	v112613756	1817.2	0.575				3
2000-06-26	Vancouver Island-Coast, British Columbia [5901]	2016S05015901	Cropland	Index	160	units	0	v112613756	1817.2	0.562				3
2000-07-03	Vancouver Island-Coast, British Columbia [5901]	2016S05015901	Cropland	Index	160	units	0	v112613756	1817.2	0.547				3
2000-07-10	Vancouver Island-Coast, British Columbia [5901]	2016S05015901	Cropland	Index	160	units	0	v112613756	1817.2	0.537				3
2000-07-17	Vancouver Island-Coast, British Columbia [5901]	2016S05015901	Cropland	Index	160	units	0	v112613756	1817.2	0.53				3
2000-07-24	Vancouver Island-Coast, British Columbia [5901]	2016S05015901	Cropland	Index	160	units	0	v112613756	1817.2	0.524				3
2000-07-31	Vancouver Island-Coast, British Columbia [5901]	2016S05015901	Cropland	Index	160	units	0	v112613756	1817.2	0.517				3
2000-08-07	Vancouver Island-Coast, British Columbia [5901]	2016S05015901	Cropland	Index	160	units	0	v112613756	1817.2	0.507				3
2000-08-14	Vancouver Island-Coast, British Columbia [5901]	2016S05015901	Cropland	Index	160	units	0	v112613756	1817.2	0.495				3
2000-08-21	Vancouver Island-Coast, British Columbia [5901]	2016S05015901	Cropland	Index	160	units	0	v112613756	1817.2	0.481				3
2000-08-28	Vancouver Island-Coast, British Columbia [5901]	2016S05015901	Cropland	Index	160	units	0	v112613756	1817.2	0.448				3
2000-09-04	Vancouver Island-Coast, British Columbia [5901]	2016S05015901	Cropland	Index	160	units	0	v112613756	1817.2	0.412				3
2000-09-11	Vancouver Island-Coast, British Columbia [5901]	2016S05015901	Cropland	Index	160	units	0	v112613756	1817.2	0.4				3
2000-09-18	Vancouver Island-Coast, British Columbia [5901]	2016S05015901	Cropland	Index	160	units	0	v112613756	1817.2	0.393				3
2000-09-25	Vancouver Island-Coast, British Columbia [5901]	2016S05015901	Cropland	Index	160	units	0	v112613756	1817.2	0.371				3
2000-10-02	Vancouver Island-Coast, British Columbia [5901]	2016S05015901	Cropland	Index	160	units	0	v112613756	1817.2	0.324				3
2000-10-09	Vancouver Island-Coast, British Columbia [5901]	2016S05015901	Cropland	Index	160	units	0	v112613756	1817.2	0.29				3
2000-10-16	Vancouver Island-Coast, British Columbia [5901]	2016S05015901	Cropland	Index	160	units	0	v112613756	1817.2		..			3
2000-10-23	Vancouver Island-Coast, British Columbia [5901]	2016S05015901	Cropland	Index	160	units	0	v112613756	1817.2		..			3
2000-10-30	Vancouver Island-Coast, British Columbia [5901]	2016S05015901	Cropland	Index	160	units	0	v112613756	1817.2		..			3
2000-11-06	Vancouver Island-Coast, British Columbia [5901]	2016S05015901	Cropland	Index	160	units	0	v112613756	1817.2		..			3
2000-11-13	Vancouver Island-Coast, British Columbia [5901]	2016S05015901	Cropland	Index	160	units	0	v112613756	1817.2		..			3
2000-11-20	Vancouver Island-Coast, British Columbia [5901]	2016S05015901	Cropland	Index	160	units	0	v112613756	1817.2		..			3
2000-11-27	Vancouver Island-Coast, British Columbia [5901]	2016S05015901	Cropland	Index	160	units	0	v112613756	1817.2		..			3
2000-12-04	Vancouver Island-Coast, British Columbia [5901]	2016S05015901	Cropland	Index	160	units	0	v112613756	1817.2		..			3
2000-12-11	Vancouver Island-Coast, British Columbia [5901]	2016S05015901	Cropland	Index	160	units	0	v112613756	1817.2		..			3
2000-12-18	Vancouver Island-Coast, British Columbia [5901]	2016S05015901	Cropland	Index	160	units	0	v112613756	1817.2		..			3
2000-12-25	Vancouver Island-Coast, British Columbia [5901]	2016S05015901	Cropland	Index	160	units	0	v112613756	1817.2		..			3
2001-01-01	Vancouver Island-Coast, British Columbia [5901]	2016S05015901	Cropland	Index	160	units	0	v112613756	1817.2		..			3
2001-01-08	Vancouver Island-Coast, British Columbia [5901]	2016S05015901	Cropland	Index	160	units	0	v112613756	1817.2		..			3
2001-01-15	Vancouver Island-Coast, British Columbia [5901]	2016S05015901	Cropland	Index	160	units	0	v112613756	1817.2		..			3
2001-01-22	Vancouver Island-Coast, British Columbia [5901]	2016S05015901	Cropland	Index	160	units	0	v112613756	1817.2		..			3
2001-01-29	Vancouver Island-Coast, British Columbia [5901]	2016S05015901	Cropland	Index	160	units	0	v112613756	1817.2		..			3
2001-02-05	Vancouver Island-Coast, British Columbia [5901]	2016S05015901	Cropland	Index	160	units	0	v112613756	1817.2		..			3
2001-02-12	Vancouver Island-Coast, British Columbia [5901]	2016S05015901	Cropland	Index	160	units	0	v112613756	1817.2		..			3
2001-02-19	Vancouver Island-Coast, British Columbia [5901]	2016S05015901	Cropland	Index	160	units	0	v112613756	1817.2		..			3
2001-02-26	Vancouver Island-Coast, British Columbia [5901]	2016S05015901	Cropland	Index	160	units	0	v112613756	1817.2		..			3
2001-03-05	Vancouver Island-Coast, British Columbia [5901]	2016S05015901	Cropland	Index	160	units	0	v112613756	1817.2		..			3
2001-03-12	Vancouver Island-Coast, British Columbia [5901]	2016S05015901	Cropland	Index	160	units	0	v112613756	1817.2		..			3
2001-03-19	Vancouver Island-Coast, British Columbia [5901]	2016S05015901	Cropland	Index	160	units	0	v112613756	1817.2		..			3
2001-03-26	Vancouver Island-Coast, British Columbia [5901]	2016S05015901	Cropland	Index	160	units	0	v112613756	1817.2		..			3
2001-04-02	Vancouver Island-Coast, British Columbia [5901]	2016S05015901	Cropland	Index	160	units	0	v112613756	1817.2		..			3
2001-04-09	Vancouver Island-Coast, British Columbia [5901]	2016S05015901	Cropland	Index	160	units	0	v112613756	1817.2	0.401				3
2001-04-16	Vancouver Island-Coast, British Columbia [5901]	2016S05015901	Cropland	Index	160	units	0	v112613756	1817.2	0.493				3
2001-04-23	Vancouver Island-Coast, British Columbia [5901]	2016S05015901	Cropland	Index	160	units	0	v112613756	1817.2	0.507				3
2001-04-30	Vancouver Island-Coast, British Columbia [5901]	2016S05015901	Cropland	Index	160	units	0	v112613756	1817.2	0.507				3
2001-05-07	Vancouver Island-Coast, British Columbia [5901]	2016S05015901	Cropland	Index	160	units	0	v112613756	1817.2	0.527				3
2001-05-14	Vancouver Island-Coast, British Columbia [5901]	2016S05015901	Cropland	Index	160	units	0	v112613756	1817.2	0.552				3
2001-05-21	Vancouver Island-Coast, British Columbia [5901]	2016S05015901	Cropland	Index	160	units	0	v112613756	1817.2	0.565				3
2001-05-28	Vancouver Island-Coast, British Columbia [5901]	2016S05015901	Cropland	Index	160	units	0	v112613756	1817.2	0.578				3
2001-06-04	Vancouver Island-Coast, British Columbia [5901]	2016S05015901	Cropland	Index	160	units	0	v112613756	1817.2	0.592				3
2001-06-11	Vancouver Island-Coast, British Columbia [5901]	2016S05015901	Cropland	Index	160	units	0	v112613756	1817.2	0.607				3
2001-06-18	Vancouver Island-Coast, British Columbia [5901]	2016S05015901	Cropland	Index	160	units	0	v112613756	1817.2	0.601				3
2001-06-25	Vancouver Island-Coast, British Columbia [5901]	2016S05015901	Cropland	Index	160	units	0	v112613756	1817.2	0.589				3
2001-07-02	Vancouver Island-Coast, British Columbia [5901]	2016S05015901	Cropland	Index	160	units	0	v112613756	1817.2	0.579				3
2001-07-09	Vancouver Island-Coast, British Columbia [5901]	2016S05015901	Cropland	Index	160	units	0	v112613756	1817.2	0.563				3
2001-07-16	Vancouver Island-Coast, British Columbia [5901]	2016S05015901	Cropland	Index	160	units	0	v112613756	1817.2	0.555				3
2001-07-23	Vancouver Island-Coast, British Columbia [5901]	2016S05015901	Cropland	Index	160	units	0	v112613756	1817.2	0.555				3
2001-07-30	Vancouver Island-Coast, British Columbia [5901]	2016S05015901	Cropland	Index	160	units	0	v112613756	1817.2	0.556				3
2001-08-06	Vancouver Island-Coast, British Columbia [5901]	2016S05015901	Cropland	Index	160	units	0	v112613756	1817.2	0.557				3
2001-08-13	Vancouver Island-Coast, British Columbia [5901]	2016S05015901	Cropland	Index	160	units	0	v112613756	1817.2	0.556				3
2001-08-20	Vancouver Island-Coast, British Columbia [5901]	2016S05015901	Cropland	Index	160	units	0	v112613756	1817.2	0.546				3
2001-08-27	Vancouver Island-Coast, British Columbia [5901]	2016S05015901	Cropland	Index	160	units	0	v112613756	1817.2	0.546				3
2001-09-03	Vancouver Island-Coast, British Columbia [5901]	2016S05015901	Cropland	Index	160	units	0	v112613756	1817.2	0.551				3
2001-09-10	Vancouver Island-Coast, British Columbia [5901]	2016S05015901	Cropland	Index	160	units	0	v112613756	1817.2	0.533				3
2001-09-17	Vancouver Island-Coast, British Columbia [5901]	2016S05015901	Cropland	Index	160	units	0	v112613756	1817.2	0.515				3
2001-09-24	Vancouver Island-Coast, British Columbia [5901]	2016S05015901	Cropland	Index	160	units	0	v112613756	1817.2	0.5				3
2001-10-01	Vancouver Island-Coast, British Columbia [5901]	2016S05015901	Cropland	Index	160	units	0	v112613756	1817.2	0.5				3
2001-10-08	Vancouver Island-Coast, British Columbia [5901]	2016S05015901	Cropland	Index	160	units	0	v112613756	1817.2	0.5				3
2001-10-15	Vancouver Island-Coast, British Columbia [5901]	2016S05015901	Cropland	Index	160	units	0	v112613756	1817.2		..			3
2001-10-22	Vancouver Island-Coast, British Columbia [5901]	2016S05015901	Cropland	Index	160	units	0	v112613756	1817.2		..			3
2001-10-29	Vancouver Island-Coast, British Columbia [5901]	2016S05015901	Cropland	Index	160	units	0	v112613756	1817.2		..			3
2001-11-05	Vancouver Island-Coast, British Columbia [5901]	2016S05015901	Cropland	Index	160	units	0	v112613756	1817.2		..			3
2001-11-12	Vancouver Island-Coast, British Columbia [5901]	2016S05015901	Cropland	Index	160	units	0	v112613756	1817.2		..			3
2001-11-19	Vancouver Island-Coast, British Columbia [5901]	2016S05015901	Cropland	Index	160	units	0	v112613756	1817.2		..			3
2001-11-26	Vancouver Island-Coast, British Columbia [5901]	2016S05015901	Cropland	Index	160	units	0	v112613756	1817.2		..			3
2001-12-03	Vancouver Island-Coast, British Columbia [5901]	2016S05015901	Cropland	Index	160	units	0	v112613756	1817.2		..			3
2001-12-10	Vancouver Island-Coast, British Columbia [5901]	2016S05015901	Cropland	Index	160	units	0	v112613756	1817.2		..			3
2001-12-17	Vancouver Island-Coast, British Columbia [5901]	2016S05015901	Cropland	Index	160	units	0	v112613756	1817.2		..			3
2001-12-24	Vancouver Island-Coast, British Columbia [5901]	2016S05015901	Cropland	Index	160	units	0	v112613756	1817.2		..			3
2001-12-31	Vancouver Island-Coast, British Columbia [5901]	2016S05015901	Cropland	Index	160	units	0	v112613756	1817.2		..			3
2002-01-07	Vancouver Island-Coast, British Columbia [5901]	2016S05015901	Cropland	Index	160	units	0	v112613756	1817.2		..			3
2002-01-14	Vancouver Island-Coast, British Columbia [5901]	2016S05015901	Cropland	Index	160	units	0	v112613756	1817.2		..			3
2002-01-21	Vancouver Island-Coast, British Columbia [5901]	2016S05015901	Cropland	Index	160	units	0	v112613756	1817.2		..			3
2002-01-28	Vancouver Island-Coast, British Columbia [5901]	2016S05015901	Cropland	Index	160	units	0	v112613756	1817.2		..			3
2002-02-04	Vancouver Island-Coast, British Columbia [5901]	2016S05015901	Cropland	Index	160	units	0	v112613756	1817.2		..			3
2002-02-11	Vancouver Island-Coast, British Columbia [5901]	2016S05015901	Cropland	Index	160	units	0	v112613756	1817.2		..			3
2002-02-18	Vancouver Island-Coast, British Columbia [5901]	2016S05015901	Cropland	Index	160	units	0	v112613756	1817.2		..			3
2002-02-25	Vancouver Island-Coast, British Columbia [5901]	2016S05015901	Cropland	Index	160	units	0	v112613756	1817.2		..			3
2002-03-04	Vancouver Island-Coast, British Columbia [5901]	2016S05015901	Cropland	Index	160	units	0	v112613756	1817.2		..			3
2002-03-11	Vancouver Island-Coast, British Columbia [5901]	2016S05015901	Cropland	Index	160	units	0	v112613756	1817.2		..			3
2002-03-18	Vancouver Island-Coast, British Columbia [5901]	2016S05015901	Cropland	Index	160	units	0	v112613756	1817.2		..			3
2002-03-25	Vancouver Island-Coast, British Columbia [5901]	2016S05015901	Cropland	Index	160	units	0	v112613756	1817.2		..			3
2002-04-01	Vancouver Island-Coast, British Columbia [5901]	2016S05015901	Cropland	Index	160	units	0	v112613756	1817.2		..			3
2002-04-08	Vancouver Island-Coast, British Columbia [5901]	2016S05015901	Cropland	Index	160	units	0	v112613756	1817.2	0.422				3
2002-04-15	Vancouver Island-Coast, British Columbia [5901]	2016S05015901	Cropland	Index	160	units	0	v112613756	1817.2	0.476				3
2002-04-22	Vancouver Island-Coast, British Columbia [5901]	2016S05015901	Cropland	Index	160	units	0	v112613756	1817.2	0.521				3
2002-04-29	Vancouver Island-Coast, British Columbia [5901]	2016S05015901	Cropland	Index	160	units	0	v112613756	1817.2	0.552				3
2002-05-06	Vancouver Island-Coast, British Columbia [5901]	2016S05015901	Cropland	Index	160	units	0	v112613756	1817.2	0.573				3
2002-05-13	Vancouver Island-Coast, British Columbia [5901]	2016S05015901	Cropland	Index	160	units	0	v112613756	1817.2	0.584				3
2002-05-20	Vancouver Island-Coast, British Columbia [5901]	2016S05015901	Cropland	Index	160	units	0	v112613756	1817.2	0.593				3
2002-05-27	Vancouver Island-Coast, British Columbia [5901]	2016S05015901	Cropland	Index	160	units	0	v112613756	1817.2	0.608				3
2002-06-03	Vancouver Island-Coast, British Columbia [5901]	2016S05015901	Cropland	Index	160	units	0	v112613756	1817.2	0.62				3
2002-06-10	Vancouver Island-Coast, British Columbia [5901]	2016S05015901	Cropland	Index	160	units	0	v112613756	1817.2	0.593				3
2002-06-17	Vancouver Island-Coast, British Columbia [5901]	2016S05015901	Cropland	Index	160	units	0	v112613756	1817.2	0.579				3
2002-06-24	Vancouver Island-Coast, British Columbia [5901]	2016S05015901	Cropland	Index	160	units	0	v112613756	1817.2	0.579				3
2002-07-01	Vancouver Island-Coast, British Columbia [5901]	2016S05015901	Cropland	Index	160	units	0	v112613756	1817.2	0.589				3
2002-07-08	Vancouver Island-Coast, British Columbia [5901]	2016S05015901	Cropland	Index	160	units	0	v112613756	1817.2	0.591				3
2002-07-15	Vancouver Island-Coast, British Columbia [5901]	2016S05015901	Cropland	Index	160	units	0	v112613756	1817.2	0.587				3
2002-07-22	Vancouver Island-Coast, British Columbia [5901]	2016S05015901	Cropland	Index	160	units	0	v112613756	1817.2	0.574				3
2002-07-29	Vancouver Island-Coast, British Columbia [5901]	2016S05015901	Cropland	Index	160	units	0	v112613756	1817.2	0.564				3
2002-08-05	Vancouver Island-Coast, British Columbia [5901]	2016S05015901	Cropland	Index	160	units	0	v112613756	1817.2	0.554				3
2002-08-12	Vancouver Island-Coast, British Columbia [5901]	2016S05015901	Cropland	Index	160	units	0	v112613756	1817.2	0.548				3
2002-08-19	Vancouver Island-Coast, British Columbia [5901]	2016S05015901	Cropland	Index	160	units	0	v112613756	1817.2	0.526				3
2002-08-26	Vancouver Island-Coast, British Columbia [5901]	2016S05015901	Cropland	Index	160	units	0	v112613756	1817.2	0.505				3
2002-09-02	Vancouver Island-Coast, British Columbia [5901]	2016S05015901	Cropland	Index	160	units	0	v112613756	1817.2	0.489				3
2002-09-09	Vancouver Island-Coast, British Columbia [5901]	2016S05015901	Cropland	Index	160	units	0	v112613756	1817.2	0.486				3
2002-09-16	Vancouver Island-Coast, British Columbia [5901]	2016S05015901	Cropland	Index	160	units	0	v112613756	1817.2	0.487				3
2002-09-23	Vancouver Island-Coast, British Columbia [5901]	2016S05015901	Cropland	Index	160	units	0	v112613756	1817.2	0.488				3
2002-09-30	Vancouver Island-Coast, British Columbia [5901]	2016S05015901	Cropland	Index	160	units	0	v112613756	1817.2	0.465				3
2002-10-07	Vancouver Island-Coast, British Columbia [5901]	2016S05015901	Cropland	Index	160	units	0	v112613756	1817.2	0.44				3
2002-10-14	Vancouver Island-Coast, British Columbia [5901]	2016S05015901	Cropland	Index	160	units	0	v112613756	1817.2		..			3
2002-10-21	Vancouver Island-Coast, British Columbia [5901]	2016S05015901	Cropland	Index	160	units	0	v112613756	1817.2		..			3
2002-10-28	Vancouver Island-Coast, British Columbia [5901]	2016S05015901	Cropland	Index	160	units	0	v112613756	1817.2		..			3
2002-11-04	Vancouver Island-Coast, British Columbia [5901]	2016S05015901	Cropland	Index	160	units	0	v112613756	1817.2		..			3
2002-11-11	Vancouver Island-Coast, British Columbia [5901]	2016S05015901	Cropland	Index	160	units	0	v112613756	1817.2		..			3
2002-11-18	Vancouver Island-Coast, British Columbia [5901]	2016S05015901	Cropland	Index	160	units	0	v112613756	1817.2		..			3
2002-11-25	Vancouver Island-Coast, British Columbia [5901]	2016S05015901	Cropland	Index	160	units	0	v112613756	1817.2		..			3
2002-12-02	Vancouver Island-Coast, British Columbia [5901]	2016S05015901	Cropland	Index	160	units	0	v112613756	1817.2		..			3
2002-12-09	Vancouver Island-Coast, British Columbia [5901]	2016S05015901	Cropland	Index	160	units	0	v112613756	1817.2		..			3
2002-12-16	Vancouver Island-Coast, British Columbia [5901]	2016S05015901	Cropland	Index	160	units	0	v112613756	1817.2		..			3
2002-12-23	Vancouver Island-Coast, British Columbia [5901]	2016S05015901	Cropland	Index	160	units	0	v112613756	1817.2		..			3
2002-12-30	Vancouver Island-Coast, British Columbia [5901]	2016S05015901	Cropland	Index	160	units	0	v112613756	1817.2		..			3
2003-01-06	Vancouver Island-Coast, British Columbia [5901]	2016S05015901	Cropland	Index	160	units	0	v112613756	1817.2		..			3
2003-01-13	Vancouver Island-Coast, British Columbia [5901]	2016S05015901	Cropland	Index	160	units	0	v112613756	1817.2		..			3
2003-01-20	Vancouver Island-Coast, British Columbia [5901]	2016S05015901	Cropland	Index	160	units	0	v112613756	1817.2		..			3
2003-01-27	Vancouver Island-Coast, British Columbia [5901]	2016S05015901	Cropland	Index	160	units	0	v112613756	1817.2		..			3
2003-02-03	Vancouver Island-Coast, British Columbia [5901]	2016S05015901	Cropland	Index	160	units	0	v112613756	1817.2		..			3
2003-02-10	Vancouver Island-Coast, British Columbia [5901]	2016S05015901	Cropland	Index	160	units	0	v112613756	1817.2		..			3
2003-02-17	Vancouver Island-Coast, British Columbia [5901]	2016S05015901	Cropland	Index	160	units	0	v112613756	1817.2		..			3
2003-02-24	Vancouver Island-Coast, British Columbia [5901]	2016S05015901	Cropland	Index	160	units	0	v112613756	1817.2		..			3
2003-03-03	Vancouver Island-Coast, British Columbia [5901]	2016S05015901	Cropland	Index	160	units	0	v112613756	1817.2		..			3
2003-03-10	Vancouver Island-Coast, British Columbia [5901]	2016S05015901	Cropland	Index	160	units	0	v112613756	1817.2		..			3
2003-03-17	Vancouver Island-Coast, British Columbia [5901]	2016S05015901	Cropland	Index	160	units	0	v112613756	1817.2		..			3
2003-03-24	Vancouver Island-Coast, British Columbia [5901]	2016S05015901	Cropland	Index	160	units	0	v112613756	1817.2		..			3
2003-03-31	Vancouver Island-Coast, British Columbia [5901]	2016S05015901	Cropland	Index	160	units	0	v112613756	1817.2		..			3
2003-04-07	Vancouver Island-Coast, British Columbia [5901]	2016S05015901	Cropland	Index	160	units	0	v112613756	1817.2	0.248				3
2003-04-14	Vancouver Island-Coast, British Columbia [5901]	2016S05015901	Cropland	Index	160	units	0	v112613756	1817.2	0.329				3
2003-04-21	Vancouver Island-Coast, British Columbia [5901]	2016S05015901	Cropland	Index	160	units	0	v112613756	1817.2	0.511				3
2003-04-28	Vancouver Island-Coast, British Columbia [5901]	2016S05015901	Cropland	Index	160	units	0	v112613756	1817.2	0.553				3
2003-05-05	Vancouver Island-Coast, British Columbia [5901]	2016S05015901	Cropland	Index	160	units	0	v112613756	1817.2	0.555				3
2003-05-12	Vancouver Island-Coast, British Columbia [5901]	2016S05015901	Cropland	Index	160	units	0	v112613756	1817.2	0.534				3
2003-05-19	Vancouver Island-Coast, British Columbia [5901]	2016S05015901	Cropland	Index	160	units	0	v112613756	1817.2	0.551				3
2003-05-26	Vancouver Island-Coast, British Columbia [5901]	2016S05015901	Cropland	Index	160	units	0	v112613756	1817.2	0.573				3
2003-06-02	Vancouver Island-Coast, British Columbia [5901]	2016S05015901	Cropland	Index	160	units	0	v112613756	1817.2	0.592				3
2003-06-09	Vancouver Island-Coast, British Columbia [5901]	2016S05015901	Cropland	Index	160	units	0	v112613756	1817.2	0.586				3
2003-06-16	Vancouver Island-Coast, British Columbia [5901]	2016S05015901	Cropland	Index	160	units	0	v112613756	1817.2	0.576				3
2003-06-23	Vancouver Island-Coast, British Columbia [5901]	2016S05015901	Cropland	Index	160	units	0	v112613756	1817.2	0.571				3
2003-06-30	Vancouver Island-Coast, British Columbia [5901]	2016S05015901	Cropland	Index	160	units	0	v112613756	1817.2	0.562				3
2003-07-07	Vancouver Island-Coast, British Columbia [5901]	2016S05015901	Cropland	Index	160	units	0	v112613756	1817.2	0.56				3
2003-07-14	Vancouver Island-Coast, British Columbia [5901]	2016S05015901	Cropland	Index	160	units	0	v112613756	1817.2	0.56				3
2003-07-21	Vancouver Island-Coast, British Columbia [5901]	2016S05015901	Cropland	Index	160	units	0	v112613756	1817.2	0.556				3
2003-07-28	Vancouver Island-Coast, British Columbia [5901]	2016S05015901	Cropland	Index	160	units	0	v112613756	1817.2	0.543				3
2003-08-04	Vancouver Island-Coast, British Columbia [5901]	2016S05015901	Cropland	Index	160	units	0	v112613756	1817.2	0.53				3
2003-08-11	Vancouver Island-Coast, British Columbia [5901]	2016S05015901	Cropland	Index	160	units	0	v112613756	1817.2	0.521				3
2003-08-18	Vancouver Island-Coast, British Columbia [5901]	2016S05015901	Cropland	Index	160	units	0	v112613756	1817.2	0.509				3
2003-08-25	Vancouver Island-Coast, British Columbia [5901]	2016S05015901	Cropland	Index	160	units	0	v112613756	1817.2	0.497				3
2003-09-01	Vancouver Island-Coast, British Columbia [5901]	2016S05015901	Cropland	Index	160	units	0	v112613756	1817.2	0.484				3
2003-09-08	Vancouver Island-Coast, British Columbia [5901]	2016S05015901	Cropland	Index	160	units	0	v112613756	1817.2	0.479				3
2003-09-15	Vancouver Island-Coast, British Columbia [5901]	2016S05015901	Cropland	Index	160	units	0	v112613756	1817.2	0.474				3
2003-09-22	Vancouver Island-Coast, British Columbia [5901]	2016S05015901	Cropland	Index	160	units	0	v112613756	1817.2	0.467				3
2003-09-29	Vancouver Island-Coast, British Columbia [5901]	2016S05015901	Cropland	Index	160	units	0	v112613756	1817.2	0.45				3
2003-10-06	Vancouver Island-Coast, British Columbia [5901]	2016S05015901	Cropland	Index	160	units	0	v112613756	1817.2	0.432				3
2003-10-13	Vancouver Island-Coast, British Columbia [5901]	2016S05015901	Cropland	Index	160	units	0	v112613756	1817.2		..			3
2003-10-20	Vancouver Island-Coast, British Columbia [5901]	2016S05015901	Cropland	Index	160	units	0	v112613756	1817.2		..			3
2003-10-27	Vancouver Island-Coast, British Columbia [5901]	2016S05015901	Cropland	Index	160	units	0	v112613756	1817.2		..			3
2003-11-03	Vancouver Island-Coast, British Columbia [5901]	2016S05015901	Cropland	Index	160	units	0	v112613756	1817.2		..			3
2003-11-10	Vancouver Island-Coast, British Columbia [5901]	2016S05015901	Cropland	Index	160	units	0	v112613756	1817.2		..			3
2003-11-17	Vancouver Island-Coast, British Columbia [5901]	2016S05015901	Cropland	Index	160	units	0	v112613756	1817.2		..			3
2003-11-24	Vancouver Island-Coast, British Columbia [5901]	2016S05015901	Cropland	Index	160	units	0	v112613756	1817.2		..			3
2003-12-01	Vancouver Island-Coast, British Columbia [5901]	2016S05015901	Cropland	Index	160	units	0	v112613756	1817.2		..			3
2003-12-08	Vancouver Island-Coast, British Columbia [5901]	2016S05015901	Cropland	Index	160	units	0	v112613756	1817.2		..			3
2003-12-15	Vancouver Island-Coast, British Columbia [5901]	2016S05015901	Cropland	Index	160	units	0	v112613756	1817.2		..			3
2003-12-22	Vancouver Island-Coast, British Columbia [5901]	2016S05015901	Cropland	Index	160	units	0	v112613756	1817.2		..			3
2003-12-29	Vancouver Island-Coast, British Columbia [5901]	2016S05015901	Cropland	Index	160	units	0	v112613756	1817.2		..			3
2004-01-05	Vancouver Island-Coast, British Columbia [5901]	2016S05015901	Cropland	Index	160	units	0	v112613756	1817.2		..			3
2004-01-12	Vancouver Island-Coast, British Columbia [5901]	2016S05015901	Cropland	Index	160	units	0	v112613756	1817.2		..			3
2004-01-19	Vancouver Island-Coast, British Columbia [5901]	2016S05015901	Cropland	Index	160	units	0	v112613756	1817.2		..			3
2004-01-26	Vancouver Island-Coast, British Columbia [5901]	2016S05015901	Cropland	Index	160	units	0	v112613756	1817.2		..			3
2004-02-02	Vancouver Island-Coast, British Columbia [5901]	2016S05015901	Cropland	Index	160	units	0	v112613756	1817.2		..			3
2004-02-09	Vancouver Island-Coast, British Columbia [5901]	2016S05015901	Cropland	Index	160	units	0	v112613756	1817.2		..			3
2004-02-16	Vancouver Island-Coast, British Columbia [5901]	2016S05015901	Cropland	Index	160	units	0	v112613756	1817.2		..			3
2004-02-23	Vancouver Island-Coast, British Columbia [5901]	2016S05015901	Cropland	Index	160	units	0	v112613756	1817.2		..			3
2004-03-01	Vancouver Island-Coast, British Columbia [5901]	2016S05015901	Cropland	Index	160	units	0	v112613756	1817.2		..			3
2004-03-08	Vancouver Island-Coast, British Columbia [5901]	2016S05015901	Cropland	Index	160	units	0	v112613756	1817.2		..			3
2004-03-15	Vancouver Island-Coast, British Columbia [5901]	2016S05015901	Cropland	Index	160	units	0	v112613756	1817.2		..			3
2004-03-22	Vancouver Island-Coast, British Columbia [5901]	2016S05015901	Cropland	Index	160	units	0	v112613756	1817.2		..			3
2004-03-29	Vancouver Island-Coast, British Columbia [5901]	2016S05015901	Cropland	Index	160	units	0	v112613756	1817.2		..			3
2004-04-05	Vancouver Island-Coast, British Columbia [5901]	2016S05015901	Cropland	Index	160	units	0	v112613756	1817.2	0.464				3
2004-04-12	Vancouver Island-Coast, British Columbia [5901]	2016S05015901	Cropland	Index	160	units	0	v112613756	1817.2	0.483				3
2004-04-19	Vancouver Island-Coast, British Columbia [5901]	2016S05015901	Cropland	Index	160	units	0	v112613756	1817.2	0.514				3
2004-04-26	Vancouver Island-Coast, British Columbia [5901]	2016S05015901	Cropland	Index	160	units	0	v112613756	1817.2	0.534				3
2004-05-03	Vancouver Island-Coast, British Columbia [5901]	2016S05015901	Cropland	Index	160	units	0	v112613756	1817.2	0.541				3
2004-05-10	Vancouver Island-Coast, British Columbia [5901]	2016S05015901	Cropland	Index	160	units	0	v112613756	1817.2	0.551				3
2004-05-17	Vancouver Island-Coast, British Columbia [5901]	2016S05015901	Cropland	Index	160	units	0	v112613756	1817.2	0.561				3
2004-05-24	Vancouver Island-Coast, British Columbia [5901]	2016S05015901	Cropland	Index	160	units	0	v112613756	1817.2	0.57				3
2004-05-31	Vancouver Island-Coast, British Columbia [5901]	2016S05015901	Cropland	Index	160	units	0	v112613756	1817.2	0.577				3
2004-06-07	Vancouver Island-Coast, British Columbia [5901]	2016S05015901	Cropland	Index	160	units	0	v112613756	1817.2	0.577				3
2004-06-14	Vancouver Island-Coast, British Columbia [5901]	2016S05015901	Cropland	Index	160	units	0	v112613756	1817.2	0.569				3
2004-06-21	Vancouver Island-Coast, British Columbia [5901]	2016S05015901	Cropland	Index	160	units	0	v112613756	1817.2	0.544				3
2004-06-28	Vancouver Island-Coast, British Columbia [5901]	2016S05015901	Cropland	Index	160	units	0	v112613756	1817.2	0.522				3
2004-07-05	Vancouver Island-Coast, British Columbia [5901]	2016S05015901	Cropland	Index	160	units	0	v112613756	1817.2	0.504				3
2004-07-12	Vancouver Island-Coast, British Columbia [5901]	2016S05015901	Cropland	Index	160	units	0	v112613756	1817.2	0.496				3
2004-07-19	Vancouver Island-Coast, British Columbia [5901]	2016S05015901	Cropland	Index	160	units	0	v112613756	1817.2	0.5				3
2004-07-26	Vancouver Island-Coast, British Columbia [5901]	2016S05015901	Cropland	Index	160	units	0	v112613756	1817.2	0.496				3
2004-08-02	Vancouver Island-Coast, British Columbia [5901]	2016S05015901	Cropland	Index	160	units	0	v112613756	1817.2	0.485				3
2004-08-09	Vancouver Island-Coast, British Columbia [5901]	2016S05015901	Cropland	Index	160	units	0	v112613756	1817.2	0.479				3
2004-08-16	Vancouver Island-Coast, British Columbia [5901]	2016S05015901	Cropland	Index	160	units	0	v112613756	1817.2	0.482				3
2004-08-23	Vancouver Island-Coast, British Columbia [5901]	2016S05015901	Cropland	Index	160	units	0	v112613756	1817.2	0.493				3
2004-08-30	Vancouver Island-Coast, British Columbia [5901]	2016S05015901	Cropland	Index	160	units	0	v112613756	1817.2	0.489				3
2004-09-06	Vancouver Island-Coast, British Columbia [5901]	2016S05015901	Cropland	Index	160	units	0	v112613756	1817.2	0.494				3
2004-09-13	Vancouver Island-Coast, British Columbia [5901]	2016S05015901	Cropland	Index	160	units	0	v112613756	1817.2	0.508				3
2004-09-20	Vancouver Island-Coast, British Columbia [5901]	2016S05015901	Cropland	Index	160	units	0	v112613756	1817.2	0.529				3
2004-09-27	Vancouver Island-Coast, British Columbia [5901]	2016S05015901	Cropland	Index	160	units	0	v112613756	1817.2	0.532				3
2004-10-04	Vancouver Island-Coast, British Columbia [5901]	2016S05015901	Cropland	Index	160	units	0	v112613756	1817.2	0.511				3
2004-10-11	Vancouver Island-Coast, British Columbia [5901]	2016S05015901	Cropland	Index	160	units	0	v112613756	1817.2		..			3
2004-10-18	Vancouver Island-Coast, British Columbia [5901]	2016S05015901	Cropland	Index	160	units	0	v112613756	1817.2		..			3
2004-10-25	Vancouver Island-Coast, British Columbia [5901]	2016S05015901	Cropland	Index	160	units	0	v112613756	1817.2		..			3
2004-11-01	Vancouver Island-Coast, British Columbia [5901]	2016S05015901	Cropland	Index	160	units	0	v112613756	1817.2		..			3
2004-11-08	Vancouver Island-Coast, British Columbia [5901]	2016S05015901	Cropland	Index	160	units	0	v112613756	1817.2		..			3
2004-11-15	Vancouver Island-Coast, British Columbia [5901]	2016S05015901	Cropland	Index	160	units	0	v112613756	1817.2		..			3
2004-11-22	Vancouver Island-Coast, British Columbia [5901]	2016S05015901	Cropland	Index	160	units	0	v112613756	1817.2		..			3
2004-11-29	Vancouver Island-Coast, British Columbia [5901]	2016S05015901	Cropland	Index	160	units	0	v112613756	1817.2		..			3
2004-12-06	Vancouver Island-Coast, British Columbia [5901]	2016S05015901	Cropland	Index	160	units	0	v112613756	1817.2		..			3
2004-12-13	Vancouver Island-Coast, British Columbia [5901]	2016S05015901	Cropland	Index	160	units	0	v112613756	1817.2		..			3
2004-12-20	Vancouver Island-Coast, British Columbia [5901]	2016S05015901	Cropland	Index	160	units	0	v112613756	1817.2		..			3
2004-12-27	Vancouver Island-Coast, British Columbia [5901]	2016S05015901	Cropland	Index	160	units	0	v112613756	1817.2		..			3
2005-01-03	Vancouver Island-Coast, British Columbia [5901]	2016S05015901	Cropland	Index	160	units	0	v112613756	1817.2		..			3
2005-01-10	Vancouver Island-Coast, British Columbia [5901]	2016S05015901	Cropland	Index	160	units	0	v112613756	1817.2		..			3
2005-01-17	Vancouver Island-Coast, British Columbia [5901]	2016S05015901	Cropland	Index	160	units	0	v112613756	1817.2		..			3
2005-01-24	Vancouver Island-Coast, British Columbia [5901]	2016S05015901	Cropland	Index	160	units	0	v112613756	1817.2		..			3
2005-01-31	Vancouver Island-Coast, British Columbia [5901]	2016S05015901	Cropland	Index	160	units	0	v112613756	1817.2		..			3
2005-02-07	Vancouver Island-Coast, British Columbia [5901]	2016S05015901	Cropland	Index	160	units	0	v112613756	1817.2		..			3
2005-02-14	Vancouver Island-Coast, British Columbia [5901]	2016S05015901	Cropland	Index	160	units	0	v112613756	1817.2		..			3
2005-02-21	Vancouver Island-Coast, British Columbia [5901]	2016S05015901	Cropland	Index	160	units	0	v112613756	1817.2		..			3
2005-02-28	Vancouver Island-Coast, British Columbia [5901]	2016S05015901	Cropland	Index	160	units	0	v112613756	1817.2		..			3
2005-03-07	Vancouver Island-Coast, British Columbia [5901]	2016S05015901	Cropland	Index	160	units	0	v112613756	1817.2		..			3
2005-03-14	Vancouver Island-Coast, British Columbia [5901]	2016S05015901	Cropland	Index	160	units	0	v112613756	1817.2		..			3
2005-03-21	Vancouver Island-Coast, British Columbia [5901]	2016S05015901	Cropland	Index	160	units	0	v112613756	1817.2		..			3
2005-03-28	Vancouver Island-Coast, British Columbia [5901]	2016S05015901	Cropland	Index	160	units	0	v112613756	1817.2		..			3
2005-04-04	Vancouver Island-Coast, British Columbia [5901]	2016S05015901	Cropland	Index	160	units	0	v112613756	1817.2		..			3
2005-04-11	Vancouver Island-Coast, British Columbia [5901]	2016S05015901	Cropland	Index	160	units	0	v112613756	1817.2	0.462				3
2005-04-18	Vancouver Island-Coast, British Columbia [5901]	2016S05015901	Cropland	Index	160	units	0	v112613756	1817.2	0.508				3
2005-04-25	Vancouver Island-Coast, British Columbia [5901]	2016S05015901	Cropland	Index	160	units	0	v112613756	1817.2	0.543				3
2005-05-02	Vancouver Island-Coast, British Columbia [5901]	2016S05015901	Cropland	Index	160	units	0	v112613756	1817.2	0.59				3
2005-05-09	Vancouver Island-Coast, British Columbia [5901]	2016S05015901	Cropland	Index	160	units	0	v112613756	1817.2	0.612				3
2005-05-16	Vancouver Island-Coast, British Columbia [5901]	2016S05015901	Cropland	Index	160	units	0	v112613756	1817.2	0.633				3
2005-05-23	Vancouver Island-Coast, British Columbia [5901]	2016S05015901	Cropland	Index	160	units	0	v112613756	1817.2	0.655				3
2005-05-30	Vancouver Island-Coast, British Columbia [5901]	2016S05015901	Cropland	Index	160	units	0	v112613756	1817.2	0.635				3
2005-06-06	Vancouver Island-Coast, British Columbia [5901]	2016S05015901	Cropland	Index	160	units	0	v112613756	1817.2	0.623				3
2005-06-13	Vancouver Island-Coast, British Columbia [5901]	2016S05015901	Cropland	Index	160	units	0	v112613756	1817.2	0.621				3
2005-06-20	Vancouver Island-Coast, British Columbia [5901]	2016S05015901	Cropland	Index	160	units	0	v112613756	1817.2	0.613				3
2005-06-27	Vancouver Island-Coast, British Columbia [5901]	2016S05015901	Cropland	Index	160	units	0	v112613756	1817.2	0.61				3
2005-07-04	Vancouver Island-Coast, British Columbia [5901]	2016S05015901	Cropland	Index	160	units	0	v112613756	1817.2	0.612				3
2005-07-11	Vancouver Island-Coast, British Columbia [5901]	2016S05015901	Cropland	Index	160	units	0	v112613756	1817.2	0.616				3
2005-07-18	Vancouver Island-Coast, British Columbia [5901]	2016S05015901	Cropland	Index	160	units	0	v112613756	1817.2	0.611				3
2005-07-25	Vancouver Island-Coast, British Columbia [5901]	2016S05015901	Cropland	Index	160	units	0	v112613756	1817.2	0.598				3
2005-08-01	Vancouver Island-Coast, British Columbia [5901]	2016S05015901	Cropland	Index	160	units	0	v112613756	1817.2	0.578				3
2005-08-08	Vancouver Island-Coast, British Columbia [5901]	2016S05015901	Cropland	Index	160	units	0	v112613756	1817.2	0.571				3
2005-08-15	Vancouver Island-Coast, British Columbia [5901]	2016S05015901	Cropland	Index	160	units	0	v112613756	1817.2	0.57				3
2005-08-22	Vancouver Island-Coast, British Columbia [5901]	2016S05015901	Cropland	Index	160	units	0	v112613756	1817.2	0.572				3
2005-08-29	Vancouver Island-Coast, British Columbia [5901]	2016S05015901	Cropland	Index	160	units	0	v112613756	1817.2	0.566				3
2005-09-05	Vancouver Island-Coast, British Columbia [5901]	2016S05015901	Cropland	Index	160	units	0	v112613756	1817.2	0.558				3
2005-09-12	Vancouver Island-Coast, British Columbia [5901]	2016S05015901	Cropland	Index	160	units	0	v112613756	1817.2	0.548				3
2005-09-19	Vancouver Island-Coast, British Columbia [5901]	2016S05015901	Cropland	Index	160	units	0	v112613756	1817.2	0.541				3
2005-09-26	Vancouver Island-Coast, British Columbia [5901]	2016S05015901	Cropland	Index	160	units	0	v112613756	1817.2	0.513				3
2005-10-03	Vancouver Island-Coast, British Columbia [5901]	2016S05015901	Cropland	Index	160	units	0	v112613756	1817.2	0.462				3
2005-10-10	Vancouver Island-Coast, British Columbia [5901]	2016S05015901	Cropland	Index	160	units	0	v112613756	1817.2	0.418				3
2005-10-17	Vancouver Island-Coast, British Columbia [5901]	2016S05015901	Cropland	Index	160	units	0	v112613756	1817.2		..			3
2005-10-24	Vancouver Island-Coast, British Columbia [5901]	2016S05015901	Cropland	Index	160	units	0	v112613756	1817.2		..			3
2005-10-31	Vancouver Island-Coast, British Columbia [5901]	2016S05015901	Cropland	Index	160	units	0	v112613756	1817.2		..			3
2005-11-07	Vancouver Island-Coast, British Columbia [5901]	2016S05015901	Cropland	Index	160	units	0	v112613756	1817.2		..			3
2005-11-14	Vancouver Island-Coast, British Columbia [5901]	2016S05015901	Cropland	Index	160	units	0	v112613756	1817.2		..			3
2005-11-21	Vancouver Island-Coast, British Columbia [5901]	2016S05015901	Cropland	Index	160	units	0	v112613756	1817.2		..			3
2005-11-28	Vancouver Island-Coast, British Columbia [5901]	2016S05015901	Cropland	Index	160	units	0	v112613756	1817.2		..			3
2005-12-05	Vancouver Island-Coast, British Columbia [5901]	2016S05015901	Cropland	Index	160	units	0	v112613756	1817.2		..			3
2005-12-12	Vancouver Island-Coast, British Columbia [5901]	2016S05015901	Cropland	Index	160	units	0	v112613756	1817.2		..			3
2005-12-19	Vancouver Island-Coast, British Columbia [5901]	2016S05015901	Cropland	Index	160	units	0	v112613756	1817.2		..			3
2005-12-26	Vancouver Island-Coast, British Columbia [5901]	2016S05015901	Cropland	Index	160	units	0	v112613756	1817.2		..			3
2006-01-02	Vancouver Island-Coast, British Columbia [5901]	2016S05015901	Cropland	Index	160	units	0	v112613756	1817.2		..			3
2006-01-09	Vancouver Island-Coast, British Columbia [5901]	2016S05015901	Cropland	Index	160	units	0	v112613756	1817.2		..			3
2006-01-16	Vancouver Island-Coast, British Columbia [5901]	2016S05015901	Cropland	Index	160	units	0	v112613756	1817.2		..			3
2006-01-23	Vancouver Island-Coast, British Columbia [5901]	2016S05015901	Cropland	Index	160	units	0	v112613756	1817.2		..			3
2006-01-30	Vancouver Island-Coast, British Columbia [5901]	2016S05015901	Cropland	Index	160	units	0	v112613756	1817.2		..			3
2006-02-06	Vancouver Island-Coast, British Columbia [5901]	2016S05015901	Cropland	Index	160	units	0	v112613756	1817.2		..			3
2006-02-13	Vancouver Island-Coast, British Columbia [5901]	2016S05015901	Cropland	Index	160	units	0	v112613756	1817.2		..			3
2006-02-20	Vancouver Island-Coast, British Columbia [5901]	2016S05015901	Cropland	Index	160	units	0	v112613756	1817.2		..			3
2006-02-27	Vancouver Island-Coast, British Columbia [5901]	2016S05015901	Cropland	Index	160	units	0	v112613756	1817.2		..			3
2006-03-06	Vancouver Island-Coast, British Columbia [5901]	2016S05015901	Cropland	Index	160	units	0	v112613756	1817.2		..			3
2006-03-13	Vancouver Island-Coast, British Columbia [5901]	2016S05015901	Cropland	Index	160	units	0	v112613756	1817.2		..			3
2006-03-20	Vancouver Island-Coast, British Columbia [5901]	2016S05015901	Cropland	Index	160	units	0	v112613756	1817.2		..			3
2006-03-27	Vancouver Island-Coast, British Columbia [5901]	2016S05015901	Cropland	Index	160	units	0	v112613756	1817.2		..			3
2006-04-03	Vancouver Island-Coast, British Columbia [5901]	2016S05015901	Cropland	Index	160	units	0	v112613756	1817.2		..			3
2006-04-10	Vancouver Island-Coast, British Columbia [5901]	2016S05015901	Cropland	Index	160	units	0	v112613756	1817.2	0.517				3
2006-04-17	Vancouver Island-Coast, British Columbia [5901]	2016S05015901	Cropland	Index	160	units	0	v112613756	1817.2	0.538				3
2006-04-24	Vancouver Island-Coast, British Columbia [5901]	2016S05015901	Cropland	Index	160	units	0	v112613756	1817.2	0.56				3
2006-05-01	Vancouver Island-Coast, British Columbia [5901]	2016S05015901	Cropland	Index	160	units	0	v112613756	1817.2	0.579				3
2006-05-08	Vancouver Island-Coast, British Columbia [5901]	2016S05015901	Cropland	Index	160	units	0	v112613756	1817.2	0.574				3
2006-05-15	Vancouver Island-Coast, British Columbia [5901]	2016S05015901	Cropland	Index	160	units	0	v112613756	1817.2	0.566				3
2006-05-22	Vancouver Island-Coast, British Columbia [5901]	2016S05015901	Cropland	Index	160	units	0	v112613756	1817.2	0.565				3
2006-05-29	Vancouver Island-Coast, British Columbia [5901]	2016S05015901	Cropland	Index	160	units	0	v112613756	1817.2	0.571				3
2006-06-05	Vancouver Island-Coast, British Columbia [5901]	2016S05015901	Cropland	Index	160	units	0	v112613756	1817.2	0.579				3
2006-06-12	Vancouver Island-Coast, British Columbia [5901]	2016S05015901	Cropland	Index	160	units	0	v112613756	1817.2	0.589				3
2006-06-19	Vancouver Island-Coast, British Columbia [5901]	2016S05015901	Cropland	Index	160	units	0	v112613756	1817.2	0.602				3
2006-06-26	Vancouver Island-Coast, British Columbia [5901]	2016S05015901	Cropland	Index	160	units	0	v112613756	1817.2	0.604				3
2006-07-03	Vancouver Island-Coast, British Columbia [5901]	2016S05015901	Cropland	Index	160	units	0	v112613756	1817.2	0.596				3
2006-07-10	Vancouver Island-Coast, British Columbia [5901]	2016S05015901	Cropland	Index	160	units	0	v112613756	1817.2	0.591				3
2006-07-17	Vancouver Island-Coast, British Columbia [5901]	2016S05015901	Cropland	Index	160	units	0	v112613756	1817.2	0.581				3
2006-07-24	Vancouver Island-Coast, British Columbia [5901]	2016S05015901	Cropland	Index	160	units	0	v112613756	1817.2	0.566				3
2006-07-31	Vancouver Island-Coast, British Columbia [5901]	2016S05015901	Cropland	Index	160	units	0	v112613756	1817.2	0.548				3
2006-08-07	Vancouver Island-Coast, British Columbia [5901]	2016S05015901	Cropland	Index	160	units	0	v112613756	1817.2	0.532				3
2006-08-14	Vancouver Island-Coast, British Columbia [5901]	2016S05015901	Cropland	Index	160	units	0	v112613756	1817.2	0.52				3
2006-08-21	Vancouver Island-Coast, British Columbia [5901]	2016S05015901	Cropland	Index	160	units	0	v112613756	1817.2	0.512				3
2006-08-28	Vancouver Island-Coast, British Columbia [5901]	2016S05015901	Cropland	Index	160	units	0	v112613756	1817.2	0.496				3
2006-09-04	Vancouver Island-Coast, British Columbia [5901]	2016S05015901	Cropland	Index	160	units	0	v112613756	1817.2	0.48				3
2006-09-11	Vancouver Island-Coast, British Columbia [5901]	2016S05015901	Cropland	Index	160	units	0	v112613756	1817.2	0.479				3
2006-09-18	Vancouver Island-Coast, British Columbia [5901]	2016S05015901	Cropland	Index	160	units	0	v112613756	1817.2	0.483				3
2006-09-25	Vancouver Island-Coast, British Columbia [5901]	2016S05015901	Cropland	Index	160	units	0	v112613756	1817.2	0.486				3
2006-10-02	Vancouver Island-Coast, British Columbia [5901]	2016S05015901	Cropland	Index	160	units	0	v112613756	1817.2	0.484				3
2006-10-09	Vancouver Island-Coast, British Columbia [5901]	2016S05015901	Cropland	Index	160	units	0	v112613756	1817.2	0.457				3
2006-10-16	Vancouver Island-Coast, British Columbia [5901]	2016S05015901	Cropland	Index	160	units	0	v112613756	1817.2		..			3
2006-10-23	Vancouver Island-Coast, British Columbia [5901]	2016S05015901	Cropland	Index	160	units	0	v112613756	1817.2		..			3
2006-10-30	Vancouver Island-Coast, British Columbia [5901]	2016S05015901	Cropland	Index	160	units	0	v112613756	1817.2		..			3
2006-11-06	Vancouver Island-Coast, British Columbia [5901]	2016S05015901	Cropland	Index	160	units	0	v112613756	1817.2		..			3
2006-11-13	Vancouver Island-Coast, British Columbia [5901]	2016S05015901	Cropland	Index	160	units	0	v112613756	1817.2		..			3
2006-11-20	Vancouver Island-Coast, British Columbia [5901]	2016S05015901	Cropland	Index	160	units	0	v112613756	1817.2		..			3
2006-11-27	Vancouver Island-Coast, British Columbia [5901]	2016S05015901	Cropland	Index	160	units	0	v112613756	1817.2		..			3
2006-12-04	Vancouver Island-Coast, British Columbia [5901]	2016S05015901	Cropland	Index	160	units	0	v112613756	1817.2		..			3
2006-12-11	Vancouver Island-Coast, British Columbia [5901]	2016S05015901	Cropland	Index	160	units	0	v112613756	1817.2		..			3
2006-12-18	Vancouver Island-Coast, British Columbia [5901]	2016S05015901	Cropland	Index	160	units	0	v112613756	1817.2		..			3
2006-12-25	Vancouver Island-Coast, British Columbia [5901]	2016S05015901	Cropland	Index	160	units	0	v112613756	1817.2		..			3
2007-01-01	Vancouver Island-Coast, British Columbia [5901]	2016S05015901	Cropland	Index	160	units	0	v112613756	1817.2		..			3
2007-01-08	Vancouver Island-Coast, British Columbia [5901]	2016S05015901	Cropland	Index	160	units	0	v112613756	1817.2		..			3
2007-01-15	Vancouver Island-Coast, British Columbia [5901]	2016S05015901	Cropland	Index	160	units	0	v112613756	1817.2		..			3
2007-01-22	Vancouver Island-Coast, British Columbia [5901]	2016S05015901	Cropland	Index	160	units	0	v112613756	1817.2		..			3
2007-01-29	Vancouver Island-Coast, British Columbia [5901]	2016S05015901	Cropland	Index	160	units	0	v112613756	1817.2		..			3
2007-02-05	Vancouver Island-Coast, British Columbia [5901]	2016S05015901	Cropland	Index	160	units	0	v112613756	1817.2		..			3
2007-02-12	Vancouver Island-Coast, British Columbia [5901]	2016S05015901	Cropland	Index	160	units	0	v112613756	1817.2		..			3
2007-02-19	Vancouver Island-Coast, British Columbia [5901]	2016S05015901	Cropland	Index	160	units	0	v112613756	1817.2		..			3
2007-02-26	Vancouver Island-Coast, British Columbia [5901]	2016S05015901	Cropland	Index	160	units	0	v112613756	1817.2		..			3
2007-03-05	Vancouver Island-Coast, British Columbia [5901]	2016S05015901	Cropland	Index	160	units	0	v112613756	1817.2		..			3
2007-03-12	Vancouver Island-Coast, British Columbia [5901]	2016S05015901	Cropland	Index	160	units	0	v112613756	1817.2		..			3
2007-03-19	Vancouver Island-Coast, British Columbia [5901]	2016S05015901	Cropland	Index	160	units	0	v112613756	1817.2		..			3
2007-03-26	Vancouver Island-Coast, British Columbia [5901]	2016S05015901	Cropland	Index	160	units	0	v112613756	1817.2		..			3
2007-04-02	Vancouver Island-Coast, British Columbia [5901]	2016S05015901	Cropland	Index	160	units	0	v112613756	1817.2		..			3
2007-04-09	Vancouver Island-Coast, British Columbia [5901]	2016S05015901	Cropland	Index	160	units	0	v112613756	1817.2	0.498				3
2007-04-16	Vancouver Island-Coast, British Columbia [5901]	2016S05015901	Cropland	Index	160	units	0	v112613756	1817.2	0.515				3
2007-04-23	Vancouver Island-Coast, British Columbia [5901]	2016S05015901	Cropland	Index	160	units	0	v112613756	1817.2	0.537				3
2007-04-30	Vancouver Island-Coast, British Columbia [5901]	2016S05015901	Cropland	Index	160	units	0	v112613756	1817.2	0.568				3
2007-05-07	Vancouver Island-Coast, British Columbia [5901]	2016S05015901	Cropland	Index	160	units	0	v112613756	1817.2	0.585				3
2007-05-14	Vancouver Island-Coast, British Columbia [5901]	2016S05015901	Cropland	Index	160	units	0	v112613756	1817.2	0.592				3
2007-05-21	Vancouver Island-Coast, British Columbia [5901]	2016S05015901	Cropland	Index	160	units	0	v112613756	1817.2	0.6				3
2007-05-28	Vancouver Island-Coast, British Columbia [5901]	2016S05015901	Cropland	Index	160	units	0	v112613756	1817.2	0.593				3
2007-06-04	Vancouver Island-Coast, British Columbia [5901]	2016S05015901	Cropland	Index	160	units	0	v112613756	1817.2	0.578				3
2007-06-11	Vancouver Island-Coast, British Columbia [5901]	2016S05015901	Cropland	Index	160	units	0	v112613756	1817.2	0.553				3
2007-06-18	Vancouver Island-Coast, British Columbia [5901]	2016S05015901	Cropland	Index	160	units	0	v112613756	1817.2	0.558				3
2007-06-25	Vancouver Island-Coast, British Columbia [5901]	2016S05015901	Cropland	Index	160	units	0	v112613756	1817.2	0.573				3
2007-07-02	Vancouver Island-Coast, British Columbia [5901]	2016S05015901	Cropland	Index	160	units	0	v112613756	1817.2	0.59				3
2007-07-09	Vancouver Island-Coast, British Columbia [5901]	2016S05015901	Cropland	Index	160	units	0	v112613756	1817.2	0.592				3
2007-07-16	Vancouver Island-Coast, British Columbia [5901]	2016S05015901	Cropland	Index	160	units	0	v112613756	1817.2	0.593				3
2007-07-23	Vancouver Island-Coast, British Columbia [5901]	2016S05015901	Cropland	Index	160	units	0	v112613756	1817.2	0.592				3
2007-07-30	Vancouver Island-Coast, British Columbia [5901]	2016S05015901	Cropland	Index	160	units	0	v112613756	1817.2	0.584				3
2007-08-06	Vancouver Island-Coast, British Columbia [5901]	2016S05015901	Cropland	Index	160	units	0	v112613756	1817.2	0.575				3
2007-08-13	Vancouver Island-Coast, British Columbia [5901]	2016S05015901	Cropland	Index	160	units	0	v112613756	1817.2	0.565				3
2007-08-20	Vancouver Island-Coast, British Columbia [5901]	2016S05015901	Cropland	Index	160	units	0	v112613756	1817.2	0.569				3
2007-08-27	Vancouver Island-Coast, British Columbia [5901]	2016S05015901	Cropland	Index	160	units	0	v112613756	1817.2	0.571				3
2007-09-03	Vancouver Island-Coast, British Columbia [5901]	2016S05015901	Cropland	Index	160	units	0	v112613756	1817.2	0.569				3
2007-09-10	Vancouver Island-Coast, British Columbia [5901]	2016S05015901	Cropland	Index	160	units	0	v112613756	1817.2	0.551				3
2007-09-17	Vancouver Island-Coast, British Columbia [5901]	2016S05015901	Cropland	Index	160	units	0	v112613756	1817.2	0.538				3
2007-09-24	Vancouver Island-Coast, British Columbia [5901]	2016S05015901	Cropland	Index	160	units	0	v112613756	1817.2	0.527				3
2007-10-01	Vancouver Island-Coast, British Columbia [5901]	2016S05015901	Cropland	Index	160	units	0	v112613756	1817.2	0.519				3
2007-10-08	Vancouver Island-Coast, British Columbia [5901]	2016S05015901	Cropland	Index	160	units	0	v112613756	1817.2	0.488				3
2007-10-15	Vancouver Island-Coast, British Columbia [5901]	2016S05015901	Cropland	Index	160	units	0	v112613756	1817.2		..			3
2007-10-22	Vancouver Island-Coast, British Columbia [5901]	2016S05015901	Cropland	Index	160	units	0	v112613756	1817.2		..			3
2007-10-29	Vancouver Island-Coast, British Columbia [5901]	2016S05015901	Cropland	Index	160	units	0	v112613756	1817.2		..			3
2007-11-05	Vancouver Island-Coast, British Columbia [5901]	2016S05015901	Cropland	Index	160	units	0	v112613756	1817.2		..			3
2007-11-12	Vancouver Island-Coast, British Columbia [5901]	2016S05015901	Cropland	Index	160	units	0	v112613756	1817.2		..			3
2007-11-19	Vancouver Island-Coast, British Columbia [5901]	2016S05015901	Cropland	Index	160	units	0	v112613756	1817.2		..			3
2007-11-26	Vancouver Island-Coast, British Columbia [5901]	2016S05015901	Cropland	Index	160	units	0	v112613756	1817.2		..			3
2007-12-03	Vancouver Island-Coast, British Columbia [5901]	2016S05015901	Cropland	Index	160	units	0	v112613756	1817.2		..			3
2007-12-10	Vancouver Island-Coast, British Columbia [5901]	2016S05015901	Cropland	Index	160	units	0	v112613756	1817.2		..			3
2007-12-17	Vancouver Island-Coast, British Columbia [5901]	2016S05015901	Cropland	Index	160	units	0	v112613756	1817.2		..			3
2007-12-24	Vancouver Island-Coast, British Columbia [5901]	2016S05015901	Cropland	Index	160	units	0	v112613756	1817.2		..			3
2007-12-31	Vancouver Island-Coast, British Columbia [5901]	2016S05015901	Cropland	Index	160	units	0	v112613756	1817.2		..			3
2008-01-07	Vancouver Island-Coast, British Columbia [5901]	2016S05015901	Cropland	Index	160	units	0	v112613756	1817.2		..			3
2008-01-14	Vancouver Island-Coast, British Columbia [5901]	2016S05015901	Cropland	Index	160	units	0	v112613756	1817.2		..			3
2008-01-21	Vancouver Island-Coast, British Columbia [5901]	2016S05015901	Cropland	Index	160	units	0	v112613756	1817.2		..			3
2008-01-28	Vancouver Island-Coast, British Columbia [5901]	2016S05015901	Cropland	Index	160	units	0	v112613756	1817.2		..			3
2008-02-04	Vancouver Island-Coast, British Columbia [5901]	2016S05015901	Cropland	Index	160	units	0	v112613756	1817.2		..			3
2008-02-11	Vancouver Island-Coast, British Columbia [5901]	2016S05015901	Cropland	Index	160	units	0	v112613756	1817.2		..			3
2008-02-18	Vancouver Island-Coast, British Columbia [5901]	2016S05015901	Cropland	Index	160	units	0	v112613756	1817.2		..			3
2008-02-25	Vancouver Island-Coast, British Columbia [5901]	2016S05015901	Cropland	Index	160	units	0	v112613756	1817.2		..			3
2008-03-03	Vancouver Island-Coast, British Columbia [5901]	2016S05015901	Cropland	Index	160	units	0	v112613756	1817.2		..			3
2008-03-10	Vancouver Island-Coast, British Columbia [5901]	2016S05015901	Cropland	Index	160	units	0	v112613756	1817.2		..			3
2008-03-17	Vancouver Island-Coast, British Columbia [5901]	2016S05015901	Cropland	Index	160	units	0	v112613756	1817.2		..			3
2008-03-24	Vancouver Island-Coast, British Columbia [5901]	2016S05015901	Cropland	Index	160	units	0	v112613756	1817.2		..			3
2008-03-31	Vancouver Island-Coast, British Columbia [5901]	2016S05015901	Cropland	Index	160	units	0	v112613756	1817.2		..			3
2008-04-07	Vancouver Island-Coast, British Columbia [5901]	2016S05015901	Cropland	Index	160	units	0	v112613756	1817.2	0.375				3
2008-04-14	Vancouver Island-Coast, British Columbia [5901]	2016S05015901	Cropland	Index	160	units	0	v112613756	1817.2	0.422				3
2008-04-21	Vancouver Island-Coast, British Columbia [5901]	2016S05015901	Cropland	Index	160	units	0	v112613756	1817.2	0.461				3
2008-04-28	Vancouver Island-Coast, British Columbia [5901]	2016S05015901	Cropland	Index	160	units	0	v112613756	1817.2	0.473				3
2008-05-05	Vancouver Island-Coast, British Columbia [5901]	2016S05015901	Cropland	Index	160	units	0	v112613756	1817.2	0.495				3
2008-05-12	Vancouver Island-Coast, British Columbia [5901]	2016S05015901	Cropland	Index	160	units	0	v112613756	1817.2	0.555				3
2008-05-19	Vancouver Island-Coast, British Columbia [5901]	2016S05015901	Cropland	Index	160	units	0	v112613756	1817.2	0.59				3
2008-05-26	Vancouver Island-Coast, British Columbia [5901]	2016S05015901	Cropland	Index	160	units	0	v112613756	1817.2	0.529				3
2008-06-02	Vancouver Island-Coast, British Columbia [5901]	2016S05015901	Cropland	Index	160	units	0	v112613756	1817.2	0.546				3
2008-06-09	Vancouver Island-Coast, British Columbia [5901]	2016S05015901	Cropland	Index	160	units	0	v112613756	1817.2	0.575				3
2008-06-16	Vancouver Island-Coast, British Columbia [5901]	2016S05015901	Cropland	Index	160	units	0	v112613756	1817.2	0.588				3
2008-06-23	Vancouver Island-Coast, British Columbia [5901]	2016S05015901	Cropland	Index	160	units	0	v112613756	1817.2	0.592				3
2008-06-30	Vancouver Island-Coast, British Columbia [5901]	2016S05015901	Cropland	Index	160	units	0	v112613756	1817.2	0.597				3
2008-07-07	Vancouver Island-Coast, British Columbia [5901]	2016S05015901	Cropland	Index	160	units	0	v112613756	1817.2	0.602				3
2008-07-14	Vancouver Island-Coast, British Columbia [5901]	2016S05015901	Cropland	Index	160	units	0	v112613756	1817.2	0.57				3
2008-07-21	Vancouver Island-Coast, British Columbia [5901]	2016S05015901	Cropland	Index	160	units	0	v112613756	1817.2	0.558				3
2008-07-28	Vancouver Island-Coast, British Columbia [5901]	2016S05015901	Cropland	Index	160	units	0	v112613756	1817.2	0.551				3
2008-08-04	Vancouver Island-Coast, British Columbia [5901]	2016S05015901	Cropland	Index	160	units	0	v112613756	1817.2	0.529				3
2008-08-11	Vancouver Island-Coast, British Columbia [5901]	2016S05015901	Cropland	Index	160	units	0	v112613756	1817.2	0.512				3
2008-08-18	Vancouver Island-Coast, British Columbia [5901]	2016S05015901	Cropland	Index	160	units	0	v112613756	1817.2	0.494				3
2008-08-25	Vancouver Island-Coast, British Columbia [5901]	2016S05015901	Cropland	Index	160	units	0	v112613756	1817.2	0.515				3
2008-09-01	Vancouver Island-Coast, British Columbia [5901]	2016S05015901	Cropland	Index	160	units	0	v112613756	1817.2	0.545				3
2008-09-08	Vancouver Island-Coast, British Columbia [5901]	2016S05015901	Cropland	Index	160	units	0	v112613756	1817.2	0.563				3
2008-09-15	Vancouver Island-Coast, British Columbia [5901]	2016S05015901	Cropland	Index	160	units	0	v112613756	1817.2	0.556				3
2008-09-22	Vancouver Island-Coast, British Columbia [5901]	2016S05015901	Cropland	Index	160	units	0	v112613756	1817.2	0.531				3
2008-09-29	Vancouver Island-Coast, British Columbia [5901]	2016S05015901	Cropland	Index	160	units	0	v112613756	1817.2	0.51				3
2008-10-06	Vancouver Island-Coast, British Columbia [5901]	2016S05015901	Cropland	Index	160	units	0	v112613756	1817.2	0.466				3
2008-10-13	Vancouver Island-Coast, British Columbia [5901]	2016S05015901	Cropland	Index	160	units	0	v112613756	1817.2		..			3
2008-10-20	Vancouver Island-Coast, British Columbia [5901]	2016S05015901	Cropland	Index	160	units	0	v112613756	1817.2		..			3
2008-10-27	Vancouver Island-Coast, British Columbia [5901]	2016S05015901	Cropland	Index	160	units	0	v112613756	1817.2		..			3
2008-11-03	Vancouver Island-Coast, British Columbia [5901]	2016S05015901	Cropland	Index	160	units	0	v112613756	1817.2		..			3
2008-11-10	Vancouver Island-Coast, British Columbia [5901]	2016S05015901	Cropland	Index	160	units	0	v112613756	1817.2		..			3
2008-11-17	Vancouver Island-Coast, British Columbia [5901]	2016S05015901	Cropland	Index	160	units	0	v112613756	1817.2		..			3
2008-11-24	Vancouver Island-Coast, British Columbia [5901]	2016S05015901	Cropland	Index	160	units	0	v112613756	1817.2		..			3
2008-12-01	Vancouver Island-Coast, British Columbia [5901]	2016S05015901	Cropland	Index	160	units	0	v112613756	1817.2		..			3
2008-12-08	Vancouver Island-Coast, British Columbia [5901]	2016S05015901	Cropland	Index	160	units	0	v112613756	1817.2		..			3
2008-12-15	Vancouver Island-Coast, British Columbia [5901]	2016S05015901	Cropland	Index	160	units	0	v112613756	1817.2		..			3
2008-12-22	Vancouver Island-Coast, British Columbia [5901]	2016S05015901	Cropland	Index	160	units	0	v112613756	1817.2		..			3
2008-12-29	Vancouver Island-Coast, British Columbia [5901]	2016S05015901	Cropland	Index	160	units	0	v112613756	1817.2		..			3
2009-01-05	Vancouver Island-Coast, British Columbia [5901]	2016S05015901	Cropland	Index	160	units	0	v112613756	1817.2		..			3
2009-01-12	Vancouver Island-Coast, British Columbia [5901]	2016S05015901	Cropland	Index	160	units	0	v112613756	1817.2		..			3
2009-01-19	Vancouver Island-Coast, British Columbia [5901]	2016S05015901	Cropland	Index	160	units	0	v112613756	1817.2		..			3
2009-01-26	Vancouver Island-Coast, British Columbia [5901]	2016S05015901	Cropland	Index	160	units	0	v112613756	1817.2		..			3
2009-02-02	Vancouver Island-Coast, British Columbia [5901]	2016S05015901	Cropland	Index	160	units	0	v112613756	1817.2		..			3
2009-02-09	Vancouver Island-Coast, British Columbia [5901]	2016S05015901	Cropland	Index	160	units	0	v112613756	1817.2		..			3
2009-02-16	Vancouver Island-Coast, British Columbia [5901]	2016S05015901	Cropland	Index	160	units	0	v112613756	1817.2		..			3
2009-02-23	Vancouver Island-Coast, British Columbia [5901]	2016S05015901	Cropland	Index	160	units	0	v112613756	1817.2		..			3
2009-03-02	Vancouver Island-Coast, British Columbia [5901]	2016S05015901	Cropland	Index	160	units	0	v112613756	1817.2		..			3
2009-03-09	Vancouver Island-Coast, British Columbia [5901]	2016S05015901	Cropland	Index	160	units	0	v112613756	1817.2		..			3
2009-03-16	Vancouver Island-Coast, British Columbia [5901]	2016S05015901	Cropland	Index	160	units	0	v112613756	1817.2		..			3
2009-03-23	Vancouver Island-Coast, British Columbia [5901]	2016S05015901	Cropland	Index	160	units	0	v112613756	1817.2		..			3
2009-03-30	Vancouver Island-Coast, British Columbia [5901]	2016S05015901	Cropland	Index	160	units	0	v112613756	1817.2		..			3
2009-04-06	Vancouver Island-Coast, British Columbia [5901]	2016S05015901	Cropland	Index	160	units	0	v112613756	1817.2	0.451				3
2009-04-13	Vancouver Island-Coast, British Columbia [5901]	2016S05015901	Cropland	Index	160	units	0	v112613756	1817.2	0.51				3
2009-04-20	Vancouver Island-Coast, British Columbia [5901]	2016S05015901	Cropland	Index	160	units	0	v112613756	1817.2	0.536				3
2009-04-27	Vancouver Island-Coast, British Columbia [5901]	2016S05015901	Cropland	Index	160	units	0	v112613756	1817.2	0.559				3
2009-05-04	Vancouver Island-Coast, British Columbia [5901]	2016S05015901	Cropland	Index	160	units	0	v112613756	1817.2	0.559				3
2009-05-11	Vancouver Island-Coast, British Columbia [5901]	2016S05015901	Cropland	Index	160	units	0	v112613756	1817.2	0.58				3
2009-05-18	Vancouver Island-Coast, British Columbia [5901]	2016S05015901	Cropland	Index	160	units	0	v112613756	1817.2	0.593				3
2009-05-25	Vancouver Island-Coast, British Columbia [5901]	2016S05015901	Cropland	Index	160	units	0	v112613756	1817.2	0.592				3
2009-06-01	Vancouver Island-Coast, British Columbia [5901]	2016S05015901	Cropland	Index	160	units	0	v112613756	1817.2	0.602				3
2009-06-08	Vancouver Island-Coast, British Columbia [5901]	2016S05015901	Cropland	Index	160	units	0	v112613756	1817.2	0.567				3
2009-06-15	Vancouver Island-Coast, British Columbia [5901]	2016S05015901	Cropland	Index	160	units	0	v112613756	1817.2	0.563				3
2009-06-22	Vancouver Island-Coast, British Columbia [5901]	2016S05015901	Cropland	Index	160	units	0	v112613756	1817.2	0.571				3
2009-06-29	Vancouver Island-Coast, British Columbia [5901]	2016S05015901	Cropland	Index	160	units	0	v112613756	1817.2	0.6				3
2009-07-06	Vancouver Island-Coast, British Columbia [5901]	2016S05015901	Cropland	Index	160	units	0	v112613756	1817.2	0.581				3
2009-07-13	Vancouver Island-Coast, British Columbia [5901]	2016S05015901	Cropland	Index	160	units	0	v112613756	1817.2	0.556				3
2009-07-20	Vancouver Island-Coast, British Columbia [5901]	2016S05015901	Cropland	Index	160	units	0	v112613756	1817.2	0.539				3
2009-07-27	Vancouver Island-Coast, British Columbia [5901]	2016S05015901	Cropland	Index	160	units	0	v112613756	1817.2	0.494				3
2009-08-03	Vancouver Island-Coast, British Columbia [5901]	2016S05015901	Cropland	Index	160	units	0	v112613756	1817.2	0.491				3
2009-08-10	Vancouver Island-Coast, British Columbia [5901]	2016S05015901	Cropland	Index	160	units	0	v112613756	1817.2	0.496				3
2009-08-17	Vancouver Island-Coast, British Columbia [5901]	2016S05015901	Cropland	Index	160	units	0	v112613756	1817.2	0.47				3
2009-08-24	Vancouver Island-Coast, British Columbia [5901]	2016S05015901	Cropland	Index	160	units	0	v112613756	1817.2	0.456				3
2009-08-31	Vancouver Island-Coast, British Columbia [5901]	2016S05015901	Cropland	Index	160	units	0	v112613756	1817.2	0.466				3
2009-09-07	Vancouver Island-Coast, British Columbia [5901]	2016S05015901	Cropland	Index	160	units	0	v112613756	1817.2	0.47				3
2009-09-14	Vancouver Island-Coast, British Columbia [5901]	2016S05015901	Cropland	Index	160	units	0	v112613756	1817.2	0.484				3
2009-09-21	Vancouver Island-Coast, British Columbia [5901]	2016S05015901	Cropland	Index	160	units	0	v112613756	1817.2	0.525				3
2009-09-28	Vancouver Island-Coast, British Columbia [5901]	2016S05015901	Cropland	Index	160	units	0	v112613756	1817.2	0.535				3
2009-10-05	Vancouver Island-Coast, British Columbia [5901]	2016S05015901	Cropland	Index	160	units	0	v112613756	1817.2	0.452				3
2009-10-12	Vancouver Island-Coast, British Columbia [5901]	2016S05015901	Cropland	Index	160	units	0	v112613756	1817.2		..			3
2009-10-19	Vancouver Island-Coast, British Columbia [5901]	2016S05015901	Cropland	Index	160	units	0	v112613756	1817.2		..			3
2009-10-26	Vancouver Island-Coast, British Columbia [5901]	2016S05015901	Cropland	Index	160	units	0	v112613756	1817.2		..			3
2009-11-02	Vancouver Island-Coast, British Columbia [5901]	2016S05015901	Cropland	Index	160	units	0	v112613756	1817.2		..			3
2009-11-09	Vancouver Island-Coast, British Columbia [5901]	2016S05015901	Cropland	Index	160	units	0	v112613756	1817.2		..			3
2009-11-16	Vancouver Island-Coast, British Columbia [5901]	2016S05015901	Cropland	Index	160	units	0	v112613756	1817.2		..			3
2009-11-23	Vancouver Island-Coast, British Columbia [5901]	2016S05015901	Cropland	Index	160	units	0	v112613756	1817.2		..			3
2009-11-30	Vancouver Island-Coast, British Columbia [5901]	2016S05015901	Cropland	Index	160	units	0	v112613756	1817.2		..			3
2009-12-07	Vancouver Island-Coast, British Columbia [5901]	2016S05015901	Cropland	Index	160	units	0	v112613756	1817.2		..			3
2009-12-14	Vancouver Island-Coast, British Columbia [5901]	2016S05015901	Cropland	Index	160	units	0	v112613756	1817.2		..			3
2009-12-21	Vancouver Island-Coast, British Columbia [5901]	2016S05015901	Cropland	Index	160	units	0	v112613756	1817.2		..			3
2009-12-28	Vancouver Island-Coast, British Columbia [5901]	2016S05015901	Cropland	Index	160	units	0	v112613756	1817.2		..			3
2010-01-04	Vancouver Island-Coast, British Columbia [5901]	2016S05015901	Cropland	Index	160	units	0	v112613756	1817.2		..			3
2010-01-11	Vancouver Island-Coast, British Columbia [5901]	2016S05015901	Cropland	Index	160	units	0	v112613756	1817.2		..			3
2010-01-18	Vancouver Island-Coast, British Columbia [5901]	2016S05015901	Cropland	Index	160	units	0	v112613756	1817.2		..			3
2010-01-25	Vancouver Island-Coast, British Columbia [5901]	2016S05015901	Cropland	Index	160	units	0	v112613756	1817.2		..			3
2010-02-01	Vancouver Island-Coast, British Columbia [5901]	2016S05015901	Cropland	Index	160	units	0	v112613756	1817.2		..			3
2010-02-08	Vancouver Island-Coast, British Columbia [5901]	2016S05015901	Cropland	Index	160	units	0	v112613756	1817.2		..			3
2010-02-15	Vancouver Island-Coast, British Columbia [5901]	2016S05015901	Cropland	Index	160	units	0	v112613756	1817.2		..			3
2010-02-22	Vancouver Island-Coast, British Columbia [5901]	2016S05015901	Cropland	Index	160	units	0	v112613756	1817.2		..			3
2010-03-01	Vancouver Island-Coast, British Columbia [5901]	2016S05015901	Cropland	Index	160	units	0	v112613756	1817.2		..			3
2010-03-08	Vancouver Island-Coast, British Columbia [5901]	2016S05015901	Cropland	Index	160	units	0	v112613756	1817.2		..			3
2010-03-15	Vancouver Island-Coast, British Columbia [5901]	2016S05015901	Cropland	Index	160	units	0	v112613756	1817.2		..			3
2010-03-22	Vancouver Island-Coast, British Columbia [5901]	2016S05015901	Cropland	Index	160	units	0	v112613756	1817.2		..			3
2010-03-29	Vancouver Island-Coast, British Columbia [5901]	2016S05015901	Cropland	Index	160	units	0	v112613756	1817.2		..			3
2010-04-05	Vancouver Island-Coast, British Columbia [5901]	2016S05015901	Cropland	Index	160	units	0	v112613756	1817.2		..			3
2010-04-12	Vancouver Island-Coast, British Columbia [5901]	2016S05015901	Cropland	Index	160	units	0	v112613756	1817.2	0.396				3
2010-04-19	Vancouver Island-Coast, British Columbia [5901]	2016S05015901	Cropland	Index	160	units	0	v112613756	1817.2	0.399				3
2010-04-26	Vancouver Island-Coast, British Columbia [5901]	2016S05015901	Cropland	Index	160	units	0	v112613756	1817.2	0.47				3
2010-05-03	Vancouver Island-Coast, British Columbia [5901]	2016S05015901	Cropland	Index	160	units	0	v112613756	1817.2	0.55				3
2010-05-10	Vancouver Island-Coast, British Columbia [5901]	2016S05015901	Cropland	Index	160	units	0	v112613756	1817.2	0.494				3
2010-05-17	Vancouver Island-Coast, British Columbia [5901]	2016S05015901	Cropland	Index	160	units	0	v112613756	1817.2	0.335				3
2010-05-24	Vancouver Island-Coast, British Columbia [5901]	2016S05015901	Cropland	Index	160	units	0	v112613756	1817.2	0.425				3
2010-05-31	Vancouver Island-Coast, British Columbia [5901]	2016S05015901	Cropland	Index	160	units	0	v112613756	1817.2	0.563				3
2010-06-07	Vancouver Island-Coast, British Columbia [5901]	2016S05015901	Cropland	Index	160	units	0	v112613756	1817.2	0.575				3
2010-06-14	Vancouver Island-Coast, British Columbia [5901]	2016S05015901	Cropland	Index	160	units	0	v112613756	1817.2	0.569				3
2010-06-21	Vancouver Island-Coast, British Columbia [5901]	2016S05015901	Cropland	Index	160	units	0	v112613756	1817.2	0.53				3
2010-06-28	Vancouver Island-Coast, British Columbia [5901]	2016S05015901	Cropland	Index	160	units	0	v112613756	1817.2	0.561				3
2010-07-05	Vancouver Island-Coast, British Columbia [5901]	2016S05015901	Cropland	Index	160	units	0	v112613756	1817.2	0.606				3
2010-07-12	Vancouver Island-Coast, British Columbia [5901]	2016S05015901	Cropland	Index	160	units	0	v112613756	1817.2	0.545				3
2010-07-19	Vancouver Island-Coast, British Columbia [5901]	2016S05015901	Cropland	Index	160	units	0	v112613756	1817.2	0.511				3
2010-07-26	Vancouver Island-Coast, British Columbia [5901]	2016S05015901	Cropland	Index	160	units	0	v112613756	1817.2	0.517				3
2010-08-02	Vancouver Island-Coast, British Columbia [5901]	2016S05015901	Cropland	Index	160	units	0	v112613756	1817.2	0.527				3
2010-08-09	Vancouver Island-Coast, British Columbia [5901]	2016S05015901	Cropland	Index	160	units	0	v112613756	1817.2	0.552				3
2010-08-16	Vancouver Island-Coast, British Columbia [5901]	2016S05015901	Cropland	Index	160	units	0	v112613756	1817.2	0.531				3
2010-08-23	Vancouver Island-Coast, British Columbia [5901]	2016S05015901	Cropland	Index	160	units	0	v112613756	1817.2	0.527				3
2010-08-30	Vancouver Island-Coast, British Columbia [5901]	2016S05015901	Cropland	Index	160	units	0	v112613756	1817.2	0.522				3
2010-09-06	Vancouver Island-Coast, British Columbia [5901]	2016S05015901	Cropland	Index	160	units	0	v112613756	1817.2	0.491				3
2010-09-13	Vancouver Island-Coast, British Columbia [5901]	2016S05015901	Cropland	Index	160	units	0	v112613756	1817.2	0.502				3
2010-09-20	Vancouver Island-Coast, British Columbia [5901]	2016S05015901	Cropland	Index	160	units	0	v112613756	1817.2	0.538				3
2010-09-27	Vancouver Island-Coast, British Columbia [5901]	2016S05015901	Cropland	Index	160	units	0	v112613756	1817.2	0.556				3
2010-10-04	Vancouver Island-Coast, British Columbia [5901]	2016S05015901	Cropland	Index	160	units	0	v112613756	1817.2	0.503				3
2010-10-11	Vancouver Island-Coast, British Columbia [5901]	2016S05015901	Cropland	Index	160	units	0	v112613756	1817.2	0.495				3
2010-10-18	Vancouver Island-Coast, British Columbia [5901]	2016S05015901	Cropland	Index	160	units	0	v112613756	1817.2		..			3
2010-10-25	Vancouver Island-Coast, British Columbia [5901]	2016S05015901	Cropland	Index	160	units	0	v112613756	1817.2		..			3
2010-11-01	Vancouver Island-Coast, British Columbia [5901]	2016S05015901	Cropland	Index	160	units	0	v112613756	1817.2		..			3
2010-11-08	Vancouver Island-Coast, British Columbia [5901]	2016S05015901	Cropland	Index	160	units	0	v112613756	1817.2		..			3
2010-11-15	Vancouver Island-Coast, British Columbia [5901]	2016S05015901	Cropland	Index	160	units	0	v112613756	1817.2		..			3
2010-11-22	Vancouver Island-Coast, British Columbia [5901]	2016S05015901	Cropland	Index	160	units	0	v112613756	1817.2		..			3
2010-11-29	Vancouver Island-Coast, British Columbia [5901]	2016S05015901	Cropland	Index	160	units	0	v112613756	1817.2		..			3
2010-12-06	Vancouver Island-Coast, British Columbia [5901]	2016S05015901	Cropland	Index	160	units	0	v112613756	1817.2		..			3
2010-12-13	Vancouver Island-Coast, British Columbia [5901]	2016S05015901	Cropland	Index	160	units	0	v112613756	1817.2		..			3
2010-12-20	Vancouver Island-Coast, British Columbia [5901]	2016S05015901	Cropland	Index	160	units	0	v112613756	1817.2		..			3
2010-12-27	Vancouver Island-Coast, British Columbia [5901]	2016S05015901	Cropland	Index	160	units	0	v112613756	1817.2		..			3
2011-01-03	Vancouver Island-Coast, British Columbia [5901]	2016S05015901	Cropland	Index	160	units	0	v112613756	1817.2		..			3
2011-01-10	Vancouver Island-Coast, British Columbia [5901]	2016S05015901	Cropland	Index	160	units	0	v112613756	1817.2		..			3
2011-01-17	Vancouver Island-Coast, British Columbia [5901]	2016S05015901	Cropland	Index	160	units	0	v112613756	1817.2		..			3
2011-01-24	Vancouver Island-Coast, British Columbia [5901]	2016S05015901	Cropland	Index	160	units	0	v112613756	1817.2		..			3
2011-01-31	Vancouver Island-Coast, British Columbia [5901]	2016S05015901	Cropland	Index	160	units	0	v112613756	1817.2		..			3
2011-02-07	Vancouver Island-Coast, British Columbia [5901]	2016S05015901	Cropland	Index	160	units	0	v112613756	1817.2		..			3
2011-02-14	Vancouver Island-Coast, British Columbia [5901]	2016S05015901	Cropland	Index	160	units	0	v112613756	1817.2		..			3
2011-02-21	Vancouver Island-Coast, British Columbia [5901]	2016S05015901	Cropland	Index	160	units	0	v112613756	1817.2		..			3
2011-02-28	Vancouver Island-Coast, British Columbia [5901]	2016S05015901	Cropland	Index	160	units	0	v112613756	1817.2		..			3
2011-03-07	Vancouver Island-Coast, British Columbia [5901]	2016S05015901	Cropland	Index	160	units	0	v112613756	1817.2		..			3
2011-03-14	Vancouver Island-Coast, British Columbia [5901]	2016S05015901	Cropland	Index	160	units	0	v112613756	1817.2		..			3
2011-03-21	Vancouver Island-Coast, British Columbia [5901]	2016S05015901	Cropland	Index	160	units	0	v112613756	1817.2		..			3
2011-03-28	Vancouver Island-Coast, British Columbia [5901]	2016S05015901	Cropland	Index	160	units	0	v112613756	1817.2		..			3
2011-04-04	Vancouver Island-Coast, British Columbia [5901]	2016S05015901	Cropland	Index	160	units	0	v112613756	1817.2		..			3
2011-04-11	Vancouver Island-Coast, British Columbia [5901]	2016S05015901	Cropland	Index	160	units	0	v112613756	1817.2	0.256				3
2011-04-18	Vancouver Island-Coast, British Columbia [5901]	2016S05015901	Cropland	Index	160	units	0	v112613756	1817.2	0.519				3
2011-04-25	Vancouver Island-Coast, British Columbia [5901]	2016S05015901	Cropland	Index	160	units	0	v112613756	1817.2	0.446				3
2011-05-02	Vancouver Island-Coast, British Columbia [5901]	2016S05015901	Cropland	Index	160	units	0	v112613756	1817.2	0.377				3
2011-05-09	Vancouver Island-Coast, British Columbia [5901]	2016S05015901	Cropland	Index	160	units	0	v112613756	1817.2	0.437				3
2011-05-16	Vancouver Island-Coast, British Columbia [5901]	2016S05015901	Cropland	Index	160	units	0	v112613756	1817.2	0.535				3
2011-05-23	Vancouver Island-Coast, British Columbia [5901]	2016S05015901	Cropland	Index	160	units	0	v112613756	1817.2	0.546				3
2011-05-30	Vancouver Island-Coast, British Columbia [5901]	2016S05015901	Cropland	Index	160	units	0	v112613756	1817.2	0.556				3
2011-06-06	Vancouver Island-Coast, British Columbia [5901]	2016S05015901	Cropland	Index	160	units	0	v112613756	1817.2	0.502				3
2011-06-13	Vancouver Island-Coast, British Columbia [5901]	2016S05015901	Cropland	Index	160	units	0	v112613756	1817.2	0.508				3
2011-06-20	Vancouver Island-Coast, British Columbia [5901]	2016S05015901	Cropland	Index	160	units	0	v112613756	1817.2	0.531				3
2011-06-27	Vancouver Island-Coast, British Columbia [5901]	2016S05015901	Cropland	Index	160	units	0	v112613756	1817.2	0.532				3
2011-07-04	Vancouver Island-Coast, British Columbia [5901]	2016S05015901	Cropland	Index	160	units	0	v112613756	1817.2	0.522				3
2011-07-11	Vancouver Island-Coast, British Columbia [5901]	2016S05015901	Cropland	Index	160	units	0	v112613756	1817.2	0.504				3
2011-07-18	Vancouver Island-Coast, British Columbia [5901]	2016S05015901	Cropland	Index	160	units	0	v112613756	1817.2	0.535				3
2011-07-25	Vancouver Island-Coast, British Columbia [5901]	2016S05015901	Cropland	Index	160	units	0	v112613756	1817.2	0.563				3
2011-08-01	Vancouver Island-Coast, British Columbia [5901]	2016S05015901	Cropland	Index	160	units	0	v112613756	1817.2	0.541				3
2011-08-08	Vancouver Island-Coast, British Columbia [5901]	2016S05015901	Cropland	Index	160	units	0	v112613756	1817.2	0.527				3
2011-08-15	Vancouver Island-Coast, British Columbia [5901]	2016S05015901	Cropland	Index	160	units	0	v112613756	1817.2	0.526				3
2011-08-22	Vancouver Island-Coast, British Columbia [5901]	2016S05015901	Cropland	Index	160	units	0	v112613756	1817.2	0.537				3
2011-08-29	Vancouver Island-Coast, British Columbia [5901]	2016S05015901	Cropland	Index	160	units	0	v112613756	1817.2	0.546				3
2011-09-05	Vancouver Island-Coast, British Columbia [5901]	2016S05015901	Cropland	Index	160	units	0	v112613756	1817.2	0.509				3
2011-09-12	Vancouver Island-Coast, British Columbia [5901]	2016S05015901	Cropland	Index	160	units	0	v112613756	1817.2	0.471				3
2011-09-19	Vancouver Island-Coast, British Columbia [5901]	2016S05015901	Cropland	Index	160	units	0	v112613756	1817.2	0.442				3
2011-09-26	Vancouver Island-Coast, British Columbia [5901]	2016S05015901	Cropland	Index	160	units	0	v112613756	1817.2	0.387				3
2011-10-03	Vancouver Island-Coast, British Columbia [5901]	2016S05015901	Cropland	Index	160	units	0	v112613756	1817.2	0.435				3
2011-10-10	Vancouver Island-Coast, British Columbia [5901]	2016S05015901	Cropland	Index	160	units	0	v112613756	1817.2	0.49				3
2011-10-17	Vancouver Island-Coast, British Columbia [5901]	2016S05015901	Cropland	Index	160	units	0	v112613756	1817.2		..			3
2011-10-24	Vancouver Island-Coast, British Columbia [5901]	2016S05015901	Cropland	Index	160	units	0	v112613756	1817.2		..			3
2011-10-31	Vancouver Island-Coast, British Columbia [5901]	2016S05015901	Cropland	Index	160	units	0	v112613756	1817.2		..			3
2011-11-07	Vancouver Island-Coast, British Columbia [5901]	2016S05015901	Cropland	Index	160	units	0	v112613756	1817.2		..			3
2011-11-14	Vancouver Island-Coast, British Columbia [5901]	2016S05015901	Cropland	Index	160	units	0	v112613756	1817.2		..			3
2011-11-21	Vancouver Island-Coast, British Columbia [5901]	2016S05015901	Cropland	Index	160	units	0	v112613756	1817.2		..			3
2011-11-28	Vancouver Island-Coast, British Columbia [5901]	2016S05015901	Cropland	Index	160	units	0	v112613756	1817.2		..			3
2011-12-05	Vancouver Island-Coast, British Columbia [5901]	2016S05015901	Cropland	Index	160	units	0	v112613756	1817.2		..			3
2011-12-12	Vancouver Island-Coast, British Columbia [5901]	2016S05015901	Cropland	Index	160	units	0	v112613756	1817.2		..			3
2011-12-19	Vancouver Island-Coast, British Columbia [5901]	2016S05015901	Cropland	Index	160	units	0	v112613756	1817.2		..			3
2011-12-26	Vancouver Island-Coast, British Columbia [5901]	2016S05015901	Cropland	Index	160	units	0	v112613756	1817.2		..			3
2012-01-02	Vancouver Island-Coast, British Columbia [5901]	2016S05015901	Cropland	Index	160	units	0	v112613756	1817.2		..			3
2012-01-09	Vancouver Island-Coast, British Columbia [5901]	2016S05015901	Cropland	Index	160	units	0	v112613756	1817.2		..			3
2012-01-16	Vancouver Island-Coast, British Columbia [5901]	2016S05015901	Cropland	Index	160	units	0	v112613756	1817.2		..			3
2012-01-23	Vancouver Island-Coast, British Columbia [5901]	2016S05015901	Cropland	Index	160	units	0	v112613756	1817.2		..			3
2012-01-30	Vancouver Island-Coast, British Columbia [5901]	2016S05015901	Cropland	Index	160	units	0	v112613756	1817.2		..			3
2012-02-06	Vancouver Island-Coast, British Columbia [5901]	2016S05015901	Cropland	Index	160	units	0	v112613756	1817.2		..			3
2012-02-13	Vancouver Island-Coast, British Columbia [5901]	2016S05015901	Cropland	Index	160	units	0	v112613756	1817.2		..			3
2012-02-20	Vancouver Island-Coast, British Columbia [5901]	2016S05015901	Cropland	Index	160	units	0	v112613756	1817.2		..			3
2012-02-27	Vancouver Island-Coast, British Columbia [5901]	2016S05015901	Cropland	Index	160	units	0	v112613756	1817.2		..			3
2012-03-05	Vancouver Island-Coast, British Columbia [5901]	2016S05015901	Cropland	Index	160	units	0	v112613756	1817.2		..			3
2012-03-12	Vancouver Island-Coast, British Columbia [5901]	2016S05015901	Cropland	Index	160	units	0	v112613756	1817.2		..			3
2012-03-19	Vancouver Island-Coast, British Columbia [5901]	2016S05015901	Cropland	Index	160	units	0	v112613756	1817.2		..			3
2012-03-26	Vancouver Island-Coast, British Columbia [5901]	2016S05015901	Cropland	Index	160	units	0	v112613756	1817.2		..			3
2012-04-02	Vancouver Island-Coast, British Columbia [5901]	2016S05015901	Cropland	Index	160	units	0	v112613756	1817.2		..			3
2012-04-09	Vancouver Island-Coast, British Columbia [5901]	2016S05015901	Cropland	Index	160	units	0	v112613756	1817.2	0.444				3
2012-04-16	Vancouver Island-Coast, British Columbia [5901]	2016S05015901	Cropland	Index	160	units	0	v112613756	1817.2	0.462				3
2012-04-23	Vancouver Island-Coast, British Columbia [5901]	2016S05015901	Cropland	Index	160	units	0	v112613756	1817.2	0.424				3
2012-04-30	Vancouver Island-Coast, British Columbia [5901]	2016S05015901	Cropland	Index	160	units	0	v112613756	1817.2	0.486				3
2012-05-07	Vancouver Island-Coast, British Columbia [5901]	2016S05015901	Cropland	Index	160	units	0	v112613756	1817.2	0.557				3
2012-05-14	Vancouver Island-Coast, British Columbia [5901]	2016S05015901	Cropland	Index	160	units	0	v112613756	1817.2	0.57				3
2012-05-21	Vancouver Island-Coast, British Columbia [5901]	2016S05015901	Cropland	Index	160	units	0	v112613756	1817.2	0.561				3
2012-05-28	Vancouver Island-Coast, British Columbia [5901]	2016S05015901	Cropland	Index	160	units	0	v112613756	1817.2	0.489				3
2012-06-04	Vancouver Island-Coast, British Columbia [5901]	2016S05015901	Cropland	Index	160	units	0	v112613756	1817.2	0.489				3
2012-06-11	Vancouver Island-Coast, British Columbia [5901]	2016S05015901	Cropland	Index	160	units	0	v112613756	1817.2	0.518				3
2012-06-18	Vancouver Island-Coast, British Columbia [5901]	2016S05015901	Cropland	Index	160	units	0	v112613756	1817.2	0.56				3
2012-06-25	Vancouver Island-Coast, British Columbia [5901]	2016S05015901	Cropland	Index	160	units	0	v112613756	1817.2	0.587				3
2012-07-02	Vancouver Island-Coast, British Columbia [5901]	2016S05015901	Cropland	Index	160	units	0	v112613756	1817.2	0.603				3
2012-07-09	Vancouver Island-Coast, British Columbia [5901]	2016S05015901	Cropland	Index	160	units	0	v112613756	1817.2	0.569				3
2012-07-16	Vancouver Island-Coast, British Columbia [5901]	2016S05015901	Cropland	Index	160	units	0	v112613756	1817.2	0.565				3
2012-07-23	Vancouver Island-Coast, British Columbia [5901]	2016S05015901	Cropland	Index	160	units	0	v112613756	1817.2	0.579				3
2012-07-30	Vancouver Island-Coast, British Columbia [5901]	2016S05015901	Cropland	Index	160	units	0	v112613756	1817.2	0.6				3
2012-08-06	Vancouver Island-Coast, British Columbia [5901]	2016S05015901	Cropland	Index	160	units	0	v112613756	1817.2	0.575				3
2012-08-13	Vancouver Island-Coast, British Columbia [5901]	2016S05015901	Cropland	Index	160	units	0	v112613756	1817.2	0.559				3
2012-08-20	Vancouver Island-Coast, British Columbia [5901]	2016S05015901	Cropland	Index	160	units	0	v112613756	1817.2	0.541				3
2012-08-27	Vancouver Island-Coast, British Columbia [5901]	2016S05015901	Cropland	Index	160	units	0	v112613756	1817.2	0.536				3
2012-09-03	Vancouver Island-Coast, British Columbia [5901]	2016S05015901	Cropland	Index	160	units	0	v112613756	1817.2	0.505				3
2012-09-10	Vancouver Island-Coast, British Columbia [5901]	2016S05015901	Cropland	Index	160	units	0	v112613756	1817.2	0.512				3
2012-09-17	Vancouver Island-Coast, British Columbia [5901]	2016S05015901	Cropland	Index	160	units	0	v112613756	1817.2	0.509				3
2012-09-24	Vancouver Island-Coast, British Columbia [5901]	2016S05015901	Cropland	Index	160	units	0	v112613756	1817.2	0.498				3
2012-10-01	Vancouver Island-Coast, British Columbia [5901]	2016S05015901	Cropland	Index	160	units	0	v112613756	1817.2	0.497				3
2012-10-08	Vancouver Island-Coast, British Columbia [5901]	2016S05015901	Cropland	Index	160	units	0	v112613756	1817.2	0.458				3
2012-10-15	Vancouver Island-Coast, British Columbia [5901]	2016S05015901	Cropland	Index	160	units	0	v112613756	1817.2		..			3
2012-10-22	Vancouver Island-Coast, British Columbia [5901]	2016S05015901	Cropland	Index	160	units	0	v112613756	1817.2		..			3
2012-10-29	Vancouver Island-Coast, British Columbia [5901]	2016S05015901	Cropland	Index	160	units	0	v112613756	1817.2		..			3
2012-11-05	Vancouver Island-Coast, British Columbia [5901]	2016S05015901	Cropland	Index	160	units	0	v112613756	1817.2		..			3
2012-11-12	Vancouver Island-Coast, British Columbia [5901]	2016S05015901	Cropland	Index	160	units	0	v112613756	1817.2		..			3
2012-11-19	Vancouver Island-Coast, British Columbia [5901]	2016S05015901	Cropland	Index	160	units	0	v112613756	1817.2		..			3
2012-11-26	Vancouver Island-Coast, British Columbia [5901]	2016S05015901	Cropland	Index	160	units	0	v112613756	1817.2		..			3
2012-12-03	Vancouver Island-Coast, British Columbia [5901]	2016S05015901	Cropland	Index	160	units	0	v112613756	1817.2		..			3
2012-12-10	Vancouver Island-Coast, British Columbia [5901]	2016S05015901	Cropland	Index	160	units	0	v112613756	1817.2		..			3
2012-12-17	Vancouver Island-Coast, British Columbia [5901]	2016S05015901	Cropland	Index	160	units	0	v112613756	1817.2		..			3
2012-12-24	Vancouver Island-Coast, British Columbia [5901]	2016S05015901	Cropland	Index	160	units	0	v112613756	1817.2		..			3
2012-12-31	Vancouver Island-Coast, British Columbia [5901]	2016S05015901	Cropland	Index	160	units	0	v112613756	1817.2		..			3
2013-01-07	Vancouver Island-Coast, British Columbia [5901]	2016S05015901	Cropland	Index	160	units	0	v112613756	1817.2		..			3
2013-01-14	Vancouver Island-Coast, British Columbia [5901]	2016S05015901	Cropland	Index	160	units	0	v112613756	1817.2		..			3
2013-01-21	Vancouver Island-Coast, British Columbia [5901]	2016S05015901	Cropland	Index	160	units	0	v112613756	1817.2		..			3
2013-01-28	Vancouver Island-Coast, British Columbia [5901]	2016S05015901	Cropland	Index	160	units	0	v112613756	1817.2		..			3
2013-02-04	Vancouver Island-Coast, British Columbia [5901]	2016S05015901	Cropland	Index	160	units	0	v112613756	1817.2		..			3
2013-02-11	Vancouver Island-Coast, British Columbia [5901]	2016S05015901	Cropland	Index	160	units	0	v112613756	1817.2		..			3
2013-02-18	Vancouver Island-Coast, British Columbia [5901]	2016S05015901	Cropland	Index	160	units	0	v112613756	1817.2		..			3
2013-02-25	Vancouver Island-Coast, British Columbia [5901]	2016S05015901	Cropland	Index	160	units	0	v112613756	1817.2		..			3
2013-03-04	Vancouver Island-Coast, British Columbia [5901]	2016S05015901	Cropland	Index	160	units	0	v112613756	1817.2		..			3
2013-03-11	Vancouver Island-Coast, British Columbia [5901]	2016S05015901	Cropland	Index	160	units	0	v112613756	1817.2		..			3
2013-03-18	Vancouver Island-Coast, British Columbia [5901]	2016S05015901	Cropland	Index	160	units	0	v112613756	1817.2		..			3
2013-03-25	Vancouver Island-Coast, British Columbia [5901]	2016S05015901	Cropland	Index	160	units	0	v112613756	1817.2		..			3
2013-04-01	Vancouver Island-Coast, British Columbia [5901]	2016S05015901	Cropland	Index	160	units	0	v112613756	1817.2		..			3
2013-04-08	Vancouver Island-Coast, British Columbia [5901]	2016S05015901	Cropland	Index	160	units	0	v112613756	1817.2	0.454				3
2013-04-15	Vancouver Island-Coast, British Columbia [5901]	2016S05015901	Cropland	Index	160	units	0	v112613756	1817.2	0.539				3
2013-04-22	Vancouver Island-Coast, British Columbia [5901]	2016S05015901	Cropland	Index	160	units	0	v112613756	1817.2	0.582				3
2013-04-29	Vancouver Island-Coast, British Columbia [5901]	2016S05015901	Cropland	Index	160	units	0	v112613756	1817.2	0.601				3
2013-05-06	Vancouver Island-Coast, British Columbia [5901]	2016S05015901	Cropland	Index	160	units	0	v112613756	1817.2	0.579				3
2013-05-13	Vancouver Island-Coast, British Columbia [5901]	2016S05015901	Cropland	Index	160	units	0	v112613756	1817.2	0.571				3
2013-05-20	Vancouver Island-Coast, British Columbia [5901]	2016S05015901	Cropland	Index	160	units	0	v112613756	1817.2	0.588				3
2013-05-27	Vancouver Island-Coast, British Columbia [5901]	2016S05015901	Cropland	Index	160	units	0	v112613756	1817.2	0.596				3
2013-06-03	Vancouver Island-Coast, British Columbia [5901]	2016S05015901	Cropland	Index	160	units	0	v112613756	1817.2	0.588				3
2013-06-10	Vancouver Island-Coast, British Columbia [5901]	2016S05015901	Cropland	Index	160	units	0	v112613756	1817.2	0.566				3
2013-06-17	Vancouver Island-Coast, British Columbia [5901]	2016S05015901	Cropland	Index	160	units	0	v112613756	1817.2	0.487				3
2013-06-24	Vancouver Island-Coast, British Columbia [5901]	2016S05015901	Cropland	Index	160	units	0	v112613756	1817.2	0.531				3
2013-07-01	Vancouver Island-Coast, British Columbia [5901]	2016S05015901	Cropland	Index	160	units	0	v112613756	1817.2	0.587				3
2013-07-08	Vancouver Island-Coast, British Columbia [5901]	2016S05015901	Cropland	Index	160	units	0	v112613756	1817.2	0.558				3
2013-07-15	Vancouver Island-Coast, British Columbia [5901]	2016S05015901	Cropland	Index	160	units	0	v112613756	1817.2	0.582				3
2013-07-22	Vancouver Island-Coast, British Columbia [5901]	2016S05015901	Cropland	Index	160	units	0	v112613756	1817.2	0.59				3
2013-07-29	Vancouver Island-Coast, British Columbia [5901]	2016S05015901	Cropland	Index	160	units	0	v112613756	1817.2	0.54				3
2013-08-05	Vancouver Island-Coast, British Columbia [5901]	2016S05015901	Cropland	Index	160	units	0	v112613756	1817.2	0.523				3
2013-08-12	Vancouver Island-Coast, British Columbia [5901]	2016S05015901	Cropland	Index	160	units	0	v112613756	1817.2	0.525				3
2013-08-19	Vancouver Island-Coast, British Columbia [5901]	2016S05015901	Cropland	Index	160	units	0	v112613756	1817.2	0.537				3
2013-08-26	Vancouver Island-Coast, British Columbia [5901]	2016S05015901	Cropland	Index	160	units	0	v112613756	1817.2	0.525				3
2013-09-02	Vancouver Island-Coast, British Columbia [5901]	2016S05015901	Cropland	Index	160	units	0	v112613756	1817.2	0.534				3
2013-09-09	Vancouver Island-Coast, British Columbia [5901]	2016S05015901	Cropland	Index	160	units	0	v112613756	1817.2	0.539				3
2013-09-16	Vancouver Island-Coast, British Columbia [5901]	2016S05015901	Cropland	Index	160	units	0	v112613756	1817.2	0.508				3
2013-09-23	Vancouver Island-Coast, British Columbia [5901]	2016S05015901	Cropland	Index	160	units	0	v112613756	1817.2	0.517				3
2013-09-30	Vancouver Island-Coast, British Columbia [5901]	2016S05015901	Cropland	Index	160	units	0	v112613756	1817.2	0.495				3
2013-10-07	Vancouver Island-Coast, British Columbia [5901]	2016S05015901	Cropland	Index	160	units	0	v112613756	1817.2	0.48				3
2013-10-14	Vancouver Island-Coast, British Columbia [5901]	2016S05015901	Cropland	Index	160	units	0	v112613756	1817.2		..			3
2013-10-21	Vancouver Island-Coast, British Columbia [5901]	2016S05015901	Cropland	Index	160	units	0	v112613756	1817.2		..			3
2013-10-28	Vancouver Island-Coast, British Columbia [5901]	2016S05015901	Cropland	Index	160	units	0	v112613756	1817.2		..			3
2013-11-04	Vancouver Island-Coast, British Columbia [5901]	2016S05015901	Cropland	Index	160	units	0	v112613756	1817.2		..			3
2013-11-11	Vancouver Island-Coast, British Columbia [5901]	2016S05015901	Cropland	Index	160	units	0	v112613756	1817.2		..			3
2013-11-18	Vancouver Island-Coast, British Columbia [5901]	2016S05015901	Cropland	Index	160	units	0	v112613756	1817.2		..			3
2013-11-25	Vancouver Island-Coast, British Columbia [5901]	2016S05015901	Cropland	Index	160	units	0	v112613756	1817.2		..			3
2013-12-02	Vancouver Island-Coast, British Columbia [5901]	2016S05015901	Cropland	Index	160	units	0	v112613756	1817.2		..			3
2013-12-09	Vancouver Island-Coast, British Columbia [5901]	2016S05015901	Cropland	Index	160	units	0	v112613756	1817.2		..			3
2013-12-16	Vancouver Island-Coast, British Columbia [5901]	2016S05015901	Cropland	Index	160	units	0	v112613756	1817.2		..			3
2013-12-23	Vancouver Island-Coast, British Columbia [5901]	2016S05015901	Cropland	Index	160	units	0	v112613756	1817.2		..			3
2013-12-30	Vancouver Island-Coast, British Columbia [5901]	2016S05015901	Cropland	Index	160	units	0	v112613756	1817.2		..			3
2014-01-06	Vancouver Island-Coast, British Columbia [5901]	2016S05015901	Cropland	Index	160	units	0	v112613756	1817.2		..			3
2014-01-13	Vancouver Island-Coast, British Columbia [5901]	2016S05015901	Cropland	Index	160	units	0	v112613756	1817.2		..			3
2014-01-20	Vancouver Island-Coast, British Columbia [5901]	2016S05015901	Cropland	Index	160	units	0	v112613756	1817.2		..			3
2014-01-27	Vancouver Island-Coast, British Columbia [5901]	2016S05015901	Cropland	Index	160	units	0	v112613756	1817.2		..			3
2014-02-03	Vancouver Island-Coast, British Columbia [5901]	2016S05015901	Cropland	Index	160	units	0	v112613756	1817.2		..			3
2014-02-10	Vancouver Island-Coast, British Columbia [5901]	2016S05015901	Cropland	Index	160	units	0	v112613756	1817.2		..			3
2014-02-17	Vancouver Island-Coast, British Columbia [5901]	2016S05015901	Cropland	Index	160	units	0	v112613756	1817.2		..			3
2014-02-24	Vancouver Island-Coast, British Columbia [5901]	2016S05015901	Cropland	Index	160	units	0	v112613756	1817.2		..			3
2014-03-03	Vancouver Island-Coast, British Columbia [5901]	2016S05015901	Cropland	Index	160	units	0	v112613756	1817.2		..			3
2014-03-10	Vancouver Island-Coast, British Columbia [5901]	2016S05015901	Cropland	Index	160	units	0	v112613756	1817.2		..			3
2014-03-17	Vancouver Island-Coast, British Columbia [5901]	2016S05015901	Cropland	Index	160	units	0	v112613756	1817.2		..			3
2014-03-24	Vancouver Island-Coast, British Columbia [5901]	2016S05015901	Cropland	Index	160	units	0	v112613756	1817.2		..			3
2014-03-31	Vancouver Island-Coast, British Columbia [5901]	2016S05015901	Cropland	Index	160	units	0	v112613756	1817.2		..			3
2014-04-07	Vancouver Island-Coast, British Columbia [5901]	2016S05015901	Cropland	Index	160	units	0	v112613756	1817.2	0.458				3
2014-04-14	Vancouver Island-Coast, British Columbia [5901]	2016S05015901	Cropland	Index	160	units	0	v112613756	1817.2	0.413				3
2014-04-21	Vancouver Island-Coast, British Columbia [5901]	2016S05015901	Cropland	Index	160	units	0	v112613756	1817.2	0.408				3
2014-04-28	Vancouver Island-Coast, British Columbia [5901]	2016S05015901	Cropland	Index	160	units	0	v112613756	1817.2	0.445				3
2014-05-05	Vancouver Island-Coast, British Columbia [5901]	2016S05015901	Cropland	Index	160	units	0	v112613756	1817.2	0.519				3
2014-05-12	Vancouver Island-Coast, British Columbia [5901]	2016S05015901	Cropland	Index	160	units	0	v112613756	1817.2	0.522				3
2014-05-19	Vancouver Island-Coast, British Columbia [5901]	2016S05015901	Cropland	Index	160	units	0	v112613756	1817.2	0.532				3
2014-05-26	Vancouver Island-Coast, British Columbia [5901]	2016S05015901	Cropland	Index	160	units	0	v112613756	1817.2	0.557				3
2014-06-02	Vancouver Island-Coast, British Columbia [5901]	2016S05015901	Cropland	Index	160	units	0	v112613756	1817.2	0.592				3
2014-06-09	Vancouver Island-Coast, British Columbia [5901]	2016S05015901	Cropland	Index	160	units	0	v112613756	1817.2	0.557				3
2014-06-16	Vancouver Island-Coast, British Columbia [5901]	2016S05015901	Cropland	Index	160	units	0	v112613756	1817.2	0.525				3
2014-06-23	Vancouver Island-Coast, British Columbia [5901]	2016S05015901	Cropland	Index	160	units	0	v112613756	1817.2	0.511				3
2014-06-30	Vancouver Island-Coast, British Columbia [5901]	2016S05015901	Cropland	Index	160	units	0	v112613756	1817.2	0.536				3
2014-07-07	Vancouver Island-Coast, British Columbia [5901]	2016S05015901	Cropland	Index	160	units	0	v112613756	1817.2	0.567				3
2014-07-14	Vancouver Island-Coast, British Columbia [5901]	2016S05015901	Cropland	Index	160	units	0	v112613756	1817.2	0.481				3
2014-07-21	Vancouver Island-Coast, British Columbia [5901]	2016S05015901	Cropland	Index	160	units	0	v112613756	1817.2	0.485				3
2014-07-28	Vancouver Island-Coast, British Columbia [5901]	2016S05015901	Cropland	Index	160	units	0	v112613756	1817.2	0.495				3
2014-08-04	Vancouver Island-Coast, British Columbia [5901]	2016S05015901	Cropland	Index	160	units	0	v112613756	1817.2	0.442				3
2014-08-11	Vancouver Island-Coast, British Columbia [5901]	2016S05015901	Cropland	Index	160	units	0	v112613756	1817.2	0.426				3
2014-08-18	Vancouver Island-Coast, British Columbia [5901]	2016S05015901	Cropland	Index	160	units	0	v112613756	1817.2	0.426				3
2014-08-25	Vancouver Island-Coast, British Columbia [5901]	2016S05015901	Cropland	Index	160	units	0	v112613756	1817.2	0.443				3
2014-09-01	Vancouver Island-Coast, British Columbia [5901]	2016S05015901	Cropland	Index	160	units	0	v112613756	1817.2	0.468				3
2014-09-08	Vancouver Island-Coast, British Columbia [5901]	2016S05015901	Cropland	Index	160	units	0	v112613756	1817.2	0.46				3
2014-09-15	Vancouver Island-Coast, British Columbia [5901]	2016S05015901	Cropland	Index	160	units	0	v112613756	1817.2	0.457				3
2014-09-22	Vancouver Island-Coast, British Columbia [5901]	2016S05015901	Cropland	Index	160	units	0	v112613756	1817.2	0.452				3
2014-09-29	Vancouver Island-Coast, British Columbia [5901]	2016S05015901	Cropland	Index	160	units	0	v112613756	1817.2	0.336				3
2014-10-06	Vancouver Island-Coast, British Columbia [5901]	2016S05015901	Cropland	Index	160	units	0	v112613756	1817.2	0.296				3
2014-10-13	Vancouver Island-Coast, British Columbia [5901]	2016S05015901	Cropland	Index	160	units	0	v112613756	1817.2		..			3
2014-10-20	Vancouver Island-Coast, British Columbia [5901]	2016S05015901	Cropland	Index	160	units	0	v112613756	1817.2		..			3
2014-10-27	Vancouver Island-Coast, British Columbia [5901]	2016S05015901	Cropland	Index	160	units	0	v112613756	1817.2		..			3
2014-11-03	Vancouver Island-Coast, British Columbia [5901]	2016S05015901	Cropland	Index	160	units	0	v112613756	1817.2		..			3
2014-11-10	Vancouver Island-Coast, British Columbia [5901]	2016S05015901	Cropland	Index	160	units	0	v112613756	1817.2		..			3
2014-11-17	Vancouver Island-Coast, British Columbia [5901]	2016S05015901	Cropland	Index	160	units	0	v112613756	1817.2		..			3
2014-11-24	Vancouver Island-Coast, British Columbia [5901]	2016S05015901	Cropland	Index	160	units	0	v112613756	1817.2		..			3
2014-12-01	Vancouver Island-Coast, British Columbia [5901]	2016S05015901	Cropland	Index	160	units	0	v112613756	1817.2		..			3
2014-12-08	Vancouver Island-Coast, British Columbia [5901]	2016S05015901	Cropland	Index	160	units	0	v112613756	1817.2		..			3
2014-12-15	Vancouver Island-Coast, British Columbia [5901]	2016S05015901	Cropland	Index	160	units	0	v112613756	1817.2		..			3
2014-12-22	Vancouver Island-Coast, British Columbia [5901]	2016S05015901	Cropland	Index	160	units	0	v112613756	1817.2		..			3
2014-12-29	Vancouver Island-Coast, British Columbia [5901]	2016S05015901	Cropland	Index	160	units	0	v112613756	1817.2		..			3
2015-01-05	Vancouver Island-Coast, British Columbia [5901]	2016S05015901	Cropland	Index	160	units	0	v112613756	1817.2		..			3
2015-01-12	Vancouver Island-Coast, British Columbia [5901]	2016S05015901	Cropland	Index	160	units	0	v112613756	1817.2		..			3
2015-01-19	Vancouver Island-Coast, British Columbia [5901]	2016S05015901	Cropland	Index	160	units	0	v112613756	1817.2		..			3
2015-01-26	Vancouver Island-Coast, British Columbia [5901]	2016S05015901	Cropland	Index	160	units	0	v112613756	1817.2		..			3
2015-02-02	Vancouver Island-Coast, British Columbia [5901]	2016S05015901	Cropland	Index	160	units	0	v112613756	1817.2		..			3
2015-02-09	Vancouver Island-Coast, British Columbia [5901]	2016S05015901	Cropland	Index	160	units	0	v112613756	1817.2		..			3
2015-02-16	Vancouver Island-Coast, British Columbia [5901]	2016S05015901	Cropland	Index	160	units	0	v112613756	1817.2		..			3
2015-02-23	Vancouver Island-Coast, British Columbia [5901]	2016S05015901	Cropland	Index	160	units	0	v112613756	1817.2		..			3
2015-03-02	Vancouver Island-Coast, British Columbia [5901]	2016S05015901	Cropland	Index	160	units	0	v112613756	1817.2		..			3
2015-03-09	Vancouver Island-Coast, British Columbia [5901]	2016S05015901	Cropland	Index	160	units	0	v112613756	1817.2		..			3
2015-03-16	Vancouver Island-Coast, British Columbia [5901]	2016S05015901	Cropland	Index	160	units	0	v112613756	1817.2		..			3
2015-03-23	Vancouver Island-Coast, British Columbia [5901]	2016S05015901	Cropland	Index	160	units	0	v112613756	1817.2		..			3
2015-03-30	Vancouver Island-Coast, British Columbia [5901]	2016S05015901	Cropland	Index	160	units	0	v112613756	1817.2		..			3
2015-04-06	Vancouver Island-Coast, British Columbia [5901]	2016S05015901	Cropland	Index	160	units	0	v112613756	1817.2	0.438				3
2015-04-13	Vancouver Island-Coast, British Columbia [5901]	2016S05015901	Cropland	Index	160	units	0	v112613756	1817.2	0.47				3
2015-04-20	Vancouver Island-Coast, British Columbia [5901]	2016S05015901	Cropland	Index	160	units	0	v112613756	1817.2	0.513				3
2015-04-27	Vancouver Island-Coast, British Columbia [5901]	2016S05015901	Cropland	Index	160	units	0	v112613756	1817.2	0.551				3
2015-05-04	Vancouver Island-Coast, British Columbia [5901]	2016S05015901	Cropland	Index	160	units	0	v112613756	1817.2	0.521				3
2015-05-11	Vancouver Island-Coast, British Columbia [5901]	2016S05015901	Cropland	Index	160	units	0	v112613756	1817.2	0.53				3
2015-05-18	Vancouver Island-Coast, British Columbia [5901]	2016S05015901	Cropland	Index	160	units	0	v112613756	1817.2	0.536				3
2015-05-25	Vancouver Island-Coast, British Columbia [5901]	2016S05015901	Cropland	Index	160	units	0	v112613756	1817.2	0.551				3
2015-06-01	Vancouver Island-Coast, British Columbia [5901]	2016S05015901	Cropland	Index	160	units	0	v112613756	1817.2	0.555				3
2015-06-08	Vancouver Island-Coast, British Columbia [5901]	2016S05015901	Cropland	Index	160	units	0	v112613756	1817.2	0.565				3
2015-06-15	Vancouver Island-Coast, British Columbia [5901]	2016S05015901	Cropland	Index	160	units	0	v112613756	1817.2	0.541				3
2015-06-22	Vancouver Island-Coast, British Columbia [5901]	2016S05015901	Cropland	Index	160	units	0	v112613756	1817.2	0.532				3
2015-06-29	Vancouver Island-Coast, British Columbia [5901]	2016S05015901	Cropland	Index	160	units	0	v112613756	1817.2	0.49				3
2015-07-06	Vancouver Island-Coast, British Columbia [5901]	2016S05015901	Cropland	Index	160	units	0	v112613756	1817.2	0.41				3
2015-07-13	Vancouver Island-Coast, British Columbia [5901]	2016S05015901	Cropland	Index	160	units	0	v112613756	1817.2	0.421				3
2015-07-20	Vancouver Island-Coast, British Columbia [5901]	2016S05015901	Cropland	Index	160	units	0	v112613756	1817.2	0.455				3
2015-07-27	Vancouver Island-Coast, British Columbia [5901]	2016S05015901	Cropland	Index	160	units	0	v112613756	1817.2	0.47				3
2015-08-03	Vancouver Island-Coast, British Columbia [5901]	2016S05015901	Cropland	Index	160	units	0	v112613756	1817.2	0.447				3
2015-08-10	Vancouver Island-Coast, British Columbia [5901]	2016S05015901	Cropland	Index	160	units	0	v112613756	1817.2	0.444				3
2015-08-17	Vancouver Island-Coast, British Columbia [5901]	2016S05015901	Cropland	Index	160	units	0	v112613756	1817.2	0.455				3
2015-08-24	Vancouver Island-Coast, British Columbia [5901]	2016S05015901	Cropland	Index	160	units	0	v112613756	1817.2	0.448				3
2015-08-31	Vancouver Island-Coast, British Columbia [5901]	2016S05015901	Cropland	Index	160	units	0	v112613756	1817.2	0.46				3
2015-09-07	Vancouver Island-Coast, British Columbia [5901]	2016S05015901	Cropland	Index	160	units	0	v112613756	1817.2	0.449				3
2015-09-14	Vancouver Island-Coast, British Columbia [5901]	2016S05015901	Cropland	Index	160	units	0	v112613756	1817.2	0.46				3
2015-09-21	Vancouver Island-Coast, British Columbia [5901]	2016S05015901	Cropland	Index	160	units	0	v112613756	1817.2	0.474				3
2015-09-28	Vancouver Island-Coast, British Columbia [5901]	2016S05015901	Cropland	Index	160	units	0	v112613756	1817.2	0.432				3
2015-10-05	Vancouver Island-Coast, British Columbia [5901]	2016S05015901	Cropland	Index	160	units	0	v112613756	1817.2	0.431				3
2015-10-12	Vancouver Island-Coast, British Columbia [5901]	2016S05015901	Cropland	Index	160	units	0	v112613756	1817.2		..			3
2015-10-19	Vancouver Island-Coast, British Columbia [5901]	2016S05015901	Cropland	Index	160	units	0	v112613756	1817.2		..			3
2015-10-26	Vancouver Island-Coast, British Columbia [5901]	2016S05015901	Cropland	Index	160	units	0	v112613756	1817.2		..			3
2015-11-02	Vancouver Island-Coast, British Columbia [5901]	2016S05015901	Cropland	Index	160	units	0	v112613756	1817.2		..			3
2015-11-09	Vancouver Island-Coast, British Columbia [5901]	2016S05015901	Cropland	Index	160	units	0	v112613756	1817.2		..			3
2015-11-16	Vancouver Island-Coast, British Columbia [5901]	2016S05015901	Cropland	Index	160	units	0	v112613756	1817.2		..			3
2015-11-23	Vancouver Island-Coast, British Columbia [5901]	2016S05015901	Cropland	Index	160	units	0	v112613756	1817.2		..			3
2015-11-30	Vancouver Island-Coast, British Columbia [5901]	2016S05015901	Cropland	Index	160	units	0	v112613756	1817.2		..			3
2015-12-07	Vancouver Island-Coast, British Columbia [5901]	2016S05015901	Cropland	Index	160	units	0	v112613756	1817.2		..			3
2015-12-14	Vancouver Island-Coast, British Columbia [5901]	2016S05015901	Cropland	Index	160	units	0	v112613756	1817.2		..			3
2015-12-21	Vancouver Island-Coast, British Columbia [5901]	2016S05015901	Cropland	Index	160	units	0	v112613756	1817.2		..			3
2015-12-28	Vancouver Island-Coast, British Columbia [5901]	2016S05015901	Cropland	Index	160	units	0	v112613756	1817.2		..			3
2016-01-04	Vancouver Island-Coast, British Columbia [5901]	2016S05015901	Cropland	Index	160	units	0	v112613756	1817.2		..			3
2016-01-11	Vancouver Island-Coast, British Columbia [5901]	2016S05015901	Cropland	Index	160	units	0	v112613756	1817.2		..			3
2016-01-18	Vancouver Island-Coast, British Columbia [5901]	2016S05015901	Cropland	Index	160	units	0	v112613756	1817.2		..			3
2016-01-25	Vancouver Island-Coast, British Columbia [5901]	2016S05015901	Cropland	Index	160	units	0	v112613756	1817.2		..			3
2016-02-01	Vancouver Island-Coast, British Columbia [5901]	2016S05015901	Cropland	Index	160	units	0	v112613756	1817.2		..			3
2016-02-08	Vancouver Island-Coast, British Columbia [5901]	2016S05015901	Cropland	Index	160	units	0	v112613756	1817.2		..			3
2016-02-15	Vancouver Island-Coast, British Columbia [5901]	2016S05015901	Cropland	Index	160	units	0	v112613756	1817.2		..			3
2016-02-22	Vancouver Island-Coast, British Columbia [5901]	2016S05015901	Cropland	Index	160	units	0	v112613756	1817.2		..			3
2016-02-29	Vancouver Island-Coast, British Columbia [5901]	2016S05015901	Cropland	Index	160	units	0	v112613756	1817.2		..			3
2016-03-07	Vancouver Island-Coast, British Columbia [5901]	2016S05015901	Cropland	Index	160	units	0	v112613756	1817.2		..			3
2016-03-14	Vancouver Island-Coast, British Columbia [5901]	2016S05015901	Cropland	Index	160	units	0	v112613756	1817.2		..			3
2016-03-21	Vancouver Island-Coast, British Columbia [5901]	2016S05015901	Cropland	Index	160	units	0	v112613756	1817.2		..			3
2016-03-28	Vancouver Island-Coast, British Columbia [5901]	2016S05015901	Cropland	Index	160	units	0	v112613756	1817.2		..			3
2016-04-04	Vancouver Island-Coast, British Columbia [5901]	2016S05015901	Cropland	Index	160	units	0	v112613756	1817.2		..			3
2016-04-11	Vancouver Island-Coast, British Columbia [5901]	2016S05015901	Cropland	Index	160	units	0	v112613756	1817.2	0.173				3
2016-04-18	Vancouver Island-Coast, British Columbia [5901]	2016S05015901	Cropland	Index	160	units	0	v112613756	1817.2	0.564				3
2016-04-25	Vancouver Island-Coast, British Columbia [5901]	2016S05015901	Cropland	Index	160	units	0	v112613756	1817.2	0.58				3
2016-05-02	Vancouver Island-Coast, British Columbia [5901]	2016S05015901	Cropland	Index	160	units	0	v112613756	1817.2	0.58				3
2016-05-09	Vancouver Island-Coast, British Columbia [5901]	2016S05015901	Cropland	Index	160	units	0	v112613756	1817.2	0.566				3
2016-05-16	Vancouver Island-Coast, British Columbia [5901]	2016S05015901	Cropland	Index	160	units	0	v112613756	1817.2	0.499				3
2016-05-23	Vancouver Island-Coast, British Columbia [5901]	2016S05015901	Cropland	Index	160	units	0	v112613756	1817.2	0.528				3
2016-05-30	Vancouver Island-Coast, British Columbia [5901]	2016S05015901	Cropland	Index	160	units	0	v112613756	1817.2	0.557				3
2016-06-06	Vancouver Island-Coast, British Columbia [5901]	2016S05015901	Cropland	Index	160	units	0	v112613756	1817.2	0.49				3
2016-06-13	Vancouver Island-Coast, British Columbia [5901]	2016S05015901	Cropland	Index	160	units	0	v112613756	1817.2	0.49				3
2016-06-20	Vancouver Island-Coast, British Columbia [5901]	2016S05015901	Cropland	Index	160	units	0	v112613756	1817.2	0.507				3
2016-06-27	Vancouver Island-Coast, British Columbia [5901]	2016S05015901	Cropland	Index	160	units	0	v112613756	1817.2	0.517				3
2016-07-04	Vancouver Island-Coast, British Columbia [5901]	2016S05015901	Cropland	Index	160	units	0	v112613756	1817.2	0.451				3
2016-07-11	Vancouver Island-Coast, British Columbia [5901]	2016S05015901	Cropland	Index	160	units	0	v112613756	1817.2	0.44				3
2016-07-18	Vancouver Island-Coast, British Columbia [5901]	2016S05015901	Cropland	Index	160	units	0	v112613756	1817.2	0.45				3
2016-07-25	Vancouver Island-Coast, British Columbia [5901]	2016S05015901	Cropland	Index	160	units	0	v112613756	1817.2	0.481				3
2016-08-01	Vancouver Island-Coast, British Columbia [5901]	2016S05015901	Cropland	Index	160	units	0	v112613756	1817.2	0.476				3
2016-08-08	Vancouver Island-Coast, British Columbia [5901]	2016S05015901	Cropland	Index	160	units	0	v112613756	1817.2	0.448				3
2016-08-15	Vancouver Island-Coast, British Columbia [5901]	2016S05015901	Cropland	Index	160	units	0	v112613756	1817.2	0.438				3
2016-08-22	Vancouver Island-Coast, British Columbia [5901]	2016S05015901	Cropland	Index	160	units	0	v112613756	1817.2	0.427				3
2016-08-29	Vancouver Island-Coast, British Columbia [5901]	2016S05015901	Cropland	Index	160	units	0	v112613756	1817.2	0.411				3
2016-09-05	Vancouver Island-Coast, British Columbia [5901]	2016S05015901	Cropland	Index	160	units	0	v112613756	1817.2	0.416				3
2016-09-12	Vancouver Island-Coast, British Columbia [5901]	2016S05015901	Cropland	Index	160	units	0	v112613756	1817.2	0.393				3
2016-09-19	Vancouver Island-Coast, British Columbia [5901]	2016S05015901	Cropland	Index	160	units	0	v112613756	1817.2	0.4				3
2016-09-26	Vancouver Island-Coast, British Columbia [5901]	2016S05015901	Cropland	Index	160	units	0	v112613756	1817.2	0.416				3
2016-10-03	Vancouver Island-Coast, British Columbia [5901]	2016S05015901	Cropland	Index	160	units	0	v112613756	1817.2	0.338				3
2016-10-10	Vancouver Island-Coast, British Columbia [5901]	2016S05015901	Cropland	Index	160	units	0	v112613756	1817.2	0.323				3
2016-10-17	Vancouver Island-Coast, British Columbia [5901]	2016S05015901	Cropland	Index	160	units	0	v112613756	1817.2		..			3
2016-10-24	Vancouver Island-Coast, British Columbia [5901]	2016S05015901	Cropland	Index	160	units	0	v112613756	1817.2		..			3
2016-10-31	Vancouver Island-Coast, British Columbia [5901]	2016S05015901	Cropland	Index	160	units	0	v112613756	1817.2		..			3
2016-11-07	Vancouver Island-Coast, British Columbia [5901]	2016S05015901	Cropland	Index	160	units	0	v112613756	1817.2		..			3
2016-11-14	Vancouver Island-Coast, British Columbia [5901]	2016S05015901	Cropland	Index	160	units	0	v112613756	1817.2		..			3
2016-11-21	Vancouver Island-Coast, British Columbia [5901]	2016S05015901	Cropland	Index	160	units	0	v112613756	1817.2		..			3
2016-11-28	Vancouver Island-Coast, British Columbia [5901]	2016S05015901	Cropland	Index	160	units	0	v112613756	1817.2		..			3
2016-12-05	Vancouver Island-Coast, British Columbia [5901]	2016S05015901	Cropland	Index	160	units	0	v112613756	1817.2		..			3
2016-12-12	Vancouver Island-Coast, British Columbia [5901]	2016S05015901	Cropland	Index	160	units	0	v112613756	1817.2		..			3
2016-12-19	Vancouver Island-Coast, British Columbia [5901]	2016S05015901	Cropland	Index	160	units	0	v112613756	1817.2		..			3
2016-12-26	Vancouver Island-Coast, British Columbia [5901]	2016S05015901	Cropland	Index	160	units	0	v112613756	1817.2		..			3
2017-01-02	Vancouver Island-Coast, British Columbia [5901]	2016S05015901	Cropland	Index	160	units	0	v112613756	1817.2		..			3
2017-01-09	Vancouver Island-Coast, British Columbia [5901]	2016S05015901	Cropland	Index	160	units	0	v112613756	1817.2		..			3
2017-01-16	Vancouver Island-Coast, British Columbia [5901]	2016S05015901	Cropland	Index	160	units	0	v112613756	1817.2		..			3
2017-01-23	Vancouver Island-Coast, British Columbia [5901]	2016S05015901	Cropland	Index	160	units	0	v112613756	1817.2		..			3
2017-01-30	Vancouver Island-Coast, British Columbia [5901]	2016S05015901	Cropland	Index	160	units	0	v112613756	1817.2		..			3
2017-02-06	Vancouver Island-Coast, British Columbia [5901]	2016S05015901	Cropland	Index	160	units	0	v112613756	1817.2		..			3
2017-02-13	Vancouver Island-Coast, British Columbia [5901]	2016S05015901	Cropland	Index	160	units	0	v112613756	1817.2		..			3
2017-02-20	Vancouver Island-Coast, British Columbia [5901]	2016S05015901	Cropland	Index	160	units	0	v112613756	1817.2		..			3
2017-02-27	Vancouver Island-Coast, British Columbia [5901]	2016S05015901	Cropland	Index	160	units	0	v112613756	1817.2		..			3
2017-03-06	Vancouver Island-Coast, British Columbia [5901]	2016S05015901	Cropland	Index	160	units	0	v112613756	1817.2		..			3
2017-03-13	Vancouver Island-Coast, British Columbia [5901]	2016S05015901	Cropland	Index	160	units	0	v112613756	1817.2		..			3
2017-03-20	Vancouver Island-Coast, British Columbia [5901]	2016S05015901	Cropland	Index	160	units	0	v112613756	1817.2		..			3
2017-03-27	Vancouver Island-Coast, British Columbia [5901]	2016S05015901	Cropland	Index	160	units	0	v112613756	1817.2		..			3
2017-04-03	Vancouver Island-Coast, British Columbia [5901]	2016S05015901	Cropland	Index	160	units	0	v112613756	1817.2		..			3
2017-04-10	Vancouver Island-Coast, British Columbia [5901]	2016S05015901	Cropland	Index	160	units	0	v112613756	1817.2	0.396				3
2017-04-17	Vancouver Island-Coast, British Columbia [5901]	2016S05015901	Cropland	Index	160	units	0	v112613756	1817.2	0.365				3
2017-04-24	Vancouver Island-Coast, British Columbia [5901]	2016S05015901	Cropland	Index	160	units	0	v112613756	1817.2	0.39				3
2017-05-01	Vancouver Island-Coast, British Columbia [5901]	2016S05015901	Cropland	Index	160	units	0	v112613756	1817.2	0.408				3
2017-05-08	Vancouver Island-Coast, British Columbia [5901]	2016S05015901	Cropland	Index	160	units	0	v112613756	1817.2	0.456				3
2017-05-15	Vancouver Island-Coast, British Columbia [5901]	2016S05015901	Cropland	Index	160	units	0	v112613756	1817.2	0.553				3
2017-05-22	Vancouver Island-Coast, British Columbia [5901]	2016S05015901	Cropland	Index	160	units	0	v112613756	1817.2	0.541				3
2017-05-29	Vancouver Island-Coast, British Columbia [5901]	2016S05015901	Cropland	Index	160	units	0	v112613756	1817.2	0.519				3
2017-06-05	Vancouver Island-Coast, British Columbia [5901]	2016S05015901	Cropland	Index	160	units	0	v112613756	1817.2	0.48				3
2017-06-12	Vancouver Island-Coast, British Columbia [5901]	2016S05015901	Cropland	Index	160	units	0	v112613756	1817.2	0.523				3
2017-06-19	Vancouver Island-Coast, British Columbia [5901]	2016S05015901	Cropland	Index	160	units	0	v112613756	1817.2	0.582				3
2017-06-26	Vancouver Island-Coast, British Columbia [5901]	2016S05015901	Cropland	Index	160	units	0	v112613756	1817.2	0.535				3
2017-07-03	Vancouver Island-Coast, British Columbia [5901]	2016S05015901	Cropland	Index	160	units	0	v112613756	1817.2	0.516				3
2017-07-10	Vancouver Island-Coast, British Columbia [5901]	2016S05015901	Cropland	Index	160	units	0	v112613756	1817.2	0.507				3
2017-07-17	Vancouver Island-Coast, British Columbia [5901]	2016S05015901	Cropland	Index	160	units	0	v112613756	1817.2	0.511				3
2017-07-24	Vancouver Island-Coast, British Columbia [5901]	2016S05015901	Cropland	Index	160	units	0	v112613756	1817.2	0.484				3
2017-07-31	Vancouver Island-Coast, British Columbia [5901]	2016S05015901	Cropland	Index	160	units	0	v112613756	1817.2	0.363				3
2017-08-07	Vancouver Island-Coast, British Columbia [5901]	2016S05015901	Cropland	Index	160	units	0	v112613756	1817.2	0.351				3
2017-08-14	Vancouver Island-Coast, British Columbia [5901]	2016S05015901	Cropland	Index	160	units	0	v112613756	1817.2	0.374				3
2017-08-21	Vancouver Island-Coast, British Columbia [5901]	2016S05015901	Cropland	Index	160	units	0	v112613756	1817.2	0.407				3
2017-08-28	Vancouver Island-Coast, British Columbia [5901]	2016S05015901	Cropland	Index	160	units	0	v112613756	1817.2	0.377				3
2017-09-04	Vancouver Island-Coast, British Columbia [5901]	2016S05015901	Cropland	Index	160	units	0	v112613756	1817.2	0.345				3
2017-09-11	Vancouver Island-Coast, British Columbia [5901]	2016S05015901	Cropland	Index	160	units	0	v112613756	1817.2	0.332				3
2017-09-18	Vancouver Island-Coast, British Columbia [5901]	2016S05015901	Cropland	Index	160	units	0	v112613756	1817.2	0.353				3
2017-09-25	Vancouver Island-Coast, British Columbia [5901]	2016S05015901	Cropland	Index	160	units	0	v112613756	1817.2	0.39				3
2017-10-02	Vancouver Island-Coast, British Columbia [5901]	2016S05015901	Cropland	Index	160	units	0	v112613756	1817.2	0.397				3
2017-10-09	Vancouver Island-Coast, British Columbia [5901]	2016S05015901	Cropland	Index	160	units	0	v112613756	1817.2	0.375				3
2018-04-09	Vancouver Island-Coast, British Columbia [5901]	2016S05015901	Cropland	Index	160	units	0	v112613756	1817.2	0.287				3
2018-04-16	Vancouver Island-Coast, British Columbia [5901]	2016S05015901	Cropland	Index	160	units	0	v112613756	1817.2	0.449				3
2018-04-23	Vancouver Island-Coast, British Columbia [5901]	2016S05015901	Cropland	Index	160	units	0	v112613756	1817.2	0.455				3
2018-04-30	Vancouver Island-Coast, British Columbia [5901]	2016S05015901	Cropland	Index	160	units	0	v112613756	1817.2	0.469				3
2018-05-07	Vancouver Island-Coast, British Columbia [5901]	2016S05015901	Cropland	Index	160	units	0	v112613756	1817.2	0.5				3
2018-05-14	Vancouver Island-Coast, British Columbia [5901]	2016S05015901	Cropland	Index	160	units	0	v112613756	1817.2	0.52				3
2018-05-21	Vancouver Island-Coast, British Columbia [5901]	2016S05015901	Cropland	Index	160	units	0	v112613756	1817.2	0.513				3
2018-05-28	Vancouver Island-Coast, British Columbia [5901]	2016S05015901	Cropland	Index	160	units	0	v112613756	1817.2	0.361				3
2018-06-04	Vancouver Island-Coast, British Columbia [5901]	2016S05015901	Cropland	Index	160	units	0	v112613756	1817.2	0.4				3
2018-06-11	Vancouver Island-Coast, British Columbia [5901]	2016S05015901	Cropland	Index	160	units	0	v112613756	1817.2	0.474				3
2018-06-18	Vancouver Island-Coast, British Columbia [5901]	2016S05015901	Cropland	Index	160	units	0	v112613756	1817.2	0.472				3
2018-06-25	Vancouver Island-Coast, British Columbia [5901]	2016S05015901	Cropland	Index	160	units	0	v112613756	1817.2	0.462				3
2018-07-02	Vancouver Island-Coast, British Columbia [5901]	2016S05015901	Cropland	Index	160	units	0	v112613756	1817.2	0.485				3
2018-07-09	Vancouver Island-Coast, British Columbia [5901]	2016S05015901	Cropland	Index	160	units	0	v112613756	1817.2	0.485				3
2018-07-16	Vancouver Island-Coast, British Columbia [5901]	2016S05015901	Cropland	Index	160	units	0	v112613756	1817.2	0.476				3
2018-07-23	Vancouver Island-Coast, British Columbia [5901]	2016S05015901	Cropland	Index	160	units	0	v112613756	1817.2	0.419				3
2018-07-30	Vancouver Island-Coast, British Columbia [5901]	2016S05015901	Cropland	Index	160	units	0	v112613756	1817.2	0.415				3
2018-08-06	Vancouver Island-Coast, British Columbia [5901]	2016S05015901	Cropland	Index	160	units	0	v112613756	1817.2	0.417				3
2018-08-13	Vancouver Island-Coast, British Columbia [5901]	2016S05015901	Cropland	Index	160	units	0	v112613756	1817.2	0.363				3
2018-08-20	Vancouver Island-Coast, British Columbia [5901]	2016S05015901	Cropland	Index	160	units	0	v112613756	1817.2	0.33				3
2018-08-27	Vancouver Island-Coast, British Columbia [5901]	2016S05015901	Cropland	Index	160	units	0	v112613756	1817.2	0.35				3
2018-09-03	Vancouver Island-Coast, British Columbia [5901]	2016S05015901	Cropland	Index	160	units	0	v112613756	1817.2	0.385				3
2018-09-10	Vancouver Island-Coast, British Columbia [5901]	2016S05015901	Cropland	Index	160	units	0	v112613756	1817.2	0.308				3
2018-09-17	Vancouver Island-Coast, British Columbia [5901]	2016S05015901	Cropland	Index	160	units	0	v112613756	1817.2	0.318				3
2018-09-24	Vancouver Island-Coast, British Columbia [5901]	2016S05015901	Cropland	Index	160	units	0	v112613756	1817.2	0.34				3
2018-10-01	Vancouver Island-Coast, British Columbia [5901]	2016S05015901	Cropland	Index	160	units	0	v112613756	1817.2	0.35				3
2018-10-08	Vancouver Island-Coast, British Columbia [5901]	2016S05015901	Cropland	Index	160	units	0	v112613756	1817.2	0.326				3
2019-04-08	Vancouver Island-Coast, British Columbia [5901]	2016S05015901	Cropland	Index	160	units	0	v112613756	1817.2	0.295				3
2019-04-15	Vancouver Island-Coast, British Columbia [5901]	2016S05015901	Cropland	Index	160	units	0	v112613756	1817.2	0.366				3
2019-04-22	Vancouver Island-Coast, British Columbia [5901]	2016S05015901	Cropland	Index	160	units	0	v112613756	1817.2	0.487				3
2019-04-29	Vancouver Island-Coast, British Columbia [5901]	2016S05015901	Cropland	Index	160	units	0	v112613756	1817.2	0.496				3
2019-05-06	Vancouver Island-Coast, British Columbia [5901]	2016S05015901	Cropland	Index	160	units	0	v112613756	1817.2	0.504				3
2019-05-13	Vancouver Island-Coast, British Columbia [5901]	2016S05015901	Cropland	Index	160	units	0	v112613756	1817.2	0.497				3
2019-05-20	Vancouver Island-Coast, British Columbia [5901]	2016S05015901	Cropland	Index	160	units	0	v112613756	1817.2	0.503				3
2019-05-27	Vancouver Island-Coast, British Columbia [5901]	2016S05015901	Cropland	Index	160	units	0	v112613756	1817.2	0.504				3
2019-06-03	Vancouver Island-Coast, British Columbia [5901]	2016S05015901	Cropland	Index	160	units	0	v112613756	1817.2	0.513				3
2019-06-10	Vancouver Island-Coast, British Columbia [5901]	2016S05015901	Cropland	Index	160	units	0	v112613756	1817.2	0.531				3
2019-06-17	Vancouver Island-Coast, British Columbia [5901]	2016S05015901	Cropland	Index	160	units	0	v112613756	1817.2	0.475				3
2019-06-24	Vancouver Island-Coast, British Columbia [5901]	2016S05015901	Cropland	Index	160	units	0	v112613756	1817.2	0.435				3
2019-07-01	Vancouver Island-Coast, British Columbia [5901]	2016S05015901	Cropland	Index	160	units	0	v112613756	1817.2	0.42				3
2019-07-08	Vancouver Island-Coast, British Columbia [5901]	2016S05015901	Cropland	Index	160	units	0	v112613756	1817.2	0.437				3
2019-07-15	Vancouver Island-Coast, British Columbia [5901]	2016S05015901	Cropland	Index	160	units	0	v112613756	1817.2	0.453				3
2019-07-22	Vancouver Island-Coast, British Columbia [5901]	2016S05015901	Cropland	Index	160	units	0	v112613756	1817.2	0.443				3
2019-07-29	Vancouver Island-Coast, British Columbia [5901]	2016S05015901	Cropland	Index	160	units	0	v112613756	1817.2	0.442				3
2019-08-05	Vancouver Island-Coast, British Columbia [5901]	2016S05015901	Cropland	Index	160	units	0	v112613756	1817.2	0.44				3
2019-08-12	Vancouver Island-Coast, British Columbia [5901]	2016S05015901	Cropland	Index	160	units	0	v112613756	1817.2	0.4				3
2019-08-19	Vancouver Island-Coast, British Columbia [5901]	2016S05015901	Cropland	Index	160	units	0	v112613756	1817.2	0.372				3
2019-08-26	Vancouver Island-Coast, British Columbia [5901]	2016S05015901	Cropland	Index	160	units	0	v112613756	1817.2	0.344				3
2019-09-02	Vancouver Island-Coast, British Columbia [5901]	2016S05015901	Cropland	Index	160	units	0	v112613756	1817.2	0.31				3
2019-09-09	Vancouver Island-Coast, British Columbia [5901]	2016S05015901	Cropland	Index	160	units	0	v112613756	1817.2	0.204				3
2019-09-16	Vancouver Island-Coast, British Columbia [5901]	2016S05015901	Cropland	Index	160	units	0	v112613756	1817.2	0.218				3
2019-09-23	Vancouver Island-Coast, British Columbia [5901]	2016S05015901	Cropland	Index	160	units	0	v112613756	1817.2	0.241				3
2019-09-30	Vancouver Island-Coast, British Columbia [5901]	2016S05015901	Cropland	Index	160	units	0	v112613756	1817.2	0.194				3
2019-10-07	Vancouver Island-Coast, British Columbia [5901]	2016S05015901	Cropland	Index	160	units	0	v112613756	1817.2	0.151				3
2020-04-06	Vancouver Island-Coast, British Columbia [5901]	2016S05015901	Cropland	Index	160	units	0	v112613756	1817.2	0.32				3
2020-04-13	Vancouver Island-Coast, British Columbia [5901]	2016S05015901	Cropland	Index	160	units	0	v112613756	1817.2	0.344				3
2020-04-20	Vancouver Island-Coast, British Columbia [5901]	2016S05015901	Cropland	Index	160	units	0	v112613756	1817.2	0.356				3
2020-04-27	Vancouver Island-Coast, British Columbia [5901]	2016S05015901	Cropland	Index	160	units	0	v112613756	1817.2	0.398				3
2020-05-04	Vancouver Island-Coast, British Columbia [5901]	2016S05015901	Cropland	Index	160	units	0	v112613756	1817.2	0.386				3
2020-05-11	Vancouver Island-Coast, British Columbia [5901]	2016S05015901	Cropland	Index	160	units	0	v112613756	1817.2	0.379				3
2020-05-18	Vancouver Island-Coast, British Columbia [5901]	2016S05015901	Cropland	Index	160	units	0	v112613756	1817.2	0.436				3
2020-05-25	Vancouver Island-Coast, British Columbia [5901]	2016S05015901	Cropland	Index	160	units	0	v112613756	1817.2	0.474				3
2020-06-01	Vancouver Island-Coast, British Columbia [5901]	2016S05015901	Cropland	Index	160	units	0	v112613756	1817.2	0.478				3
2020-06-08	Vancouver Island-Coast, British Columbia [5901]	2016S05015901	Cropland	Index	160	units	0	v112613756	1817.2	0.457				3
2020-06-15	Vancouver Island-Coast, British Columbia [5901]	2016S05015901	Cropland	Index	160	units	0	v112613756	1817.2	0.479				3
2020-06-22	Vancouver Island-Coast, British Columbia [5901]	2016S05015901	Cropland	Index	160	units	0	v112613756	1817.2	0.48				3
2020-06-29	Vancouver Island-Coast, British Columbia [5901]	2016S05015901	Cropland	Index	160	units	0	v112613756	1817.2	0.462				3
2020-07-06	Vancouver Island-Coast, British Columbia [5901]	2016S05015901	Cropland	Index	160	units	0	v112613756	1817.2	0.455				3
2020-07-13	Vancouver Island-Coast, British Columbia [5901]	2016S05015901	Cropland	Index	160	units	0	v112613756	1817.2	0.459				3
2020-07-20	Vancouver Island-Coast, British Columbia [5901]	2016S05015901	Cropland	Index	160	units	0	v112613756	1817.2	0.461				3
2020-07-27	Vancouver Island-Coast, British Columbia [5901]	2016S05015901	Cropland	Index	160	units	0	v112613756	1817.2	0.452				3
2020-08-03	Vancouver Island-Coast, British Columbia [5901]	2016S05015901	Cropland	Index	160	units	0	v112613756	1817.2	0.426				3
2020-08-10	Vancouver Island-Coast, British Columbia [5901]	2016S05015901	Cropland	Index	160	units	0	v112613756	1817.2	0.393				3
2020-08-17	Vancouver Island-Coast, British Columbia [5901]	2016S05015901	Cropland	Index	160	units	0	v112613756	1817.2	0.366				3
2020-08-24	Vancouver Island-Coast, British Columbia [5901]	2016S05015901	Cropland	Index	160	units	0	v112613756	1817.2	0.356				3
2020-08-31	Vancouver Island-Coast, British Columbia [5901]	2016S05015901	Cropland	Index	160	units	0	v112613756	1817.2	0.334				3
2020-09-07	Vancouver Island-Coast, British Columbia [5901]	2016S05015901	Cropland	Index	160	units	0	v112613756	1817.2	0.289				3
2020-09-14	Vancouver Island-Coast, British Columbia [5901]	2016S05015901	Cropland	Index	160	units	0	v112613756	1817.2	0.031				3
2020-09-21	Vancouver Island-Coast, British Columbia [5901]	2016S05015901	Cropland	Index	160	units	0	v112613756	1817.2	0.048				3
2020-09-28	Vancouver Island-Coast, British Columbia [5901]	2016S05015901	Cropland	Index	160	units	0	v112613756	1817.2	0.076				3
2020-10-05	Vancouver Island-Coast, British Columbia [5901]	2016S05015901	Cropland	Index	160	units	0	v112613756	1817.2	0.055				3
2021-04-12	Vancouver Island-Coast, British Columbia [5901]	2016S05015901	Cropland	Index	160	units	0	v112613756	1817.2	0.425				3
2021-04-19	Vancouver Island-Coast, British Columbia [5901]	2016S05015901	Cropland	Index	160	units	0	v112613756	1817.2	0.432				3
2021-04-26	Vancouver Island-Coast, British Columbia [5901]	2016S05015901	Cropland	Index	160	units	0	v112613756	1817.2	0.454				3
2021-05-03	Vancouver Island-Coast, British Columbia [5901]	2016S05015901	Cropland	Index	160	units	0	v112613756	1817.2	0.472				3
2021-05-10	Vancouver Island-Coast, British Columbia [5901]	2016S05015901	Cropland	Index	160	units	0	v112613756	1817.2	0.512				3
2021-05-17	Vancouver Island-Coast, British Columbia [5901]	2016S05015901	Cropland	Index	160	units	0	v112613756	1817.2	0.554				3
2021-05-24	Vancouver Island-Coast, British Columbia [5901]	2016S05015901	Cropland	Index	160	units	0	v112613756	1817.2	0.525				3
2021-05-31	Vancouver Island-Coast, British Columbia [5901]	2016S05015901	Cropland	Index	160	units	0	v112613756	1817.2	0.509				3
2021-06-07	Vancouver Island-Coast, British Columbia [5901]	2016S05015901	Cropland	Index	160	units	0	v112613756	1817.2	0.52				3
2021-06-14	Vancouver Island-Coast, British Columbia [5901]	2016S05015901	Cropland	Index	160	units	0	v112613756	1817.2	0.543				3
2021-06-21	Vancouver Island-Coast, British Columbia [5901]	2016S05015901	Cropland	Index	160	units	0	v112613756	1817.2	0.529				3
2021-06-28	Vancouver Island-Coast, British Columbia [5901]	2016S05015901	Cropland	Index	160	units	0	v112613756	1817.2	0.485				3
2021-07-05	Vancouver Island-Coast, British Columbia [5901]	2016S05015901	Cropland	Index	160	units	0	v112613756	1817.2	0.469				3
2021-07-12	Vancouver Island-Coast, British Columbia [5901]	2016S05015901	Cropland	Index	160	units	0	v112613756	1817.2	0.468				3
2021-07-19	Vancouver Island-Coast, British Columbia [5901]	2016S05015901	Cropland	Index	160	units	0	v112613756	1817.2	0.467				3
2021-07-26	Vancouver Island-Coast, British Columbia [5901]	2016S05015901	Cropland	Index	160	units	0	v112613756	1817.2	0.448				3
2021-08-02	Vancouver Island-Coast, British Columbia [5901]	2016S05015901	Cropland	Index	160	units	0	v112613756	1817.2	0.433				3
2021-08-09	Vancouver Island-Coast, British Columbia [5901]	2016S05015901	Cropland	Index	160	units	0	v112613756	1817.2	0.427				3
2021-08-16	Vancouver Island-Coast, British Columbia [5901]	2016S05015901	Cropland	Index	160	units	0	v112613756	1817.2	0.406				3
2021-08-23	Vancouver Island-Coast, British Columbia [5901]	2016S05015901	Cropland	Index	160	units	0	v112613756	1817.2	0.388				3
2021-08-30	Vancouver Island-Coast, British Columbia [5901]	2016S05015901	Cropland	Index	160	units	0	v112613756	1817.2	0.367				3
2021-09-06	Vancouver Island-Coast, British Columbia [5901]	2016S05015901	Cropland	Index	160	units	0	v112613756	1817.2	0.376				3
2021-09-13	Vancouver Island-Coast, British Columbia [5901]	2016S05015901	Cropland	Index	160	units	0	v112613756	1817.2	0.389				3
2021-09-20	Vancouver Island-Coast, British Columbia [5901]	2016S05015901	Cropland	Index	160	units	0	v112613756	1817.2	0.378				3
2021-09-27	Vancouver Island-Coast, British Columbia [5901]	2016S05015901	Cropland	Index	160	units	0	v112613756	1817.2	0.364				3
2021-10-04	Vancouver Island-Coast, British Columbia [5901]	2016S05015901	Cropland	Index	160	units	0	v112613756	1817.2	0.335				3
2000-01-03	Lower Mainland-Southwest, British Columbia [5902]	2016S05015902	Cropland	Index	160	units	0	v112613798	1831.2		..			3
2000-01-10	Lower Mainland-Southwest, British Columbia [5902]	2016S05015902	Cropland	Index	160	units	0	v112613798	1831.2		..			3
2000-01-17	Lower Mainland-Southwest, British Columbia [5902]	2016S05015902	Cropland	Index	160	units	0	v112613798	1831.2		..			3
2000-01-24	Lower Mainland-Southwest, British Columbia [5902]	2016S05015902	Cropland	Index	160	units	0	v112613798	1831.2		..			3
2000-01-31	Lower Mainland-Southwest, British Columbia [5902]	2016S05015902	Cropland	Index	160	units	0	v112613798	1831.2		..			3
2000-02-07	Lower Mainland-Southwest, British Columbia [5902]	2016S05015902	Cropland	Index	160	units	0	v112613798	1831.2		..			3
2000-02-14	Lower Mainland-Southwest, British Columbia [5902]	2016S05015902	Cropland	Index	160	units	0	v112613798	1831.2		..			3
2000-02-21	Lower Mainland-Southwest, British Columbia [5902]	2016S05015902	Cropland	Index	160	units	0	v112613798	1831.2		..			3
2000-02-28	Lower Mainland-Southwest, British Columbia [5902]	2016S05015902	Cropland	Index	160	units	0	v112613798	1831.2		..			3
2000-03-06	Lower Mainland-Southwest, British Columbia [5902]	2016S05015902	Cropland	Index	160	units	0	v112613798	1831.2		..			3
2000-03-13	Lower Mainland-Southwest, British Columbia [5902]	2016S05015902	Cropland	Index	160	units	0	v112613798	1831.2		..			3
2000-03-20	Lower Mainland-Southwest, British Columbia [5902]	2016S05015902	Cropland	Index	160	units	0	v112613798	1831.2		..			3
2000-03-27	Lower Mainland-Southwest, British Columbia [5902]	2016S05015902	Cropland	Index	160	units	0	v112613798	1831.2		..			3
2000-04-03	Lower Mainland-Southwest, British Columbia [5902]	2016S05015902	Cropland	Index	160	units	0	v112613798	1831.2		..			3
2000-04-10	Lower Mainland-Southwest, British Columbia [5902]	2016S05015902	Cropland	Index	160	units	0	v112613798	1831.2	0.452				3
2000-04-17	Lower Mainland-Southwest, British Columbia [5902]	2016S05015902	Cropland	Index	160	units	0	v112613798	1831.2	0.469				3
2000-04-24	Lower Mainland-Southwest, British Columbia [5902]	2016S05015902	Cropland	Index	160	units	0	v112613798	1831.2	0.465				3
2000-05-01	Lower Mainland-Southwest, British Columbia [5902]	2016S05015902	Cropland	Index	160	units	0	v112613798	1831.2	0.472				3
2000-05-08	Lower Mainland-Southwest, British Columbia [5902]	2016S05015902	Cropland	Index	160	units	0	v112613798	1831.2	0.47				3
2000-05-15	Lower Mainland-Southwest, British Columbia [5902]	2016S05015902	Cropland	Index	160	units	0	v112613798	1831.2	0.465				3
2000-05-22	Lower Mainland-Southwest, British Columbia [5902]	2016S05015902	Cropland	Index	160	units	0	v112613798	1831.2	0.459				3
2000-05-29	Lower Mainland-Southwest, British Columbia [5902]	2016S05015902	Cropland	Index	160	units	0	v112613798	1831.2	0.472				3
2000-06-05	Lower Mainland-Southwest, British Columbia [5902]	2016S05015902	Cropland	Index	160	units	0	v112613798	1831.2	0.492				3
2000-06-12	Lower Mainland-Southwest, British Columbia [5902]	2016S05015902	Cropland	Index	160	units	0	v112613798	1831.2	0.52				3
2000-06-19	Lower Mainland-Southwest, British Columbia [5902]	2016S05015902	Cropland	Index	160	units	0	v112613798	1831.2	0.496				3
2000-06-26	Lower Mainland-Southwest, British Columbia [5902]	2016S05015902	Cropland	Index	160	units	0	v112613798	1831.2	0.485				3
2000-07-03	Lower Mainland-Southwest, British Columbia [5902]	2016S05015902	Cropland	Index	160	units	0	v112613798	1831.2	0.49				3
2000-07-10	Lower Mainland-Southwest, British Columbia [5902]	2016S05015902	Cropland	Index	160	units	0	v112613798	1831.2	0.502				3
2000-07-17	Lower Mainland-Southwest, British Columbia [5902]	2016S05015902	Cropland	Index	160	units	0	v112613798	1831.2	0.521				3
2000-07-24	Lower Mainland-Southwest, British Columbia [5902]	2016S05015902	Cropland	Index	160	units	0	v112613798	1831.2	0.539				3
2000-07-31	Lower Mainland-Southwest, British Columbia [5902]	2016S05015902	Cropland	Index	160	units	0	v112613798	1831.2	0.527				3
2000-08-07	Lower Mainland-Southwest, British Columbia [5902]	2016S05015902	Cropland	Index	160	units	0	v112613798	1831.2	0.519				3
2000-08-14	Lower Mainland-Southwest, British Columbia [5902]	2016S05015902	Cropland	Index	160	units	0	v112613798	1831.2	0.514				3
2000-08-21	Lower Mainland-Southwest, British Columbia [5902]	2016S05015902	Cropland	Index	160	units	0	v112613798	1831.2	0.513				3
2000-08-28	Lower Mainland-Southwest, British Columbia [5902]	2016S05015902	Cropland	Index	160	units	0	v112613798	1831.2	0.498				3
2000-09-04	Lower Mainland-Southwest, British Columbia [5902]	2016S05015902	Cropland	Index	160	units	0	v112613798	1831.2	0.477				3
2000-09-11	Lower Mainland-Southwest, British Columbia [5902]	2016S05015902	Cropland	Index	160	units	0	v112613798	1831.2	0.448				3
2000-09-18	Lower Mainland-Southwest, British Columbia [5902]	2016S05015902	Cropland	Index	160	units	0	v112613798	1831.2	0.432				3
2000-09-25	Lower Mainland-Southwest, British Columbia [5902]	2016S05015902	Cropland	Index	160	units	0	v112613798	1831.2	0.413				3
2000-10-02	Lower Mainland-Southwest, British Columbia [5902]	2016S05015902	Cropland	Index	160	units	0	v112613798	1831.2	0.384				3
2000-10-09	Lower Mainland-Southwest, British Columbia [5902]	2016S05015902	Cropland	Index	160	units	0	v112613798	1831.2	0.311				3
2000-10-16	Lower Mainland-Southwest, British Columbia [5902]	2016S05015902	Cropland	Index	160	units	0	v112613798	1831.2		..			3
2000-10-23	Lower Mainland-Southwest, British Columbia [5902]	2016S05015902	Cropland	Index	160	units	0	v112613798	1831.2		..			3
2000-10-30	Lower Mainland-Southwest, British Columbia [5902]	2016S05015902	Cropland	Index	160	units	0	v112613798	1831.2		..			3
2000-11-06	Lower Mainland-Southwest, British Columbia [5902]	2016S05015902	Cropland	Index	160	units	0	v112613798	1831.2		..			3
2000-11-13	Lower Mainland-Southwest, British Columbia [5902]	2016S05015902	Cropland	Index	160	units	0	v112613798	1831.2		..			3
2000-11-20	Lower Mainland-Southwest, British Columbia [5902]	2016S05015902	Cropland	Index	160	units	0	v112613798	1831.2		..			3
2000-11-27	Lower Mainland-Southwest, British Columbia [5902]	2016S05015902	Cropland	Index	160	units	0	v112613798	1831.2		..			3
2000-12-04	Lower Mainland-Southwest, British Columbia [5902]	2016S05015902	Cropland	Index	160	units	0	v112613798	1831.2		..			3
2000-12-11	Lower Mainland-Southwest, British Columbia [5902]	2016S05015902	Cropland	Index	160	units	0	v112613798	1831.2		..			3
2000-12-18	Lower Mainland-Southwest, British Columbia [5902]	2016S05015902	Cropland	Index	160	units	0	v112613798	1831.2		..			3
2000-12-25	Lower Mainland-Southwest, British Columbia [5902]	2016S05015902	Cropland	Index	160	units	0	v112613798	1831.2		..			3
2001-01-01	Lower Mainland-Southwest, British Columbia [5902]	2016S05015902	Cropland	Index	160	units	0	v112613798	1831.2		..			3
2001-01-08	Lower Mainland-Southwest, British Columbia [5902]	2016S05015902	Cropland	Index	160	units	0	v112613798	1831.2		..			3
2001-01-15	Lower Mainland-Southwest, British Columbia [5902]	2016S05015902	Cropland	Index	160	units	0	v112613798	1831.2		..			3
2001-01-22	Lower Mainland-Southwest, British Columbia [5902]	2016S05015902	Cropland	Index	160	units	0	v112613798	1831.2		..			3
2001-01-29	Lower Mainland-Southwest, British Columbia [5902]	2016S05015902	Cropland	Index	160	units	0	v112613798	1831.2		..			3
2001-02-05	Lower Mainland-Southwest, British Columbia [5902]	2016S05015902	Cropland	Index	160	units	0	v112613798	1831.2		..			3
2001-02-12	Lower Mainland-Southwest, British Columbia [5902]	2016S05015902	Cropland	Index	160	units	0	v112613798	1831.2		..			3
2001-02-19	Lower Mainland-Southwest, British Columbia [5902]	2016S05015902	Cropland	Index	160	units	0	v112613798	1831.2		..			3
2001-02-26	Lower Mainland-Southwest, British Columbia [5902]	2016S05015902	Cropland	Index	160	units	0	v112613798	1831.2		..			3
2001-03-05	Lower Mainland-Southwest, British Columbia [5902]	2016S05015902	Cropland	Index	160	units	0	v112613798	1831.2		..			3
2001-03-12	Lower Mainland-Southwest, British Columbia [5902]	2016S05015902	Cropland	Index	160	units	0	v112613798	1831.2		..			3
2001-03-19	Lower Mainland-Southwest, British Columbia [5902]	2016S05015902	Cropland	Index	160	units	0	v112613798	1831.2		..			3
2001-03-26	Lower Mainland-Southwest, British Columbia [5902]	2016S05015902	Cropland	Index	160	units	0	v112613798	1831.2		..			3
2001-04-02	Lower Mainland-Southwest, British Columbia [5902]	2016S05015902	Cropland	Index	160	units	0	v112613798	1831.2		..			3
2001-04-09	Lower Mainland-Southwest, British Columbia [5902]	2016S05015902	Cropland	Index	160	units	0	v112613798	1831.2	0.386				3
2001-04-16	Lower Mainland-Southwest, British Columbia [5902]	2016S05015902	Cropland	Index	160	units	0	v112613798	1831.2	0.476				3
2001-04-23	Lower Mainland-Southwest, British Columbia [5902]	2016S05015902	Cropland	Index	160	units	0	v112613798	1831.2	0.488				3
2001-04-30	Lower Mainland-Southwest, British Columbia [5902]	2016S05015902	Cropland	Index	160	units	0	v112613798	1831.2	0.488				3
2001-05-07	Lower Mainland-Southwest, British Columbia [5902]	2016S05015902	Cropland	Index	160	units	0	v112613798	1831.2	0.496				3
2001-05-14	Lower Mainland-Southwest, British Columbia [5902]	2016S05015902	Cropland	Index	160	units	0	v112613798	1831.2	0.506				3
2001-05-21	Lower Mainland-Southwest, British Columbia [5902]	2016S05015902	Cropland	Index	160	units	0	v112613798	1831.2	0.51				3
2001-05-28	Lower Mainland-Southwest, British Columbia [5902]	2016S05015902	Cropland	Index	160	units	0	v112613798	1831.2	0.522				3
2001-06-04	Lower Mainland-Southwest, British Columbia [5902]	2016S05015902	Cropland	Index	160	units	0	v112613798	1831.2	0.533				3
2001-06-11	Lower Mainland-Southwest, British Columbia [5902]	2016S05015902	Cropland	Index	160	units	0	v112613798	1831.2	0.53				3
2001-06-18	Lower Mainland-Southwest, British Columbia [5902]	2016S05015902	Cropland	Index	160	units	0	v112613798	1831.2	0.535				3
2001-06-25	Lower Mainland-Southwest, British Columbia [5902]	2016S05015902	Cropland	Index	160	units	0	v112613798	1831.2	0.544				3
2001-07-02	Lower Mainland-Southwest, British Columbia [5902]	2016S05015902	Cropland	Index	160	units	0	v112613798	1831.2	0.556				3
2001-07-09	Lower Mainland-Southwest, British Columbia [5902]	2016S05015902	Cropland	Index	160	units	0	v112613798	1831.2	0.551				3
2001-07-16	Lower Mainland-Southwest, British Columbia [5902]	2016S05015902	Cropland	Index	160	units	0	v112613798	1831.2	0.55				3
2001-07-23	Lower Mainland-Southwest, British Columbia [5902]	2016S05015902	Cropland	Index	160	units	0	v112613798	1831.2	0.557				3
2001-07-30	Lower Mainland-Southwest, British Columbia [5902]	2016S05015902	Cropland	Index	160	units	0	v112613798	1831.2	0.565				3
2001-08-06	Lower Mainland-Southwest, British Columbia [5902]	2016S05015902	Cropland	Index	160	units	0	v112613798	1831.2	0.568				3
2001-08-13	Lower Mainland-Southwest, British Columbia [5902]	2016S05015902	Cropland	Index	160	units	0	v112613798	1831.2	0.565				3
2001-08-20	Lower Mainland-Southwest, British Columbia [5902]	2016S05015902	Cropland	Index	160	units	0	v112613798	1831.2	0.567				3
2001-08-27	Lower Mainland-Southwest, British Columbia [5902]	2016S05015902	Cropland	Index	160	units	0	v112613798	1831.2	0.573				3
2001-09-03	Lower Mainland-Southwest, British Columbia [5902]	2016S05015902	Cropland	Index	160	units	0	v112613798	1831.2	0.579				3
2001-09-10	Lower Mainland-Southwest, British Columbia [5902]	2016S05015902	Cropland	Index	160	units	0	v112613798	1831.2	0.569				3
2001-09-17	Lower Mainland-Southwest, British Columbia [5902]	2016S05015902	Cropland	Index	160	units	0	v112613798	1831.2	0.559				3
2001-09-24	Lower Mainland-Southwest, British Columbia [5902]	2016S05015902	Cropland	Index	160	units	0	v112613798	1831.2	0.553				3
2001-10-01	Lower Mainland-Southwest, British Columbia [5902]	2016S05015902	Cropland	Index	160	units	0	v112613798	1831.2	0.553				3
2001-10-08	Lower Mainland-Southwest, British Columbia [5902]	2016S05015902	Cropland	Index	160	units	0	v112613798	1831.2	0.553				3
2001-10-15	Lower Mainland-Southwest, British Columbia [5902]	2016S05015902	Cropland	Index	160	units	0	v112613798	1831.2		..			3
2001-10-22	Lower Mainland-Southwest, British Columbia [5902]	2016S05015902	Cropland	Index	160	units	0	v112613798	1831.2		..			3
2001-10-29	Lower Mainland-Southwest, British Columbia [5902]	2016S05015902	Cropland	Index	160	units	0	v112613798	1831.2		..			3
2001-11-05	Lower Mainland-Southwest, British Columbia [5902]	2016S05015902	Cropland	Index	160	units	0	v112613798	1831.2		..			3
2001-11-12	Lower Mainland-Southwest, British Columbia [5902]	2016S05015902	Cropland	Index	160	units	0	v112613798	1831.2		..			3
2001-11-19	Lower Mainland-Southwest, British Columbia [5902]	2016S05015902	Cropland	Index	160	units	0	v112613798	1831.2		..			3
2001-11-26	Lower Mainland-Southwest, British Columbia [5902]	2016S05015902	Cropland	Index	160	units	0	v112613798	1831.2		..			3
2001-12-03	Lower Mainland-Southwest, British Columbia [5902]	2016S05015902	Cropland	Index	160	units	0	v112613798	1831.2		..			3
2001-12-10	Lower Mainland-Southwest, British Columbia [5902]	2016S05015902	Cropland	Index	160	units	0	v112613798	1831.2		..			3
2001-12-17	Lower Mainland-Southwest, British Columbia [5902]	2016S05015902	Cropland	Index	160	units	0	v112613798	1831.2		..			3
2001-12-24	Lower Mainland-Southwest, British Columbia [5902]	2016S05015902	Cropland	Index	160	units	0	v112613798	1831.2		..			3
2001-12-31	Lower Mainland-Southwest, British Columbia [5902]	2016S05015902	Cropland	Index	160	units	0	v112613798	1831.2		..			3
2002-01-07	Lower Mainland-Southwest, British Columbia [5902]	2016S05015902	Cropland	Index	160	units	0	v112613798	1831.2		..			3
2002-01-14	Lower Mainland-Southwest, British Columbia [5902]	2016S05015902	Cropland	Index	160	units	0	v112613798	1831.2		..			3
2002-01-21	Lower Mainland-Southwest, British Columbia [5902]	2016S05015902	Cropland	Index	160	units	0	v112613798	1831.2		..			3
2002-01-28	Lower Mainland-Southwest, British Columbia [5902]	2016S05015902	Cropland	Index	160	units	0	v112613798	1831.2		..			3
2002-02-04	Lower Mainland-Southwest, British Columbia [5902]	2016S05015902	Cropland	Index	160	units	0	v112613798	1831.2		..			3
2002-02-11	Lower Mainland-Southwest, British Columbia [5902]	2016S05015902	Cropland	Index	160	units	0	v112613798	1831.2		..			3
2002-02-18	Lower Mainland-Southwest, British Columbia [5902]	2016S05015902	Cropland	Index	160	units	0	v112613798	1831.2		..			3
2002-02-25	Lower Mainland-Southwest, British Columbia [5902]	2016S05015902	Cropland	Index	160	units	0	v112613798	1831.2		..			3
2002-03-04	Lower Mainland-Southwest, British Columbia [5902]	2016S05015902	Cropland	Index	160	units	0	v112613798	1831.2		..			3
2002-03-11	Lower Mainland-Southwest, British Columbia [5902]	2016S05015902	Cropland	Index	160	units	0	v112613798	1831.2		..			3
2002-03-18	Lower Mainland-Southwest, British Columbia [5902]	2016S05015902	Cropland	Index	160	units	0	v112613798	1831.2		..			3
2002-03-25	Lower Mainland-Southwest, British Columbia [5902]	2016S05015902	Cropland	Index	160	units	0	v112613798	1831.2		..			3
2002-04-01	Lower Mainland-Southwest, British Columbia [5902]	2016S05015902	Cropland	Index	160	units	0	v112613798	1831.2		..			3
2002-04-08	Lower Mainland-Southwest, British Columbia [5902]	2016S05015902	Cropland	Index	160	units	0	v112613798	1831.2	0.382				3
2002-04-15	Lower Mainland-Southwest, British Columbia [5902]	2016S05015902	Cropland	Index	160	units	0	v112613798	1831.2	0.419				3
2002-04-22	Lower Mainland-Southwest, British Columbia [5902]	2016S05015902	Cropland	Index	160	units	0	v112613798	1831.2	0.444				3
2002-04-29	Lower Mainland-Southwest, British Columbia [5902]	2016S05015902	Cropland	Index	160	units	0	v112613798	1831.2	0.461				3
2002-05-06	Lower Mainland-Southwest, British Columbia [5902]	2016S05015902	Cropland	Index	160	units	0	v112613798	1831.2	0.475				3
2002-05-13	Lower Mainland-Southwest, British Columbia [5902]	2016S05015902	Cropland	Index	160	units	0	v112613798	1831.2	0.489				3
2002-05-20	Lower Mainland-Southwest, British Columbia [5902]	2016S05015902	Cropland	Index	160	units	0	v112613798	1831.2	0.503				3
2002-05-27	Lower Mainland-Southwest, British Columbia [5902]	2016S05015902	Cropland	Index	160	units	0	v112613798	1831.2	0.519				3
2002-06-03	Lower Mainland-Southwest, British Columbia [5902]	2016S05015902	Cropland	Index	160	units	0	v112613798	1831.2	0.535				3
2002-06-10	Lower Mainland-Southwest, British Columbia [5902]	2016S05015902	Cropland	Index	160	units	0	v112613798	1831.2	0.535				3
2002-06-17	Lower Mainland-Southwest, British Columbia [5902]	2016S05015902	Cropland	Index	160	units	0	v112613798	1831.2	0.542				3
2002-06-24	Lower Mainland-Southwest, British Columbia [5902]	2016S05015902	Cropland	Index	160	units	0	v112613798	1831.2	0.554				3
2002-07-01	Lower Mainland-Southwest, British Columbia [5902]	2016S05015902	Cropland	Index	160	units	0	v112613798	1831.2	0.574				3
2002-07-08	Lower Mainland-Southwest, British Columbia [5902]	2016S05015902	Cropland	Index	160	units	0	v112613798	1831.2	0.58				3
2002-07-15	Lower Mainland-Southwest, British Columbia [5902]	2016S05015902	Cropland	Index	160	units	0	v112613798	1831.2	0.579				3
2002-07-22	Lower Mainland-Southwest, British Columbia [5902]	2016S05015902	Cropland	Index	160	units	0	v112613798	1831.2	0.574				3
2002-07-29	Lower Mainland-Southwest, British Columbia [5902]	2016S05015902	Cropland	Index	160	units	0	v112613798	1831.2	0.574				3
2002-08-05	Lower Mainland-Southwest, British Columbia [5902]	2016S05015902	Cropland	Index	160	units	0	v112613798	1831.2	0.576				3
2002-08-12	Lower Mainland-Southwest, British Columbia [5902]	2016S05015902	Cropland	Index	160	units	0	v112613798	1831.2	0.578				3
2002-08-19	Lower Mainland-Southwest, British Columbia [5902]	2016S05015902	Cropland	Index	160	units	0	v112613798	1831.2	0.554				3
2002-08-26	Lower Mainland-Southwest, British Columbia [5902]	2016S05015902	Cropland	Index	160	units	0	v112613798	1831.2	0.535				3
2002-09-02	Lower Mainland-Southwest, British Columbia [5902]	2016S05015902	Cropland	Index	160	units	0	v112613798	1831.2	0.526				3
2002-09-09	Lower Mainland-Southwest, British Columbia [5902]	2016S05015902	Cropland	Index	160	units	0	v112613798	1831.2	0.522				3
2002-09-16	Lower Mainland-Southwest, British Columbia [5902]	2016S05015902	Cropland	Index	160	units	0	v112613798	1831.2	0.518				3
2002-09-23	Lower Mainland-Southwest, British Columbia [5902]	2016S05015902	Cropland	Index	160	units	0	v112613798	1831.2	0.513				3
2002-09-30	Lower Mainland-Southwest, British Columbia [5902]	2016S05015902	Cropland	Index	160	units	0	v112613798	1831.2	0.476				3
2002-10-07	Lower Mainland-Southwest, British Columbia [5902]	2016S05015902	Cropland	Index	160	units	0	v112613798	1831.2	0.44				3
2002-10-14	Lower Mainland-Southwest, British Columbia [5902]	2016S05015902	Cropland	Index	160	units	0	v112613798	1831.2		..			3
2002-10-21	Lower Mainland-Southwest, British Columbia [5902]	2016S05015902	Cropland	Index	160	units	0	v112613798	1831.2		..			3
2002-10-28	Lower Mainland-Southwest, British Columbia [5902]	2016S05015902	Cropland	Index	160	units	0	v112613798	1831.2		..			3
2002-11-04	Lower Mainland-Southwest, British Columbia [5902]	2016S05015902	Cropland	Index	160	units	0	v112613798	1831.2		..			3
2002-11-11	Lower Mainland-Southwest, British Columbia [5902]	2016S05015902	Cropland	Index	160	units	0	v112613798	1831.2		..			3
2002-11-18	Lower Mainland-Southwest, British Columbia [5902]	2016S05015902	Cropland	Index	160	units	0	v112613798	1831.2		..			3
2002-11-25	Lower Mainland-Southwest, British Columbia [5902]	2016S05015902	Cropland	Index	160	units	0	v112613798	1831.2		..			3
2002-12-02	Lower Mainland-Southwest, British Columbia [5902]	2016S05015902	Cropland	Index	160	units	0	v112613798	1831.2		..			3
2002-12-09	Lower Mainland-Southwest, British Columbia [5902]	2016S05015902	Cropland	Index	160	units	0	v112613798	1831.2		..			3
2002-12-16	Lower Mainland-Southwest, British Columbia [5902]	2016S05015902	Cropland	Index	160	units	0	v112613798	1831.2		..			3
2002-12-23	Lower Mainland-Southwest, British Columbia [5902]	2016S05015902	Cropland	Index	160	units	0	v112613798	1831.2		..			3
2002-12-30	Lower Mainland-Southwest, British Columbia [5902]	2016S05015902	Cropland	Index	160	units	0	v112613798	1831.2		..			3
2003-01-06	Lower Mainland-Southwest, British Columbia [5902]	2016S05015902	Cropland	Index	160	units	0	v112613798	1831.2		..			3
2003-01-13	Lower Mainland-Southwest, British Columbia [5902]	2016S05015902	Cropland	Index	160	units	0	v112613798	1831.2		..			3
2003-01-20	Lower Mainland-Southwest, British Columbia [5902]	2016S05015902	Cropland	Index	160	units	0	v112613798	1831.2		..			3
2003-01-27	Lower Mainland-Southwest, British Columbia [5902]	2016S05015902	Cropland	Index	160	units	0	v112613798	1831.2		..			3
2003-02-03	Lower Mainland-Southwest, British Columbia [5902]	2016S05015902	Cropland	Index	160	units	0	v112613798	1831.2		..			3
2003-02-10	Lower Mainland-Southwest, British Columbia [5902]	2016S05015902	Cropland	Index	160	units	0	v112613798	1831.2		..			3
2003-02-17	Lower Mainland-Southwest, British Columbia [5902]	2016S05015902	Cropland	Index	160	units	0	v112613798	1831.2		..			3
2003-02-24	Lower Mainland-Southwest, British Columbia [5902]	2016S05015902	Cropland	Index	160	units	0	v112613798	1831.2		..			3
2003-03-03	Lower Mainland-Southwest, British Columbia [5902]	2016S05015902	Cropland	Index	160	units	0	v112613798	1831.2		..			3
2003-03-10	Lower Mainland-Southwest, British Columbia [5902]	2016S05015902	Cropland	Index	160	units	0	v112613798	1831.2		..			3
2003-03-17	Lower Mainland-Southwest, British Columbia [5902]	2016S05015902	Cropland	Index	160	units	0	v112613798	1831.2		..			3
2003-03-24	Lower Mainland-Southwest, British Columbia [5902]	2016S05015902	Cropland	Index	160	units	0	v112613798	1831.2		..			3
2003-03-31	Lower Mainland-Southwest, British Columbia [5902]	2016S05015902	Cropland	Index	160	units	0	v112613798	1831.2		..			3
2003-04-07	Lower Mainland-Southwest, British Columbia [5902]	2016S05015902	Cropland	Index	160	units	0	v112613798	1831.2	0.269				3
2003-04-14	Lower Mainland-Southwest, British Columbia [5902]	2016S05015902	Cropland	Index	160	units	0	v112613798	1831.2	0.361				3
2003-04-21	Lower Mainland-Southwest, British Columbia [5902]	2016S05015902	Cropland	Index	160	units	0	v112613798	1831.2	0.479				3
2003-04-28	Lower Mainland-Southwest, British Columbia [5902]	2016S05015902	Cropland	Index	160	units	0	v112613798	1831.2	0.488				3
2003-05-05	Lower Mainland-Southwest, British Columbia [5902]	2016S05015902	Cropland	Index	160	units	0	v112613798	1831.2	0.478				3
2003-05-12	Lower Mainland-Southwest, British Columbia [5902]	2016S05015902	Cropland	Index	160	units	0	v112613798	1831.2	0.475				3
2003-05-19	Lower Mainland-Southwest, British Columbia [5902]	2016S05015902	Cropland	Index	160	units	0	v112613798	1831.2	0.483				3
2003-05-26	Lower Mainland-Southwest, British Columbia [5902]	2016S05015902	Cropland	Index	160	units	0	v112613798	1831.2	0.496				3
2003-06-02	Lower Mainland-Southwest, British Columbia [5902]	2016S05015902	Cropland	Index	160	units	0	v112613798	1831.2	0.511				3
2003-06-09	Lower Mainland-Southwest, British Columbia [5902]	2016S05015902	Cropland	Index	160	units	0	v112613798	1831.2	0.515				3
2003-06-16	Lower Mainland-Southwest, British Columbia [5902]	2016S05015902	Cropland	Index	160	units	0	v112613798	1831.2	0.521				3
2003-06-23	Lower Mainland-Southwest, British Columbia [5902]	2016S05015902	Cropland	Index	160	units	0	v112613798	1831.2	0.536				3
2003-06-30	Lower Mainland-Southwest, British Columbia [5902]	2016S05015902	Cropland	Index	160	units	0	v112613798	1831.2	0.555				3
2003-07-07	Lower Mainland-Southwest, British Columbia [5902]	2016S05015902	Cropland	Index	160	units	0	v112613798	1831.2	0.564				3
2003-07-14	Lower Mainland-Southwest, British Columbia [5902]	2016S05015902	Cropland	Index	160	units	0	v112613798	1831.2	0.569				3
2003-07-21	Lower Mainland-Southwest, British Columbia [5902]	2016S05015902	Cropland	Index	160	units	0	v112613798	1831.2	0.571				3
2003-07-28	Lower Mainland-Southwest, British Columbia [5902]	2016S05015902	Cropland	Index	160	units	0	v112613798	1831.2	0.564				3
2003-08-04	Lower Mainland-Southwest, British Columbia [5902]	2016S05015902	Cropland	Index	160	units	0	v112613798	1831.2	0.557				3
2003-08-11	Lower Mainland-Southwest, British Columbia [5902]	2016S05015902	Cropland	Index	160	units	0	v112613798	1831.2	0.553				3
2003-08-18	Lower Mainland-Southwest, British Columbia [5902]	2016S05015902	Cropland	Index	160	units	0	v112613798	1831.2	0.524				3
2003-08-25	Lower Mainland-Southwest, British Columbia [5902]	2016S05015902	Cropland	Index	160	units	0	v112613798	1831.2	0.494				3
2003-09-01	Lower Mainland-Southwest, British Columbia [5902]	2016S05015902	Cropland	Index	160	units	0	v112613798	1831.2	0.478				3
2003-09-08	Lower Mainland-Southwest, British Columbia [5902]	2016S05015902	Cropland	Index	160	units	0	v112613798	1831.2	0.473				3
2003-09-15	Lower Mainland-Southwest, British Columbia [5902]	2016S05015902	Cropland	Index	160	units	0	v112613798	1831.2	0.471				3
2003-09-22	Lower Mainland-Southwest, British Columbia [5902]	2016S05015902	Cropland	Index	160	units	0	v112613798	1831.2	0.468				3
2003-09-29	Lower Mainland-Southwest, British Columbia [5902]	2016S05015902	Cropland	Index	160	units	0	v112613798	1831.2	0.447				3
2003-10-06	Lower Mainland-Southwest, British Columbia [5902]	2016S05015902	Cropland	Index	160	units	0	v112613798	1831.2	0.425				3
2003-10-13	Lower Mainland-Southwest, British Columbia [5902]	2016S05015902	Cropland	Index	160	units	0	v112613798	1831.2		..			3
2003-10-20	Lower Mainland-Southwest, British Columbia [5902]	2016S05015902	Cropland	Index	160	units	0	v112613798	1831.2		..			3
2003-10-27	Lower Mainland-Southwest, British Columbia [5902]	2016S05015902	Cropland	Index	160	units	0	v112613798	1831.2		..			3
2003-11-03	Lower Mainland-Southwest, British Columbia [5902]	2016S05015902	Cropland	Index	160	units	0	v112613798	1831.2		..			3
2003-11-10	Lower Mainland-Southwest, British Columbia [5902]	2016S05015902	Cropland	Index	160	units	0	v112613798	1831.2		..			3
2003-11-17	Lower Mainland-Southwest, British Columbia [5902]	2016S05015902	Cropland	Index	160	units	0	v112613798	1831.2		..			3
2003-11-24	Lower Mainland-Southwest, British Columbia [5902]	2016S05015902	Cropland	Index	160	units	0	v112613798	1831.2		..			3
2003-12-01	Lower Mainland-Southwest, British Columbia [5902]	2016S05015902	Cropland	Index	160	units	0	v112613798	1831.2		..			3
2003-12-08	Lower Mainland-Southwest, British Columbia [5902]	2016S05015902	Cropland	Index	160	units	0	v112613798	1831.2		..			3
2003-12-15	Lower Mainland-Southwest, British Columbia [5902]	2016S05015902	Cropland	Index	160	units	0	v112613798	1831.2		..			3
2003-12-22	Lower Mainland-Southwest, British Columbia [5902]	2016S05015902	Cropland	Index	160	units	0	v112613798	1831.2		..			3
2003-12-29	Lower Mainland-Southwest, British Columbia [5902]	2016S05015902	Cropland	Index	160	units	0	v112613798	1831.2		..			3
2004-01-05	Lower Mainland-Southwest, British Columbia [5902]	2016S05015902	Cropland	Index	160	units	0	v112613798	1831.2		..			3
2004-01-12	Lower Mainland-Southwest, British Columbia [5902]	2016S05015902	Cropland	Index	160	units	0	v112613798	1831.2		..			3
2004-01-19	Lower Mainland-Southwest, British Columbia [5902]	2016S05015902	Cropland	Index	160	units	0	v112613798	1831.2		..			3
2004-01-26	Lower Mainland-Southwest, British Columbia [5902]	2016S05015902	Cropland	Index	160	units	0	v112613798	1831.2		..			3
2004-02-02	Lower Mainland-Southwest, British Columbia [5902]	2016S05015902	Cropland	Index	160	units	0	v112613798	1831.2		..			3
2004-02-09	Lower Mainland-Southwest, British Columbia [5902]	2016S05015902	Cropland	Index	160	units	0	v112613798	1831.2		..			3
2004-02-16	Lower Mainland-Southwest, British Columbia [5902]	2016S05015902	Cropland	Index	160	units	0	v112613798	1831.2		..			3
2004-02-23	Lower Mainland-Southwest, British Columbia [5902]	2016S05015902	Cropland	Index	160	units	0	v112613798	1831.2		..			3
2004-03-01	Lower Mainland-Southwest, British Columbia [5902]	2016S05015902	Cropland	Index	160	units	0	v112613798	1831.2		..			3
2004-03-08	Lower Mainland-Southwest, British Columbia [5902]	2016S05015902	Cropland	Index	160	units	0	v112613798	1831.2		..			3
2004-03-15	Lower Mainland-Southwest, British Columbia [5902]	2016S05015902	Cropland	Index	160	units	0	v112613798	1831.2		..			3
2004-03-22	Lower Mainland-Southwest, British Columbia [5902]	2016S05015902	Cropland	Index	160	units	0	v112613798	1831.2		..			3
2004-03-29	Lower Mainland-Southwest, British Columbia [5902]	2016S05015902	Cropland	Index	160	units	0	v112613798	1831.2		..			3
2004-04-05	Lower Mainland-Southwest, British Columbia [5902]	2016S05015902	Cropland	Index	160	units	0	v112613798	1831.2	0.408				3
2004-04-12	Lower Mainland-Southwest, British Columbia [5902]	2016S05015902	Cropland	Index	160	units	0	v112613798	1831.2	0.427				3
2004-04-19	Lower Mainland-Southwest, British Columbia [5902]	2016S05015902	Cropland	Index	160	units	0	v112613798	1831.2	0.443				3
2004-04-26	Lower Mainland-Southwest, British Columbia [5902]	2016S05015902	Cropland	Index	160	units	0	v112613798	1831.2	0.455				3
2004-05-03	Lower Mainland-Southwest, British Columbia [5902]	2016S05015902	Cropland	Index	160	units	0	v112613798	1831.2	0.463				3
2004-05-10	Lower Mainland-Southwest, British Columbia [5902]	2016S05015902	Cropland	Index	160	units	0	v112613798	1831.2	0.482				3
2004-05-17	Lower Mainland-Southwest, British Columbia [5902]	2016S05015902	Cropland	Index	160	units	0	v112613798	1831.2	0.495				3
2004-05-24	Lower Mainland-Southwest, British Columbia [5902]	2016S05015902	Cropland	Index	160	units	0	v112613798	1831.2	0.506				3
2004-05-31	Lower Mainland-Southwest, British Columbia [5902]	2016S05015902	Cropland	Index	160	units	0	v112613798	1831.2	0.516				3
2004-06-07	Lower Mainland-Southwest, British Columbia [5902]	2016S05015902	Cropland	Index	160	units	0	v112613798	1831.2	0.524				3
2004-06-14	Lower Mainland-Southwest, British Columbia [5902]	2016S05015902	Cropland	Index	160	units	0	v112613798	1831.2	0.527				3
2004-06-21	Lower Mainland-Southwest, British Columbia [5902]	2016S05015902	Cropland	Index	160	units	0	v112613798	1831.2	0.517				3
2004-06-28	Lower Mainland-Southwest, British Columbia [5902]	2016S05015902	Cropland	Index	160	units	0	v112613798	1831.2	0.512				3
2004-07-05	Lower Mainland-Southwest, British Columbia [5902]	2016S05015902	Cropland	Index	160	units	0	v112613798	1831.2	0.511				3
2004-07-12	Lower Mainland-Southwest, British Columbia [5902]	2016S05015902	Cropland	Index	160	units	0	v112613798	1831.2	0.513				3
2004-07-19	Lower Mainland-Southwest, British Columbia [5902]	2016S05015902	Cropland	Index	160	units	0	v112613798	1831.2	0.52				3
2004-07-26	Lower Mainland-Southwest, British Columbia [5902]	2016S05015902	Cropland	Index	160	units	0	v112613798	1831.2	0.515				3
2004-08-02	Lower Mainland-Southwest, British Columbia [5902]	2016S05015902	Cropland	Index	160	units	0	v112613798	1831.2	0.501				3
2004-08-09	Lower Mainland-Southwest, British Columbia [5902]	2016S05015902	Cropland	Index	160	units	0	v112613798	1831.2	0.488				3
2004-08-16	Lower Mainland-Southwest, British Columbia [5902]	2016S05015902	Cropland	Index	160	units	0	v112613798	1831.2	0.483				3
2004-08-23	Lower Mainland-Southwest, British Columbia [5902]	2016S05015902	Cropland	Index	160	units	0	v112613798	1831.2	0.485				3
2004-08-30	Lower Mainland-Southwest, British Columbia [5902]	2016S05015902	Cropland	Index	160	units	0	v112613798	1831.2	0.476				3
2004-09-06	Lower Mainland-Southwest, British Columbia [5902]	2016S05015902	Cropland	Index	160	units	0	v112613798	1831.2	0.475				3
2004-09-13	Lower Mainland-Southwest, British Columbia [5902]	2016S05015902	Cropland	Index	160	units	0	v112613798	1831.2	0.481				3
2004-09-20	Lower Mainland-Southwest, British Columbia [5902]	2016S05015902	Cropland	Index	160	units	0	v112613798	1831.2	0.487				3
2004-09-27	Lower Mainland-Southwest, British Columbia [5902]	2016S05015902	Cropland	Index	160	units	0	v112613798	1831.2	0.481				3
2004-10-04	Lower Mainland-Southwest, British Columbia [5902]	2016S05015902	Cropland	Index	160	units	0	v112613798	1831.2	0.459				3
2004-10-11	Lower Mainland-Southwest, British Columbia [5902]	2016S05015902	Cropland	Index	160	units	0	v112613798	1831.2		..			3
2004-10-18	Lower Mainland-Southwest, British Columbia [5902]	2016S05015902	Cropland	Index	160	units	0	v112613798	1831.2		..			3
2004-10-25	Lower Mainland-Southwest, British Columbia [5902]	2016S05015902	Cropland	Index	160	units	0	v112613798	1831.2		..			3
2004-11-01	Lower Mainland-Southwest, British Columbia [5902]	2016S05015902	Cropland	Index	160	units	0	v112613798	1831.2		..			3
2004-11-08	Lower Mainland-Southwest, British Columbia [5902]	2016S05015902	Cropland	Index	160	units	0	v112613798	1831.2		..			3
2004-11-15	Lower Mainland-Southwest, British Columbia [5902]	2016S05015902	Cropland	Index	160	units	0	v112613798	1831.2		..			3
2004-11-22	Lower Mainland-Southwest, British Columbia [5902]	2016S05015902	Cropland	Index	160	units	0	v112613798	1831.2		..			3
2004-11-29	Lower Mainland-Southwest, British Columbia [5902]	2016S05015902	Cropland	Index	160	units	0	v112613798	1831.2		..			3
2004-12-06	Lower Mainland-Southwest, British Columbia [5902]	2016S05015902	Cropland	Index	160	units	0	v112613798	1831.2		..			3
2004-12-13	Lower Mainland-Southwest, British Columbia [5902]	2016S05015902	Cropland	Index	160	units	0	v112613798	1831.2		..			3
2004-12-20	Lower Mainland-Southwest, British Columbia [5902]	2016S05015902	Cropland	Index	160	units	0	v112613798	1831.2		..			3
2004-12-27	Lower Mainland-Southwest, British Columbia [5902]	2016S05015902	Cropland	Index	160	units	0	v112613798	1831.2		..			3
2005-01-03	Lower Mainland-Southwest, British Columbia [5902]	2016S05015902	Cropland	Index	160	units	0	v112613798	1831.2		..			3
2005-01-10	Lower Mainland-Southwest, British Columbia [5902]	2016S05015902	Cropland	Index	160	units	0	v112613798	1831.2		..			3
2005-01-17	Lower Mainland-Southwest, British Columbia [5902]	2016S05015902	Cropland	Index	160	units	0	v112613798	1831.2		..			3
2005-01-24	Lower Mainland-Southwest, British Columbia [5902]	2016S05015902	Cropland	Index	160	units	0	v112613798	1831.2		..			3
2005-01-31	Lower Mainland-Southwest, British Columbia [5902]	2016S05015902	Cropland	Index	160	units	0	v112613798	1831.2		..			3
2005-02-07	Lower Mainland-Southwest, British Columbia [5902]	2016S05015902	Cropland	Index	160	units	0	v112613798	1831.2		..			3
2005-02-14	Lower Mainland-Southwest, British Columbia [5902]	2016S05015902	Cropland	Index	160	units	0	v112613798	1831.2		..			3
2005-02-21	Lower Mainland-Southwest, British Columbia [5902]	2016S05015902	Cropland	Index	160	units	0	v112613798	1831.2		..			3
2005-02-28	Lower Mainland-Southwest, British Columbia [5902]	2016S05015902	Cropland	Index	160	units	0	v112613798	1831.2		..			3
2005-03-07	Lower Mainland-Southwest, British Columbia [5902]	2016S05015902	Cropland	Index	160	units	0	v112613798	1831.2		..			3
2005-03-14	Lower Mainland-Southwest, British Columbia [5902]	2016S05015902	Cropland	Index	160	units	0	v112613798	1831.2		..			3
2005-03-21	Lower Mainland-Southwest, British Columbia [5902]	2016S05015902	Cropland	Index	160	units	0	v112613798	1831.2		..			3
2005-03-28	Lower Mainland-Southwest, British Columbia [5902]	2016S05015902	Cropland	Index	160	units	0	v112613798	1831.2		..			3
2005-04-04	Lower Mainland-Southwest, British Columbia [5902]	2016S05015902	Cropland	Index	160	units	0	v112613798	1831.2		..			3
2005-04-11	Lower Mainland-Southwest, British Columbia [5902]	2016S05015902	Cropland	Index	160	units	0	v112613798	1831.2	0.447				3
2005-04-18	Lower Mainland-Southwest, British Columbia [5902]	2016S05015902	Cropland	Index	160	units	0	v112613798	1831.2	0.459				3
2005-04-25	Lower Mainland-Southwest, British Columbia [5902]	2016S05015902	Cropland	Index	160	units	0	v112613798	1831.2	0.458				3
2005-05-02	Lower Mainland-Southwest, British Columbia [5902]	2016S05015902	Cropland	Index	160	units	0	v112613798	1831.2	0.448				3
2005-05-09	Lower Mainland-Southwest, British Columbia [5902]	2016S05015902	Cropland	Index	160	units	0	v112613798	1831.2	0.483				3
2005-05-16	Lower Mainland-Southwest, British Columbia [5902]	2016S05015902	Cropland	Index	160	units	0	v112613798	1831.2	0.53				3
2005-05-23	Lower Mainland-Southwest, British Columbia [5902]	2016S05015902	Cropland	Index	160	units	0	v112613798	1831.2	0.585				3
2005-05-30	Lower Mainland-Southwest, British Columbia [5902]	2016S05015902	Cropland	Index	160	units	0	v112613798	1831.2	0.581				3
2005-06-06	Lower Mainland-Southwest, British Columbia [5902]	2016S05015902	Cropland	Index	160	units	0	v112613798	1831.2	0.577				3
2005-06-13	Lower Mainland-Southwest, British Columbia [5902]	2016S05015902	Cropland	Index	160	units	0	v112613798	1831.2	0.573				3
2005-06-20	Lower Mainland-Southwest, British Columbia [5902]	2016S05015902	Cropland	Index	160	units	0	v112613798	1831.2	0.553				3
2005-06-27	Lower Mainland-Southwest, British Columbia [5902]	2016S05015902	Cropland	Index	160	units	0	v112613798	1831.2	0.558				3
2005-07-04	Lower Mainland-Southwest, British Columbia [5902]	2016S05015902	Cropland	Index	160	units	0	v112613798	1831.2	0.579				3
2005-07-11	Lower Mainland-Southwest, British Columbia [5902]	2016S05015902	Cropland	Index	160	units	0	v112613798	1831.2	0.607				3
2005-07-18	Lower Mainland-Southwest, British Columbia [5902]	2016S05015902	Cropland	Index	160	units	0	v112613798	1831.2	0.615				3
2005-07-25	Lower Mainland-Southwest, British Columbia [5902]	2016S05015902	Cropland	Index	160	units	0	v112613798	1831.2	0.61				3
2005-08-01	Lower Mainland-Southwest, British Columbia [5902]	2016S05015902	Cropland	Index	160	units	0	v112613798	1831.2	0.595				3
2005-08-08	Lower Mainland-Southwest, British Columbia [5902]	2016S05015902	Cropland	Index	160	units	0	v112613798	1831.2	0.586				3
2005-08-15	Lower Mainland-Southwest, British Columbia [5902]	2016S05015902	Cropland	Index	160	units	0	v112613798	1831.2	0.581				3
2005-08-22	Lower Mainland-Southwest, British Columbia [5902]	2016S05015902	Cropland	Index	160	units	0	v112613798	1831.2	0.579				3
2005-08-29	Lower Mainland-Southwest, British Columbia [5902]	2016S05015902	Cropland	Index	160	units	0	v112613798	1831.2	0.563				3
2005-09-05	Lower Mainland-Southwest, British Columbia [5902]	2016S05015902	Cropland	Index	160	units	0	v112613798	1831.2	0.547				3
2005-09-12	Lower Mainland-Southwest, British Columbia [5902]	2016S05015902	Cropland	Index	160	units	0	v112613798	1831.2	0.535				3
2005-09-19	Lower Mainland-Southwest, British Columbia [5902]	2016S05015902	Cropland	Index	160	units	0	v112613798	1831.2	0.53				3
2005-09-26	Lower Mainland-Southwest, British Columbia [5902]	2016S05015902	Cropland	Index	160	units	0	v112613798	1831.2	0.519				3
2005-10-03	Lower Mainland-Southwest, British Columbia [5902]	2016S05015902	Cropland	Index	160	units	0	v112613798	1831.2	0.501				3
2005-10-10	Lower Mainland-Southwest, British Columbia [5902]	2016S05015902	Cropland	Index	160	units	0	v112613798	1831.2	0.477				3
2005-10-17	Lower Mainland-Southwest, British Columbia [5902]	2016S05015902	Cropland	Index	160	units	0	v112613798	1831.2		..			3
2005-10-24	Lower Mainland-Southwest, British Columbia [5902]	2016S05015902	Cropland	Index	160	units	0	v112613798	1831.2		..			3
2005-10-31	Lower Mainland-Southwest, British Columbia [5902]	2016S05015902	Cropland	Index	160	units	0	v112613798	1831.2		..			3
2005-11-07	Lower Mainland-Southwest, British Columbia [5902]	2016S05015902	Cropland	Index	160	units	0	v112613798	1831.2		..			3
2005-11-14	Lower Mainland-Southwest, British Columbia [5902]	2016S05015902	Cropland	Index	160	units	0	v112613798	1831.2		..			3
2005-11-21	Lower Mainland-Southwest, British Columbia [5902]	2016S05015902	Cropland	Index	160	units	0	v112613798	1831.2		..			3
2005-11-28	Lower Mainland-Southwest, British Columbia [5902]	2016S05015902	Cropland	Index	160	units	0	v112613798	1831.2		..			3
2005-12-05	Lower Mainland-Southwest, British Columbia [5902]	2016S05015902	Cropland	Index	160	units	0	v112613798	1831.2		..			3
2005-12-12	Lower Mainland-Southwest, British Columbia [5902]	2016S05015902	Cropland	Index	160	units	0	v112613798	1831.2		..			3
2005-12-19	Lower Mainland-Southwest, British Columbia [5902]	2016S05015902	Cropland	Index	160	units	0	v112613798	1831.2		..			3
2005-12-26	Lower Mainland-Southwest, British Columbia [5902]	2016S05015902	Cropland	Index	160	units	0	v112613798	1831.2		..			3
2006-01-02	Lower Mainland-Southwest, British Columbia [5902]	2016S05015902	Cropland	Index	160	units	0	v112613798	1831.2		..			3
2006-01-09	Lower Mainland-Southwest, British Columbia [5902]	2016S05015902	Cropland	Index	160	units	0	v112613798	1831.2		..			3
2006-01-16	Lower Mainland-Southwest, British Columbia [5902]	2016S05015902	Cropland	Index	160	units	0	v112613798	1831.2		..			3
2006-01-23	Lower Mainland-Southwest, British Columbia [5902]	2016S05015902	Cropland	Index	160	units	0	v112613798	1831.2		..			3
2006-01-30	Lower Mainland-Southwest, British Columbia [5902]	2016S05015902	Cropland	Index	160	units	0	v112613798	1831.2		..			3
2006-02-06	Lower Mainland-Southwest, British Columbia [5902]	2016S05015902	Cropland	Index	160	units	0	v112613798	1831.2		..			3
2006-02-13	Lower Mainland-Southwest, British Columbia [5902]	2016S05015902	Cropland	Index	160	units	0	v112613798	1831.2		..			3
2006-02-20	Lower Mainland-Southwest, British Columbia [5902]	2016S05015902	Cropland	Index	160	units	0	v112613798	1831.2		..			3
2006-02-27	Lower Mainland-Southwest, British Columbia [5902]	2016S05015902	Cropland	Index	160	units	0	v112613798	1831.2		..			3
2006-03-06	Lower Mainland-Southwest, British Columbia [5902]	2016S05015902	Cropland	Index	160	units	0	v112613798	1831.2		..			3
2006-03-13	Lower Mainland-Southwest, British Columbia [5902]	2016S05015902	Cropland	Index	160	units	0	v112613798	1831.2		..			3
2006-03-20	Lower Mainland-Southwest, British Columbia [5902]	2016S05015902	Cropland	Index	160	units	0	v112613798	1831.2		..			3
2006-03-27	Lower Mainland-Southwest, British Columbia [5902]	2016S05015902	Cropland	Index	160	units	0	v112613798	1831.2		..			3
2006-04-03	Lower Mainland-Southwest, British Columbia [5902]	2016S05015902	Cropland	Index	160	units	0	v112613798	1831.2		..			3
2006-04-10	Lower Mainland-Southwest, British Columbia [5902]	2016S05015902	Cropland	Index	160	units	0	v112613798	1831.2	0.452				3
2006-04-17	Lower Mainland-Southwest, British Columbia [5902]	2016S05015902	Cropland	Index	160	units	0	v112613798	1831.2	0.482				3
2006-04-24	Lower Mainland-Southwest, British Columbia [5902]	2016S05015902	Cropland	Index	160	units	0	v112613798	1831.2	0.505				3
2006-05-01	Lower Mainland-Southwest, British Columbia [5902]	2016S05015902	Cropland	Index	160	units	0	v112613798	1831.2	0.5				3
2006-05-08	Lower Mainland-Southwest, British Columbia [5902]	2016S05015902	Cropland	Index	160	units	0	v112613798	1831.2	0.49				3
2006-05-15	Lower Mainland-Southwest, British Columbia [5902]	2016S05015902	Cropland	Index	160	units	0	v112613798	1831.2	0.485				3
2006-05-22	Lower Mainland-Southwest, British Columbia [5902]	2016S05015902	Cropland	Index	160	units	0	v112613798	1831.2	0.492				3
2006-05-29	Lower Mainland-Southwest, British Columbia [5902]	2016S05015902	Cropland	Index	160	units	0	v112613798	1831.2	0.495				3
2006-06-05	Lower Mainland-Southwest, British Columbia [5902]	2016S05015902	Cropland	Index	160	units	0	v112613798	1831.2	0.501				3
2006-06-12	Lower Mainland-Southwest, British Columbia [5902]	2016S05015902	Cropland	Index	160	units	0	v112613798	1831.2	0.511				3
2006-06-19	Lower Mainland-Southwest, British Columbia [5902]	2016S05015902	Cropland	Index	160	units	0	v112613798	1831.2	0.528				3
2006-06-26	Lower Mainland-Southwest, British Columbia [5902]	2016S05015902	Cropland	Index	160	units	0	v112613798	1831.2	0.543				3
2006-07-03	Lower Mainland-Southwest, British Columbia [5902]	2016S05015902	Cropland	Index	160	units	0	v112613798	1831.2	0.557				3
2006-07-10	Lower Mainland-Southwest, British Columbia [5902]	2016S05015902	Cropland	Index	160	units	0	v112613798	1831.2	0.572				3
2006-07-17	Lower Mainland-Southwest, British Columbia [5902]	2016S05015902	Cropland	Index	160	units	0	v112613798	1831.2	0.565				3
2006-07-24	Lower Mainland-Southwest, British Columbia [5902]	2016S05015902	Cropland	Index	160	units	0	v112613798	1831.2	0.546				3
2006-07-31	Lower Mainland-Southwest, British Columbia [5902]	2016S05015902	Cropland	Index	160	units	0	v112613798	1831.2	0.536				3
2006-08-07	Lower Mainland-Southwest, British Columbia [5902]	2016S05015902	Cropland	Index	160	units	0	v112613798	1831.2	0.527				3
2006-08-14	Lower Mainland-Southwest, British Columbia [5902]	2016S05015902	Cropland	Index	160	units	0	v112613798	1831.2	0.517				3
2006-08-21	Lower Mainland-Southwest, British Columbia [5902]	2016S05015902	Cropland	Index	160	units	0	v112613798	1831.2	0.503				3
2006-08-28	Lower Mainland-Southwest, British Columbia [5902]	2016S05015902	Cropland	Index	160	units	0	v112613798	1831.2	0.486				3
2006-09-04	Lower Mainland-Southwest, British Columbia [5902]	2016S05015902	Cropland	Index	160	units	0	v112613798	1831.2	0.471				3
2006-09-11	Lower Mainland-Southwest, British Columbia [5902]	2016S05015902	Cropland	Index	160	units	0	v112613798	1831.2	0.468				3
2006-09-18	Lower Mainland-Southwest, British Columbia [5902]	2016S05015902	Cropland	Index	160	units	0	v112613798	1831.2	0.471				3
2006-09-25	Lower Mainland-Southwest, British Columbia [5902]	2016S05015902	Cropland	Index	160	units	0	v112613798	1831.2	0.473				3
2006-10-02	Lower Mainland-Southwest, British Columbia [5902]	2016S05015902	Cropland	Index	160	units	0	v112613798	1831.2	0.471				3
2006-10-09	Lower Mainland-Southwest, British Columbia [5902]	2016S05015902	Cropland	Index	160	units	0	v112613798	1831.2	0.449				3
2006-10-16	Lower Mainland-Southwest, British Columbia [5902]	2016S05015902	Cropland	Index	160	units	0	v112613798	1831.2		..			3
2006-10-23	Lower Mainland-Southwest, British Columbia [5902]	2016S05015902	Cropland	Index	160	units	0	v112613798	1831.2		..			3
2006-10-30	Lower Mainland-Southwest, British Columbia [5902]	2016S05015902	Cropland	Index	160	units	0	v112613798	1831.2		..			3
2006-11-06	Lower Mainland-Southwest, British Columbia [5902]	2016S05015902	Cropland	Index	160	units	0	v112613798	1831.2		..			3
2006-11-13	Lower Mainland-Southwest, British Columbia [5902]	2016S05015902	Cropland	Index	160	units	0	v112613798	1831.2		..			3
2006-11-20	Lower Mainland-Southwest, British Columbia [5902]	2016S05015902	Cropland	Index	160	units	0	v112613798	1831.2		..			3
2006-11-27	Lower Mainland-Southwest, British Columbia [5902]	2016S05015902	Cropland	Index	160	units	0	v112613798	1831.2		..			3
2006-12-04	Lower Mainland-Southwest, British Columbia [5902]	2016S05015902	Cropland	Index	160	units	0	v112613798	1831.2		..			3
2006-12-11	Lower Mainland-Southwest, British Columbia [5902]	2016S05015902	Cropland	Index	160	units	0	v112613798	1831.2		..			3
2006-12-18	Lower Mainland-Southwest, British Columbia [5902]	2016S05015902	Cropland	Index	160	units	0	v112613798	1831.2		..			3
2006-12-25	Lower Mainland-Southwest, British Columbia [5902]	2016S05015902	Cropland	Index	160	units	0	v112613798	1831.2		..			3
2007-01-01	Lower Mainland-Southwest, British Columbia [5902]	2016S05015902	Cropland	Index	160	units	0	v112613798	1831.2		..			3
2007-01-08	Lower Mainland-Southwest, British Columbia [5902]	2016S05015902	Cropland	Index	160	units	0	v112613798	1831.2		..			3
2007-01-15	Lower Mainland-Southwest, British Columbia [5902]	2016S05015902	Cropland	Index	160	units	0	v112613798	1831.2		..			3
2007-01-22	Lower Mainland-Southwest, British Columbia [5902]	2016S05015902	Cropland	Index	160	units	0	v112613798	1831.2		..			3
2007-01-29	Lower Mainland-Southwest, British Columbia [5902]	2016S05015902	Cropland	Index	160	units	0	v112613798	1831.2		..			3
2007-02-05	Lower Mainland-Southwest, British Columbia [5902]	2016S05015902	Cropland	Index	160	units	0	v112613798	1831.2		..			3
2007-02-12	Lower Mainland-Southwest, British Columbia [5902]	2016S05015902	Cropland	Index	160	units	0	v112613798	1831.2		..			3
2007-02-19	Lower Mainland-Southwest, British Columbia [5902]	2016S05015902	Cropland	Index	160	units	0	v112613798	1831.2		..			3
2007-02-26	Lower Mainland-Southwest, British Columbia [5902]	2016S05015902	Cropland	Index	160	units	0	v112613798	1831.2		..			3
2007-03-05	Lower Mainland-Southwest, British Columbia [5902]	2016S05015902	Cropland	Index	160	units	0	v112613798	1831.2		..			3
2007-03-12	Lower Mainland-Southwest, British Columbia [5902]	2016S05015902	Cropland	Index	160	units	0	v112613798	1831.2		..			3
2007-03-19	Lower Mainland-Southwest, British Columbia [5902]	2016S05015902	Cropland	Index	160	units	0	v112613798	1831.2		..			3
2007-03-26	Lower Mainland-Southwest, British Columbia [5902]	2016S05015902	Cropland	Index	160	units	0	v112613798	1831.2		..			3
2007-04-02	Lower Mainland-Southwest, British Columbia [5902]	2016S05015902	Cropland	Index	160	units	0	v112613798	1831.2		..			3
2007-04-09	Lower Mainland-Southwest, British Columbia [5902]	2016S05015902	Cropland	Index	160	units	0	v112613798	1831.2	0.474				3
2007-04-16	Lower Mainland-Southwest, British Columbia [5902]	2016S05015902	Cropland	Index	160	units	0	v112613798	1831.2	0.486				3
2007-04-23	Lower Mainland-Southwest, British Columbia [5902]	2016S05015902	Cropland	Index	160	units	0	v112613798	1831.2	0.499				3
2007-04-30	Lower Mainland-Southwest, British Columbia [5902]	2016S05015902	Cropland	Index	160	units	0	v112613798	1831.2	0.512				3
2007-05-07	Lower Mainland-Southwest, British Columbia [5902]	2016S05015902	Cropland	Index	160	units	0	v112613798	1831.2	0.517				3
2007-05-14	Lower Mainland-Southwest, British Columbia [5902]	2016S05015902	Cropland	Index	160	units	0	v112613798	1831.2	0.518				3
2007-05-21	Lower Mainland-Southwest, British Columbia [5902]	2016S05015902	Cropland	Index	160	units	0	v112613798	1831.2	0.524				3
2007-05-28	Lower Mainland-Southwest, British Columbia [5902]	2016S05015902	Cropland	Index	160	units	0	v112613798	1831.2	0.523				3
2007-06-04	Lower Mainland-Southwest, British Columbia [5902]	2016S05015902	Cropland	Index	160	units	0	v112613798	1831.2	0.519				3
2007-06-11	Lower Mainland-Southwest, British Columbia [5902]	2016S05015902	Cropland	Index	160	units	0	v112613798	1831.2	0.517				3
2007-06-18	Lower Mainland-Southwest, British Columbia [5902]	2016S05015902	Cropland	Index	160	units	0	v112613798	1831.2	0.523				3
2007-06-25	Lower Mainland-Southwest, British Columbia [5902]	2016S05015902	Cropland	Index	160	units	0	v112613798	1831.2	0.534				3
2007-07-02	Lower Mainland-Southwest, British Columbia [5902]	2016S05015902	Cropland	Index	160	units	0	v112613798	1831.2	0.55				3
2007-07-09	Lower Mainland-Southwest, British Columbia [5902]	2016S05015902	Cropland	Index	160	units	0	v112613798	1831.2	0.565				3
2007-07-16	Lower Mainland-Southwest, British Columbia [5902]	2016S05015902	Cropland	Index	160	units	0	v112613798	1831.2	0.584				3
2007-07-23	Lower Mainland-Southwest, British Columbia [5902]	2016S05015902	Cropland	Index	160	units	0	v112613798	1831.2	0.606				3
2007-07-30	Lower Mainland-Southwest, British Columbia [5902]	2016S05015902	Cropland	Index	160	units	0	v112613798	1831.2	0.596				3
2007-08-06	Lower Mainland-Southwest, British Columbia [5902]	2016S05015902	Cropland	Index	160	units	0	v112613798	1831.2	0.584				3
2007-08-13	Lower Mainland-Southwest, British Columbia [5902]	2016S05015902	Cropland	Index	160	units	0	v112613798	1831.2	0.57				3
2007-08-20	Lower Mainland-Southwest, British Columbia [5902]	2016S05015902	Cropland	Index	160	units	0	v112613798	1831.2	0.572				3
2007-08-27	Lower Mainland-Southwest, British Columbia [5902]	2016S05015902	Cropland	Index	160	units	0	v112613798	1831.2	0.572				3
2007-09-03	Lower Mainland-Southwest, British Columbia [5902]	2016S05015902	Cropland	Index	160	units	0	v112613798	1831.2	0.569				3
2007-09-10	Lower Mainland-Southwest, British Columbia [5902]	2016S05015902	Cropland	Index	160	units	0	v112613798	1831.2	0.541				3
2007-09-17	Lower Mainland-Southwest, British Columbia [5902]	2016S05015902	Cropland	Index	160	units	0	v112613798	1831.2	0.517				3
2007-09-24	Lower Mainland-Southwest, British Columbia [5902]	2016S05015902	Cropland	Index	160	units	0	v112613798	1831.2	0.498				3
2007-10-01	Lower Mainland-Southwest, British Columbia [5902]	2016S05015902	Cropland	Index	160	units	0	v112613798	1831.2	0.489				3
2007-10-08	Lower Mainland-Southwest, British Columbia [5902]	2016S05015902	Cropland	Index	160	units	0	v112613798	1831.2	0.46				3
2007-10-15	Lower Mainland-Southwest, British Columbia [5902]	2016S05015902	Cropland	Index	160	units	0	v112613798	1831.2		..			3
2007-10-22	Lower Mainland-Southwest, British Columbia [5902]	2016S05015902	Cropland	Index	160	units	0	v112613798	1831.2		..			3
2007-10-29	Lower Mainland-Southwest, British Columbia [5902]	2016S05015902	Cropland	Index	160	units	0	v112613798	1831.2		..			3
2007-11-05	Lower Mainland-Southwest, British Columbia [5902]	2016S05015902	Cropland	Index	160	units	0	v112613798	1831.2		..			3
2007-11-12	Lower Mainland-Southwest, British Columbia [5902]	2016S05015902	Cropland	Index	160	units	0	v112613798	1831.2		..			3
2007-11-19	Lower Mainland-Southwest, British Columbia [5902]	2016S05015902	Cropland	Index	160	units	0	v112613798	1831.2		..			3
2007-11-26	Lower Mainland-Southwest, British Columbia [5902]	2016S05015902	Cropland	Index	160	units	0	v112613798	1831.2		..			3
2007-12-03	Lower Mainland-Southwest, British Columbia [5902]	2016S05015902	Cropland	Index	160	units	0	v112613798	1831.2		..			3
2007-12-10	Lower Mainland-Southwest, British Columbia [5902]	2016S05015902	Cropland	Index	160	units	0	v112613798	1831.2		..			3
2007-12-17	Lower Mainland-Southwest, British Columbia [5902]	2016S05015902	Cropland	Index	160	units	0	v112613798	1831.2		..			3
2007-12-24	Lower Mainland-Southwest, British Columbia [5902]	2016S05015902	Cropland	Index	160	units	0	v112613798	1831.2		..			3
2007-12-31	Lower Mainland-Southwest, British Columbia [5902]	2016S05015902	Cropland	Index	160	units	0	v112613798	1831.2		..			3
2008-01-07	Lower Mainland-Southwest, British Columbia [5902]	2016S05015902	Cropland	Index	160	units	0	v112613798	1831.2		..			3
2008-01-14	Lower Mainland-Southwest, British Columbia [5902]	2016S05015902	Cropland	Index	160	units	0	v112613798	1831.2		..			3
2008-01-21	Lower Mainland-Southwest, British Columbia [5902]	2016S05015902	Cropland	Index	160	units	0	v112613798	1831.2		..			3
2008-01-28	Lower Mainland-Southwest, British Columbia [5902]	2016S05015902	Cropland	Index	160	units	0	v112613798	1831.2		..			3
2008-02-04	Lower Mainland-Southwest, British Columbia [5902]	2016S05015902	Cropland	Index	160	units	0	v112613798	1831.2		..			3
2008-02-11	Lower Mainland-Southwest, British Columbia [5902]	2016S05015902	Cropland	Index	160	units	0	v112613798	1831.2		..			3
2008-02-18	Lower Mainland-Southwest, British Columbia [5902]	2016S05015902	Cropland	Index	160	units	0	v112613798	1831.2		..			3
2008-02-25	Lower Mainland-Southwest, British Columbia [5902]	2016S05015902	Cropland	Index	160	units	0	v112613798	1831.2		..			3
2008-03-03	Lower Mainland-Southwest, British Columbia [5902]	2016S05015902	Cropland	Index	160	units	0	v112613798	1831.2		..			3
2008-03-10	Lower Mainland-Southwest, British Columbia [5902]	2016S05015902	Cropland	Index	160	units	0	v112613798	1831.2		..			3
2008-03-17	Lower Mainland-Southwest, British Columbia [5902]	2016S05015902	Cropland	Index	160	units	0	v112613798	1831.2		..			3
2008-03-24	Lower Mainland-Southwest, British Columbia [5902]	2016S05015902	Cropland	Index	160	units	0	v112613798	1831.2		..			3
2008-03-31	Lower Mainland-Southwest, British Columbia [5902]	2016S05015902	Cropland	Index	160	units	0	v112613798	1831.2		..			3
2008-04-07	Lower Mainland-Southwest, British Columbia [5902]	2016S05015902	Cropland	Index	160	units	0	v112613798	1831.2	0.375				3
2008-04-14	Lower Mainland-Southwest, British Columbia [5902]	2016S05015902	Cropland	Index	160	units	0	v112613798	1831.2	0.435				3
2008-04-21	Lower Mainland-Southwest, British Columbia [5902]	2016S05015902	Cropland	Index	160	units	0	v112613798	1831.2	0.429				3
2008-04-28	Lower Mainland-Southwest, British Columbia [5902]	2016S05015902	Cropland	Index	160	units	0	v112613798	1831.2	0.393				3
2008-05-05	Lower Mainland-Southwest, British Columbia [5902]	2016S05015902	Cropland	Index	160	units	0	v112613798	1831.2	0.436				3
2008-05-12	Lower Mainland-Southwest, British Columbia [5902]	2016S05015902	Cropland	Index	160	units	0	v112613798	1831.2	0.507				3
2008-05-19	Lower Mainland-Southwest, British Columbia [5902]	2016S05015902	Cropland	Index	160	units	0	v112613798	1831.2	0.478				3
2008-05-26	Lower Mainland-Southwest, British Columbia [5902]	2016S05015902	Cropland	Index	160	units	0	v112613798	1831.2	0.351				3
2008-06-02	Lower Mainland-Southwest, British Columbia [5902]	2016S05015902	Cropland	Index	160	units	0	v112613798	1831.2	0.39				3
2008-06-09	Lower Mainland-Southwest, British Columbia [5902]	2016S05015902	Cropland	Index	160	units	0	v112613798	1831.2	0.459				3
2008-06-16	Lower Mainland-Southwest, British Columbia [5902]	2016S05015902	Cropland	Index	160	units	0	v112613798	1831.2	0.529				3
2008-06-23	Lower Mainland-Southwest, British Columbia [5902]	2016S05015902	Cropland	Index	160	units	0	v112613798	1831.2	0.524				3
2008-06-30	Lower Mainland-Southwest, British Columbia [5902]	2016S05015902	Cropland	Index	160	units	0	v112613798	1831.2	0.543				3
2008-07-07	Lower Mainland-Southwest, British Columbia [5902]	2016S05015902	Cropland	Index	160	units	0	v112613798	1831.2	0.569				3
2008-07-14	Lower Mainland-Southwest, British Columbia [5902]	2016S05015902	Cropland	Index	160	units	0	v112613798	1831.2	0.561				3
2008-07-21	Lower Mainland-Southwest, British Columbia [5902]	2016S05015902	Cropland	Index	160	units	0	v112613798	1831.2	0.551				3
2008-07-28	Lower Mainland-Southwest, British Columbia [5902]	2016S05015902	Cropland	Index	160	units	0	v112613798	1831.2	0.558				3
2008-08-04	Lower Mainland-Southwest, British Columbia [5902]	2016S05015902	Cropland	Index	160	units	0	v112613798	1831.2	0.56				3
2008-08-11	Lower Mainland-Southwest, British Columbia [5902]	2016S05015902	Cropland	Index	160	units	0	v112613798	1831.2	0.555				3
2008-08-18	Lower Mainland-Southwest, British Columbia [5902]	2016S05015902	Cropland	Index	160	units	0	v112613798	1831.2	0.547				3
2008-08-25	Lower Mainland-Southwest, British Columbia [5902]	2016S05015902	Cropland	Index	160	units	0	v112613798	1831.2	0.529				3
2008-09-01	Lower Mainland-Southwest, British Columbia [5902]	2016S05015902	Cropland	Index	160	units	0	v112613798	1831.2	0.54				3
2008-09-08	Lower Mainland-Southwest, British Columbia [5902]	2016S05015902	Cropland	Index	160	units	0	v112613798	1831.2	0.56				3
2008-09-15	Lower Mainland-Southwest, British Columbia [5902]	2016S05015902	Cropland	Index	160	units	0	v112613798	1831.2	0.564				3
2008-09-22	Lower Mainland-Southwest, British Columbia [5902]	2016S05015902	Cropland	Index	160	units	0	v112613798	1831.2	0.569				3
2008-09-29	Lower Mainland-Southwest, British Columbia [5902]	2016S05015902	Cropland	Index	160	units	0	v112613798	1831.2	0.555				3
2008-10-06	Lower Mainland-Southwest, British Columbia [5902]	2016S05015902	Cropland	Index	160	units	0	v112613798	1831.2	0.496				3
2008-10-13	Lower Mainland-Southwest, British Columbia [5902]	2016S05015902	Cropland	Index	160	units	0	v112613798	1831.2		..			3
2008-10-20	Lower Mainland-Southwest, British Columbia [5902]	2016S05015902	Cropland	Index	160	units	0	v112613798	1831.2		..			3
2008-10-27	Lower Mainland-Southwest, British Columbia [5902]	2016S05015902	Cropland	Index	160	units	0	v112613798	1831.2		..			3
2008-11-03	Lower Mainland-Southwest, British Columbia [5902]	2016S05015902	Cropland	Index	160	units	0	v112613798	1831.2		..			3
2008-11-10	Lower Mainland-Southwest, British Columbia [5902]	2016S05015902	Cropland	Index	160	units	0	v112613798	1831.2		..			3
2008-11-17	Lower Mainland-Southwest, British Columbia [5902]	2016S05015902	Cropland	Index	160	units	0	v112613798	1831.2		..			3
2008-11-24	Lower Mainland-Southwest, British Columbia [5902]	2016S05015902	Cropland	Index	160	units	0	v112613798	1831.2		..			3
2008-12-01	Lower Mainland-Southwest, British Columbia [5902]	2016S05015902	Cropland	Index	160	units	0	v112613798	1831.2		..			3
2008-12-08	Lower Mainland-Southwest, British Columbia [5902]	2016S05015902	Cropland	Index	160	units	0	v112613798	1831.2		..			3
2008-12-15	Lower Mainland-Southwest, British Columbia [5902]	2016S05015902	Cropland	Index	160	units	0	v112613798	1831.2		..			3
2008-12-22	Lower Mainland-Southwest, British Columbia [5902]	2016S05015902	Cropland	Index	160	units	0	v112613798	1831.2		..			3
2008-12-29	Lower Mainland-Southwest, British Columbia [5902]	2016S05015902	Cropland	Index	160	units	0	v112613798	1831.2		..			3
2009-01-05	Lower Mainland-Southwest, British Columbia [5902]	2016S05015902	Cropland	Index	160	units	0	v112613798	1831.2		..			3
2009-01-12	Lower Mainland-Southwest, British Columbia [5902]	2016S05015902	Cropland	Index	160	units	0	v112613798	1831.2		..			3
2009-01-19	Lower Mainland-Southwest, British Columbia [5902]	2016S05015902	Cropland	Index	160	units	0	v112613798	1831.2		..			3
2009-01-26	Lower Mainland-Southwest, British Columbia [5902]	2016S05015902	Cropland	Index	160	units	0	v112613798	1831.2		..			3
2009-02-02	Lower Mainland-Southwest, British Columbia [5902]	2016S05015902	Cropland	Index	160	units	0	v112613798	1831.2		..			3
2009-02-09	Lower Mainland-Southwest, British Columbia [5902]	2016S05015902	Cropland	Index	160	units	0	v112613798	1831.2		..			3
2009-02-16	Lower Mainland-Southwest, British Columbia [5902]	2016S05015902	Cropland	Index	160	units	0	v112613798	1831.2		..			3
2009-02-23	Lower Mainland-Southwest, British Columbia [5902]	2016S05015902	Cropland	Index	160	units	0	v112613798	1831.2		..			3
2009-03-02	Lower Mainland-Southwest, British Columbia [5902]	2016S05015902	Cropland	Index	160	units	0	v112613798	1831.2		..			3
2009-03-09	Lower Mainland-Southwest, British Columbia [5902]	2016S05015902	Cropland	Index	160	units	0	v112613798	1831.2		..			3
2009-03-16	Lower Mainland-Southwest, British Columbia [5902]	2016S05015902	Cropland	Index	160	units	0	v112613798	1831.2		..			3
2009-03-23	Lower Mainland-Southwest, British Columbia [5902]	2016S05015902	Cropland	Index	160	units	0	v112613798	1831.2		..			3
2009-03-30	Lower Mainland-Southwest, British Columbia [5902]	2016S05015902	Cropland	Index	160	units	0	v112613798	1831.2		..			3
2009-04-06	Lower Mainland-Southwest, British Columbia [5902]	2016S05015902	Cropland	Index	160	units	0	v112613798	1831.2	0.355				3
2009-04-13	Lower Mainland-Southwest, British Columbia [5902]	2016S05015902	Cropland	Index	160	units	0	v112613798	1831.2	0.402				3
2009-04-20	Lower Mainland-Southwest, British Columbia [5902]	2016S05015902	Cropland	Index	160	units	0	v112613798	1831.2	0.447				3
2009-04-27	Lower Mainland-Southwest, British Columbia [5902]	2016S05015902	Cropland	Index	160	units	0	v112613798	1831.2	0.478				3
2009-05-04	Lower Mainland-Southwest, British Columbia [5902]	2016S05015902	Cropland	Index	160	units	0	v112613798	1831.2	0.478				3
2009-05-11	Lower Mainland-Southwest, British Columbia [5902]	2016S05015902	Cropland	Index	160	units	0	v112613798	1831.2	0.488				3
2009-05-18	Lower Mainland-Southwest, British Columbia [5902]	2016S05015902	Cropland	Index	160	units	0	v112613798	1831.2	0.506				3
2009-05-25	Lower Mainland-Southwest, British Columbia [5902]	2016S05015902	Cropland	Index	160	units	0	v112613798	1831.2	0.509				3
2009-06-01	Lower Mainland-Southwest, British Columbia [5902]	2016S05015902	Cropland	Index	160	units	0	v112613798	1831.2	0.519				3
2009-06-08	Lower Mainland-Southwest, British Columbia [5902]	2016S05015902	Cropland	Index	160	units	0	v112613798	1831.2	0.486				3
2009-06-15	Lower Mainland-Southwest, British Columbia [5902]	2016S05015902	Cropland	Index	160	units	0	v112613798	1831.2	0.494				3
2009-06-22	Lower Mainland-Southwest, British Columbia [5902]	2016S05015902	Cropland	Index	160	units	0	v112613798	1831.2	0.518				3
2009-06-29	Lower Mainland-Southwest, British Columbia [5902]	2016S05015902	Cropland	Index	160	units	0	v112613798	1831.2	0.555				3
2009-07-06	Lower Mainland-Southwest, British Columbia [5902]	2016S05015902	Cropland	Index	160	units	0	v112613798	1831.2	0.553				3
2009-07-13	Lower Mainland-Southwest, British Columbia [5902]	2016S05015902	Cropland	Index	160	units	0	v112613798	1831.2	0.561				3
2009-07-20	Lower Mainland-Southwest, British Columbia [5902]	2016S05015902	Cropland	Index	160	units	0	v112613798	1831.2	0.555				3
2009-07-27	Lower Mainland-Southwest, British Columbia [5902]	2016S05015902	Cropland	Index	160	units	0	v112613798	1831.2	0.517				3
2009-08-03	Lower Mainland-Southwest, British Columbia [5902]	2016S05015902	Cropland	Index	160	units	0	v112613798	1831.2	0.515				3
2009-08-10	Lower Mainland-Southwest, British Columbia [5902]	2016S05015902	Cropland	Index	160	units	0	v112613798	1831.2	0.524				3
2009-08-17	Lower Mainland-Southwest, British Columbia [5902]	2016S05015902	Cropland	Index	160	units	0	v112613798	1831.2	0.52				3
2009-08-24	Lower Mainland-Southwest, British Columbia [5902]	2016S05015902	Cropland	Index	160	units	0	v112613798	1831.2	0.509				3
2009-08-31	Lower Mainland-Southwest, British Columbia [5902]	2016S05015902	Cropland	Index	160	units	0	v112613798	1831.2	0.517				3
2009-09-07	Lower Mainland-Southwest, British Columbia [5902]	2016S05015902	Cropland	Index	160	units	0	v112613798	1831.2	0.537				3
2009-09-14	Lower Mainland-Southwest, British Columbia [5902]	2016S05015902	Cropland	Index	160	units	0	v112613798	1831.2	0.542				3
2009-09-21	Lower Mainland-Southwest, British Columbia [5902]	2016S05015902	Cropland	Index	160	units	0	v112613798	1831.2	0.536				3
2009-09-28	Lower Mainland-Southwest, British Columbia [5902]	2016S05015902	Cropland	Index	160	units	0	v112613798	1831.2	0.522				3
2009-10-05	Lower Mainland-Southwest, British Columbia [5902]	2016S05015902	Cropland	Index	160	units	0	v112613798	1831.2	0.459				3
2009-10-12	Lower Mainland-Southwest, British Columbia [5902]	2016S05015902	Cropland	Index	160	units	0	v112613798	1831.2		..			3
2009-10-19	Lower Mainland-Southwest, British Columbia [5902]	2016S05015902	Cropland	Index	160	units	0	v112613798	1831.2		..			3
2009-10-26	Lower Mainland-Southwest, British Columbia [5902]	2016S05015902	Cropland	Index	160	units	0	v112613798	1831.2		..			3
2009-11-02	Lower Mainland-Southwest, British Columbia [5902]	2016S05015902	Cropland	Index	160	units	0	v112613798	1831.2		..			3
2009-11-09	Lower Mainland-Southwest, British Columbia [5902]	2016S05015902	Cropland	Index	160	units	0	v112613798	1831.2		..			3
2009-11-16	Lower Mainland-Southwest, British Columbia [5902]	2016S05015902	Cropland	Index	160	units	0	v112613798	1831.2		..			3
2009-11-23	Lower Mainland-Southwest, British Columbia [5902]	2016S05015902	Cropland	Index	160	units	0	v112613798	1831.2		..			3
2009-11-30	Lower Mainland-Southwest, British Columbia [5902]	2016S05015902	Cropland	Index	160	units	0	v112613798	1831.2		..			3
2009-12-07	Lower Mainland-Southwest, British Columbia [5902]	2016S05015902	Cropland	Index	160	units	0	v112613798	1831.2		..			3
2009-12-14	Lower Mainland-Southwest, British Columbia [5902]	2016S05015902	Cropland	Index	160	units	0	v112613798	1831.2		..			3
2009-12-21	Lower Mainland-Southwest, British Columbia [5902]	2016S05015902	Cropland	Index	160	units	0	v112613798	1831.2		..			3
2009-12-28	Lower Mainland-Southwest, British Columbia [5902]	2016S05015902	Cropland	Index	160	units	0	v112613798	1831.2		..			3
2010-01-04	Lower Mainland-Southwest, British Columbia [5902]	2016S05015902	Cropland	Index	160	units	0	v112613798	1831.2		..			3
2010-01-11	Lower Mainland-Southwest, British Columbia [5902]	2016S05015902	Cropland	Index	160	units	0	v112613798	1831.2		..			3
2010-01-18	Lower Mainland-Southwest, British Columbia [5902]	2016S05015902	Cropland	Index	160	units	0	v112613798	1831.2		..			3
2010-01-25	Lower Mainland-Southwest, British Columbia [5902]	2016S05015902	Cropland	Index	160	units	0	v112613798	1831.2		..			3
2010-02-01	Lower Mainland-Southwest, British Columbia [5902]	2016S05015902	Cropland	Index	160	units	0	v112613798	1831.2		..			3
2010-02-08	Lower Mainland-Southwest, British Columbia [5902]	2016S05015902	Cropland	Index	160	units	0	v112613798	1831.2		..			3
2010-02-15	Lower Mainland-Southwest, British Columbia [5902]	2016S05015902	Cropland	Index	160	units	0	v112613798	1831.2		..			3
2010-02-22	Lower Mainland-Southwest, British Columbia [5902]	2016S05015902	Cropland	Index	160	units	0	v112613798	1831.2		..			3
2010-03-01	Lower Mainland-Southwest, British Columbia [5902]	2016S05015902	Cropland	Index	160	units	0	v112613798	1831.2		..			3
2010-03-08	Lower Mainland-Southwest, British Columbia [5902]	2016S05015902	Cropland	Index	160	units	0	v112613798	1831.2		..			3
2010-03-15	Lower Mainland-Southwest, British Columbia [5902]	2016S05015902	Cropland	Index	160	units	0	v112613798	1831.2		..			3
2010-03-22	Lower Mainland-Southwest, British Columbia [5902]	2016S05015902	Cropland	Index	160	units	0	v112613798	1831.2		..			3
2010-03-29	Lower Mainland-Southwest, British Columbia [5902]	2016S05015902	Cropland	Index	160	units	0	v112613798	1831.2		..			3
2010-04-05	Lower Mainland-Southwest, British Columbia [5902]	2016S05015902	Cropland	Index	160	units	0	v112613798	1831.2		..			3
2010-04-12	Lower Mainland-Southwest, British Columbia [5902]	2016S05015902	Cropland	Index	160	units	0	v112613798	1831.2	0.417				3
2010-04-19	Lower Mainland-Southwest, British Columbia [5902]	2016S05015902	Cropland	Index	160	units	0	v112613798	1831.2	0.406				3
2010-04-26	Lower Mainland-Southwest, British Columbia [5902]	2016S05015902	Cropland	Index	160	units	0	v112613798	1831.2	0.444				3
2010-05-03	Lower Mainland-Southwest, British Columbia [5902]	2016S05015902	Cropland	Index	160	units	0	v112613798	1831.2	0.497				3
2010-05-10	Lower Mainland-Southwest, British Columbia [5902]	2016S05015902	Cropland	Index	160	units	0	v112613798	1831.2	0.459				3
2010-05-17	Lower Mainland-Southwest, British Columbia [5902]	2016S05015902	Cropland	Index	160	units	0	v112613798	1831.2	0.399				3
2010-05-24	Lower Mainland-Southwest, British Columbia [5902]	2016S05015902	Cropland	Index	160	units	0	v112613798	1831.2	0.438				3
2010-05-31	Lower Mainland-Southwest, British Columbia [5902]	2016S05015902	Cropland	Index	160	units	0	v112613798	1831.2	0.502				3
2010-06-07	Lower Mainland-Southwest, British Columbia [5902]	2016S05015902	Cropland	Index	160	units	0	v112613798	1831.2	0.517				3
2010-06-14	Lower Mainland-Southwest, British Columbia [5902]	2016S05015902	Cropland	Index	160	units	0	v112613798	1831.2	0.5				3
2010-06-21	Lower Mainland-Southwest, British Columbia [5902]	2016S05015902	Cropland	Index	160	units	0	v112613798	1831.2	0.458				3
2010-06-28	Lower Mainland-Southwest, British Columbia [5902]	2016S05015902	Cropland	Index	160	units	0	v112613798	1831.2	0.496				3
2010-07-05	Lower Mainland-Southwest, British Columbia [5902]	2016S05015902	Cropland	Index	160	units	0	v112613798	1831.2	0.539				3
2010-07-12	Lower Mainland-Southwest, British Columbia [5902]	2016S05015902	Cropland	Index	160	units	0	v112613798	1831.2	0.538				3
2010-07-19	Lower Mainland-Southwest, British Columbia [5902]	2016S05015902	Cropland	Index	160	units	0	v112613798	1831.2	0.537				3
2010-07-26	Lower Mainland-Southwest, British Columbia [5902]	2016S05015902	Cropland	Index	160	units	0	v112613798	1831.2	0.532				3
2010-08-02	Lower Mainland-Southwest, British Columbia [5902]	2016S05015902	Cropland	Index	160	units	0	v112613798	1831.2	0.532				3
2010-08-09	Lower Mainland-Southwest, British Columbia [5902]	2016S05015902	Cropland	Index	160	units	0	v112613798	1831.2	0.541				3
2010-08-16	Lower Mainland-Southwest, British Columbia [5902]	2016S05015902	Cropland	Index	160	units	0	v112613798	1831.2	0.541				3
2010-08-23	Lower Mainland-Southwest, British Columbia [5902]	2016S05015902	Cropland	Index	160	units	0	v112613798	1831.2	0.546				3
2010-08-30	Lower Mainland-Southwest, British Columbia [5902]	2016S05015902	Cropland	Index	160	units	0	v112613798	1831.2	0.541				3
2010-09-06	Lower Mainland-Southwest, British Columbia [5902]	2016S05015902	Cropland	Index	160	units	0	v112613798	1831.2	0.533				3
2010-09-13	Lower Mainland-Southwest, British Columbia [5902]	2016S05015902	Cropland	Index	160	units	0	v112613798	1831.2	0.555				3
2010-09-20	Lower Mainland-Southwest, British Columbia [5902]	2016S05015902	Cropland	Index	160	units	0	v112613798	1831.2	0.582				3
2010-09-27	Lower Mainland-Southwest, British Columbia [5902]	2016S05015902	Cropland	Index	160	units	0	v112613798	1831.2	0.553				3
2010-10-04	Lower Mainland-Southwest, British Columbia [5902]	2016S05015902	Cropland	Index	160	units	0	v112613798	1831.2	0.523				3
2010-10-11	Lower Mainland-Southwest, British Columbia [5902]	2016S05015902	Cropland	Index	160	units	0	v112613798	1831.2	0.506				3
2010-10-18	Lower Mainland-Southwest, British Columbia [5902]	2016S05015902	Cropland	Index	160	units	0	v112613798	1831.2		..			3
2010-10-25	Lower Mainland-Southwest, British Columbia [5902]	2016S05015902	Cropland	Index	160	units	0	v112613798	1831.2		..			3
2010-11-01	Lower Mainland-Southwest, British Columbia [5902]	2016S05015902	Cropland	Index	160	units	0	v112613798	1831.2		..			3
2010-11-08	Lower Mainland-Southwest, British Columbia [5902]	2016S05015902	Cropland	Index	160	units	0	v112613798	1831.2		..			3
2010-11-15	Lower Mainland-Southwest, British Columbia [5902]	2016S05015902	Cropland	Index	160	units	0	v112613798	1831.2		..			3
2010-11-22	Lower Mainland-Southwest, British Columbia [5902]	2016S05015902	Cropland	Index	160	units	0	v112613798	1831.2		..			3
2010-11-29	Lower Mainland-Southwest, British Columbia [5902]	2016S05015902	Cropland	Index	160	units	0	v112613798	1831.2		..			3
2010-12-06	Lower Mainland-Southwest, British Columbia [5902]	2016S05015902	Cropland	Index	160	units	0	v112613798	1831.2		..			3
2010-12-13	Lower Mainland-Southwest, British Columbia [5902]	2016S05015902	Cropland	Index	160	units	0	v112613798	1831.2		..			3
2010-12-20	Lower Mainland-Southwest, British Columbia [5902]	2016S05015902	Cropland	Index	160	units	0	v112613798	1831.2		..			3
2010-12-27	Lower Mainland-Southwest, British Columbia [5902]	2016S05015902	Cropland	Index	160	units	0	v112613798	1831.2		..			3
2011-01-03	Lower Mainland-Southwest, British Columbia [5902]	2016S05015902	Cropland	Index	160	units	0	v112613798	1831.2		..			3
2011-01-10	Lower Mainland-Southwest, British Columbia [5902]	2016S05015902	Cropland	Index	160	units	0	v112613798	1831.2		..			3
2011-01-17	Lower Mainland-Southwest, British Columbia [5902]	2016S05015902	Cropland	Index	160	units	0	v112613798	1831.2		..			3
2011-01-24	Lower Mainland-Southwest, British Columbia [5902]	2016S05015902	Cropland	Index	160	units	0	v112613798	1831.2		..			3
2011-01-31	Lower Mainland-Southwest, British Columbia [5902]	2016S05015902	Cropland	Index	160	units	0	v112613798	1831.2		..			3
2011-02-07	Lower Mainland-Southwest, British Columbia [5902]	2016S05015902	Cropland	Index	160	units	0	v112613798	1831.2		..			3
2011-02-14	Lower Mainland-Southwest, British Columbia [5902]	2016S05015902	Cropland	Index	160	units	0	v112613798	1831.2		..			3
2011-02-21	Lower Mainland-Southwest, British Columbia [5902]	2016S05015902	Cropland	Index	160	units	0	v112613798	1831.2		..			3
2011-02-28	Lower Mainland-Southwest, British Columbia [5902]	2016S05015902	Cropland	Index	160	units	0	v112613798	1831.2		..			3
2011-03-07	Lower Mainland-Southwest, British Columbia [5902]	2016S05015902	Cropland	Index	160	units	0	v112613798	1831.2		..			3
2011-03-14	Lower Mainland-Southwest, British Columbia [5902]	2016S05015902	Cropland	Index	160	units	0	v112613798	1831.2		..			3
2011-03-21	Lower Mainland-Southwest, British Columbia [5902]	2016S05015902	Cropland	Index	160	units	0	v112613798	1831.2		..			3
2011-03-28	Lower Mainland-Southwest, British Columbia [5902]	2016S05015902	Cropland	Index	160	units	0	v112613798	1831.2		..			3
2011-04-04	Lower Mainland-Southwest, British Columbia [5902]	2016S05015902	Cropland	Index	160	units	0	v112613798	1831.2		..			3
2011-04-11	Lower Mainland-Southwest, British Columbia [5902]	2016S05015902	Cropland	Index	160	units	0	v112613798	1831.2	0.324				3
2011-04-18	Lower Mainland-Southwest, British Columbia [5902]	2016S05015902	Cropland	Index	160	units	0	v112613798	1831.2	0.429				3
2011-04-25	Lower Mainland-Southwest, British Columbia [5902]	2016S05015902	Cropland	Index	160	units	0	v112613798	1831.2	0.4				3
2011-05-02	Lower Mainland-Southwest, British Columbia [5902]	2016S05015902	Cropland	Index	160	units	0	v112613798	1831.2	0.394				3
2011-05-09	Lower Mainland-Southwest, British Columbia [5902]	2016S05015902	Cropland	Index	160	units	0	v112613798	1831.2	0.432				3
2011-05-16	Lower Mainland-Southwest, British Columbia [5902]	2016S05015902	Cropland	Index	160	units	0	v112613798	1831.2	0.489				3
2011-05-23	Lower Mainland-Southwest, British Columbia [5902]	2016S05015902	Cropland	Index	160	units	0	v112613798	1831.2	0.49				3
2011-05-30	Lower Mainland-Southwest, British Columbia [5902]	2016S05015902	Cropland	Index	160	units	0	v112613798	1831.2	0.5				3
2011-06-06	Lower Mainland-Southwest, British Columbia [5902]	2016S05015902	Cropland	Index	160	units	0	v112613798	1831.2	0.443				3
2011-06-13	Lower Mainland-Southwest, British Columbia [5902]	2016S05015902	Cropland	Index	160	units	0	v112613798	1831.2	0.462				3
2011-06-20	Lower Mainland-Southwest, British Columbia [5902]	2016S05015902	Cropland	Index	160	units	0	v112613798	1831.2	0.498				3
2011-06-27	Lower Mainland-Southwest, British Columbia [5902]	2016S05015902	Cropland	Index	160	units	0	v112613798	1831.2	0.509				3
2011-07-04	Lower Mainland-Southwest, British Columbia [5902]	2016S05015902	Cropland	Index	160	units	0	v112613798	1831.2	0.517				3
2011-07-11	Lower Mainland-Southwest, British Columbia [5902]	2016S05015902	Cropland	Index	160	units	0	v112613798	1831.2	0.531				3
2011-07-18	Lower Mainland-Southwest, British Columbia [5902]	2016S05015902	Cropland	Index	160	units	0	v112613798	1831.2	0.556				3
2011-07-25	Lower Mainland-Southwest, British Columbia [5902]	2016S05015902	Cropland	Index	160	units	0	v112613798	1831.2	0.572				3
2011-08-01	Lower Mainland-Southwest, British Columbia [5902]	2016S05015902	Cropland	Index	160	units	0	v112613798	1831.2	0.559				3
2011-08-08	Lower Mainland-Southwest, British Columbia [5902]	2016S05015902	Cropland	Index	160	units	0	v112613798	1831.2	0.554				3
2011-08-15	Lower Mainland-Southwest, British Columbia [5902]	2016S05015902	Cropland	Index	160	units	0	v112613798	1831.2	0.565				3
2011-08-22	Lower Mainland-Southwest, British Columbia [5902]	2016S05015902	Cropland	Index	160	units	0	v112613798	1831.2	0.567				3
2011-08-29	Lower Mainland-Southwest, British Columbia [5902]	2016S05015902	Cropland	Index	160	units	0	v112613798	1831.2	0.568				3
2011-09-05	Lower Mainland-Southwest, British Columbia [5902]	2016S05015902	Cropland	Index	160	units	0	v112613798	1831.2	0.558				3
2011-09-12	Lower Mainland-Southwest, British Columbia [5902]	2016S05015902	Cropland	Index	160	units	0	v112613798	1831.2	0.504				3
2011-09-19	Lower Mainland-Southwest, British Columbia [5902]	2016S05015902	Cropland	Index	160	units	0	v112613798	1831.2	0.497				3
2011-09-26	Lower Mainland-Southwest, British Columbia [5902]	2016S05015902	Cropland	Index	160	units	0	v112613798	1831.2	0.491				3
2011-10-03	Lower Mainland-Southwest, British Columbia [5902]	2016S05015902	Cropland	Index	160	units	0	v112613798	1831.2	0.485				3
2011-10-10	Lower Mainland-Southwest, British Columbia [5902]	2016S05015902	Cropland	Index	160	units	0	v112613798	1831.2	0.477				3
2011-10-17	Lower Mainland-Southwest, British Columbia [5902]	2016S05015902	Cropland	Index	160	units	0	v112613798	1831.2		..			3
2011-10-24	Lower Mainland-Southwest, British Columbia [5902]	2016S05015902	Cropland	Index	160	units	0	v112613798	1831.2		..			3
2011-10-31	Lower Mainland-Southwest, British Columbia [5902]	2016S05015902	Cropland	Index	160	units	0	v112613798	1831.2		..			3
2011-11-07	Lower Mainland-Southwest, British Columbia [5902]	2016S05015902	Cropland	Index	160	units	0	v112613798	1831.2		..			3
2011-11-14	Lower Mainland-Southwest, British Columbia [5902]	2016S05015902	Cropland	Index	160	units	0	v112613798	1831.2		..			3
2011-11-21	Lower Mainland-Southwest, British Columbia [5902]	2016S05015902	Cropland	Index	160	units	0	v112613798	1831.2		..			3
2011-11-28	Lower Mainland-Southwest, British Columbia [5902]	2016S05015902	Cropland	Index	160	units	0	v112613798	1831.2		..			3
2011-12-05	Lower Mainland-Southwest, British Columbia [5902]	2016S05015902	Cropland	Index	160	units	0	v112613798	1831.2		..			3
2011-12-12	Lower Mainland-Southwest, British Columbia [5902]	2016S05015902	Cropland	Index	160	units	0	v112613798	1831.2		..			3
2011-12-19	Lower Mainland-Southwest, British Columbia [5902]	2016S05015902	Cropland	Index	160	units	0	v112613798	1831.2		..			3
2011-12-26	Lower Mainland-Southwest, British Columbia [5902]	2016S05015902	Cropland	Index	160	units	0	v112613798	1831.2		..			3
2012-01-02	Lower Mainland-Southwest, British Columbia [5902]	2016S05015902	Cropland	Index	160	units	0	v112613798	1831.2		..			3
2012-01-09	Lower Mainland-Southwest, British Columbia [5902]	2016S05015902	Cropland	Index	160	units	0	v112613798	1831.2		..			3
2012-01-16	Lower Mainland-Southwest, British Columbia [5902]	2016S05015902	Cropland	Index	160	units	0	v112613798	1831.2		..			3
2012-01-23	Lower Mainland-Southwest, British Columbia [5902]	2016S05015902	Cropland	Index	160	units	0	v112613798	1831.2		..			3
2012-01-30	Lower Mainland-Southwest, British Columbia [5902]	2016S05015902	Cropland	Index	160	units	0	v112613798	1831.2		..			3
2012-02-06	Lower Mainland-Southwest, British Columbia [5902]	2016S05015902	Cropland	Index	160	units	0	v112613798	1831.2		..			3
2012-02-13	Lower Mainland-Southwest, British Columbia [5902]	2016S05015902	Cropland	Index	160	units	0	v112613798	1831.2		..			3
2012-02-20	Lower Mainland-Southwest, British Columbia [5902]	2016S05015902	Cropland	Index	160	units	0	v112613798	1831.2		..			3
2012-02-27	Lower Mainland-Southwest, British Columbia [5902]	2016S05015902	Cropland	Index	160	units	0	v112613798	1831.2		..			3
2012-03-05	Lower Mainland-Southwest, British Columbia [5902]	2016S05015902	Cropland	Index	160	units	0	v112613798	1831.2		..			3
2012-03-12	Lower Mainland-Southwest, British Columbia [5902]	2016S05015902	Cropland	Index	160	units	0	v112613798	1831.2		..			3
2012-03-19	Lower Mainland-Southwest, British Columbia [5902]	2016S05015902	Cropland	Index	160	units	0	v112613798	1831.2		..			3
2012-03-26	Lower Mainland-Southwest, British Columbia [5902]	2016S05015902	Cropland	Index	160	units	0	v112613798	1831.2		..			3
2012-04-02	Lower Mainland-Southwest, British Columbia [5902]	2016S05015902	Cropland	Index	160	units	0	v112613798	1831.2		..			3
2012-04-09	Lower Mainland-Southwest, British Columbia [5902]	2016S05015902	Cropland	Index	160	units	0	v112613798	1831.2	0.326				3
2012-04-16	Lower Mainland-Southwest, British Columbia [5902]	2016S05015902	Cropland	Index	160	units	0	v112613798	1831.2	0.388				3
2012-04-23	Lower Mainland-Southwest, British Columbia [5902]	2016S05015902	Cropland	Index	160	units	0	v112613798	1831.2	0.402				3
2012-04-30	Lower Mainland-Southwest, British Columbia [5902]	2016S05015902	Cropland	Index	160	units	0	v112613798	1831.2	0.451				3
2012-05-07	Lower Mainland-Southwest, British Columbia [5902]	2016S05015902	Cropland	Index	160	units	0	v112613798	1831.2	0.502				3
2012-05-14	Lower Mainland-Southwest, British Columbia [5902]	2016S05015902	Cropland	Index	160	units	0	v112613798	1831.2	0.486				3
2012-05-21	Lower Mainland-Southwest, British Columbia [5902]	2016S05015902	Cropland	Index	160	units	0	v112613798	1831.2	0.468				3
2012-05-28	Lower Mainland-Southwest, British Columbia [5902]	2016S05015902	Cropland	Index	160	units	0	v112613798	1831.2	0.288				3
2012-06-04	Lower Mainland-Southwest, British Columbia [5902]	2016S05015902	Cropland	Index	160	units	0	v112613798	1831.2	0.362				3
2012-06-11	Lower Mainland-Southwest, British Columbia [5902]	2016S05015902	Cropland	Index	160	units	0	v112613798	1831.2	0.468				3
2012-06-18	Lower Mainland-Southwest, British Columbia [5902]	2016S05015902	Cropland	Index	160	units	0	v112613798	1831.2	0.519				3
2012-06-25	Lower Mainland-Southwest, British Columbia [5902]	2016S05015902	Cropland	Index	160	units	0	v112613798	1831.2	0.527				3
2012-07-02	Lower Mainland-Southwest, British Columbia [5902]	2016S05015902	Cropland	Index	160	units	0	v112613798	1831.2	0.541				3
2012-07-09	Lower Mainland-Southwest, British Columbia [5902]	2016S05015902	Cropland	Index	160	units	0	v112613798	1831.2	0.537				3
2012-07-16	Lower Mainland-Southwest, British Columbia [5902]	2016S05015902	Cropland	Index	160	units	0	v112613798	1831.2	0.548				3
2012-07-23	Lower Mainland-Southwest, British Columbia [5902]	2016S05015902	Cropland	Index	160	units	0	v112613798	1831.2	0.566				3
2012-07-30	Lower Mainland-Southwest, British Columbia [5902]	2016S05015902	Cropland	Index	160	units	0	v112613798	1831.2	0.59				3
2012-08-06	Lower Mainland-Southwest, British Columbia [5902]	2016S05015902	Cropland	Index	160	units	0	v112613798	1831.2	0.572				3
2012-08-13	Lower Mainland-Southwest, British Columbia [5902]	2016S05015902	Cropland	Index	160	units	0	v112613798	1831.2	0.564				3
2012-08-20	Lower Mainland-Southwest, British Columbia [5902]	2016S05015902	Cropland	Index	160	units	0	v112613798	1831.2	0.559				3
2012-08-27	Lower Mainland-Southwest, British Columbia [5902]	2016S05015902	Cropland	Index	160	units	0	v112613798	1831.2	0.545				3
2012-09-03	Lower Mainland-Southwest, British Columbia [5902]	2016S05015902	Cropland	Index	160	units	0	v112613798	1831.2	0.535				3
2012-09-10	Lower Mainland-Southwest, British Columbia [5902]	2016S05015902	Cropland	Index	160	units	0	v112613798	1831.2	0.533				3
2012-09-17	Lower Mainland-Southwest, British Columbia [5902]	2016S05015902	Cropland	Index	160	units	0	v112613798	1831.2	0.509				3
2012-09-24	Lower Mainland-Southwest, British Columbia [5902]	2016S05015902	Cropland	Index	160	units	0	v112613798	1831.2	0.483				3
2012-10-01	Lower Mainland-Southwest, British Columbia [5902]	2016S05015902	Cropland	Index	160	units	0	v112613798	1831.2	0.467				3
2012-10-08	Lower Mainland-Southwest, British Columbia [5902]	2016S05015902	Cropland	Index	160	units	0	v112613798	1831.2	0.431				3
2012-10-15	Lower Mainland-Southwest, British Columbia [5902]	2016S05015902	Cropland	Index	160	units	0	v112613798	1831.2		..			3
2012-10-22	Lower Mainland-Southwest, British Columbia [5902]	2016S05015902	Cropland	Index	160	units	0	v112613798	1831.2		..			3
2012-10-29	Lower Mainland-Southwest, British Columbia [5902]	2016S05015902	Cropland	Index	160	units	0	v112613798	1831.2		..			3
2012-11-05	Lower Mainland-Southwest, British Columbia [5902]	2016S05015902	Cropland	Index	160	units	0	v112613798	1831.2		..			3
2012-11-12	Lower Mainland-Southwest, British Columbia [5902]	2016S05015902	Cropland	Index	160	units	0	v112613798	1831.2		..			3
2012-11-19	Lower Mainland-Southwest, British Columbia [5902]	2016S05015902	Cropland	Index	160	units	0	v112613798	1831.2		..			3
2012-11-26	Lower Mainland-Southwest, British Columbia [5902]	2016S05015902	Cropland	Index	160	units	0	v112613798	1831.2		..			3
2012-12-03	Lower Mainland-Southwest, British Columbia [5902]	2016S05015902	Cropland	Index	160	units	0	v112613798	1831.2		..			3
2012-12-10	Lower Mainland-Southwest, British Columbia [5902]	2016S05015902	Cropland	Index	160	units	0	v112613798	1831.2		..			3
2012-12-17	Lower Mainland-Southwest, British Columbia [5902]	2016S05015902	Cropland	Index	160	units	0	v112613798	1831.2		..			3
2012-12-24	Lower Mainland-Southwest, British Columbia [5902]	2016S05015902	Cropland	Index	160	units	0	v112613798	1831.2		..			3
2012-12-31	Lower Mainland-Southwest, British Columbia [5902]	2016S05015902	Cropland	Index	160	units	0	v112613798	1831.2		..			3
2013-01-07	Lower Mainland-Southwest, British Columbia [5902]	2016S05015902	Cropland	Index	160	units	0	v112613798	1831.2		..			3
2013-01-14	Lower Mainland-Southwest, British Columbia [5902]	2016S05015902	Cropland	Index	160	units	0	v112613798	1831.2		..			3
2013-01-21	Lower Mainland-Southwest, British Columbia [5902]	2016S05015902	Cropland	Index	160	units	0	v112613798	1831.2		..			3
2013-01-28	Lower Mainland-Southwest, British Columbia [5902]	2016S05015902	Cropland	Index	160	units	0	v112613798	1831.2		..			3
2013-02-04	Lower Mainland-Southwest, British Columbia [5902]	2016S05015902	Cropland	Index	160	units	0	v112613798	1831.2		..			3
2013-02-11	Lower Mainland-Southwest, British Columbia [5902]	2016S05015902	Cropland	Index	160	units	0	v112613798	1831.2		..			3
2013-02-18	Lower Mainland-Southwest, British Columbia [5902]	2016S05015902	Cropland	Index	160	units	0	v112613798	1831.2		..			3
2013-02-25	Lower Mainland-Southwest, British Columbia [5902]	2016S05015902	Cropland	Index	160	units	0	v112613798	1831.2		..			3
2013-03-04	Lower Mainland-Southwest, British Columbia [5902]	2016S05015902	Cropland	Index	160	units	0	v112613798	1831.2		..			3
2013-03-11	Lower Mainland-Southwest, British Columbia [5902]	2016S05015902	Cropland	Index	160	units	0	v112613798	1831.2		..			3
2013-03-18	Lower Mainland-Southwest, British Columbia [5902]	2016S05015902	Cropland	Index	160	units	0	v112613798	1831.2		..			3
2013-03-25	Lower Mainland-Southwest, British Columbia [5902]	2016S05015902	Cropland	Index	160	units	0	v112613798	1831.2		..			3
2013-04-01	Lower Mainland-Southwest, British Columbia [5902]	2016S05015902	Cropland	Index	160	units	0	v112613798	1831.2		..			3
2013-04-08	Lower Mainland-Southwest, British Columbia [5902]	2016S05015902	Cropland	Index	160	units	0	v112613798	1831.2	0.369				3
2013-04-15	Lower Mainland-Southwest, British Columbia [5902]	2016S05015902	Cropland	Index	160	units	0	v112613798	1831.2	0.441				3
2013-04-22	Lower Mainland-Southwest, British Columbia [5902]	2016S05015902	Cropland	Index	160	units	0	v112613798	1831.2	0.524				3
2013-04-29	Lower Mainland-Southwest, British Columbia [5902]	2016S05015902	Cropland	Index	160	units	0	v112613798	1831.2	0.523				3
2013-05-06	Lower Mainland-Southwest, British Columbia [5902]	2016S05015902	Cropland	Index	160	units	0	v112613798	1831.2	0.495				3
2013-05-13	Lower Mainland-Southwest, British Columbia [5902]	2016S05015902	Cropland	Index	160	units	0	v112613798	1831.2	0.475				3
2013-05-20	Lower Mainland-Southwest, British Columbia [5902]	2016S05015902	Cropland	Index	160	units	0	v112613798	1831.2	0.455				3
2013-05-27	Lower Mainland-Southwest, British Columbia [5902]	2016S05015902	Cropland	Index	160	units	0	v112613798	1831.2	0.485				3
2013-06-03	Lower Mainland-Southwest, British Columbia [5902]	2016S05015902	Cropland	Index	160	units	0	v112613798	1831.2	0.507				3
2013-06-10	Lower Mainland-Southwest, British Columbia [5902]	2016S05015902	Cropland	Index	160	units	0	v112613798	1831.2	0.469				3
2013-06-17	Lower Mainland-Southwest, British Columbia [5902]	2016S05015902	Cropland	Index	160	units	0	v112613798	1831.2	0.439				3
2013-06-24	Lower Mainland-Southwest, British Columbia [5902]	2016S05015902	Cropland	Index	160	units	0	v112613798	1831.2	0.483				3
2013-07-01	Lower Mainland-Southwest, British Columbia [5902]	2016S05015902	Cropland	Index	160	units	0	v112613798	1831.2	0.548				3
2013-07-08	Lower Mainland-Southwest, British Columbia [5902]	2016S05015902	Cropland	Index	160	units	0	v112613798	1831.2	0.556				3
2013-07-15	Lower Mainland-Southwest, British Columbia [5902]	2016S05015902	Cropland	Index	160	units	0	v112613798	1831.2	0.571				3
2013-07-22	Lower Mainland-Southwest, British Columbia [5902]	2016S05015902	Cropland	Index	160	units	0	v112613798	1831.2	0.581				3
2013-07-29	Lower Mainland-Southwest, British Columbia [5902]	2016S05015902	Cropland	Index	160	units	0	v112613798	1831.2	0.559				3
2013-08-05	Lower Mainland-Southwest, British Columbia [5902]	2016S05015902	Cropland	Index	160	units	0	v112613798	1831.2	0.549				3
2013-08-12	Lower Mainland-Southwest, British Columbia [5902]	2016S05015902	Cropland	Index	160	units	0	v112613798	1831.2	0.528				3
2013-08-19	Lower Mainland-Southwest, British Columbia [5902]	2016S05015902	Cropland	Index	160	units	0	v112613798	1831.2	0.54				3
2013-08-26	Lower Mainland-Southwest, British Columbia [5902]	2016S05015902	Cropland	Index	160	units	0	v112613798	1831.2	0.537				3
2013-09-02	Lower Mainland-Southwest, British Columbia [5902]	2016S05015902	Cropland	Index	160	units	0	v112613798	1831.2	0.541				3
2013-09-09	Lower Mainland-Southwest, British Columbia [5902]	2016S05015902	Cropland	Index	160	units	0	v112613798	1831.2	0.547				3
2013-09-16	Lower Mainland-Southwest, British Columbia [5902]	2016S05015902	Cropland	Index	160	units	0	v112613798	1831.2	0.527				3
2013-09-23	Lower Mainland-Southwest, British Columbia [5902]	2016S05015902	Cropland	Index	160	units	0	v112613798	1831.2	0.527				3
2013-09-30	Lower Mainland-Southwest, British Columbia [5902]	2016S05015902	Cropland	Index	160	units	0	v112613798	1831.2	0.516				3
2013-10-07	Lower Mainland-Southwest, British Columbia [5902]	2016S05015902	Cropland	Index	160	units	0	v112613798	1831.2	0.489				3
2013-10-14	Lower Mainland-Southwest, British Columbia [5902]	2016S05015902	Cropland	Index	160	units	0	v112613798	1831.2		..			3
2013-10-21	Lower Mainland-Southwest, British Columbia [5902]	2016S05015902	Cropland	Index	160	units	0	v112613798	1831.2		..			3
2013-10-28	Lower Mainland-Southwest, British Columbia [5902]	2016S05015902	Cropland	Index	160	units	0	v112613798	1831.2		..			3
2013-11-04	Lower Mainland-Southwest, British Columbia [5902]	2016S05015902	Cropland	Index	160	units	0	v112613798	1831.2		..			3
2013-11-11	Lower Mainland-Southwest, British Columbia [5902]	2016S05015902	Cropland	Index	160	units	0	v112613798	1831.2		..			3
2013-11-18	Lower Mainland-Southwest, British Columbia [5902]	2016S05015902	Cropland	Index	160	units	0	v112613798	1831.2		..			3
2013-11-25	Lower Mainland-Southwest, British Columbia [5902]	2016S05015902	Cropland	Index	160	units	0	v112613798	1831.2		..			3
2013-12-02	Lower Mainland-Southwest, British Columbia [5902]	2016S05015902	Cropland	Index	160	units	0	v112613798	1831.2		..			3
2013-12-09	Lower Mainland-Southwest, British Columbia [5902]	2016S05015902	Cropland	Index	160	units	0	v112613798	1831.2		..			3
2013-12-16	Lower Mainland-Southwest, British Columbia [5902]	2016S05015902	Cropland	Index	160	units	0	v112613798	1831.2		..			3
2013-12-23	Lower Mainland-Southwest, British Columbia [5902]	2016S05015902	Cropland	Index	160	units	0	v112613798	1831.2		..			3
2013-12-30	Lower Mainland-Southwest, British Columbia [5902]	2016S05015902	Cropland	Index	160	units	0	v112613798	1831.2		..			3
2014-01-06	Lower Mainland-Southwest, British Columbia [5902]	2016S05015902	Cropland	Index	160	units	0	v112613798	1831.2		..			3
2014-01-13	Lower Mainland-Southwest, British Columbia [5902]	2016S05015902	Cropland	Index	160	units	0	v112613798	1831.2		..			3
2014-01-20	Lower Mainland-Southwest, British Columbia [5902]	2016S05015902	Cropland	Index	160	units	0	v112613798	1831.2		..			3
2014-01-27	Lower Mainland-Southwest, British Columbia [5902]	2016S05015902	Cropland	Index	160	units	0	v112613798	1831.2		..			3
2014-02-03	Lower Mainland-Southwest, British Columbia [5902]	2016S05015902	Cropland	Index	160	units	0	v112613798	1831.2		..			3
2014-02-10	Lower Mainland-Southwest, British Columbia [5902]	2016S05015902	Cropland	Index	160	units	0	v112613798	1831.2		..			3
2014-02-17	Lower Mainland-Southwest, British Columbia [5902]	2016S05015902	Cropland	Index	160	units	0	v112613798	1831.2		..			3
2014-02-24	Lower Mainland-Southwest, British Columbia [5902]	2016S05015902	Cropland	Index	160	units	0	v112613798	1831.2		..			3
2014-03-03	Lower Mainland-Southwest, British Columbia [5902]	2016S05015902	Cropland	Index	160	units	0	v112613798	1831.2		..			3
2014-03-10	Lower Mainland-Southwest, British Columbia [5902]	2016S05015902	Cropland	Index	160	units	0	v112613798	1831.2		..			3
2014-03-17	Lower Mainland-Southwest, British Columbia [5902]	2016S05015902	Cropland	Index	160	units	0	v112613798	1831.2		..			3
2014-03-24	Lower Mainland-Southwest, British Columbia [5902]	2016S05015902	Cropland	Index	160	units	0	v112613798	1831.2		..			3
2014-03-31	Lower Mainland-Southwest, British Columbia [5902]	2016S05015902	Cropland	Index	160	units	0	v112613798	1831.2		..			3
2014-04-07	Lower Mainland-Southwest, British Columbia [5902]	2016S05015902	Cropland	Index	160	units	0	v112613798	1831.2	0.415				3
2014-04-14	Lower Mainland-Southwest, British Columbia [5902]	2016S05015902	Cropland	Index	160	units	0	v112613798	1831.2	0.358				3
2014-04-21	Lower Mainland-Southwest, British Columbia [5902]	2016S05015902	Cropland	Index	160	units	0	v112613798	1831.2	0.353				3
2014-04-28	Lower Mainland-Southwest, British Columbia [5902]	2016S05015902	Cropland	Index	160	units	0	v112613798	1831.2	0.381				3
2014-05-05	Lower Mainland-Southwest, British Columbia [5902]	2016S05015902	Cropland	Index	160	units	0	v112613798	1831.2	0.442				3
2014-05-12	Lower Mainland-Southwest, British Columbia [5902]	2016S05015902	Cropland	Index	160	units	0	v112613798	1831.2	0.432				3
2014-05-19	Lower Mainland-Southwest, British Columbia [5902]	2016S05015902	Cropland	Index	160	units	0	v112613798	1831.2	0.426				3
2014-05-26	Lower Mainland-Southwest, British Columbia [5902]	2016S05015902	Cropland	Index	160	units	0	v112613798	1831.2	0.449				3
2014-06-02	Lower Mainland-Southwest, British Columbia [5902]	2016S05015902	Cropland	Index	160	units	0	v112613798	1831.2	0.474				3
2014-06-09	Lower Mainland-Southwest, British Columbia [5902]	2016S05015902	Cropland	Index	160	units	0	v112613798	1831.2	0.479				3
2014-06-16	Lower Mainland-Southwest, British Columbia [5902]	2016S05015902	Cropland	Index	160	units	0	v112613798	1831.2	0.479				3
2014-06-23	Lower Mainland-Southwest, British Columbia [5902]	2016S05015902	Cropland	Index	160	units	0	v112613798	1831.2	0.494				3
2014-06-30	Lower Mainland-Southwest, British Columbia [5902]	2016S05015902	Cropland	Index	160	units	0	v112613798	1831.2	0.522				3
2014-07-07	Lower Mainland-Southwest, British Columbia [5902]	2016S05015902	Cropland	Index	160	units	0	v112613798	1831.2	0.534				3
2014-07-14	Lower Mainland-Southwest, British Columbia [5902]	2016S05015902	Cropland	Index	160	units	0	v112613798	1831.2	0.507				3
2014-07-21	Lower Mainland-Southwest, British Columbia [5902]	2016S05015902	Cropland	Index	160	units	0	v112613798	1831.2	0.525				3
2014-07-28	Lower Mainland-Southwest, British Columbia [5902]	2016S05015902	Cropland	Index	160	units	0	v112613798	1831.2	0.552				3
2014-08-04	Lower Mainland-Southwest, British Columbia [5902]	2016S05015902	Cropland	Index	160	units	0	v112613798	1831.2	0.497				3
2014-08-11	Lower Mainland-Southwest, British Columbia [5902]	2016S05015902	Cropland	Index	160	units	0	v112613798	1831.2	0.47				3
2014-08-18	Lower Mainland-Southwest, British Columbia [5902]	2016S05015902	Cropland	Index	160	units	0	v112613798	1831.2	0.47				3
2014-08-25	Lower Mainland-Southwest, British Columbia [5902]	2016S05015902	Cropland	Index	160	units	0	v112613798	1831.2	0.476				3
2014-09-01	Lower Mainland-Southwest, British Columbia [5902]	2016S05015902	Cropland	Index	160	units	0	v112613798	1831.2	0.496				3
2014-09-08	Lower Mainland-Southwest, British Columbia [5902]	2016S05015902	Cropland	Index	160	units	0	v112613798	1831.2	0.514				3
2014-09-15	Lower Mainland-Southwest, British Columbia [5902]	2016S05015902	Cropland	Index	160	units	0	v112613798	1831.2	0.488				3
2014-09-22	Lower Mainland-Southwest, British Columbia [5902]	2016S05015902	Cropland	Index	160	units	0	v112613798	1831.2	0.467				3
2014-09-29	Lower Mainland-Southwest, British Columbia [5902]	2016S05015902	Cropland	Index	160	units	0	v112613798	1831.2	0.404				3
2014-10-06	Lower Mainland-Southwest, British Columbia [5902]	2016S05015902	Cropland	Index	160	units	0	v112613798	1831.2	0.368				3
2014-10-13	Lower Mainland-Southwest, British Columbia [5902]	2016S05015902	Cropland	Index	160	units	0	v112613798	1831.2		..			3
2014-10-20	Lower Mainland-Southwest, British Columbia [5902]	2016S05015902	Cropland	Index	160	units	0	v112613798	1831.2		..			3
2014-10-27	Lower Mainland-Southwest, British Columbia [5902]	2016S05015902	Cropland	Index	160	units	0	v112613798	1831.2		..			3
2014-11-03	Lower Mainland-Southwest, British Columbia [5902]	2016S05015902	Cropland	Index	160	units	0	v112613798	1831.2		..			3
2014-11-10	Lower Mainland-Southwest, British Columbia [5902]	2016S05015902	Cropland	Index	160	units	0	v112613798	1831.2		..			3
2014-11-17	Lower Mainland-Southwest, British Columbia [5902]	2016S05015902	Cropland	Index	160	units	0	v112613798	1831.2		..			3
2014-11-24	Lower Mainland-Southwest, British Columbia [5902]	2016S05015902	Cropland	Index	160	units	0	v112613798	1831.2		..			3
2014-12-01	Lower Mainland-Southwest, British Columbia [5902]	2016S05015902	Cropland	Index	160	units	0	v112613798	1831.2		..			3
2014-12-08	Lower Mainland-Southwest, British Columbia [5902]	2016S05015902	Cropland	Index	160	units	0	v112613798	1831.2		..			3
2014-12-15	Lower Mainland-Southwest, British Columbia [5902]	2016S05015902	Cropland	Index	160	units	0	v112613798	1831.2		..			3
2014-12-22	Lower Mainland-Southwest, British Columbia [5902]	2016S05015902	Cropland	Index	160	units	0	v112613798	1831.2		..			3
2014-12-29	Lower Mainland-Southwest, British Columbia [5902]	2016S05015902	Cropland	Index	160	units	0	v112613798	1831.2		..			3
2015-01-05	Lower Mainland-Southwest, British Columbia [5902]	2016S05015902	Cropland	Index	160	units	0	v112613798	1831.2		..			3
2015-01-12	Lower Mainland-Southwest, British Columbia [5902]	2016S05015902	Cropland	Index	160	units	0	v112613798	1831.2		..			3
2015-01-19	Lower Mainland-Southwest, British Columbia [5902]	2016S05015902	Cropland	Index	160	units	0	v112613798	1831.2		..			3
2015-01-26	Lower Mainland-Southwest, British Columbia [5902]	2016S05015902	Cropland	Index	160	units	0	v112613798	1831.2		..			3
2015-02-02	Lower Mainland-Southwest, British Columbia [5902]	2016S05015902	Cropland	Index	160	units	0	v112613798	1831.2		..			3
2015-02-09	Lower Mainland-Southwest, British Columbia [5902]	2016S05015902	Cropland	Index	160	units	0	v112613798	1831.2		..			3
2015-02-16	Lower Mainland-Southwest, British Columbia [5902]	2016S05015902	Cropland	Index	160	units	0	v112613798	1831.2		..			3
2015-02-23	Lower Mainland-Southwest, British Columbia [5902]	2016S05015902	Cropland	Index	160	units	0	v112613798	1831.2		..			3
2015-03-02	Lower Mainland-Southwest, British Columbia [5902]	2016S05015902	Cropland	Index	160	units	0	v112613798	1831.2		..			3
2015-03-09	Lower Mainland-Southwest, British Columbia [5902]	2016S05015902	Cropland	Index	160	units	0	v112613798	1831.2		..			3
2015-03-16	Lower Mainland-Southwest, British Columbia [5902]	2016S05015902	Cropland	Index	160	units	0	v112613798	1831.2		..			3
2015-03-23	Lower Mainland-Southwest, British Columbia [5902]	2016S05015902	Cropland	Index	160	units	0	v112613798	1831.2		..			3
2015-03-30	Lower Mainland-Southwest, British Columbia [5902]	2016S05015902	Cropland	Index	160	units	0	v112613798	1831.2		..			3
2015-04-06	Lower Mainland-Southwest, British Columbia [5902]	2016S05015902	Cropland	Index	160	units	0	v112613798	1831.2	0.413				3
2015-04-13	Lower Mainland-Southwest, British Columbia [5902]	2016S05015902	Cropland	Index	160	units	0	v112613798	1831.2	0.456				3
2015-04-20	Lower Mainland-Southwest, British Columbia [5902]	2016S05015902	Cropland	Index	160	units	0	v112613798	1831.2	0.471				3
2015-04-27	Lower Mainland-Southwest, British Columbia [5902]	2016S05015902	Cropland	Index	160	units	0	v112613798	1831.2	0.499				3
2015-05-04	Lower Mainland-Southwest, British Columbia [5902]	2016S05015902	Cropland	Index	160	units	0	v112613798	1831.2	0.437				3
2015-05-11	Lower Mainland-Southwest, British Columbia [5902]	2016S05015902	Cropland	Index	160	units	0	v112613798	1831.2	0.428				3
2015-05-18	Lower Mainland-Southwest, British Columbia [5902]	2016S05015902	Cropland	Index	160	units	0	v112613798	1831.2	0.45				3
2015-05-25	Lower Mainland-Southwest, British Columbia [5902]	2016S05015902	Cropland	Index	160	units	0	v112613798	1831.2	0.479				3
2015-06-01	Lower Mainland-Southwest, British Columbia [5902]	2016S05015902	Cropland	Index	160	units	0	v112613798	1831.2	0.491				3
2015-06-08	Lower Mainland-Southwest, British Columbia [5902]	2016S05015902	Cropland	Index	160	units	0	v112613798	1831.2	0.502				3
2015-06-15	Lower Mainland-Southwest, British Columbia [5902]	2016S05015902	Cropland	Index	160	units	0	v112613798	1831.2	0.493				3
2015-06-22	Lower Mainland-Southwest, British Columbia [5902]	2016S05015902	Cropland	Index	160	units	0	v112613798	1831.2	0.496				3
2015-06-29	Lower Mainland-Southwest, British Columbia [5902]	2016S05015902	Cropland	Index	160	units	0	v112613798	1831.2	0.456				3
2015-07-06	Lower Mainland-Southwest, British Columbia [5902]	2016S05015902	Cropland	Index	160	units	0	v112613798	1831.2	0.432				3
2015-07-13	Lower Mainland-Southwest, British Columbia [5902]	2016S05015902	Cropland	Index	160	units	0	v112613798	1831.2	0.429				3
2015-07-20	Lower Mainland-Southwest, British Columbia [5902]	2016S05015902	Cropland	Index	160	units	0	v112613798	1831.2	0.45				3
2015-07-27	Lower Mainland-Southwest, British Columbia [5902]	2016S05015902	Cropland	Index	160	units	0	v112613798	1831.2	0.493				3
2015-08-03	Lower Mainland-Southwest, British Columbia [5902]	2016S05015902	Cropland	Index	160	units	0	v112613798	1831.2	0.484				3
2015-08-10	Lower Mainland-Southwest, British Columbia [5902]	2016S05015902	Cropland	Index	160	units	0	v112613798	1831.2	0.474				3
2015-08-17	Lower Mainland-Southwest, British Columbia [5902]	2016S05015902	Cropland	Index	160	units	0	v112613798	1831.2	0.471				3
2015-08-24	Lower Mainland-Southwest, British Columbia [5902]	2016S05015902	Cropland	Index	160	units	0	v112613798	1831.2	0.443				3
2015-08-31	Lower Mainland-Southwest, British Columbia [5902]	2016S05015902	Cropland	Index	160	units	0	v112613798	1831.2	0.439				3
2015-09-07	Lower Mainland-Southwest, British Columbia [5902]	2016S05015902	Cropland	Index	160	units	0	v112613798	1831.2	0.427				3
2015-09-14	Lower Mainland-Southwest, British Columbia [5902]	2016S05015902	Cropland	Index	160	units	0	v112613798	1831.2	0.459				3
2015-09-21	Lower Mainland-Southwest, British Columbia [5902]	2016S05015902	Cropland	Index	160	units	0	v112613798	1831.2	0.5				3
2015-09-28	Lower Mainland-Southwest, British Columbia [5902]	2016S05015902	Cropland	Index	160	units	0	v112613798	1831.2	0.441				3
2015-10-05	Lower Mainland-Southwest, British Columbia [5902]	2016S05015902	Cropland	Index	160	units	0	v112613798	1831.2	0.441				3
2015-10-12	Lower Mainland-Southwest, British Columbia [5902]	2016S05015902	Cropland	Index	160	units	0	v112613798	1831.2		..			3
2015-10-19	Lower Mainland-Southwest, British Columbia [5902]	2016S05015902	Cropland	Index	160	units	0	v112613798	1831.2		..			3
2015-10-26	Lower Mainland-Southwest, British Columbia [5902]	2016S05015902	Cropland	Index	160	units	0	v112613798	1831.2		..			3
2015-11-02	Lower Mainland-Southwest, British Columbia [5902]	2016S05015902	Cropland	Index	160	units	0	v112613798	1831.2		..			3
2015-11-09	Lower Mainland-Southwest, British Columbia [5902]	2016S05015902	Cropland	Index	160	units	0	v112613798	1831.2		..			3
2015-11-16	Lower Mainland-Southwest, British Columbia [5902]	2016S05015902	Cropland	Index	160	units	0	v112613798	1831.2		..			3
2015-11-23	Lower Mainland-Southwest, British Columbia [5902]	2016S05015902	Cropland	Index	160	units	0	v112613798	1831.2		..			3
2015-11-30	Lower Mainland-Southwest, British Columbia [5902]	2016S05015902	Cropland	Index	160	units	0	v112613798	1831.2		..			3
2015-12-07	Lower Mainland-Southwest, British Columbia [5902]	2016S05015902	Cropland	Index	160	units	0	v112613798	1831.2		..			3
2015-12-14	Lower Mainland-Southwest, British Columbia [5902]	2016S05015902	Cropland	Index	160	units	0	v112613798	1831.2		..			3
2015-12-21	Lower Mainland-Southwest, British Columbia [5902]	2016S05015902	Cropland	Index	160	units	0	v112613798	1831.2		..			3
2015-12-28	Lower Mainland-Southwest, British Columbia [5902]	2016S05015902	Cropland	Index	160	units	0	v112613798	1831.2		..			3
2016-01-04	Lower Mainland-Southwest, British Columbia [5902]	2016S05015902	Cropland	Index	160	units	0	v112613798	1831.2		..			3
2016-01-11	Lower Mainland-Southwest, British Columbia [5902]	2016S05015902	Cropland	Index	160	units	0	v112613798	1831.2		..			3
2016-01-18	Lower Mainland-Southwest, British Columbia [5902]	2016S05015902	Cropland	Index	160	units	0	v112613798	1831.2		..			3
2016-01-25	Lower Mainland-Southwest, British Columbia [5902]	2016S05015902	Cropland	Index	160	units	0	v112613798	1831.2		..			3
2016-02-01	Lower Mainland-Southwest, British Columbia [5902]	2016S05015902	Cropland	Index	160	units	0	v112613798	1831.2		..			3
2016-02-08	Lower Mainland-Southwest, British Columbia [5902]	2016S05015902	Cropland	Index	160	units	0	v112613798	1831.2		..			3
2016-02-15	Lower Mainland-Southwest, British Columbia [5902]	2016S05015902	Cropland	Index	160	units	0	v112613798	1831.2		..			3
2016-02-22	Lower Mainland-Southwest, British Columbia [5902]	2016S05015902	Cropland	Index	160	units	0	v112613798	1831.2		..			3
2016-02-29	Lower Mainland-Southwest, British Columbia [5902]	2016S05015902	Cropland	Index	160	units	0	v112613798	1831.2		..			3
2016-03-07	Lower Mainland-Southwest, British Columbia [5902]	2016S05015902	Cropland	Index	160	units	0	v112613798	1831.2		..			3
2016-03-14	Lower Mainland-Southwest, British Columbia [5902]	2016S05015902	Cropland	Index	160	units	0	v112613798	1831.2		..			3
2016-03-21	Lower Mainland-Southwest, British Columbia [5902]	2016S05015902	Cropland	Index	160	units	0	v112613798	1831.2		..			3
2016-03-28	Lower Mainland-Southwest, British Columbia [5902]	2016S05015902	Cropland	Index	160	units	0	v112613798	1831.2		..			3
2016-04-04	Lower Mainland-Southwest, British Columbia [5902]	2016S05015902	Cropland	Index	160	units	0	v112613798	1831.2		..			3
2016-04-11	Lower Mainland-Southwest, British Columbia [5902]	2016S05015902	Cropland	Index	160	units	0	v112613798	1831.2	0.116				3
2016-04-18	Lower Mainland-Southwest, British Columbia [5902]	2016S05015902	Cropland	Index	160	units	0	v112613798	1831.2	0.479				3
2016-04-25	Lower Mainland-Southwest, British Columbia [5902]	2016S05015902	Cropland	Index	160	units	0	v112613798	1831.2	0.494				3
2016-05-02	Lower Mainland-Southwest, British Columbia [5902]	2016S05015902	Cropland	Index	160	units	0	v112613798	1831.2	0.492				3
2016-05-09	Lower Mainland-Southwest, British Columbia [5902]	2016S05015902	Cropland	Index	160	units	0	v112613798	1831.2	0.479				3
2016-05-16	Lower Mainland-Southwest, British Columbia [5902]	2016S05015902	Cropland	Index	160	units	0	v112613798	1831.2	0.384				3
2016-05-23	Lower Mainland-Southwest, British Columbia [5902]	2016S05015902	Cropland	Index	160	units	0	v112613798	1831.2	0.431				3
2016-05-30	Lower Mainland-Southwest, British Columbia [5902]	2016S05015902	Cropland	Index	160	units	0	v112613798	1831.2	0.492				3
2016-06-06	Lower Mainland-Southwest, British Columbia [5902]	2016S05015902	Cropland	Index	160	units	0	v112613798	1831.2	0.468				3
2016-06-13	Lower Mainland-Southwest, British Columbia [5902]	2016S05015902	Cropland	Index	160	units	0	v112613798	1831.2	0.445				3
2016-06-20	Lower Mainland-Southwest, British Columbia [5902]	2016S05015902	Cropland	Index	160	units	0	v112613798	1831.2	0.469				3
2016-06-27	Lower Mainland-Southwest, British Columbia [5902]	2016S05015902	Cropland	Index	160	units	0	v112613798	1831.2	0.497				3
2016-07-04	Lower Mainland-Southwest, British Columbia [5902]	2016S05015902	Cropland	Index	160	units	0	v112613798	1831.2	0.479				3
2016-07-11	Lower Mainland-Southwest, British Columbia [5902]	2016S05015902	Cropland	Index	160	units	0	v112613798	1831.2	0.5				3
2016-07-18	Lower Mainland-Southwest, British Columbia [5902]	2016S05015902	Cropland	Index	160	units	0	v112613798	1831.2	0.537				3
2016-07-25	Lower Mainland-Southwest, British Columbia [5902]	2016S05015902	Cropland	Index	160	units	0	v112613798	1831.2	0.539				3
2016-08-01	Lower Mainland-Southwest, British Columbia [5902]	2016S05015902	Cropland	Index	160	units	0	v112613798	1831.2	0.53				3
2016-08-08	Lower Mainland-Southwest, British Columbia [5902]	2016S05015902	Cropland	Index	160	units	0	v112613798	1831.2	0.504				3
2016-08-15	Lower Mainland-Southwest, British Columbia [5902]	2016S05015902	Cropland	Index	160	units	0	v112613798	1831.2	0.487				3
2016-08-22	Lower Mainland-Southwest, British Columbia [5902]	2016S05015902	Cropland	Index	160	units	0	v112613798	1831.2	0.461				3
2016-08-29	Lower Mainland-Southwest, British Columbia [5902]	2016S05015902	Cropland	Index	160	units	0	v112613798	1831.2	0.434				3
2016-09-05	Lower Mainland-Southwest, British Columbia [5902]	2016S05015902	Cropland	Index	160	units	0	v112613798	1831.2	0.442				3
2016-09-12	Lower Mainland-Southwest, British Columbia [5902]	2016S05015902	Cropland	Index	160	units	0	v112613798	1831.2	0.435				3
2016-09-19	Lower Mainland-Southwest, British Columbia [5902]	2016S05015902	Cropland	Index	160	units	0	v112613798	1831.2	0.42				3
2016-09-26	Lower Mainland-Southwest, British Columbia [5902]	2016S05015902	Cropland	Index	160	units	0	v112613798	1831.2	0.423				3
2016-10-03	Lower Mainland-Southwest, British Columbia [5902]	2016S05015902	Cropland	Index	160	units	0	v112613798	1831.2	0.411				3
2016-10-10	Lower Mainland-Southwest, British Columbia [5902]	2016S05015902	Cropland	Index	160	units	0	v112613798	1831.2	0.388				3
2016-10-17	Lower Mainland-Southwest, British Columbia [5902]	2016S05015902	Cropland	Index	160	units	0	v112613798	1831.2		..			3
2016-10-24	Lower Mainland-Southwest, British Columbia [5902]	2016S05015902	Cropland	Index	160	units	0	v112613798	1831.2		..			3
2016-10-31	Lower Mainland-Southwest, British Columbia [5902]	2016S05015902	Cropland	Index	160	units	0	v112613798	1831.2		..			3
2016-11-07	Lower Mainland-Southwest, British Columbia [5902]	2016S05015902	Cropland	Index	160	units	0	v112613798	1831.2		..			3
2016-11-14	Lower Mainland-Southwest, British Columbia [5902]	2016S05015902	Cropland	Index	160	units	0	v112613798	1831.2		..			3
2016-11-21	Lower Mainland-Southwest, British Columbia [5902]	2016S05015902	Cropland	Index	160	units	0	v112613798	1831.2		..			3
2016-11-28	Lower Mainland-Southwest, British Columbia [5902]	2016S05015902	Cropland	Index	160	units	0	v112613798	1831.2		..			3
2016-12-05	Lower Mainland-Southwest, British Columbia [5902]	2016S05015902	Cropland	Index	160	units	0	v112613798	1831.2		..			3
2016-12-12	Lower Mainland-Southwest, British Columbia [5902]	2016S05015902	Cropland	Index	160	units	0	v112613798	1831.2		..			3
2016-12-19	Lower Mainland-Southwest, British Columbia [5902]	2016S05015902	Cropland	Index	160	units	0	v112613798	1831.2		..			3
2016-12-26	Lower Mainland-Southwest, British Columbia [5902]	2016S05015902	Cropland	Index	160	units	0	v112613798	1831.2		..			3
2017-01-02	Lower Mainland-Southwest, British Columbia [5902]	2016S05015902	Cropland	Index	160	units	0	v112613798	1831.2		..			3
2017-01-09	Lower Mainland-Southwest, British Columbia [5902]	2016S05015902	Cropland	Index	160	units	0	v112613798	1831.2		..			3
2017-01-16	Lower Mainland-Southwest, British Columbia [5902]	2016S05015902	Cropland	Index	160	units	0	v112613798	1831.2		..			3
2017-01-23	Lower Mainland-Southwest, British Columbia [5902]	2016S05015902	Cropland	Index	160	units	0	v112613798	1831.2		..			3
2017-01-30	Lower Mainland-Southwest, British Columbia [5902]	2016S05015902	Cropland	Index	160	units	0	v112613798	1831.2		..			3
2017-02-06	Lower Mainland-Southwest, British Columbia [5902]	2016S05015902	Cropland	Index	160	units	0	v112613798	1831.2		..			3
2017-02-13	Lower Mainland-Southwest, British Columbia [5902]	2016S05015902	Cropland	Index	160	units	0	v112613798	1831.2		..			3
2017-02-20	Lower Mainland-Southwest, British Columbia [5902]	2016S05015902	Cropland	Index	160	units	0	v112613798	1831.2		..			3
2017-02-27	Lower Mainland-Southwest, British Columbia [5902]	2016S05015902	Cropland	Index	160	units	0	v112613798	1831.2		..			3
2017-03-06	Lower Mainland-Southwest, British Columbia [5902]	2016S05015902	Cropland	Index	160	units	0	v112613798	1831.2		..			3
2017-03-13	Lower Mainland-Southwest, British Columbia [5902]	2016S05015902	Cropland	Index	160	units	0	v112613798	1831.2		..			3
2017-03-20	Lower Mainland-Southwest, British Columbia [5902]	2016S05015902	Cropland	Index	160	units	0	v112613798	1831.2		..			3
2017-03-27	Lower Mainland-Southwest, British Columbia [5902]	2016S05015902	Cropland	Index	160	units	0	v112613798	1831.2		..			3
2017-04-03	Lower Mainland-Southwest, British Columbia [5902]	2016S05015902	Cropland	Index	160	units	0	v112613798	1831.2		..			3
2017-04-10	Lower Mainland-Southwest, British Columbia [5902]	2016S05015902	Cropland	Index	160	units	0	v112613798	1831.2	0.329				3
2017-04-17	Lower Mainland-Southwest, British Columbia [5902]	2016S05015902	Cropland	Index	160	units	0	v112613798	1831.2	0.334				3
2017-04-24	Lower Mainland-Southwest, British Columbia [5902]	2016S05015902	Cropland	Index	160	units	0	v112613798	1831.2	0.382				3
2017-05-01	Lower Mainland-Southwest, British Columbia [5902]	2016S05015902	Cropland	Index	160	units	0	v112613798	1831.2	0.381				3
2017-05-08	Lower Mainland-Southwest, British Columbia [5902]	2016S05015902	Cropland	Index	160	units	0	v112613798	1831.2	0.407				3
2017-05-15	Lower Mainland-Southwest, British Columbia [5902]	2016S05015902	Cropland	Index	160	units	0	v112613798	1831.2	0.446				3
2017-05-22	Lower Mainland-Southwest, British Columbia [5902]	2016S05015902	Cropland	Index	160	units	0	v112613798	1831.2	0.455				3
2017-05-29	Lower Mainland-Southwest, British Columbia [5902]	2016S05015902	Cropland	Index	160	units	0	v112613798	1831.2	0.444				3
2017-06-05	Lower Mainland-Southwest, British Columbia [5902]	2016S05015902	Cropland	Index	160	units	0	v112613798	1831.2	0.431				3
2017-06-12	Lower Mainland-Southwest, British Columbia [5902]	2016S05015902	Cropland	Index	160	units	0	v112613798	1831.2	0.456				3
2017-06-19	Lower Mainland-Southwest, British Columbia [5902]	2016S05015902	Cropland	Index	160	units	0	v112613798	1831.2	0.491				3
2017-06-26	Lower Mainland-Southwest, British Columbia [5902]	2016S05015902	Cropland	Index	160	units	0	v112613798	1831.2	0.495				3
2017-07-03	Lower Mainland-Southwest, British Columbia [5902]	2016S05015902	Cropland	Index	160	units	0	v112613798	1831.2	0.493				3
2017-07-10	Lower Mainland-Southwest, British Columbia [5902]	2016S05015902	Cropland	Index	160	units	0	v112613798	1831.2	0.493				3
2017-07-17	Lower Mainland-Southwest, British Columbia [5902]	2016S05015902	Cropland	Index	160	units	0	v112613798	1831.2	0.513				3
2017-07-24	Lower Mainland-Southwest, British Columbia [5902]	2016S05015902	Cropland	Index	160	units	0	v112613798	1831.2	0.529				3
2017-07-31	Lower Mainland-Southwest, British Columbia [5902]	2016S05015902	Cropland	Index	160	units	0	v112613798	1831.2	0.451				3
2017-08-07	Lower Mainland-Southwest, British Columbia [5902]	2016S05015902	Cropland	Index	160	units	0	v112613798	1831.2	0.456				3
2017-08-14	Lower Mainland-Southwest, British Columbia [5902]	2016S05015902	Cropland	Index	160	units	0	v112613798	1831.2	0.475				3
2017-08-21	Lower Mainland-Southwest, British Columbia [5902]	2016S05015902	Cropland	Index	160	units	0	v112613798	1831.2	0.465				3
2017-08-28	Lower Mainland-Southwest, British Columbia [5902]	2016S05015902	Cropland	Index	160	units	0	v112613798	1831.2	0.448				3
2017-09-04	Lower Mainland-Southwest, British Columbia [5902]	2016S05015902	Cropland	Index	160	units	0	v112613798	1831.2	0.432				3
2017-09-11	Lower Mainland-Southwest, British Columbia [5902]	2016S05015902	Cropland	Index	160	units	0	v112613798	1831.2	0.426				3
2017-09-18	Lower Mainland-Southwest, British Columbia [5902]	2016S05015902	Cropland	Index	160	units	0	v112613798	1831.2	0.422				3
2017-09-25	Lower Mainland-Southwest, British Columbia [5902]	2016S05015902	Cropland	Index	160	units	0	v112613798	1831.2	0.421				3
2017-10-02	Lower Mainland-Southwest, British Columbia [5902]	2016S05015902	Cropland	Index	160	units	0	v112613798	1831.2	0.393				3
2017-10-09	Lower Mainland-Southwest, British Columbia [5902]	2016S05015902	Cropland	Index	160	units	0	v112613798	1831.2	0.361				3
2018-04-09	Lower Mainland-Southwest, British Columbia [5902]	2016S05015902	Cropland	Index	160	units	0	v112613798	1831.2	0.246				3
2018-04-16	Lower Mainland-Southwest, British Columbia [5902]	2016S05015902	Cropland	Index	160	units	0	v112613798	1831.2	0.399				3
2018-04-23	Lower Mainland-Southwest, British Columbia [5902]	2016S05015902	Cropland	Index	160	units	0	v112613798	1831.2	0.455				3
2018-04-30	Lower Mainland-Southwest, British Columbia [5902]	2016S05015902	Cropland	Index	160	units	0	v112613798	1831.2	0.437				3
2018-05-07	Lower Mainland-Southwest, British Columbia [5902]	2016S05015902	Cropland	Index	160	units	0	v112613798	1831.2	0.4				3
2018-05-14	Lower Mainland-Southwest, British Columbia [5902]	2016S05015902	Cropland	Index	160	units	0	v112613798	1831.2	0.411				3
2018-05-21	Lower Mainland-Southwest, British Columbia [5902]	2016S05015902	Cropland	Index	160	units	0	v112613798	1831.2	0.434				3
2018-05-28	Lower Mainland-Southwest, British Columbia [5902]	2016S05015902	Cropland	Index	160	units	0	v112613798	1831.2	0.418				3
2018-06-04	Lower Mainland-Southwest, British Columbia [5902]	2016S05015902	Cropland	Index	160	units	0	v112613798	1831.2	0.409				3
2018-06-11	Lower Mainland-Southwest, British Columbia [5902]	2016S05015902	Cropland	Index	160	units	0	v112613798	1831.2	0.408				3
2018-06-18	Lower Mainland-Southwest, British Columbia [5902]	2016S05015902	Cropland	Index	160	units	0	v112613798	1831.2	0.42				3
2018-06-25	Lower Mainland-Southwest, British Columbia [5902]	2016S05015902	Cropland	Index	160	units	0	v112613798	1831.2	0.45				3
2018-07-02	Lower Mainland-Southwest, British Columbia [5902]	2016S05015902	Cropland	Index	160	units	0	v112613798	1831.2	0.501				3
2018-07-09	Lower Mainland-Southwest, British Columbia [5902]	2016S05015902	Cropland	Index	160	units	0	v112613798	1831.2	0.519				3
2018-07-16	Lower Mainland-Southwest, British Columbia [5902]	2016S05015902	Cropland	Index	160	units	0	v112613798	1831.2	0.529				3
2018-07-23	Lower Mainland-Southwest, British Columbia [5902]	2016S05015902	Cropland	Index	160	units	0	v112613798	1831.2	0.477				3
2018-07-30	Lower Mainland-Southwest, British Columbia [5902]	2016S05015902	Cropland	Index	160	units	0	v112613798	1831.2	0.46				3
2018-08-06	Lower Mainland-Southwest, British Columbia [5902]	2016S05015902	Cropland	Index	160	units	0	v112613798	1831.2	0.445				3
2018-08-13	Lower Mainland-Southwest, British Columbia [5902]	2016S05015902	Cropland	Index	160	units	0	v112613798	1831.2	0.367				3
2018-08-20	Lower Mainland-Southwest, British Columbia [5902]	2016S05015902	Cropland	Index	160	units	0	v112613798	1831.2	0.395				3
2018-08-27	Lower Mainland-Southwest, British Columbia [5902]	2016S05015902	Cropland	Index	160	units	0	v112613798	1831.2	0.427				3
2018-09-03	Lower Mainland-Southwest, British Columbia [5902]	2016S05015902	Cropland	Index	160	units	0	v112613798	1831.2	0.395				3
2018-09-10	Lower Mainland-Southwest, British Columbia [5902]	2016S05015902	Cropland	Index	160	units	0	v112613798	1831.2	0.335				3
2018-09-17	Lower Mainland-Southwest, British Columbia [5902]	2016S05015902	Cropland	Index	160	units	0	v112613798	1831.2	0.35				3
2018-09-24	Lower Mainland-Southwest, British Columbia [5902]	2016S05015902	Cropland	Index	160	units	0	v112613798	1831.2	0.373				3
2018-10-01	Lower Mainland-Southwest, British Columbia [5902]	2016S05015902	Cropland	Index	160	units	0	v112613798	1831.2	0.349				3
2018-10-08	Lower Mainland-Southwest, British Columbia [5902]	2016S05015902	Cropland	Index	160	units	0	v112613798	1831.2	0.335				3
2019-04-08	Lower Mainland-Southwest, British Columbia [5902]	2016S05015902	Cropland	Index	160	units	0	v112613798	1831.2	0.254				3
2019-04-15	Lower Mainland-Southwest, British Columbia [5902]	2016S05015902	Cropland	Index	160	units	0	v112613798	1831.2	0.357				3
2019-04-22	Lower Mainland-Southwest, British Columbia [5902]	2016S05015902	Cropland	Index	160	units	0	v112613798	1831.2	0.47				3
2019-04-29	Lower Mainland-Southwest, British Columbia [5902]	2016S05015902	Cropland	Index	160	units	0	v112613798	1831.2	0.446				3
2019-05-06	Lower Mainland-Southwest, British Columbia [5902]	2016S05015902	Cropland	Index	160	units	0	v112613798	1831.2	0.391				3
2019-05-13	Lower Mainland-Southwest, British Columbia [5902]	2016S05015902	Cropland	Index	160	units	0	v112613798	1831.2	0.34				3
2019-05-20	Lower Mainland-Southwest, British Columbia [5902]	2016S05015902	Cropland	Index	160	units	0	v112613798	1831.2	0.369				3
2019-05-27	Lower Mainland-Southwest, British Columbia [5902]	2016S05015902	Cropland	Index	160	units	0	v112613798	1831.2	0.411				3
2019-06-03	Lower Mainland-Southwest, British Columbia [5902]	2016S05015902	Cropland	Index	160	units	0	v112613798	1831.2	0.456				3
[truncated: 6,281 more rows]
