# Supplementary material for: The unprecedented Pacific Northwest heatwave of June 2021
Source: Nat Commun. 2023 Feb 9;14:727. doi: 10.1038/s41467-023-36289-3 (PMC9910268; doi:10.1038/s41467-023-36289-3)
Supplement: Supplementary file 2 — Source Data [file 41467_2023_36289_MOESM2_ESM.zip › June2021_data/agriculture/bcab_fieldcrops.xls]

## Sheet: 3210035901_databaseLoadingData-
REF_DATE	GEO	DGUID	Harvest disposition	Type of crop	UOM	UOM_ID	SCALAR_FACTOR	SCALAR_ID	VECTOR	COORDINATE	VALUE	STATUS	SYMBOL	TERMINATED	DECIMALS
1980	Alberta	2016A000248	Average yield (kilograms per hectare)	Barley	Kilograms per hectare	193	units	0	v115114495	11.18.6	2730				0
1981	Alberta	2016A000248	Average yield (kilograms per hectare)	Barley	Kilograms per hectare	193	units	0	v115114495	11.18.6	2670				0
1982	Alberta	2016A000248	Average yield (kilograms per hectare)	Barley	Kilograms per hectare	193	units	0	v115114495	11.18.6	2660				0
1983	Alberta	2016A000248	Average yield (kilograms per hectare)	Barley	Kilograms per hectare	193	units	0	v115114495	11.18.6	2470				0
1984	Alberta	2016A000248	Average yield (kilograms per hectare)	Barley	Kilograms per hectare	193	units	0	v115114495	11.18.6	2200				0
1985	Alberta	2016A000248	Average yield (kilograms per hectare)	Barley	Kilograms per hectare	193	units	0	v115114495	11.18.6	2240				0
1986	Alberta	2016A000248	Average yield (kilograms per hectare)	Barley	Kilograms per hectare	193	units	0	v115114495	11.18.6	3200				0
1987	Alberta	2016A000248	Average yield (kilograms per hectare)	Barley	Kilograms per hectare	193	units	0	v115114495	11.18.6	2900				0
1988	Alberta	2016A000248	Average yield (kilograms per hectare)	Barley	Kilograms per hectare	193	units	0	v115114495	11.18.6	3100				0
1989	Alberta	2016A000248	Average yield (kilograms per hectare)	Barley	Kilograms per hectare	193	units	0	v115114495	11.18.6	2700				0
1990	Alberta	2016A000248	Average yield (kilograms per hectare)	Barley	Kilograms per hectare	193	units	0	v115114495	11.18.6	3000				0
1991	Alberta	2016A000248	Average yield (kilograms per hectare)	Barley	Kilograms per hectare	193	units	0	v115114495	11.18.6	2900				0
1992	Alberta	2016A000248	Average yield (kilograms per hectare)	Barley	Kilograms per hectare	193	units	0	v115114495	11.18.6	2800				0
1993	Alberta	2016A000248	Average yield (kilograms per hectare)	Barley	Kilograms per hectare	193	units	0	v115114495	11.18.6	3500				0
1994	Alberta	2016A000248	Average yield (kilograms per hectare)	Barley	Kilograms per hectare	193	units	0	v115114495	11.18.6	3000				0
1995	Alberta	2016A000248	Average yield (kilograms per hectare)	Barley	Kilograms per hectare	193	units	0	v115114495	11.18.6	3300				0
1996	Alberta	2016A000248	Average yield (kilograms per hectare)	Barley	Kilograms per hectare	193	units	0	v115114495	11.18.6	3300				0
1997	Alberta	2016A000248	Average yield (kilograms per hectare)	Barley	Kilograms per hectare	193	units	0	v115114495	11.18.6	3100				0
1998	Alberta	2016A000248	Average yield (kilograms per hectare)	Barley	Kilograms per hectare	193	units	0	v115114495	11.18.6	3000				0
1999	Alberta	2016A000248	Average yield (kilograms per hectare)	Barley	Kilograms per hectare	193	units	0	v115114495	11.18.6	3500				0
2000	Alberta	2016A000248	Average yield (kilograms per hectare)	Barley	Kilograms per hectare	193	units	0	v115114495	11.18.6	3000				0
2001	Alberta	2016A000248	Average yield (kilograms per hectare)	Barley	Kilograms per hectare	193	units	0	v115114495	11.18.6	2900				0
2002	Alberta	2016A000248	Average yield (kilograms per hectare)	Barley	Kilograms per hectare	193	units	0	v115114495	11.18.6	2300				0
2003	Alberta	2016A000248	Average yield (kilograms per hectare)	Barley	Kilograms per hectare	193	units	0	v115114495	11.18.6	3000				0
2004	Alberta	2016A000248	Average yield (kilograms per hectare)	Barley	Kilograms per hectare	193	units	0	v115114495	11.18.6	3500				0
2005	Alberta	2016A000248	Average yield (kilograms per hectare)	Barley	Kilograms per hectare	193	units	0	v115114495	11.18.6	3600				0
2006	Alberta	2016A000248	Average yield (kilograms per hectare)	Barley	Kilograms per hectare	193	units	0	v115114495	11.18.6	3200				0
2007	Alberta	2016A000248	Average yield (kilograms per hectare)	Barley	Kilograms per hectare	193	units	0	v115114495	11.18.6	3000				0
2008	Alberta	2016A000248	Average yield (kilograms per hectare)	Barley	Kilograms per hectare	193	units	0	v115114495	11.18.6	3600				0
2009	Alberta	2016A000248	Average yield (kilograms per hectare)	Barley	Kilograms per hectare	193	units	0	v115114495	11.18.6	3100				0
2010	Alberta	2016A000248	Average yield (kilograms per hectare)	Barley	Kilograms per hectare	193	units	0	v115114495	11.18.6	3600				0
2011	Alberta	2016A000248	Average yield (kilograms per hectare)	Barley	Kilograms per hectare	193	units	0	v115114495	11.18.6	3600				0
2012	Alberta	2016A000248	Average yield (kilograms per hectare)	Barley	Kilograms per hectare	193	units	0	v115114495	11.18.6	3200				0
2013	Alberta	2016A000248	Average yield (kilograms per hectare)	Barley	Kilograms per hectare	193	units	0	v115114495	11.18.6	4100				0
2014	Alberta	2016A000248	Average yield (kilograms per hectare)	Barley	Kilograms per hectare	193	units	0	v115114495	11.18.6	3600				0
2015	Alberta	2016A000248	Average yield (kilograms per hectare)	Barley	Kilograms per hectare	193	units	0	v115114495	11.18.6	3700				0
2016	Alberta	2016A000248	Average yield (kilograms per hectare)	Barley	Kilograms per hectare	193	units	0	v115114495	11.18.6	4100				0
2017	Alberta	2016A000248	Average yield (kilograms per hectare)	Barley	Kilograms per hectare	193	units	0	v115114495	11.18.6	3900				0
2018	Alberta	2016A000248	Average yield (kilograms per hectare)	Barley	Kilograms per hectare	193	units	0	v115114495	11.18.6	3595				0
2019	Alberta	2016A000248	Average yield (kilograms per hectare)	Barley	Kilograms per hectare	193	units	0	v115114495	11.18.6	3890				0
2020	Alberta	2016A000248	Average yield (kilograms per hectare)	Barley	Kilograms per hectare	193	units	0	v115114495	11.18.6	3980				0
2021	Alberta	2016A000248	Average yield (kilograms per hectare)	Barley	Kilograms per hectare	193	units	0	v115114495	11.18.6	2551				0
1980	Alberta	2016A000248	Average yield (kilograms per hectare)	Canola (rapeseed)	Kilograms per hectare	193	units	0	v115115280	11.18.16	1275				0
1981	Alberta	2016A000248	Average yield (kilograms per hectare)	Canola (rapeseed)	Kilograms per hectare	193	units	0	v115115280	11.18.16	1290				0
1982	Alberta	2016A000248	Average yield (kilograms per hectare)	Canola (rapeseed)	Kilograms per hectare	193	units	0	v115115280	11.18.16	1270				0
1983	Alberta	2016A000248	Average yield (kilograms per hectare)	Canola (rapeseed)	Kilograms per hectare	193	units	0	v115115280	11.18.16	1050				0
1984	Alberta	2016A000248	Average yield (kilograms per hectare)	Canola (rapeseed)	Kilograms per hectare	193	units	0	v115115280	11.18.16	1120				0
1985	Alberta	2016A000248	Average yield (kilograms per hectare)	Canola (rapeseed)	Kilograms per hectare	193	units	0	v115115280	11.18.16	1100				0
1986	Alberta	2016A000248	Average yield (kilograms per hectare)	Canola (rapeseed)	Kilograms per hectare	193	units	0	v115115280	11.18.16	1400				0
1987	Alberta	2016A000248	Average yield (kilograms per hectare)	Canola (rapeseed)	Kilograms per hectare	193	units	0	v115115280	11.18.16	1400				0
1988	Alberta	2016A000248	Average yield (kilograms per hectare)	Canola (rapeseed)	Kilograms per hectare	193	units	0	v115115280	11.18.16	1400				0
1989	Alberta	2016A000248	Average yield (kilograms per hectare)	Canola (rapeseed)	Kilograms per hectare	193	units	0	v115115280	11.18.16	1300				0
1990	Alberta	2016A000248	Average yield (kilograms per hectare)	Canola (rapeseed)	Kilograms per hectare	193	units	0	v115115280	11.18.16	1300				0
1991	Alberta	2016A000248	Average yield (kilograms per hectare)	Canola (rapeseed)	Kilograms per hectare	193	units	0	v115115280	11.18.16	1300				0
1992	Alberta	2016A000248	Average yield (kilograms per hectare)	Canola (rapeseed)	Kilograms per hectare	193	units	0	v115115280	11.18.16	1200				0
1993	Alberta	2016A000248	Average yield (kilograms per hectare)	Canola (rapeseed)	Kilograms per hectare	193	units	0	v115115280	11.18.16	1500				0
1994	Alberta	2016A000248	Average yield (kilograms per hectare)	Canola (rapeseed)	Kilograms per hectare	193	units	0	v115115280	11.18.16	1200				0
1995	Alberta	2016A000248	Average yield (kilograms per hectare)	Canola (rapeseed)	Kilograms per hectare	193	units	0	v115115280	11.18.16	1400				0
1996	Alberta	2016A000248	Average yield (kilograms per hectare)	Canola (rapeseed)	Kilograms per hectare	193	units	0	v115115280	11.18.16	1400				0
1997	Alberta	2016A000248	Average yield (kilograms per hectare)	Canola (rapeseed)	Kilograms per hectare	193	units	0	v115115280	11.18.16	1300				0
1998	Alberta	2016A000248	Average yield (kilograms per hectare)	Canola (rapeseed)	Kilograms per hectare	193	units	0	v115115280	11.18.16	1400				0
1999	Alberta	2016A000248	Average yield (kilograms per hectare)	Canola (rapeseed)	Kilograms per hectare	193	units	0	v115115280	11.18.16	1600				0
2000	Alberta	2016A000248	Average yield (kilograms per hectare)	Canola (rapeseed)	Kilograms per hectare	193	units	0	v115115280	11.18.16	1500				0
2001	Alberta	2016A000248	Average yield (kilograms per hectare)	Canola (rapeseed)	Kilograms per hectare	193	units	0	v115115280	11.18.16	1500				0
2002	Alberta	2016A000248	Average yield (kilograms per hectare)	Canola (rapeseed)	Kilograms per hectare	193	units	0	v115115280	11.18.16	1200				0
2003	Alberta	2016A000248	Average yield (kilograms per hectare)	Canola (rapeseed)	Kilograms per hectare	193	units	0	v115115280	11.18.16	1700				0
2004	Alberta	2016A000248	Average yield (kilograms per hectare)	Canola (rapeseed)	Kilograms per hectare	193	units	0	v115115280	11.18.16	1900				0
2005	Alberta	2016A000248	Average yield (kilograms per hectare)	Canola (rapeseed)	Kilograms per hectare	193	units	0	v115115280	11.18.16	2100				0
2006	Alberta	2016A000248	Average yield (kilograms per hectare)	Canola (rapeseed)	Kilograms per hectare	193	units	0	v115115280	11.18.16	1900				0
2007	Alberta	2016A000248	Average yield (kilograms per hectare)	Canola (rapeseed)	Kilograms per hectare	193	units	0	v115115280	11.18.16	1700				0
2008	Alberta	2016A000248	Average yield (kilograms per hectare)	Canola (rapeseed)	Kilograms per hectare	193	units	0	v115115280	11.18.16	2100				0
2009	Alberta	2016A000248	Average yield (kilograms per hectare)	Canola (rapeseed)	Kilograms per hectare	193	units	0	v115115280	11.18.16	1800				0
2010	Alberta	2016A000248	Average yield (kilograms per hectare)	Canola (rapeseed)	Kilograms per hectare	193	units	0	v115115280	11.18.16	2100				0
2011	Alberta	2016A000248	Average yield (kilograms per hectare)	Canola (rapeseed)	Kilograms per hectare	193	units	0	v115115280	11.18.16	2200				0
2012	Alberta	2016A000248	Average yield (kilograms per hectare)	Canola (rapeseed)	Kilograms per hectare	193	units	0	v115115280	11.18.16	1900				0
2013	Alberta	2016A000248	Average yield (kilograms per hectare)	Canola (rapeseed)	Kilograms per hectare	193	units	0	v115115280	11.18.16	2400				0
2014	Alberta	2016A000248	Average yield (kilograms per hectare)	Canola (rapeseed)	Kilograms per hectare	193	units	0	v115115280	11.18.16	2100				0
2015	Alberta	2016A000248	Average yield (kilograms per hectare)	Canola (rapeseed)	Kilograms per hectare	193	units	0	v115115280	11.18.16	2300				0
2016	Alberta	2016A000248	Average yield (kilograms per hectare)	Canola (rapeseed)	Kilograms per hectare	193	units	0	v115115280	11.18.16	2500				0
2017	Alberta	2016A000248	Average yield (kilograms per hectare)	Canola (rapeseed)	Kilograms per hectare	193	units	0	v115115280	11.18.16	2400				0
2018	Alberta	2016A000248	Average yield (kilograms per hectare)	Canola (rapeseed)	Kilograms per hectare	193	units	0	v115115280	11.18.16	2172				0
2019	Alberta	2016A000248	Average yield (kilograms per hectare)	Canola (rapeseed)	Kilograms per hectare	193	units	0	v115115280	11.18.16	2259				0
2020	Alberta	2016A000248	Average yield (kilograms per hectare)	Canola (rapeseed)	Kilograms per hectare	193	units	0	v115115280	11.18.16	2253				0
2021	Alberta	2016A000248	Average yield (kilograms per hectare)	Canola (rapeseed)	Kilograms per hectare	193	units	0	v115115280	11.18.16	1551				0
1980	Alberta	2016A000248	Average yield (kilograms per hectare)	Oats	Kilograms per hectare	193	units	0	v115114508	11.18.5	2405				0
1981	Alberta	2016A000248	Average yield (kilograms per hectare)	Oats	Kilograms per hectare	193	units	0	v115114508	11.18.5	2370				0
1982	Alberta	2016A000248	Average yield (kilograms per hectare)	Oats	Kilograms per hectare	193	units	0	v115114508	11.18.5	2390				0
1983	Alberta	2016A000248	Average yield (kilograms per hectare)	Oats	Kilograms per hectare	193	units	0	v115114508	11.18.5	2260				0
1984	Alberta	2016A000248	Average yield (kilograms per hectare)	Oats	Kilograms per hectare	193	units	0	v115114508	11.18.5	2060				0
1985	Alberta	2016A000248	Average yield (kilograms per hectare)	Oats	Kilograms per hectare	193	units	0	v115114508	11.18.5	2080				0
1986	Alberta	2016A000248	Average yield (kilograms per hectare)	Oats	Kilograms per hectare	193	units	0	v115114508	11.18.5	2800				0
1987	Alberta	2016A000248	Average yield (kilograms per hectare)	Oats	Kilograms per hectare	193	units	0	v115114508	11.18.5	2600				0
1988	Alberta	2016A000248	Average yield (kilograms per hectare)	Oats	Kilograms per hectare	193	units	0	v115114508	11.18.5	2800				0
1989	Alberta	2016A000248	Average yield (kilograms per hectare)	Oats	Kilograms per hectare	193	units	0	v115114508	11.18.5	2400				0
1990	Alberta	2016A000248	Average yield (kilograms per hectare)	Oats	Kilograms per hectare	193	units	0	v115114508	11.18.5	2400				0
1991	Alberta	2016A000248	Average yield (kilograms per hectare)	Oats	Kilograms per hectare	193	units	0	v115114508	11.18.5	2300				0
1992	Alberta	2016A000248	Average yield (kilograms per hectare)	Oats	Kilograms per hectare	193	units	0	v115114508	11.18.5	2100				0
1993	Alberta	2016A000248	Average yield (kilograms per hectare)	Oats	Kilograms per hectare	193	units	0	v115114508	11.18.5	3000				0
1994	Alberta	2016A000248	Average yield (kilograms per hectare)	Oats	Kilograms per hectare	193	units	0	v115114508	11.18.5	2600				0
1995	Alberta	2016A000248	Average yield (kilograms per hectare)	Oats	Kilograms per hectare	193	units	0	v115114508	11.18.5	2500				0
1996	Alberta	2016A000248	Average yield (kilograms per hectare)	Oats	Kilograms per hectare	193	units	0	v115114508	11.18.5	2500				0
1997	Alberta	2016A000248	Average yield (kilograms per hectare)	Oats	Kilograms per hectare	193	units	0	v115114508	11.18.5	2400				0
1998	Alberta	2016A000248	Average yield (kilograms per hectare)	Oats	Kilograms per hectare	193	units	0	v115114508	11.18.5	2400				0
1999	Alberta	2016A000248	Average yield (kilograms per hectare)	Oats	Kilograms per hectare	193	units	0	v115114508	11.18.5	2700				0
2000	Alberta	2016A000248	Average yield (kilograms per hectare)	Oats	Kilograms per hectare	193	units	0	v115114508	11.18.5	2700				0
2001	Alberta	2016A000248	Average yield (kilograms per hectare)	Oats	Kilograms per hectare	193	units	0	v115114508	11.18.5	2400				0
2002	Alberta	2016A000248	Average yield (kilograms per hectare)	Oats	Kilograms per hectare	193	units	0	v115114508	11.18.5	2000				0
2003	Alberta	2016A000248	Average yield (kilograms per hectare)	Oats	Kilograms per hectare	193	units	0	v115114508	11.18.5	2500				0
2004	Alberta	2016A000248	Average yield (kilograms per hectare)	Oats	Kilograms per hectare	193	units	0	v115114508	11.18.5	2900				0
2005	Alberta	2016A000248	Average yield (kilograms per hectare)	Oats	Kilograms per hectare	193	units	0	v115114508	11.18.5	3000				0
2006	Alberta	2016A000248	Average yield (kilograms per hectare)	Oats	Kilograms per hectare	193	units	0	v115114508	11.18.5	2500				0
2007	Alberta	2016A000248	Average yield (kilograms per hectare)	Oats	Kilograms per hectare	193	units	0	v115114508	11.18.5	2500				0
2008	Alberta	2016A000248	Average yield (kilograms per hectare)	Oats	Kilograms per hectare	193	units	0	v115114508	11.18.5	2700				0
2009	Alberta	2016A000248	Average yield (kilograms per hectare)	Oats	Kilograms per hectare	193	units	0	v115114508	11.18.5	2500				0
2010	Alberta	2016A000248	Average yield (kilograms per hectare)	Oats	Kilograms per hectare	193	units	0	v115114508	11.18.5	3000				0
2011	Alberta	2016A000248	Average yield (kilograms per hectare)	Oats	Kilograms per hectare	193	units	0	v115114508	11.18.5	3100				0
2012	Alberta	2016A000248	Average yield (kilograms per hectare)	Oats	Kilograms per hectare	193	units	0	v115114508	11.18.5	3000				0
2013	Alberta	2016A000248	Average yield (kilograms per hectare)	Oats	Kilograms per hectare	193	units	0	v115114508	11.18.5	3600				0
2014	Alberta	2016A000248	Average yield (kilograms per hectare)	Oats	Kilograms per hectare	193	units	0	v115114508	11.18.5	2900				0
2015	Alberta	2016A000248	Average yield (kilograms per hectare)	Oats	Kilograms per hectare	193	units	0	v115114508	11.18.5	2700				0
2016	Alberta	2016A000248	Average yield (kilograms per hectare)	Oats	Kilograms per hectare	193	units	0	v115114508	11.18.5	3600				0
2017	Alberta	2016A000248	Average yield (kilograms per hectare)	Oats	Kilograms per hectare	193	units	0	v115114508	11.18.5	3500				0
2018	Alberta	2016A000248	Average yield (kilograms per hectare)	Oats	Kilograms per hectare	193	units	0	v115114508	11.18.5	3379				0
2019	Alberta	2016A000248	Average yield (kilograms per hectare)	Oats	Kilograms per hectare	193	units	0	v115114508	11.18.5	3567				0
2020	Alberta	2016A000248	Average yield (kilograms per hectare)	Oats	Kilograms per hectare	193	units	0	v115114508	11.18.5	3273				0
2021	Alberta	2016A000248	Average yield (kilograms per hectare)	Oats	Kilograms per hectare	193	units	0	v115114508	11.18.5	2235				0
1980	Alberta	2016A000248	Average yield (kilograms per hectare)	Tame hay	Kilograms per hectare	193	units	0	v115114516	11.18.28	4020				0
1981	Alberta	2016A000248	Average yield (kilograms per hectare)	Tame hay	Kilograms per hectare	193	units	0	v115114516	11.18.28	4280				0
1982	Alberta	2016A000248	Average yield (kilograms per hectare)	Tame hay	Kilograms per hectare	193	units	0	v115114516	11.18.28	3900				0
1983	Alberta	2016A000248	Average yield (kilograms per hectare)	Tame hay	Kilograms per hectare	193	units	0	v115114516	11.18.28	4360				0
1984	Alberta	2016A000248	Average yield (kilograms per hectare)	Tame hay	Kilograms per hectare	193	units	0	v115114516	11.18.28	4020				0
1985	Alberta	2016A000248	Average yield (kilograms per hectare)	Tame hay	Kilograms per hectare	193	units	0	v115114516	11.18.28	2930				0
1986	Alberta	2016A000248	Average yield (kilograms per hectare)	Tame hay	Kilograms per hectare	193	units	0	v115114516	11.18.28	4940				0
1987	Alberta	2016A000248	Average yield (kilograms per hectare)	Tame hay	Kilograms per hectare	193	units	0	v115114516	11.18.28	4640				0
1988	Alberta	2016A000248	Average yield (kilograms per hectare)	Tame hay	Kilograms per hectare	193	units	0	v115114516	11.18.28	4820				0
1989	Alberta	2016A000248	Average yield (kilograms per hectare)	Tame hay	Kilograms per hectare	193	units	0	v115114516	11.18.28	4790				0
1990	Alberta	2016A000248	Average yield (kilograms per hectare)	Tame hay	Kilograms per hectare	193	units	0	v115114516	11.18.28	5090				0
1991	Alberta	2016A000248	Average yield (kilograms per hectare)	Tame hay	Kilograms per hectare	193	units	0	v115114516	11.18.28	4650				0
1992	Alberta	2016A000248	Average yield (kilograms per hectare)	Tame hay	Kilograms per hectare	193	units	0	v115114516	11.18.28	3660				0
1993	Alberta	2016A000248	Average yield (kilograms per hectare)	Tame hay	Kilograms per hectare	193	units	0	v115114516	11.18.28	3600				0
1994	Alberta	2016A000248	Average yield (kilograms per hectare)	Tame hay	Kilograms per hectare	193	units	0	v115114516	11.18.28	4000				0
1995	Alberta	2016A000248	Average yield (kilograms per hectare)	Tame hay	Kilograms per hectare	193	units	0	v115114516	11.18.28	3400				0
1996	Alberta	2016A000248	Average yield (kilograms per hectare)	Tame hay	Kilograms per hectare	193	units	0	v115114516	11.18.28	3400				0
1997	Alberta	2016A000248	Average yield (kilograms per hectare)	Tame hay	Kilograms per hectare	193	units	0	v115114516	11.18.28	2300				0
1998	Alberta	2016A000248	Average yield (kilograms per hectare)	Tame hay	Kilograms per hectare	193	units	0	v115114516	11.18.28	2800				0
1999	Alberta	2016A000248	Average yield (kilograms per hectare)	Tame hay	Kilograms per hectare	193	units	0	v115114516	11.18.28	3000				0
2000	Alberta	2016A000248	Average yield (kilograms per hectare)	Tame hay	Kilograms per hectare	193	units	0	v115114516	11.18.28	2410				0
2001	Alberta	2016A000248	Average yield (kilograms per hectare)	Tame hay	Kilograms per hectare	193	units	0	v115114516	11.18.28	2020				0
2002	Alberta	2016A000248	Average yield (kilograms per hectare)	Tame hay	Kilograms per hectare	193	units	0	v115114516	11.18.28	1500				0
2003	Alberta	2016A000248	Average yield (kilograms per hectare)	Tame hay	Kilograms per hectare	193	units	0	v115114516	11.18.28	2550				0
2004	Alberta	2016A000248	Average yield (kilograms per hectare)	Tame hay	Kilograms per hectare	193	units	0	v115114516	11.18.28	3100				0
2005	Alberta	2016A000248	Average yield (kilograms per hectare)	Tame hay	Kilograms per hectare	193	units	0	v115114516	11.18.28	3920				0
2006	Alberta	2016A000248	Average yield (kilograms per hectare)	Tame hay	Kilograms per hectare	193	units	0	v115114516	11.18.28	3690				0
2007	Alberta	2016A000248	Average yield (kilograms per hectare)	Tame hay	Kilograms per hectare	193	units	0	v115114516	11.18.28	4140				0
2008	Alberta	2016A000248	Average yield (kilograms per hectare)	Tame hay	Kilograms per hectare	193	units	0	v115114516	11.18.28	4150				0
2009	Alberta	2016A000248	Average yield (kilograms per hectare)	Tame hay	Kilograms per hectare	193	units	0	v115114516	11.18.28	2680				0
2010	Alberta	2016A000248	Average yield (kilograms per hectare)	Tame hay	Kilograms per hectare	193	units	0	v115114516	11.18.28	4100				0
2011	Alberta	2016A000248	Average yield (kilograms per hectare)	Tame hay	Kilograms per hectare	193	units	0	v115114516	11.18.28	4130				0
2012	Alberta	2016A000248	Average yield (kilograms per hectare)	Tame hay	Kilograms per hectare	193	units	0	v115114516	11.18.28	4140				0
2013	Alberta	2016A000248	Average yield (kilograms per hectare)	Tame hay	Kilograms per hectare	193	units	0	v115114516	11.18.28	4150				0
2014	Alberta	2016A000248	Average yield (kilograms per hectare)	Tame hay	Kilograms per hectare	193	units	0	v115114516	11.18.28	3890				0
2015	Alberta	2016A000248	Average yield (kilograms per hectare)	Tame hay	Kilograms per hectare	193	units	0	v115114516	11.18.28	2890				0
2016	Alberta	2016A000248	Average yield (kilograms per hectare)	Tame hay	Kilograms per hectare	193	units	0	v115114516	11.18.28	4460				0
2017	Alberta	2016A000248	Average yield (kilograms per hectare)	Tame hay	Kilograms per hectare	193	units	0	v115114516	11.18.28	4260				0
2018	Alberta	2016A000248	Average yield (kilograms per hectare)	Tame hay	Kilograms per hectare	193	units	0	v115114516	11.18.28	3668				0
2019	Alberta	2016A000248	Average yield (kilograms per hectare)	Tame hay	Kilograms per hectare	193	units	0	v115114516	11.18.28	4282				0
2020	Alberta	2016A000248	Average yield (kilograms per hectare)	Tame hay	Kilograms per hectare	193	units	0	v115114516	11.18.28	4125				0
2021	Alberta	2016A000248	Average yield (kilograms per hectare)	Tame hay	Kilograms per hectare	193	units	0	v115114516	11.18.28	2600				0
2017	Alberta	2016A000248	Average yield (kilograms per hectare)	Wheat, all including winter wheat remaining	Kilograms per hectare	193	units	0	v122806560	11.18.24		..			0
2018	Alberta	2016A000248	Average yield (kilograms per hectare)	Wheat, all including winter wheat remaining	Kilograms per hectare	193	units	0	v122806560	11.18.24		..			0
1980	Alberta	2016A000248	Average yield (kilograms per hectare)	Wheat, durum	Kilograms per hectare	193	units	0	v115114519	11.18.4	1915				0
1981	Alberta	2016A000248	Average yield (kilograms per hectare)	Wheat, durum	Kilograms per hectare	193	units	0	v115114519	11.18.4	2450				0
1982	Alberta	2016A000248	Average yield (kilograms per hectare)	Wheat, durum	Kilograms per hectare	193	units	0	v115114519	11.18.4	2090				0
1983	Alberta	2016A000248	Average yield (kilograms per hectare)	Wheat, durum	Kilograms per hectare	193	units	0	v115114519	11.18.4	2020				0
1984	Alberta	2016A000248	Average yield (kilograms per hectare)	Wheat, durum	Kilograms per hectare	193	units	0	v115114519	11.18.4	1180				0
1985	Alberta	2016A000248	Average yield (kilograms per hectare)	Wheat, durum	Kilograms per hectare	193	units	0	v115114519	11.18.4	1010				0
1986	Alberta	2016A000248	Average yield (kilograms per hectare)	Wheat, durum	Kilograms per hectare	193	units	0	v115114519	11.18.4	2100				0
1987	Alberta	2016A000248	Average yield (kilograms per hectare)	Wheat, durum	Kilograms per hectare	193	units	0	v115114519	11.18.4	2100				0
1988	Alberta	2016A000248	Average yield (kilograms per hectare)	Wheat, durum	Kilograms per hectare	193	units	0	v115114519	11.18.4	1300				0
1989	Alberta	2016A000248	Average yield (kilograms per hectare)	Wheat, durum	Kilograms per hectare	193	units	0	v115114519	11.18.4	2000				0
1990	Alberta	2016A000248	Average yield (kilograms per hectare)	Wheat, durum	Kilograms per hectare	193	units	0	v115114519	11.18.4	1900				0
1991	Alberta	2016A000248	Average yield (kilograms per hectare)	Wheat, durum	Kilograms per hectare	193	units	0	v115114519	11.18.4	2500				0
1992	Alberta	2016A000248	Average yield (kilograms per hectare)	Wheat, durum	Kilograms per hectare	193	units	0	v115114519	11.18.4	2000				0
1993	Alberta	2016A000248	Average yield (kilograms per hectare)	Wheat, durum	Kilograms per hectare	193	units	0	v115114519	11.18.4	2700				0
1994	Alberta	2016A000248	Average yield (kilograms per hectare)	Wheat, durum	Kilograms per hectare	193	units	0	v115114519	11.18.4	2100				0
1995	Alberta	2016A000248	Average yield (kilograms per hectare)	Wheat, durum	Kilograms per hectare	193	units	0	v115114519	11.18.4	2800				0
1996	Alberta	2016A000248	Average yield (kilograms per hectare)	Wheat, durum	Kilograms per hectare	193	units	0	v115114519	11.18.4	2200				0
1997	Alberta	2016A000248	Average yield (kilograms per hectare)	Wheat, durum	Kilograms per hectare	193	units	0	v115114519	11.18.4	2200				0
1998	Alberta	2016A000248	Average yield (kilograms per hectare)	Wheat, durum	Kilograms per hectare	193	units	0	v115114519	11.18.4	2700				0
1999	Alberta	2016A000248	Average yield (kilograms per hectare)	Wheat, durum	Kilograms per hectare	193	units	0	v115114519	11.18.4	2900				0
2000	Alberta	2016A000248	Average yield (kilograms per hectare)	Wheat, durum	Kilograms per hectare	193	units	0	v115114519	11.18.4	1900				0
2001	Alberta	2016A000248	Average yield (kilograms per hectare)	Wheat, durum	Kilograms per hectare	193	units	0	v115114519	11.18.4	1500				0
2002	Alberta	2016A000248	Average yield (kilograms per hectare)	Wheat, durum	Kilograms per hectare	193	units	0	v115114519	11.18.4	2200				0
2003	Alberta	2016A000248	Average yield (kilograms per hectare)	Wheat, durum	Kilograms per hectare	193	units	0	v115114519	11.18.4	2400				0
2004	Alberta	2016A000248	Average yield (kilograms per hectare)	Wheat, durum	Kilograms per hectare	193	units	0	v115114519	11.18.4	2800				0
2005	Alberta	2016A000248	Average yield (kilograms per hectare)	Wheat, durum	Kilograms per hectare	193	units	0	v115114519	11.18.4	3000				0
2006	Alberta	2016A000248	Average yield (kilograms per hectare)	Wheat, durum	Kilograms per hectare	193	units	0	v115114519	11.18.4	2900				0
2007	Alberta	2016A000248	Average yield (kilograms per hectare)	Wheat, durum	Kilograms per hectare	193	units	0	v115114519	11.18.4	2200				0
2008	Alberta	2016A000248	Average yield (kilograms per hectare)	Wheat, durum	Kilograms per hectare	193	units	0	v115114519	11.18.4	2900				0
2009	Alberta	2016A000248	Average yield (kilograms per hectare)	Wheat, durum	Kilograms per hectare	193	units	0	v115114519	11.18.4	2700				0
2010	Alberta	2016A000248	Average yield (kilograms per hectare)	Wheat, durum	Kilograms per hectare	193	units	0	v115114519	11.18.4	3000				0
2011	Alberta	2016A000248	Average yield (kilograms per hectare)	Wheat, durum	Kilograms per hectare	193	units	0	v115114519	11.18.4	2900				0
2012	Alberta	2016A000248	Average yield (kilograms per hectare)	Wheat, durum	Kilograms per hectare	193	units	0	v115114519	11.18.4	3000				0
2013	Alberta	2016A000248	Average yield (kilograms per hectare)	Wheat, durum	Kilograms per hectare	193	units	0	v115114519	11.18.4	3500				0
2014	Alberta	2016A000248	Average yield (kilograms per hectare)	Wheat, durum	Kilograms per hectare	193	units	0	v115114519	11.18.4	3100				0
2015	Alberta	2016A000248	Average yield (kilograms per hectare)	Wheat, durum	Kilograms per hectare	193	units	0	v115114519	11.18.4	2300				0
2016	Alberta	2016A000248	Average yield (kilograms per hectare)	Wheat, durum	Kilograms per hectare	193	units	0	v115114519	11.18.4	3600				0
2017	Alberta	2016A000248	Average yield (kilograms per hectare)	Wheat, durum	Kilograms per hectare	193	units	0	v115114519	11.18.4	2500				0
2018	Alberta	2016A000248	Average yield (kilograms per hectare)	Wheat, durum	Kilograms per hectare	193	units	0	v115114519	11.18.4	2394				0
2019	Alberta	2016A000248	Average yield (kilograms per hectare)	Wheat, durum	Kilograms per hectare	193	units	0	v115114519	11.18.4	2154				0
2020	Alberta	2016A000248	Average yield (kilograms per hectare)	Wheat, durum	Kilograms per hectare	193	units	0	v115114519	11.18.4	3261				0
2021	Alberta	2016A000248	Average yield (kilograms per hectare)	Wheat, durum	Kilograms per hectare	193	units	0	v115114519	11.18.4	1304				0
1980	Alberta	2016A000248	Average yield (kilograms per hectare)	Wheat, spring	Kilograms per hectare	193	units	0	v115114520	11.18.2	2240				0
1981	Alberta	2016A000248	Average yield (kilograms per hectare)	Wheat, spring	Kilograms per hectare	193	units	0	v115114520	11.18.2	2250				0
1982	Alberta	2016A000248	Average yield (kilograms per hectare)	Wheat, spring	Kilograms per hectare	193	units	0	v115114520	11.18.2	2170				0
1983	Alberta	2016A000248	Average yield (kilograms per hectare)	Wheat, spring	Kilograms per hectare	193	units	0	v115114520	11.18.2	2190				0
1984	Alberta	2016A000248	Average yield (kilograms per hectare)	Wheat, spring	Kilograms per hectare	193	units	0	v115114520	11.18.2	1690				0
1985	Alberta	2016A000248	Average yield (kilograms per hectare)	Wheat, spring	Kilograms per hectare	193	units	0	v115114520	11.18.2	1670				0
1986	Alberta	2016A000248	Average yield (kilograms per hectare)	Wheat, spring	Kilograms per hectare	193	units	0	v115114520	11.18.2	2300				0
1987	Alberta	2016A000248	Average yield (kilograms per hectare)	Wheat, spring	Kilograms per hectare	193	units	0	v115114520	11.18.2	1900				0
1988	Alberta	2016A000248	Average yield (kilograms per hectare)	Wheat, spring	Kilograms per hectare	193	units	0	v115114520	11.18.2	2000				0
1989	Alberta	2016A000248	Average yield (kilograms per hectare)	Wheat, spring	Kilograms per hectare	193	units	0	v115114520	11.18.2	2100				0
1990	Alberta	2016A000248	Average yield (kilograms per hectare)	Wheat, spring	Kilograms per hectare	193	units	0	v115114520	11.18.2	2300				0
1991	Alberta	2016A000248	Average yield (kilograms per hectare)	Wheat, spring	Kilograms per hectare	193	units	0	v115114520	11.18.2	2500				0
1992	Alberta	2016A000248	Average yield (kilograms per hectare)	Wheat, spring	Kilograms per hectare	193	units	0	v115114520	11.18.2	2100				0
1993	Alberta	2016A000248	Average yield (kilograms per hectare)	Wheat, spring	Kilograms per hectare	193	units	0	v115114520	11.18.2	2700				0
1994	Alberta	2016A000248	Average yield (kilograms per hectare)	Wheat, spring	Kilograms per hectare	193	units	0	v115114520	11.18.2	2300				0
1995	Alberta	2016A000248	Average yield (kilograms per hectare)	Wheat, spring	Kilograms per hectare	193	units	0	v115114520	11.18.2	2700				0
1996	Alberta	2016A000248	Average yield (kilograms per hectare)	Wheat, spring	Kilograms per hectare	193	units	0	v115114520	11.18.2	2700				0
1997	Alberta	2016A000248	Average yield (kilograms per hectare)	Wheat, spring	Kilograms per hectare	193	units	0	v115114520	11.18.2	2600				0
1998	Alberta	2016A000248	Average yield (kilograms per hectare)	Wheat, spring	Kilograms per hectare	193	units	0	v115114520	11.18.2	2500				0
1999	Alberta	2016A000248	Average yield (kilograms per hectare)	Wheat, spring	Kilograms per hectare	193	units	0	v115114520	11.18.2	2800				0
2000	Alberta	2016A000248	Average yield (kilograms per hectare)	Wheat, spring	Kilograms per hectare	193	units	0	v115114520	11.18.2	2600				0
2001	Alberta	2016A000248	Average yield (kilograms per hectare)	Wheat, spring	Kilograms per hectare	193	units	0	v115114520	11.18.2	2400				0
2002	Alberta	2016A000248	Average yield (kilograms per hectare)	Wheat, spring	Kilograms per hectare	193	units	0	v115114520	11.18.2	1800				0
2003	Alberta	2016A000248	Average yield (kilograms per hectare)	Wheat, spring	Kilograms per hectare	193	units	0	v115114520	11.18.2	2600				0
2004	Alberta	2016A000248	Average yield (kilograms per hectare)	Wheat, spring	Kilograms per hectare	193	units	0	v115114520	11.18.2	3100				0
2005	Alberta	2016A000248	Average yield (kilograms per hectare)	Wheat, spring	Kilograms per hectare	193	units	0	v115114520	11.18.2	3200				0
2006	Alberta	2016A000248	Average yield (kilograms per hectare)	Wheat, spring	Kilograms per hectare	193	units	0	v115114520	11.18.2	2900				0
2007	Alberta	2016A000248	Average yield (kilograms per hectare)	Wheat, spring	Kilograms per hectare	193	units	0	v115114520	11.18.2	2700				0
2008	Alberta	2016A000248	Average yield (kilograms per hectare)	Wheat, spring	Kilograms per hectare	193	units	0	v115114520	11.18.2	3200				0
2009	Alberta	2016A000248	Average yield (kilograms per hectare)	Wheat, spring	Kilograms per hectare	193	units	0	v115114520	11.18.2	2800				0
2010	Alberta	2016A000248	Average yield (kilograms per hectare)	Wheat, spring	Kilograms per hectare	193	units	0	v115114520	11.18.2	3100				0
2011	Alberta	2016A000248	Average yield (kilograms per hectare)	Wheat, spring	Kilograms per hectare	193	units	0	v115114520	11.18.2	3300				0
2012	Alberta	2016A000248	Average yield (kilograms per hectare)	Wheat, spring	Kilograms per hectare	193	units	0	v115114520	11.18.2	3200				0
2013	Alberta	2016A000248	Average yield (kilograms per hectare)	Wheat, spring	Kilograms per hectare	193	units	0	v115114520	11.18.2	3900				0
2014	Alberta	2016A000248	Average yield (kilograms per hectare)	Wheat, spring	Kilograms per hectare	193	units	0	v115114520	11.18.2	3500				0
2015	Alberta	2016A000248	Average yield (kilograms per hectare)	Wheat, spring	Kilograms per hectare	193	units	0	v115114520	11.18.2	3200				0
2016	Alberta	2016A000248	Average yield (kilograms per hectare)	Wheat, spring	Kilograms per hectare	193	units	0	v115114520	11.18.2	4000				0
2017	Alberta	2016A000248	Average yield (kilograms per hectare)	Wheat, spring	Kilograms per hectare	193	units	0	v115114520	11.18.2	3700				0
2018	Alberta	2016A000248	Average yield (kilograms per hectare)	Wheat, spring	Kilograms per hectare	193	units	0	v115114520	11.18.2	3500				0
2019	Alberta	2016A000248	Average yield (kilograms per hectare)	Wheat, spring	Kilograms per hectare	193	units	0	v115114520	11.18.2	3679				0
2020	Alberta	2016A000248	Average yield (kilograms per hectare)	Wheat, spring	Kilograms per hectare	193	units	0	v115114520	11.18.2	3819				0
2021	Alberta	2016A000248	Average yield (kilograms per hectare)	Wheat, spring	Kilograms per hectare	193	units	0	v115114520	11.18.2	2469				0
1980	Alberta	2016A000248	Average yield (kilograms per hectare)	Wheat, winter remaining	Kilograms per hectare	193	units	0	v115114526	11.18.3	2185				0
1981	Alberta	2016A000248	Average yield (kilograms per hectare)	Wheat, winter remaining	Kilograms per hectare	193	units	0	v115114526	11.18.3	3070				0
1982	Alberta	2016A000248	Average yield (kilograms per hectare)	Wheat, winter remaining	Kilograms per hectare	193	units	0	v115114526	11.18.3	2460				0
1983	Alberta	2016A000248	Average yield (kilograms per hectare)	Wheat, winter remaining	Kilograms per hectare	193	units	0	v115114526	11.18.3	2360				0
1984	Alberta	2016A000248	Average yield (kilograms per hectare)	Wheat, winter remaining	Kilograms per hectare	193	units	0	v115114526	11.18.3	1800				0
1985	Alberta	2016A000248	Average yield (kilograms per hectare)	Wheat, winter remaining	Kilograms per hectare	193	units	0	v115114526	11.18.3	1260				0
1986	Alberta	2016A000248	Average yield (kilograms per hectare)	Wheat, winter remaining	Kilograms per hectare	193	units	0	v115114526	11.18.3	2700				0
1987	Alberta	2016A000248	Average yield (kilograms per hectare)	Wheat, winter remaining	Kilograms per hectare	193	units	0	v115114526	11.18.3	2100				0
1988	Alberta	2016A000248	Average yield (kilograms per hectare)	Wheat, winter remaining	Kilograms per hectare	193	units	0	v115114526	11.18.3	1400				0
1989	Alberta	2016A000248	Average yield (kilograms per hectare)	Wheat, winter remaining	Kilograms per hectare	193	units	0	v115114526	11.18.3	2100				0
1990	Alberta	2016A000248	Average yield (kilograms per hectare)	Wheat, winter remaining	Kilograms per hectare	193	units	0	v115114526	11.18.3	2300				0
1991	Alberta	2016A000248	Average yield (kilograms per hectare)	Wheat, winter remaining	Kilograms per hectare	193	units	0	v115114526	11.18.3	2600				0
1992	Alberta	2016A000248	Average yield (kilograms per hectare)	Wheat, winter remaining	Kilograms per hectare	193	units	0	v115114526	11.18.3	2100				0
1993	Alberta	2016A000248	Average yield (kilograms per hectare)	Wheat, winter remaining	Kilograms per hectare	193	units	0	v115114526	11.18.3	2900				0
1994	Alberta	2016A000248	Average yield (kilograms per hectare)	Wheat, winter remaining	Kilograms per hectare	193	units	0	v115114526	11.18.3	2500				0
1995	Alberta	2016A000248	Average yield (kilograms per hectare)	Wheat, winter remaining	Kilograms per hectare	193	units	0	v115114526	11.18.3	2900				0
1996	Alberta	2016A000248	Average yield (kilograms per hectare)	Wheat, winter remaining	Kilograms per hectare	193	units	0	v115114526	11.18.3	2400				0
1997	Alberta	2016A000248	Average yield (kilograms per hectare)	Wheat, winter remaining	Kilograms per hectare	193	units	0	v115114526	11.18.3	2400				0
1998	Alberta	2016A000248	Average yield (kilograms per hectare)	Wheat, winter remaining	Kilograms per hectare	193	units	0	v115114526	11.18.3	2700				0
1999	Alberta	2016A000248	Average yield (kilograms per hectare)	Wheat, winter remaining	Kilograms per hectare	193	units	0	v115114526	11.18.3	3400				0
2000	Alberta	2016A000248	Average yield (kilograms per hectare)	Wheat, winter remaining	Kilograms per hectare	193	units	0	v115114526	11.18.3	2300				0
2001	Alberta	2016A000248	Average yield (kilograms per hectare)	Wheat, winter remaining	Kilograms per hectare	193	units	0	v115114526	11.18.3	2200				0
2002	Alberta	2016A000248	Average yield (kilograms per hectare)	Wheat, winter remaining	Kilograms per hectare	193	units	0	v115114526	11.18.3	3000				0
2003	Alberta	2016A000248	Average yield (kilograms per hectare)	Wheat, winter remaining	Kilograms per hectare	193	units	0	v115114526	11.18.3	3200				0
2004	Alberta	2016A000248	Average yield (kilograms per hectare)	Wheat, winter remaining	Kilograms per hectare	193	units	0	v115114526	11.18.3	3200				0
2005	Alberta	2016A000248	Average yield (kilograms per hectare)	Wheat, winter remaining	Kilograms per hectare	193	units	0	v115114526	11.18.3	3800				0
2006	Alberta	2016A000248	Average yield (kilograms per hectare)	Wheat, winter remaining	Kilograms per hectare	193	units	0	v115114526	11.18.3	3400				0
2007	Alberta	2016A000248	Average yield (kilograms per hectare)	Wheat, winter remaining	Kilograms per hectare	193	units	0	v115114526	11.18.3	3100				0
2008	Alberta	2016A000248	Average yield (kilograms per hectare)	Wheat, winter remaining	Kilograms per hectare	193	units	0	v115114526	11.18.3	3500				0
2009	Alberta	2016A000248	Average yield (kilograms per hectare)	Wheat, winter remaining	Kilograms per hectare	193	units	0	v115114526	11.18.3	2500				0
2010	Alberta	2016A000248	Average yield (kilograms per hectare)	Wheat, winter remaining	Kilograms per hectare	193	units	0	v115114526	11.18.3	3700				0
2011	Alberta	2016A000248	Average yield (kilograms per hectare)	Wheat, winter remaining	Kilograms per hectare	193	units	0	v115114526	11.18.3	3600				0
2012	Alberta	2016A000248	Average yield (kilograms per hectare)	Wheat, winter remaining	Kilograms per hectare	193	units	0	v115114526	11.18.3	3900				0
2013	Alberta	2016A000248	Average yield (kilograms per hectare)	Wheat, winter remaining	Kilograms per hectare	193	units	0	v115114526	11.18.3	4600				0
2014	Alberta	2016A000248	Average yield (kilograms per hectare)	Wheat, winter remaining	Kilograms per hectare	193	units	0	v115114526	11.18.3	4000				0
2015	Alberta	2016A000248	Average yield (kilograms per hectare)	Wheat, winter remaining	Kilograms per hectare	193	units	0	v115114526	11.18.3	3500				0
2016	Alberta	2016A000248	Average yield (kilograms per hectare)	Wheat, winter remaining	Kilograms per hectare	193	units	0	v115114526	11.18.3	4400				0
2017	Alberta	2016A000248	Average yield (kilograms per hectare)	Wheat, winter remaining	Kilograms per hectare	193	units	0	v115114526	11.18.3	4200				0
2018	Alberta	2016A000248	Average yield (kilograms per hectare)	Wheat, winter remaining	Kilograms per hectare	193	units	0	v115114526	11.18.3	3817				0
2019	Alberta	2016A000248	Average yield (kilograms per hectare)	Wheat, winter remaining	Kilograms per hectare	193	units	0	v115114526	11.18.3	3297				0
2020	Alberta	2016A000248	Average yield (kilograms per hectare)	Wheat, winter remaining	Kilograms per hectare	193	units	0	v115114526	11.18.3	4434				0
2021	Alberta	2016A000248	Average yield (kilograms per hectare)	Wheat, winter remaining	Kilograms per hectare	193	units	0	v115114526	11.18.3	2849				0
1980	British Columbia	2016A000259	Average yield (kilograms per hectare)	Barley	Kilograms per hectare	193	units	0	v115114911	12.18.6	2720				0
1981	British Columbia	2016A000259	Average yield (kilograms per hectare)	Barley	Kilograms per hectare	193	units	0	v115114911	12.18.6	1890				0
1982	British Columbia	2016A000259	Average yield (kilograms per hectare)	Barley	Kilograms per hectare	193	units	0	v115114911	12.18.6	2080				0
1983	British Columbia	2016A000259	Average yield (kilograms per hectare)	Barley	Kilograms per hectare	193	units	0	v115114911	12.18.6	2530				0
1984	British Columbia	2016A000259	Average yield (kilograms per hectare)	Barley	Kilograms per hectare	193	units	0	v115114911	12.18.6	2060				0
1985	British Columbia	2016A000259	Average yield (kilograms per hectare)	Barley	Kilograms per hectare	193	units	0	v115114911	12.18.6	1620				0
1986	British Columbia	2016A000259	Average yield (kilograms per hectare)	Barley	Kilograms per hectare	193	units	0	v115114911	12.18.6	2700				0
1987	British Columbia	2016A000259	Average yield (kilograms per hectare)	Barley	Kilograms per hectare	193	units	0	v115114911	12.18.6	2400				0
1988	British Columbia	2016A000259	Average yield (kilograms per hectare)	Barley	Kilograms per hectare	193	units	0	v115114911	12.18.6	2800				0
1989	British Columbia	2016A000259	Average yield (kilograms per hectare)	Barley	Kilograms per hectare	193	units	0	v115114911	12.18.6	2700				0
1990	British Columbia	2016A000259	Average yield (kilograms per hectare)	Barley	Kilograms per hectare	193	units	0	v115114911	12.18.6	2700				0
1991	British Columbia	2016A000259	Average yield (kilograms per hectare)	Barley	Kilograms per hectare	193	units	0	v115114911	12.18.6	2500				0
1992	British Columbia	2016A000259	Average yield (kilograms per hectare)	Barley	Kilograms per hectare	193	units	0	v115114911	12.18.6	1500				0
1993	British Columbia	2016A000259	Average yield (kilograms per hectare)	Barley	Kilograms per hectare	193	units	0	v115114911	12.18.6	3000				0
1994	British Columbia	2016A000259	Average yield (kilograms per hectare)	Barley	Kilograms per hectare	193	units	0	v115114911	12.18.6	2500				0
1995	British Columbia	2016A000259	Average yield (kilograms per hectare)	Barley	Kilograms per hectare	193	units	0	v115114911	12.18.6	3600				0
1996	British Columbia	2016A000259	Average yield (kilograms per hectare)	Barley	Kilograms per hectare	193	units	0	v115114911	12.18.6	3300				0
1997	British Columbia	2016A000259	Average yield (kilograms per hectare)	Barley	Kilograms per hectare	193	units	0	v115114911	12.18.6	3000				0
1998	British Columbia	2016A000259	Average yield (kilograms per hectare)	Barley	Kilograms per hectare	193	units	0	v115114911	12.18.6	2700				0
1999	British Columbia	2016A000259	Average yield (kilograms per hectare)	Barley	Kilograms per hectare	193	units	0	v115114911	12.18.6	2800				0
2000	British Columbia	2016A000259	Average yield (kilograms per hectare)	Barley	Kilograms per hectare	193	units	0	v115114911	12.18.6	3000				0
2001	British Columbia	2016A000259	Average yield (kilograms per hectare)	Barley	Kilograms per hectare	193	units	0	v115114911	12.18.6	3100				0
2002	British Columbia	2016A000259	Average yield (kilograms per hectare)	Barley	Kilograms per hectare	193	units	0	v115114911	12.18.6	2600				0
2003	British Columbia	2016A000259	Average yield (kilograms per hectare)	Barley	Kilograms per hectare	193	units	0	v115114911	12.18.6	3400				0
2004	British Columbia	2016A000259	Average yield (kilograms per hectare)	Barley	Kilograms per hectare	193	units	0	v115114911	12.18.6	3400				0
2005	British Columbia	2016A000259	Average yield (kilograms per hectare)	Barley	Kilograms per hectare	193	units	0	v115114911	12.18.6	3000				0
2006	British Columbia	2016A000259	Average yield (kilograms per hectare)	Barley	Kilograms per hectare	193	units	0	v115114911	12.18.6	2200				0
2007	British Columbia	2016A000259	Average yield (kilograms per hectare)	Barley	Kilograms per hectare	193	units	0	v115114911	12.18.6	2900				0
2008	British Columbia	2016A000259	Average yield (kilograms per hectare)	Barley	Kilograms per hectare	193	units	0	v115114911	12.18.6	2100				0
2009	British Columbia	2016A000259	Average yield (kilograms per hectare)	Barley	Kilograms per hectare	193	units	0	v115114911	12.18.6	2800				0
2010	British Columbia	2016A000259	Average yield (kilograms per hectare)	Barley	Kilograms per hectare	193	units	0	v115114911	12.18.6	1900				0
2011	British Columbia	2016A000259	Average yield (kilograms per hectare)	Barley	Kilograms per hectare	193	units	0	v115114911	12.18.6	2900				0
2012	British Columbia	2016A000259	Average yield (kilograms per hectare)	Barley	Kilograms per hectare	193	units	0	v115114911	12.18.6	3200				0
2013	British Columbia	2016A000259	Average yield (kilograms per hectare)	Barley	Kilograms per hectare	193	units	0	v115114911	12.18.6	3500				0
2014	British Columbia	2016A000259	Average yield (kilograms per hectare)	Barley	Kilograms per hectare	193	units	0	v115114911	12.18.6	2600				0
2015	British Columbia	2016A000259	Average yield (kilograms per hectare)	Barley	Kilograms per hectare	193	units	0	v115114911	12.18.6	3300				0
2016	British Columbia	2016A000259	Average yield (kilograms per hectare)	Barley	Kilograms per hectare	193	units	0	v115114911	12.18.6	3500				0
2017	British Columbia	2016A000259	Average yield (kilograms per hectare)	Barley	Kilograms per hectare	193	units	0	v115114911	12.18.6	3200				0
2018	British Columbia	2016A000259	Average yield (kilograms per hectare)	Barley	Kilograms per hectare	193	units	0	v115114911	12.18.6	3486				0
2019	British Columbia	2016A000259	Average yield (kilograms per hectare)	Barley	Kilograms per hectare	193	units	0	v115114911	12.18.6	3370				0
2020	British Columbia	2016A000259	Average yield (kilograms per hectare)	Barley	Kilograms per hectare	193	units	0	v115114911	12.18.6	2570				0
2021	British Columbia	2016A000259	Average yield (kilograms per hectare)	Barley	Kilograms per hectare	193	units	0	v115114911	12.18.6	2203				0
1980	British Columbia	2016A000259	Average yield (kilograms per hectare)	Canola (rapeseed)	Kilograms per hectare	193	units	0	v115114912	12.18.16	1000				0
1981	British Columbia	2016A000259	Average yield (kilograms per hectare)	Canola (rapeseed)	Kilograms per hectare	193	units	0	v115114912	12.18.16	890				0
1982	British Columbia	2016A000259	Average yield (kilograms per hectare)	Canola (rapeseed)	Kilograms per hectare	193	units	0	v115114912	12.18.16	1030				0
1983	British Columbia	2016A000259	Average yield (kilograms per hectare)	Canola (rapeseed)	Kilograms per hectare	193	units	0	v115114912	12.18.16	930				0
1984	British Columbia	2016A000259	Average yield (kilograms per hectare)	Canola (rapeseed)	Kilograms per hectare	193	units	0	v115114912	12.18.16	880				0
1985	British Columbia	2016A000259	Average yield (kilograms per hectare)	Canola (rapeseed)	Kilograms per hectare	193	units	0	v115114912	12.18.16	590				0
1986	British Columbia	2016A000259	Average yield (kilograms per hectare)	Canola (rapeseed)	Kilograms per hectare	193	units	0	v115114912	12.18.16	1100				0
1987	British Columbia	2016A000259	Average yield (kilograms per hectare)	Canola (rapeseed)	Kilograms per hectare	193	units	0	v115114912	12.18.16	1200				0
1988	British Columbia	2016A000259	Average yield (kilograms per hectare)	Canola (rapeseed)	Kilograms per hectare	193	units	0	v115114912	12.18.16	1300				0
1989	British Columbia	2016A000259	Average yield (kilograms per hectare)	Canola (rapeseed)	Kilograms per hectare	193	units	0	v115114912	12.18.16	1100				0
1990	British Columbia	2016A000259	Average yield (kilograms per hectare)	Canola (rapeseed)	Kilograms per hectare	193	units	0	v115114912	12.18.16	900				0
1991	British Columbia	2016A000259	Average yield (kilograms per hectare)	Canola (rapeseed)	Kilograms per hectare	193	units	0	v115114912	12.18.16	900				0
1992	British Columbia	2016A000259	Average yield (kilograms per hectare)	Canola (rapeseed)	Kilograms per hectare	193	units	0	v115114912	12.18.16	900				0
1993	British Columbia	2016A000259	Average yield (kilograms per hectare)	Canola (rapeseed)	Kilograms per hectare	193	units	0	v115114912	12.18.16	1100				0
1994	British Columbia	2016A000259	Average yield (kilograms per hectare)	Canola (rapeseed)	Kilograms per hectare	193	units	0	v115114912	12.18.16	1200				0
1995	British Columbia	2016A000259	Average yield (kilograms per hectare)	Canola (rapeseed)	Kilograms per hectare	193	units	0	v115114912	12.18.16	1300				0
1996	British Columbia	2016A000259	Average yield (kilograms per hectare)	Canola (rapeseed)	Kilograms per hectare	193	units	0	v115114912	12.18.16	1200				0
1997	British Columbia	2016A000259	Average yield (kilograms per hectare)	Canola (rapeseed)	Kilograms per hectare	193	units	0	v115114912	12.18.16	1000				0
1998	British Columbia	2016A000259	Average yield (kilograms per hectare)	Canola (rapeseed)	Kilograms per hectare	193	units	0	v115114912	12.18.16	1500				0
1999	British Columbia	2016A000259	Average yield (kilograms per hectare)	Canola (rapeseed)	Kilograms per hectare	193	units	0	v115114912	12.18.16	1500				0
2000	British Columbia	2016A000259	Average yield (kilograms per hectare)	Canola (rapeseed)	Kilograms per hectare	193	units	0	v115114912	12.18.16	1700				0
2001	British Columbia	2016A000259	Average yield (kilograms per hectare)	Canola (rapeseed)	Kilograms per hectare	193	units	0	v115114912	12.18.16	1400				0
2002	British Columbia	2016A000259	Average yield (kilograms per hectare)	Canola (rapeseed)	Kilograms per hectare	193	units	0	v115114912	12.18.16	1100				0
2003	British Columbia	2016A000259	Average yield (kilograms per hectare)	Canola (rapeseed)	Kilograms per hectare	193	units	0	v115114912	12.18.16	1400				0
2004	British Columbia	2016A000259	Average yield (kilograms per hectare)	Canola (rapeseed)	Kilograms per hectare	193	units	0	v115114912	12.18.16	1700				0
2005	British Columbia	2016A000259	Average yield (kilograms per hectare)	Canola (rapeseed)	Kilograms per hectare	193	units	0	v115114912	12.18.16	2100				0
2006	British Columbia	2016A000259	Average yield (kilograms per hectare)	Canola (rapeseed)	Kilograms per hectare	193	units	0	v115114912	12.18.16	1100				0
2007	British Columbia	2016A000259	Average yield (kilograms per hectare)	Canola (rapeseed)	Kilograms per hectare	193	units	0	v115114912	12.18.16	1700				0
2008	British Columbia	2016A000259	Average yield (kilograms per hectare)	Canola (rapeseed)	Kilograms per hectare	193	units	0	v115114912	12.18.16	1600				0
2009	British Columbia	2016A000259	Average yield (kilograms per hectare)	Canola (rapeseed)	Kilograms per hectare	193	units	0	v115114912	12.18.16	1700				0
2010	British Columbia	2016A000259	Average yield (kilograms per hectare)	Canola (rapeseed)	Kilograms per hectare	193	units	0	v115114912	12.18.16	1000				0
2011	British Columbia	2016A000259	Average yield (kilograms per hectare)	Canola (rapeseed)	Kilograms per hectare	193	units	0	v115114912	12.18.16	1600				0
2012	British Columbia	2016A000259	Average yield (kilograms per hectare)	Canola (rapeseed)	Kilograms per hectare	193	units	0	v115114912	12.18.16	1700				0
2013	British Columbia	2016A000259	Average yield (kilograms per hectare)	Canola (rapeseed)	Kilograms per hectare	193	units	0	v115114912	12.18.16	2200				0
2014	British Columbia	2016A000259	Average yield (kilograms per hectare)	Canola (rapeseed)	Kilograms per hectare	193	units	0	v115114912	12.18.16	1700				0
2015	British Columbia	2016A000259	Average yield (kilograms per hectare)	Canola (rapeseed)	Kilograms per hectare	193	units	0	v115114912	12.18.16	1900				0
2016	British Columbia	2016A000259	Average yield (kilograms per hectare)	Canola (rapeseed)	Kilograms per hectare	193	units	0	v115114912	12.18.16	2300				0
2017	British Columbia	2016A000259	Average yield (kilograms per hectare)	Canola (rapeseed)	Kilograms per hectare	193	units	0	v115114912	12.18.16	2000				0
2018	British Columbia	2016A000259	Average yield (kilograms per hectare)	Canola (rapeseed)	Kilograms per hectare	193	units	0	v115114912	12.18.16	2281				0
2019	British Columbia	2016A000259	Average yield (kilograms per hectare)	Canola (rapeseed)	Kilograms per hectare	193	units	0	v115114912	12.18.16	2331				0
2020	British Columbia	2016A000259	Average yield (kilograms per hectare)	Canola (rapeseed)	Kilograms per hectare	193	units	0	v115114912	12.18.16	1681				0
2021	British Columbia	2016A000259	Average yield (kilograms per hectare)	Canola (rapeseed)	Kilograms per hectare	193	units	0	v115114912	12.18.16	1600				0
1980	British Columbia	2016A000259	Average yield (kilograms per hectare)	Oats	Kilograms per hectare	193	units	0	v115114915	12.18.5	2650				0
1981	British Columbia	2016A000259	Average yield (kilograms per hectare)	Oats	Kilograms per hectare	193	units	0	v115114915	12.18.5	1800				0
1982	British Columbia	2016A000259	Average yield (kilograms per hectare)	Oats	Kilograms per hectare	193	units	0	v115114915	12.18.5	2290				0
1983	British Columbia	2016A000259	Average yield (kilograms per hectare)	Oats	Kilograms per hectare	193	units	0	v115114915	12.18.5	2370				0
1984	British Columbia	2016A000259	Average yield (kilograms per hectare)	Oats	Kilograms per hectare	193	units	0	v115114915	12.18.5	2020				0
1985	British Columbia	2016A000259	Average yield (kilograms per hectare)	Oats	Kilograms per hectare	193	units	0	v115114915	12.18.5	1520				0
1986	British Columbia	2016A000259	Average yield (kilograms per hectare)	Oats	Kilograms per hectare	193	units	0	v115114915	12.18.5	2300				0
1987	British Columbia	2016A000259	Average yield (kilograms per hectare)	Oats	Kilograms per hectare	193	units	0	v115114915	12.18.5	2300				0
1988	British Columbia	2016A000259	Average yield (kilograms per hectare)	Oats	Kilograms per hectare	193	units	0	v115114915	12.18.5	2700				0
1989	British Columbia	2016A000259	Average yield (kilograms per hectare)	Oats	Kilograms per hectare	193	units	0	v115114915	12.18.5	2500				0
1990	British Columbia	2016A000259	Average yield (kilograms per hectare)	Oats	Kilograms per hectare	193	units	0	v115114915	12.18.5	2400				0
1991	British Columbia	2016A000259	Average yield (kilograms per hectare)	Oats	Kilograms per hectare	193	units	0	v115114915	12.18.5	2400				0
1992	British Columbia	2016A000259	Average yield (kilograms per hectare)	Oats	Kilograms per hectare	193	units	0	v115114915	12.18.5	1400				0
1993	British Columbia	2016A000259	Average yield (kilograms per hectare)	Oats	Kilograms per hectare	193	units	0	v115114915	12.18.5	2700				0
1994	British Columbia	2016A000259	Average yield (kilograms per hectare)	Oats	Kilograms per hectare	193	units	0	v115114915	12.18.5	2400				0
1995	British Columbia	2016A000259	Average yield (kilograms per hectare)	Oats	Kilograms per hectare	193	units	0	v115114915	12.18.5	2800				0
1996	British Columbia	2016A000259	Average yield (kilograms per hectare)	Oats	Kilograms per hectare	193	units	0	v115114915	12.18.5	2200				0
1997	British Columbia	2016A000259	Average yield (kilograms per hectare)	Oats	Kilograms per hectare	193	units	0	v115114915	12.18.5	2800				0
1998	British Columbia	2016A000259	Average yield (kilograms per hectare)	Oats	Kilograms per hectare	193	units	0	v115114915	12.18.5	2500				0
1999	British Columbia	2016A000259	Average yield (kilograms per hectare)	Oats	Kilograms per hectare	193	units	0	v115114915	12.18.5	2500				0
2000	British Columbia	2016A000259	Average yield (kilograms per hectare)	Oats	Kilograms per hectare	193	units	0	v115114915	12.18.5	2300				0
2001	British Columbia	2016A000259	Average yield (kilograms per hectare)	Oats	Kilograms per hectare	193	units	0	v115114915	12.18.5	2600				0
2002	British Columbia	2016A000259	Average yield (kilograms per hectare)	Oats	Kilograms per hectare	193	units	0	v115114915	12.18.5	2100				0
2003	British Columbia	2016A000259	Average yield (kilograms per hectare)	Oats	Kilograms per hectare	193	units	0	v115114915	12.18.5	3100				0
2004	British Columbia	2016A000259	Average yield (kilograms per hectare)	Oats	Kilograms per hectare	193	units	0	v115114915	12.18.5	2900				0
2005	British Columbia	2016A000259	Average yield (kilograms per hectare)	Oats	Kilograms per hectare	193	units	0	v115114915	12.18.5	3100				0
2006	British Columbia	2016A000259	Average yield (kilograms per hectare)	Oats	Kilograms per hectare	193	units	0	v115114915	12.18.5	1900				0
2007	British Columbia	2016A000259	Average yield (kilograms per hectare)	Oats	Kilograms per hectare	193	units	0	v115114915	12.18.5	2700				0
2008	British Columbia	2016A000259	Average yield (kilograms per hectare)	Oats	Kilograms per hectare	193	units	0	v115114915	12.18.5	2100				0
2009	British Columbia	2016A000259	Average yield (kilograms per hectare)	Oats	Kilograms per hectare	193	units	0	v115114915	12.18.5	2800				0
2010	British Columbia	2016A000259	Average yield (kilograms per hectare)	Oats	Kilograms per hectare	193	units	0	v115114915	12.18.5	2000				0
2011	British Columbia	2016A000259	Average yield (kilograms per hectare)	Oats	Kilograms per hectare	193	units	0	v115114915	12.18.5	3100				0
2012	British Columbia	2016A000259	Average yield (kilograms per hectare)	Oats	Kilograms per hectare	193	units	0	v115114915	12.18.5	2500				0
2013	British Columbia	2016A000259	Average yield (kilograms per hectare)	Oats	Kilograms per hectare	193	units	0	v115114915	12.18.5	3000				0
2014	British Columbia	2016A000259	Average yield (kilograms per hectare)	Oats	Kilograms per hectare	193	units	0	v115114915	12.18.5	2600				0
2015	British Columbia	2016A000259	Average yield (kilograms per hectare)	Oats	Kilograms per hectare	193	units	0	v115114915	12.18.5	2900				0
2016	British Columbia	2016A000259	Average yield (kilograms per hectare)	Oats	Kilograms per hectare	193	units	0	v115114915	12.18.5	3800				0
2017	British Columbia	2016A000259	Average yield (kilograms per hectare)	Oats	Kilograms per hectare	193	units	0	v115114915	12.18.5	3400				0
2018	British Columbia	2016A000259	Average yield (kilograms per hectare)	Oats	Kilograms per hectare	193	units	0	v115114915	12.18.5	3242				0
2019	British Columbia	2016A000259	Average yield (kilograms per hectare)	Oats	Kilograms per hectare	193	units	0	v115114915	12.18.5	3476				0
2020	British Columbia	2016A000259	Average yield (kilograms per hectare)	Oats	Kilograms per hectare	193	units	0	v115114915	12.18.5	2891				0
2021	British Columbia	2016A000259	Average yield (kilograms per hectare)	Oats	Kilograms per hectare	193	units	0	v115114915	12.18.5	2912				0
1980	British Columbia	2016A000259	Average yield (kilograms per hectare)	Tame hay	Kilograms per hectare	193	units	0	v115114919	12.18.28	6760				0
1981	British Columbia	2016A000259	Average yield (kilograms per hectare)	Tame hay	Kilograms per hectare	193	units	0	v115114919	12.18.28	6260				0
1982	British Columbia	2016A000259	Average yield (kilograms per hectare)	Tame hay	Kilograms per hectare	193	units	0	v115114919	12.18.28	5610				0
1983	British Columbia	2016A000259	Average yield (kilograms per hectare)	Tame hay	Kilograms per hectare	193	units	0	v115114919	12.18.28	6130				0
1984	British Columbia	2016A000259	Average yield (kilograms per hectare)	Tame hay	Kilograms per hectare	193	units	0	v115114919	12.18.28	5770				0
1985	British Columbia	2016A000259	Average yield (kilograms per hectare)	Tame hay	Kilograms per hectare	193	units	0	v115114919	12.18.28	4560				0
1986	British Columbia	2016A000259	Average yield (kilograms per hectare)	Tame hay	Kilograms per hectare	193	units	0	v115114919	12.18.28	5410				0
1987	British Columbia	2016A000259	Average yield (kilograms per hectare)	Tame hay	Kilograms per hectare	193	units	0	v115114919	12.18.28	5870				0
1988	British Columbia	2016A000259	Average yield (kilograms per hectare)	Tame hay	Kilograms per hectare	193	units	0	v115114919	12.18.28	6860				0
1989	British Columbia	2016A000259	Average yield (kilograms per hectare)	Tame hay	Kilograms per hectare	193	units	0	v115114919	12.18.28	6010				0
1990	British Columbia	2016A000259	Average yield (kilograms per hectare)	Tame hay	Kilograms per hectare	193	units	0	v115114919	12.18.28	6200				0
1991	British Columbia	2016A000259	Average yield (kilograms per hectare)	Tame hay	Kilograms per hectare	193	units	0	v115114919	12.18.28	4940				0
1992	British Columbia	2016A000259	Average yield (kilograms per hectare)	Tame hay	Kilograms per hectare	193	units	0	v115114919	12.18.28	3960				0
1993	British Columbia	2016A000259	Average yield (kilograms per hectare)	Tame hay	Kilograms per hectare	193	units	0	v115114919	12.18.28	4700				0
1994	British Columbia	2016A000259	Average yield (kilograms per hectare)	Tame hay	Kilograms per hectare	193	units	0	v115114919	12.18.28	4100				0
1995	British Columbia	2016A000259	Average yield (kilograms per hectare)	Tame hay	Kilograms per hectare	193	units	0	v115114919	12.18.28	4800				0
1996	British Columbia	2016A000259	Average yield (kilograms per hectare)	Tame hay	Kilograms per hectare	193	units	0	v115114919	12.18.28	5500				0
1997	British Columbia	2016A000259	Average yield (kilograms per hectare)	Tame hay	Kilograms per hectare	193	units	0	v115114919	12.18.28	4800				0
1998	British Columbia	2016A000259	Average yield (kilograms per hectare)	Tame hay	Kilograms per hectare	193	units	0	v115114919	12.18.28	3000				0
1999	British Columbia	2016A000259	Average yield (kilograms per hectare)	Tame hay	Kilograms per hectare	193	units	0	v115114919	12.18.28	3730				0
2000	British Columbia	2016A000259	Average yield (kilograms per hectare)	Tame hay	Kilograms per hectare	193	units	0	v115114919	12.18.28	3540				0
2001	British Columbia	2016A000259	Average yield (kilograms per hectare)	Tame hay	Kilograms per hectare	193	units	0	v115114919	12.18.28	3580				0
2002	British Columbia	2016A000259	Average yield (kilograms per hectare)	Tame hay	Kilograms per hectare	193	units	0	v115114919	12.18.28	3580				0
2003	British Columbia	2016A000259	Average yield (kilograms per hectare)	Tame hay	Kilograms per hectare	193	units	0	v115114919	12.18.28	3110				0
2004	British Columbia	2016A000259	Average yield (kilograms per hectare)	Tame hay	Kilograms per hectare	193	units	0	v115114919	12.18.28	2810				0
2005	British Columbia	2016A000259	Average yield (kilograms per hectare)	Tame hay	Kilograms per hectare	193	units	0	v115114919	12.18.28	4200				0
2006	British Columbia	2016A000259	Average yield (kilograms per hectare)	Tame hay	Kilograms per hectare	193	units	0	v115114919	12.18.28	3760				0
2007	British Columbia	2016A000259	Average yield (kilograms per hectare)	Tame hay	Kilograms per hectare	193	units	0	v115114919	12.18.28	4030				0
2008	British Columbia	2016A000259	Average yield (kilograms per hectare)	Tame hay	Kilograms per hectare	193	units	0	v115114919	12.18.28	3940				0
2009	British Columbia	2016A000259	Average yield (kilograms per hectare)	Tame hay	Kilograms per hectare	193	units	0	v115114919	12.18.28	3360				0
2010	British Columbia	2016A000259	Average yield (kilograms per hectare)	Tame hay	Kilograms per hectare	193	units	0	v115114919	12.18.28	3660				0
2011	British Columbia	2016A000259	Average yield (kilograms per hectare)	Tame hay	Kilograms per hectare	193	units	0	v115114919	12.18.28	4870				0
2012	British Columbia	2016A000259	Average yield (kilograms per hectare)	Tame hay	Kilograms per hectare	193	units	0	v115114919	12.18.28	3640				0
2013	British Columbia	2016A000259	Average yield (kilograms per hectare)	Tame hay	Kilograms per hectare	193	units	0	v115114919	12.18.28	5440				0
2014	British Columbia	2016A000259	Average yield (kilograms per hectare)	Tame hay	Kilograms per hectare	193	units	0	v115114919	12.18.28	3910				0
2015	British Columbia	2016A000259	Average yield (kilograms per hectare)	Tame hay	Kilograms per hectare	193	units	0	v115114919	12.18.28	4140				0
2016	British Columbia	2016A000259	Average yield (kilograms per hectare)	Tame hay	Kilograms per hectare	193	units	0	v115114919	12.18.28	4850				0
2017	British Columbia	2016A000259	Average yield (kilograms per hectare)	Tame hay	Kilograms per hectare	193	units	0	v115114919	12.18.28	4660				0
2018	British Columbia	2016A000259	Average yield (kilograms per hectare)	Tame hay	Kilograms per hectare	193	units	0	v115114919	12.18.28	3434				0
2019	British Columbia	2016A000259	Average yield (kilograms per hectare)	Tame hay	Kilograms per hectare	193	units	0	v115114919	12.18.28	4080				0
2020	British Columbia	2016A000259	Average yield (kilograms per hectare)	Tame hay	Kilograms per hectare	193	units	0	v115114919	12.18.28	4617				0
2021	British Columbia	2016A000259	Average yield (kilograms per hectare)	Tame hay	Kilograms per hectare	193	units	0	v115114919	12.18.28	2960				0
2018	British Columbia	2016A000259	Average yield (kilograms per hectare)	Wheat, durum	Kilograms per hectare	193	units	0	v1001388149	12.18.4	2272				0
2019	British Columbia	2016A000259	Average yield (kilograms per hectare)	Wheat, durum	Kilograms per hectare	193	units	0	v1001388149	12.18.4		..			0
2020	British Columbia	2016A000259	Average yield (kilograms per hectare)	Wheat, durum	Kilograms per hectare	193	units	0	v1001388149	12.18.4		..			0
2021	British Columbia	2016A000259	Average yield (kilograms per hectare)	Wheat, durum	Kilograms per hectare	193	units	0	v1001388149	12.18.4		F			0
1980	British Columbia	2016A000259	Average yield (kilograms per hectare)	Wheat, spring	Kilograms per hectare	193	units	0	v115114921	12.18.2	2615				0
1981	British Columbia	2016A000259	Average yield (kilograms per hectare)	Wheat, spring	Kilograms per hectare	193	units	0	v115114921	12.18.2	2030				0
1982	British Columbia	2016A000259	Average yield (kilograms per hectare)	Wheat, spring	Kilograms per hectare	193	units	0	v115114921	12.18.2	1900				0
1983	British Columbia	2016A000259	Average yield (kilograms per hectare)	Wheat, spring	Kilograms per hectare	193	units	0	v115114921	12.18.2	2610				0
1984	British Columbia	2016A000259	Average yield (kilograms per hectare)	Wheat, spring	Kilograms per hectare	193	units	0	v115114921	12.18.2	2100				0
1985	British Columbia	2016A000259	Average yield (kilograms per hectare)	Wheat, spring	Kilograms per hectare	193	units	0	v115114921	12.18.2	1550				0
1986	British Columbia	2016A000259	Average yield (kilograms per hectare)	Wheat, spring	Kilograms per hectare	193	units	0	v115114921	12.18.2	2000				0
1987	British Columbia	2016A000259	Average yield (kilograms per hectare)	Wheat, spring	Kilograms per hectare	193	units	0	v115114921	12.18.2	2400				0
1988	British Columbia	2016A000259	Average yield (kilograms per hectare)	Wheat, spring	Kilograms per hectare	193	units	0	v115114921	12.18.2	2800				0
1989	British Columbia	2016A000259	Average yield (kilograms per hectare)	Wheat, spring	Kilograms per hectare	193	units	0	v115114921	12.18.2	2400				0
1990	British Columbia	2016A000259	Average yield (kilograms per hectare)	Wheat, spring	Kilograms per hectare	193	units	0	v115114921	12.18.2	2700				0
1991	British Columbia	2016A000259	Average yield (kilograms per hectare)	Wheat, spring	Kilograms per hectare	193	units	0	v115114921	12.18.2	2500				0
1992	British Columbia	2016A000259	Average yield (kilograms per hectare)	Wheat, spring	Kilograms per hectare	193	units	0	v115114921	12.18.2	1500				0
1993	British Columbia	2016A000259	Average yield (kilograms per hectare)	Wheat, spring	Kilograms per hectare	193	units	0	v115114921	12.18.2	2400				0
1994	British Columbia	2016A000259	Average yield (kilograms per hectare)	Wheat, spring	Kilograms per hectare	193	units	0	v115114921	12.18.2	2900				0
1995	British Columbia	2016A000259	Average yield (kilograms per hectare)	Wheat, spring	Kilograms per hectare	193	units	0	v115114921	12.18.2	3200				0
1996	British Columbia	2016A000259	Average yield (kilograms per hectare)	Wheat, spring	Kilograms per hectare	193	units	0	v115114921	12.18.2	3300				0
1997	British Columbia	2016A000259	Average yield (kilograms per hectare)	Wheat, spring	Kilograms per hectare	193	units	0	v115114921	12.18.2	3100				0
1998	British Columbia	2016A000259	Average yield (kilograms per hectare)	Wheat, spring	Kilograms per hectare	193	units	0	v115114921	12.18.2	2800				0
1999	British Columbia	2016A000259	Average yield (kilograms per hectare)	Wheat, spring	Kilograms per hectare	193	units	0	v115114921	12.18.2	2500				0
2000	British Columbia	2016A000259	Average yield (kilograms per hectare)	Wheat, spring	Kilograms per hectare	193	units	0	v115114921	12.18.2	2700				0
2001	British Columbia	2016A000259	Average yield (kilograms per hectare)	Wheat, spring	Kilograms per hectare	193	units	0	v115114921	12.18.2	2800				0
2002	British Columbia	2016A000259	Average yield (kilograms per hectare)	Wheat, spring	Kilograms per hectare	193	units	0	v115114921	12.18.2	2700				0
2003	British Columbia	2016A000259	Average yield (kilograms per hectare)	Wheat, spring	Kilograms per hectare	193	units	0	v115114921	12.18.2	2700				0
2004	British Columbia	2016A000259	Average yield (kilograms per hectare)	Wheat, spring	Kilograms per hectare	193	units	0	v115114921	12.18.2	2500				0
2005	British Columbia	2016A000259	Average yield (kilograms per hectare)	Wheat, spring	Kilograms per hectare	193	units	0	v115114921	12.18.2	3200				0
2006	British Columbia	2016A000259	Average yield (kilograms per hectare)	Wheat, spring	Kilograms per hectare	193	units	0	v115114921	12.18.2	1900				0
2007	British Columbia	2016A000259	Average yield (kilograms per hectare)	Wheat, spring	Kilograms per hectare	193	units	0	v115114921	12.18.2	3000				0
2008	British Columbia	2016A000259	Average yield (kilograms per hectare)	Wheat, spring	Kilograms per hectare	193	units	0	v115114921	12.18.2	1900				0
2009	British Columbia	2016A000259	Average yield (kilograms per hectare)	Wheat, spring	Kilograms per hectare	193	units	0	v115114921	12.18.2	2300				0
2010	British Columbia	2016A000259	Average yield (kilograms per hectare)	Wheat, spring	Kilograms per hectare	193	units	0	v115114921	12.18.2	1800				0
2011	British Columbia	2016A000259	Average yield (kilograms per hectare)	Wheat, spring	Kilograms per hectare	193	units	0	v115114921	12.18.2	3900				0
2012	British Columbia	2016A000259	Average yield (kilograms per hectare)	Wheat, spring	Kilograms per hectare	193	units	0	v115114921	12.18.2	3200				0
2013	British Columbia	2016A000259	Average yield (kilograms per hectare)	Wheat, spring	Kilograms per hectare	193	units	0	v115114921	12.18.2	4000				0
2014	British Columbia	2016A000259	Average yield (kilograms per hectare)	Wheat, spring	Kilograms per hectare	193	units	0	v115114921	12.18.2	2900				0
2015	British Columbia	2016A000259	Average yield (kilograms per hectare)	Wheat, spring	Kilograms per hectare	193	units	0	v115114921	12.18.2	3400				0
2016	British Columbia	2016A000259	Average yield (kilograms per hectare)	Wheat, spring	Kilograms per hectare	193	units	0	v115114921	12.18.2	3900				0
2017	British Columbia	2016A000259	Average yield (kilograms per hectare)	Wheat, spring	Kilograms per hectare	193	units	0	v115114921	12.18.2	3600				0
2018	British Columbia	2016A000259	Average yield (kilograms per hectare)	Wheat, spring	Kilograms per hectare	193	units	0	v115114921	12.18.2	3800				0
2019	British Columbia	2016A000259	Average yield (kilograms per hectare)	Wheat, spring	Kilograms per hectare	193	units	0	v115114921	12.18.2	3813		r		0
2020	British Columbia	2016A000259	Average yield (kilograms per hectare)	Wheat, spring	Kilograms per hectare	193	units	0	v115114921	12.18.2	2880				0
2021	British Columbia	2016A000259	Average yield (kilograms per hectare)	Wheat, spring	Kilograms per hectare	193	units	0	v115114921	12.18.2	2301				0
1980	British Columbia	2016A000259	Average yield (kilograms per hectare)	Wheat, winter remaining	Kilograms per hectare	193	units	0	v115114927	12.18.3		..			0
1981	British Columbia	2016A000259	Average yield (kilograms per hectare)	Wheat, winter remaining	Kilograms per hectare	193	units	0	v115114927	12.18.3		..			0
1982	British Columbia	2016A000259	Average yield (kilograms per hectare)	Wheat, winter remaining	Kilograms per hectare	193	units	0	v115114927	12.18.3		..			0
1983	British Columbia	2016A000259	Average yield (kilograms per hectare)	Wheat, winter remaining	Kilograms per hectare	193	units	0	v115114927	12.18.3		..			0
1984	British Columbia	2016A000259	Average yield (kilograms per hectare)	Wheat, winter remaining	Kilograms per hectare	193	units	0	v115114927	12.18.3		..			0
1985	British Columbia	2016A000259	Average yield (kilograms per hectare)	Wheat, winter remaining	Kilograms per hectare	193	units	0	v115114927	12.18.3		..			0
1986	British Columbia	2016A000259	Average yield (kilograms per hectare)	Wheat, winter remaining	Kilograms per hectare	193	units	0	v115114927	12.18.3		..			0
1987	British Columbia	2016A000259	Average yield (kilograms per hectare)	Wheat, winter remaining	Kilograms per hectare	193	units	0	v115114927	12.18.3		..			0
1988	British Columbia	2016A000259	Average yield (kilograms per hectare)	Wheat, winter remaining	Kilograms per hectare	193	units	0	v115114927	12.18.3		..			0
1989	British Columbia	2016A000259	Average yield (kilograms per hectare)	Wheat, winter remaining	Kilograms per hectare	193	units	0	v115114927	12.18.3		..			0
1990	British Columbia	2016A000259	Average yield (kilograms per hectare)	Wheat, winter remaining	Kilograms per hectare	193	units	0	v115114927	12.18.3		..			0
1991	British Columbia	2016A000259	Average yield (kilograms per hectare)	Wheat, winter remaining	Kilograms per hectare	193	units	0	v115114927	12.18.3	2500				0
1992	British Columbia	2016A000259	Average yield (kilograms per hectare)	Wheat, winter remaining	Kilograms per hectare	193	units	0	v115114927	12.18.3	0				0
1993	British Columbia	2016A000259	Average yield (kilograms per hectare)	Wheat, winter remaining	Kilograms per hectare	193	units	0	v115114927	12.18.3	0				0
1994	British Columbia	2016A000259	Average yield (kilograms per hectare)	Wheat, winter remaining	Kilograms per hectare	193	units	0	v115114927	12.18.3	0				0
1995	British Columbia	2016A000259	Average yield (kilograms per hectare)	Wheat, winter remaining	Kilograms per hectare	193	units	0	v115114927	12.18.3	0				0
1996	British Columbia	2016A000259	Average yield (kilograms per hectare)	Wheat, winter remaining	Kilograms per hectare	193	units	0	v115114927	12.18.3	0				0
1997	British Columbia	2016A000259	Average yield (kilograms per hectare)	Wheat, winter remaining	Kilograms per hectare	193	units	0	v115114927	12.18.3	0				0
1998	British Columbia	2016A000259	Average yield (kilograms per hectare)	Wheat, winter remaining	Kilograms per hectare	193	units	0	v115114927	12.18.3		..			0
1999	British Columbia	2016A000259	Average yield (kilograms per hectare)	Wheat, winter remaining	Kilograms per hectare	193	units	0	v115114927	12.18.3		..			0
2000	British Columbia	2016A000259	Average yield (kilograms per hectare)	Wheat, winter remaining	Kilograms per hectare	193	units	0	v115114927	12.18.3		..			0
2001	British Columbia	2016A000259	Average yield (kilograms per hectare)	Wheat, winter remaining	Kilograms per hectare	193	units	0	v115114927	12.18.3		..			0
2002	British Columbia	2016A000259	Average yield (kilograms per hectare)	Wheat, winter remaining	Kilograms per hectare	193	units	0	v115114927	12.18.3		..			0
2003	British Columbia	2016A000259	Average yield (kilograms per hectare)	Wheat, winter remaining	Kilograms per hectare	193	units	0	v115114927	12.18.3		..			0
2004	British Columbia	2016A000259	Average yield (kilograms per hectare)	Wheat, winter remaining	Kilograms per hectare	193	units	0	v115114927	12.18.3		..			0
2005	British Columbia	2016A000259	Average yield (kilograms per hectare)	Wheat, winter remaining	Kilograms per hectare	193	units	0	v115114927	12.18.3		..			0
2006	British Columbia	2016A000259	Average yield (kilograms per hectare)	Wheat, winter remaining	Kilograms per hectare	193	units	0	v115114927	12.18.3		..			0
2007	British Columbia	2016A000259	Average yield (kilograms per hectare)	Wheat, winter remaining	Kilograms per hectare	193	units	0	v115114927	12.18.3		..			0
2008	British Columbia	2016A000259	Average yield (kilograms per hectare)	Wheat, winter remaining	Kilograms per hectare	193	units	0	v115114927	12.18.3		..			0
2009	British Columbia	2016A000259	Average yield (kilograms per hectare)	Wheat, winter remaining	Kilograms per hectare	193	units	0	v115114927	12.18.3		..			0
2010	British Columbia	2016A000259	Average yield (kilograms per hectare)	Wheat, winter remaining	Kilograms per hectare	193	units	0	v115114927	12.18.3		..			0
2011	British Columbia	2016A000259	Average yield (kilograms per hectare)	Wheat, winter remaining	Kilograms per hectare	193	units	0	v115114927	12.18.3		..			0
2012	British Columbia	2016A000259	Average yield (kilograms per hectare)	Wheat, winter remaining	Kilograms per hectare	193	units	0	v115114927	12.18.3		..			0
2013	British Columbia	2016A000259	Average yield (kilograms per hectare)	Wheat, winter remaining	Kilograms per hectare	193	units	0	v115114927	12.18.3		..			0
2014	British Columbia	2016A000259	Average yield (kilograms per hectare)	Wheat, winter remaining	Kilograms per hectare	193	units	0	v115114927	12.18.3		..			0
2015	British Columbia	2016A000259	Average yield (kilograms per hectare)	Wheat, winter remaining	Kilograms per hectare	193	units	0	v115114927	12.18.3		..			0
2016	British Columbia	2016A000259	Average yield (kilograms per hectare)	Wheat, winter remaining	Kilograms per hectare	193	units	0	v115114927	12.18.3		..			0
2017	British Columbia	2016A000259	Average yield (kilograms per hectare)	Wheat, winter remaining	Kilograms per hectare	193	units	0	v115114927	12.18.3		..			0
2018	British Columbia	2016A000259	Average yield (kilograms per hectare)	Wheat, winter remaining	Kilograms per hectare	193	units	0	v115114927	12.18.3	3817				0
2019	British Columbia	2016A000259	Average yield (kilograms per hectare)	Wheat, winter remaining	Kilograms per hectare	193	units	0	v115114927	12.18.3	3907				0
2020	British Columbia	2016A000259	Average yield (kilograms per hectare)	Wheat, winter remaining	Kilograms per hectare	193	units	0	v115114927	12.18.3	3289				0
2021	British Columbia	2016A000259	Average yield (kilograms per hectare)	Wheat, winter remaining	Kilograms per hectare	193	units	0	v115114927	12.18.3	3825				0
