# Supplementary material for: The unprecedented Pacific Northwest heatwave of June 2021
Source: Nat Commun. 2023 Feb 9;14:727. doi: 10.1038/s41467-023-36289-3 (PMC9910268; doi:10.1038/s41467-023-36289-3)
Supplement: Supplementary file 2 — Source Data [file 41467_2023_36289_MOESM2_ESM.zip › June2021_data/agriculture/bc_veg.xls]

## Sheet: 3210036501_databaseLoadingData-
REF_DATE	GEO	DGUID	Estimates	Commodity	UOM	UOM_ID	SCALAR_FACTOR	SCALAR_ID	VECTOR	COORDINATE	VALUE	STATUS	SYMBOL	TERMINATED	DECIMALS
2007	British Columbia	2016A000259	Area planted (hectares)	Fresh Brussels sprouts [114221361]	Hectares	149	units	0	v52152844	14.7.20	344				0
2008	British Columbia	2016A000259	Area planted (hectares)	Fresh Brussels sprouts [114221361]	Hectares	149	units	0	v52152844	14.7.20	291				0
2009	British Columbia	2016A000259	Area planted (hectares)	Fresh Brussels sprouts [114221361]	Hectares	149	units	0	v52152844	14.7.20	346	E			0
2010	British Columbia	2016A000259	Area planted (hectares)	Fresh Brussels sprouts [114221361]	Hectares	149	units	0	v52152844	14.7.20	400				0
2011	British Columbia	2016A000259	Area planted (hectares)	Fresh Brussels sprouts [114221361]	Hectares	149	units	0	v52152844	14.7.20	310				0
2012	British Columbia	2016A000259	Area planted (hectares)	Fresh Brussels sprouts [114221361]	Hectares	149	units	0	v52152844	14.7.20	283				0
2013	British Columbia	2016A000259	Area planted (hectares)	Fresh Brussels sprouts [114221361]	Hectares	149	units	0	v52152844	14.7.20	256				0
2014	British Columbia	2016A000259	Area planted (hectares)	Fresh Brussels sprouts [114221361]	Hectares	149	units	0	v52152844	14.7.20	229				0
2015	British Columbia	2016A000259	Area planted (hectares)	Fresh Brussels sprouts [114221361]	Hectares	149	units	0	v52152844	14.7.20	202				0
2016	British Columbia	2016A000259	Area planted (hectares)	Fresh Brussels sprouts [114221361]	Hectares	149	units	0	v52152844	14.7.20	175				0
2017	British Columbia	2016A000259	Area planted (hectares)	Fresh Brussels sprouts [114221361]	Hectares	149	units	0	v52152844	14.7.20	172				0
2018	British Columbia	2016A000259	Area planted (hectares)	Fresh Brussels sprouts [114221361]	Hectares	149	units	0	v52152844	14.7.20	176				0
2019	British Columbia	2016A000259	Area planted (hectares)	Fresh Brussels sprouts [114221361]	Hectares	149	units	0	v52152844	14.7.20	187				0
2020	British Columbia	2016A000259	Area planted (hectares)	Fresh Brussels sprouts [114221361]	Hectares	149	units	0	v52152844	14.7.20	223				0
2021	British Columbia	2016A000259	Area planted (hectares)	Fresh Brussels sprouts [114221361]	Hectares	149	units	0	v52152844	14.7.20	243				0
2002	British Columbia	2016A000259	Area planted (hectares)	Fresh cabbage [11422132]	Hectares	149	units	0	v52152828	14.7.4	332				0
2003	British Columbia	2016A000259	Area planted (hectares)	Fresh cabbage [11422132]	Hectares	149	units	0	v52152828	14.7.4	265				0
2004	British Columbia	2016A000259	Area planted (hectares)	Fresh cabbage [11422132]	Hectares	149	units	0	v52152828	14.7.4	269				0
2005	British Columbia	2016A000259	Area planted (hectares)	Fresh cabbage [11422132]	Hectares	149	units	0	v52152828	14.7.4	196				0
2006	British Columbia	2016A000259	Area planted (hectares)	Fresh cabbage [11422132]	Hectares	149	units	0	v52152828	14.7.4	243				0
2007	British Columbia	2016A000259	Area planted (hectares)	Fresh cabbage [11422132]	Hectares	149	units	0	v52152828	14.7.4	229				0
2008	British Columbia	2016A000259	Area planted (hectares)	Fresh cabbage [11422132]	Hectares	149	units	0	v52152828	14.7.4	291				0
2009	British Columbia	2016A000259	Area planted (hectares)	Fresh cabbage [11422132]	Hectares	149	units	0	v52152828	14.7.4	318				0
2010	British Columbia	2016A000259	Area planted (hectares)	Fresh cabbage [11422132]	Hectares	149	units	0	v52152828	14.7.4	299				0
2011	British Columbia	2016A000259	Area planted (hectares)	Fresh cabbage [11422132]	Hectares	149	units	0	v52152828	14.7.4	431				0
2012	British Columbia	2016A000259	Area planted (hectares)	Fresh cabbage [11422132]	Hectares	149	units	0	v52152828	14.7.4	439				0
2013	British Columbia	2016A000259	Area planted (hectares)	Fresh cabbage [11422132]	Hectares	149	units	0	v52152828	14.7.4	407				0
2014	British Columbia	2016A000259	Area planted (hectares)	Fresh cabbage [11422132]	Hectares	149	units	0	v52152828	14.7.4	411				0
2015	British Columbia	2016A000259	Area planted (hectares)	Fresh cabbage [11422132]	Hectares	149	units	0	v52152828	14.7.4	384				0
2016	British Columbia	2016A000259	Area planted (hectares)	Fresh cabbage [11422132]	Hectares	149	units	0	v52152828	14.7.4	416				0
2017	British Columbia	2016A000259	Area planted (hectares)	Fresh cabbage [11422132]	Hectares	149	units	0	v52152828	14.7.4	415				0
2018	British Columbia	2016A000259	Area planted (hectares)	Fresh cabbage [11422132]	Hectares	149	units	0	v52152828	14.7.4	462				0
2019	British Columbia	2016A000259	Area planted (hectares)	Fresh cabbage [11422132]	Hectares	149	units	0	v52152828	14.7.4	470				0
2020	British Columbia	2016A000259	Area planted (hectares)	Fresh cabbage [11422132]	Hectares	149	units	0	v52152828	14.7.4	450				0
2021	British Columbia	2016A000259	Area planted (hectares)	Fresh cabbage [11422132]	Hectares	149	units	0	v52152828	14.7.4	515				0
2002	British Columbia	2016A000259	Area planted (hectares)	Fresh sweet corn [114221811]	Hectares	149	units	0	v52152832	14.7.8	1113				0
2003	British Columbia	2016A000259	Area planted (hectares)	Fresh sweet corn [114221811]	Hectares	149	units	0	v52152832	14.7.8	1133				0
2004	British Columbia	2016A000259	Area planted (hectares)	Fresh sweet corn [114221811]	Hectares	149	units	0	v52152832	14.7.8	1093				0
2005	British Columbia	2016A000259	Area planted (hectares)	Fresh sweet corn [114221811]	Hectares	149	units	0	v52152832	14.7.8	1093				0
2006	British Columbia	2016A000259	Area planted (hectares)	Fresh sweet corn [114221811]	Hectares	149	units	0	v52152832	14.7.8	1376				0
2007	British Columbia	2016A000259	Area planted (hectares)	Fresh sweet corn [114221811]	Hectares	149	units	0	v52152832	14.7.8	1376				0
2008	British Columbia	2016A000259	Area planted (hectares)	Fresh sweet corn [114221811]	Hectares	149	units	0	v52152832	14.7.8	1226				0
2009	British Columbia	2016A000259	Area planted (hectares)	Fresh sweet corn [114221811]	Hectares	149	units	0	v52152832	14.7.8	858				0
2010	British Columbia	2016A000259	Area planted (hectares)	Fresh sweet corn [114221811]	Hectares	149	units	0	v52152832	14.7.8	981				0
2011	British Columbia	2016A000259	Area planted (hectares)	Fresh sweet corn [114221811]	Hectares	149	units	0	v52152832	14.7.8	1301				0
2012	British Columbia	2016A000259	Area planted (hectares)	Fresh sweet corn [114221811]	Hectares	149	units	0	v52152832	14.7.8	1255				0
2013	British Columbia	2016A000259	Area planted (hectares)	Fresh sweet corn [114221811]	Hectares	149	units	0	v52152832	14.7.8	1207				0
2014	British Columbia	2016A000259	Area planted (hectares)	Fresh sweet corn [114221811]	Hectares	149	units	0	v52152832	14.7.8	1160				0
2015	British Columbia	2016A000259	Area planted (hectares)	Fresh sweet corn [114221811]	Hectares	149	units	0	v52152832	14.7.8	1113				0
2016	British Columbia	2016A000259	Area planted (hectares)	Fresh sweet corn [114221811]	Hectares	149	units	0	v52152832	14.7.8	1066				0
2017	British Columbia	2016A000259	Area planted (hectares)	Fresh sweet corn [114221811]	Hectares	149	units	0	v52152832	14.7.8	1020				0
2018	British Columbia	2016A000259	Area planted (hectares)	Fresh sweet corn [114221811]	Hectares	149	units	0	v52152832	14.7.8	1012				0
2019	British Columbia	2016A000259	Area planted (hectares)	Fresh sweet corn [114221811]	Hectares	149	units	0	v52152832	14.7.8	1031				0
2020	British Columbia	2016A000259	Area planted (hectares)	Fresh sweet corn [114221811]	Hectares	149	units	0	v52152832	14.7.8	955				0
2021	British Columbia	2016A000259	Area planted (hectares)	Fresh sweet corn [114221811]	Hectares	149	units	0	v52152832	14.7.8	1020				0
2002	British Columbia	2016A000259	Area planted (hectares)	Fresh lettuce [11422131]	Hectares	149	units	0	v52152834	14.7.10	210				0
2003	British Columbia	2016A000259	Area planted (hectares)	Fresh lettuce [11422131]	Hectares	149	units	0	v52152834	14.7.10	239				0
2004	British Columbia	2016A000259	Area planted (hectares)	Fresh lettuce [11422131]	Hectares	149	units	0	v52152834	14.7.10	237				0
2005	British Columbia	2016A000259	Area planted (hectares)	Fresh lettuce [11422131]	Hectares	149	units	0	v52152834	14.7.10	196				0
2006	British Columbia	2016A000259	Area planted (hectares)	Fresh lettuce [11422131]	Hectares	149	units	0	v52152834	14.7.10	275				0
2007	British Columbia	2016A000259	Area planted (hectares)	Fresh lettuce [11422131]	Hectares	149	units	0	v52152834	14.7.10	162				0
2008	British Columbia	2016A000259	Area planted (hectares)	Fresh lettuce [11422131]	Hectares	149	units	0	v52152834	14.7.10	176				0
2009	British Columbia	2016A000259	Area planted (hectares)	Fresh lettuce [11422131]	Hectares	149	units	0	v52152834	14.7.10	225				0
2010	British Columbia	2016A000259	Area planted (hectares)	Fresh lettuce [11422131]	Hectares	149	units	0	v52152834	14.7.10	338				0
2011	British Columbia	2016A000259	Area planted (hectares)	Fresh lettuce [11422131]	Hectares	149	units	0	v52152834	14.7.10	238				0
2012	British Columbia	2016A000259	Area planted (hectares)	Fresh lettuce [11422131]	Hectares	149	units	0	v52152834	14.7.10	240				0
2013	British Columbia	2016A000259	Area planted (hectares)	Fresh lettuce [11422131]	Hectares	149	units	0	v52152834	14.7.10	242				0
2014	British Columbia	2016A000259	Area planted (hectares)	Fresh lettuce [11422131]	Hectares	149	units	0	v52152834	14.7.10	245				0
2015	British Columbia	2016A000259	Area planted (hectares)	Fresh lettuce [11422131]	Hectares	149	units	0	v52152834	14.7.10	247				0
2016	British Columbia	2016A000259	Area planted (hectares)	Fresh lettuce [11422131]	Hectares	149	units	0	v52152834	14.7.10	249				0
2017	British Columbia	2016A000259	Area planted (hectares)	Fresh lettuce [11422131]	Hectares	149	units	0	v52152834	14.7.10	222				0
2018	British Columbia	2016A000259	Area planted (hectares)	Fresh lettuce [11422131]	Hectares	149	units	0	v52152834	14.7.10	221				0
2019	British Columbia	2016A000259	Area planted (hectares)	Fresh lettuce [11422131]	Hectares	149	units	0	v52152834	14.7.10	210				0
2020	British Columbia	2016A000259	Area planted (hectares)	Fresh lettuce [11422131]	Hectares	149	units	0	v52152834	14.7.10	167				0
2021	British Columbia	2016A000259	Area planted (hectares)	Fresh lettuce [11422131]	Hectares	149	units	0	v52152834	14.7.10	166				0
2002	British Columbia	2016A000259	Area planted (hectares)	Fresh green peas [114221611]	Hectares	149	units	0	v52152837	14.7.13	870				0
2003	British Columbia	2016A000259	Area planted (hectares)	Fresh green peas [114221611]	Hectares	149	units	0	v52152837	14.7.13	728				0
2004	British Columbia	2016A000259	Area planted (hectares)	Fresh green peas [114221611]	Hectares	149	units	0	v52152837	14.7.13	890				0
2005	British Columbia	2016A000259	Area planted (hectares)	Fresh green peas [114221611]	Hectares	149	units	0	v52152837	14.7.13	609				0
2006	British Columbia	2016A000259	Area planted (hectares)	Fresh green peas [114221611]	Hectares	149	units	0	v52152837	14.7.13	728				0
2007	British Columbia	2016A000259	Area planted (hectares)	Fresh green peas [114221611]	Hectares	149	units	0	v52152837	14.7.13	647				0
2008	British Columbia	2016A000259	Area planted (hectares)	Fresh green peas [114221611]	Hectares	149	units	0	v52152837	14.7.13	708				0
2009	British Columbia	2016A000259	Area planted (hectares)	Fresh green peas [114221611]	Hectares	149	units	0	v52152837	14.7.13	508				0
2010	British Columbia	2016A000259	Area planted (hectares)	Fresh green peas [114221611]	Hectares	149	units	0	v52152837	14.7.13	440				0
2011	British Columbia	2016A000259	Area planted (hectares)	Fresh green peas [114221611]	Hectares	149	units	0	v52152837	14.7.13	312				0
2012	British Columbia	2016A000259	Area planted (hectares)	Fresh green peas [114221611]	Hectares	149	units	0	v52152837	14.7.13	351				0
2013	British Columbia	2016A000259	Area planted (hectares)	Fresh green peas [114221611]	Hectares	149	units	0	v52152837	14.7.13	390				0
2014	British Columbia	2016A000259	Area planted (hectares)	Fresh green peas [114221611]	Hectares	149	units	0	v52152837	14.7.13	429				0
2015	British Columbia	2016A000259	Area planted (hectares)	Fresh green peas [114221611]	Hectares	149	units	0	v52152837	14.7.13	468				0
2016	British Columbia	2016A000259	Area planted (hectares)	Fresh green peas [114221611]	Hectares	149	units	0	v52152837	14.7.13	486				0
2017	British Columbia	2016A000259	Area planted (hectares)	Fresh green peas [114221611]	Hectares	149	units	0	v52152837	14.7.13	323				0
2018	British Columbia	2016A000259	Area planted (hectares)	Fresh green peas [114221611]	Hectares	149	units	0	v52152837	14.7.13	403	E			0
2019	British Columbia	2016A000259	Area planted (hectares)	Fresh green peas [114221611]	Hectares	149	units	0	v52152837	14.7.13	374				0
2020	British Columbia	2016A000259	Area planted (hectares)	Fresh green peas [114221611]	Hectares	149	units	0	v52152837	14.7.13	355				0
2021	British Columbia	2016A000259	Area planted (hectares)	Fresh green peas [114221611]	Hectares	149	units	0	v52152837	14.7.13	480				0
2007	British Columbia	2016A000259	Area planted (hectares)	Fresh pumpkins [114221551]	Hectares	149	units	0	v52152846	14.7.22	283				0
2008	British Columbia	2016A000259	Area planted (hectares)	Fresh pumpkins [114221551]	Hectares	149	units	0	v52152846	14.7.22	243				0
2009	British Columbia	2016A000259	Area planted (hectares)	Fresh pumpkins [114221551]	Hectares	149	units	0	v52152846	14.7.22	285				0
2010	British Columbia	2016A000259	Area planted (hectares)	Fresh pumpkins [114221551]	Hectares	149	units	0	v52152846	14.7.22	353				0
2011	British Columbia	2016A000259	Area planted (hectares)	Fresh pumpkins [114221551]	Hectares	149	units	0	v52152846	14.7.22	370				0
2012	British Columbia	2016A000259	Area planted (hectares)	Fresh pumpkins [114221551]	Hectares	149	units	0	v52152846	14.7.22	379				0
2013	British Columbia	2016A000259	Area planted (hectares)	Fresh pumpkins [114221551]	Hectares	149	units	0	v52152846	14.7.22	388				0
2014	British Columbia	2016A000259	Area planted (hectares)	Fresh pumpkins [114221551]	Hectares	149	units	0	v52152846	14.7.22	397				0
2015	British Columbia	2016A000259	Area planted (hectares)	Fresh pumpkins [114221551]	Hectares	149	units	0	v52152846	14.7.22	407				0
2016	British Columbia	2016A000259	Area planted (hectares)	Fresh pumpkins [114221551]	Hectares	149	units	0	v52152846	14.7.22	416				0
2017	British Columbia	2016A000259	Area planted (hectares)	Fresh pumpkins [114221551]	Hectares	149	units	0	v52152846	14.7.22	378				0
2018	British Columbia	2016A000259	Area planted (hectares)	Fresh pumpkins [114221551]	Hectares	149	units	0	v52152846	14.7.22	344				0
2019	British Columbia	2016A000259	Area planted (hectares)	Fresh pumpkins [114221551]	Hectares	149	units	0	v52152846	14.7.22	338				0
2020	British Columbia	2016A000259	Area planted (hectares)	Fresh pumpkins [114221551]	Hectares	149	units	0	v52152846	14.7.22	232				0
2021	British Columbia	2016A000259	Area planted (hectares)	Fresh pumpkins [114221551]	Hectares	149	units	0	v52152846	14.7.22	384				0
2002	British Columbia	2016A000259	Area planted (hectares)	Fresh spinach [114221341]	Hectares	149	units	0	v52152838	14.7.14	57				0
2003	British Columbia	2016A000259	Area planted (hectares)	Fresh spinach [114221341]	Hectares	149	units	0	v52152838	14.7.14	59				0
2004	British Columbia	2016A000259	Area planted (hectares)	Fresh spinach [114221341]	Hectares	149	units	0	v52152838	14.7.14	67				0
2005	British Columbia	2016A000259	Area planted (hectares)	Fresh spinach [114221341]	Hectares	149	units	0	v52152838	14.7.14	40				0
2006	British Columbia	2016A000259	Area planted (hectares)	Fresh spinach [114221341]	Hectares	149	units	0	v52152838	14.7.14	47				0
2007	British Columbia	2016A000259	Area planted (hectares)	Fresh spinach [114221341]	Hectares	149	units	0	v52152838	14.7.14	47				0
2008	British Columbia	2016A000259	Area planted (hectares)	Fresh spinach [114221341]	Hectares	149	units	0	v52152838	14.7.14	42				0
2009	British Columbia	2016A000259	Area planted (hectares)	Fresh spinach [114221341]	Hectares	149	units	0	v52152838	14.7.14	45				0
2010	British Columbia	2016A000259	Area planted (hectares)	Fresh spinach [114221341]	Hectares	149	units	0	v52152838	14.7.14	84	E			0
2011	British Columbia	2016A000259	Area planted (hectares)	Fresh spinach [114221341]	Hectares	149	units	0	v52152838	14.7.14	69				0
2012	British Columbia	2016A000259	Area planted (hectares)	Fresh spinach [114221341]	Hectares	149	units	0	v52152838	14.7.14	67				0
2013	British Columbia	2016A000259	Area planted (hectares)	Fresh spinach [114221341]	Hectares	149	units	0	v52152838	14.7.14	65				0
2014	British Columbia	2016A000259	Area planted (hectares)	Fresh spinach [114221341]	Hectares	149	units	0	v52152838	14.7.14	63				0
2015	British Columbia	2016A000259	Area planted (hectares)	Fresh spinach [114221341]	Hectares	149	units	0	v52152838	14.7.14	62				0
2016	British Columbia	2016A000259	Area planted (hectares)	Fresh spinach [114221341]	Hectares	149	units	0	v52152838	14.7.14	59	E			0
2017	British Columbia	2016A000259	Area planted (hectares)	Fresh spinach [114221341]	Hectares	149	units	0	v52152838	14.7.14	45				0
2018	British Columbia	2016A000259	Area planted (hectares)	Fresh spinach [114221341]	Hectares	149	units	0	v52152838	14.7.14	42				0
2019	British Columbia	2016A000259	Area planted (hectares)	Fresh spinach [114221341]	Hectares	149	units	0	v52152838	14.7.14	38				0
2020	British Columbia	2016A000259	Area planted (hectares)	Fresh spinach [114221341]	Hectares	149	units	0	v52152838	14.7.14	41				0
2021	British Columbia	2016A000259	Area planted (hectares)	Fresh spinach [114221341]	Hectares	149	units	0	v52152838	14.7.14	48				0
2007	British Columbia	2016A000259	Area planted (hectares)	Fresh squash and zucchini [114221561]	Hectares	149	units	0	v52152848	14.7.24	202				0
2008	British Columbia	2016A000259	Area planted (hectares)	Fresh squash and zucchini [114221561]	Hectares	149	units	0	v52152848	14.7.24	202				0
2009	British Columbia	2016A000259	Area planted (hectares)	Fresh squash and zucchini [114221561]	Hectares	149	units	0	v52152848	14.7.24	237				0
2010	British Columbia	2016A000259	Area planted (hectares)	Fresh squash and zucchini [114221561]	Hectares	149	units	0	v52152848	14.7.24	333				0
2011	British Columbia	2016A000259	Area planted (hectares)	Fresh squash and zucchini [114221561]	Hectares	149	units	0	v52152848	14.7.24	412				0
2012	British Columbia	2016A000259	Area planted (hectares)	Fresh squash and zucchini [114221561]	Hectares	149	units	0	v52152848	14.7.24	425				0
2013	British Columbia	2016A000259	Area planted (hectares)	Fresh squash and zucchini [114221561]	Hectares	149	units	0	v52152848	14.7.24	437				0
2014	British Columbia	2016A000259	Area planted (hectares)	Fresh squash and zucchini [114221561]	Hectares	149	units	0	v52152848	14.7.24	450				0
2015	British Columbia	2016A000259	Area planted (hectares)	Fresh squash and zucchini [114221561]	Hectares	149	units	0	v52152848	14.7.24	462				0
2016	British Columbia	2016A000259	Area planted (hectares)	Fresh squash and zucchini [114221561]	Hectares	149	units	0	v52152848	14.7.24	475				0
2017	British Columbia	2016A000259	Area planted (hectares)	Fresh squash and zucchini [114221561]	Hectares	149	units	0	v52152848	14.7.24	402				0
2018	British Columbia	2016A000259	Area planted (hectares)	Fresh squash and zucchini [114221561]	Hectares	149	units	0	v52152848	14.7.24	400				0
2019	British Columbia	2016A000259	Area planted (hectares)	Fresh squash and zucchini [114221561]	Hectares	149	units	0	v52152848	14.7.24	377				0
2020	British Columbia	2016A000259	Area planted (hectares)	Fresh squash and zucchini [114221561]	Hectares	149	units	0	v52152848	14.7.24	325				0
2021	British Columbia	2016A000259	Area planted (hectares)	Fresh squash and zucchini [114221561]	Hectares	149	units	0	v52152848	14.7.24	401				0
2002	British Columbia	2016A000259	Area planted (hectares)	Fresh tomatoes [11422151]	Hectares	149	units	0	v52152839	14.7.15	75				0
2003	British Columbia	2016A000259	Area planted (hectares)	Fresh tomatoes [11422151]	Hectares	149	units	0	v52152839	14.7.15	75				0
2004	British Columbia	2016A000259	Area planted (hectares)	Fresh tomatoes [11422151]	Hectares	149	units	0	v52152839	14.7.15	93				0
2005	British Columbia	2016A000259	Area planted (hectares)	Fresh tomatoes [11422151]	Hectares	149	units	0	v52152839	14.7.15	75				0
2006	British Columbia	2016A000259	Area planted (hectares)	Fresh tomatoes [11422151]	Hectares	149	units	0	v52152839	14.7.15	57				0
2007	British Columbia	2016A000259	Area planted (hectares)	Fresh tomatoes [11422151]	Hectares	149	units	0	v52152839	14.7.15	69				0
2008	British Columbia	2016A000259	Area planted (hectares)	Fresh tomatoes [11422151]	Hectares	149	units	0	v52152839	14.7.15	67				0
2009	British Columbia	2016A000259	Area planted (hectares)	Fresh tomatoes [11422151]	Hectares	149	units	0	v52152839	14.7.15	68				0
2010	British Columbia	2016A000259	Area planted (hectares)	Fresh tomatoes [11422151]	Hectares	149	units	0	v52152839	14.7.15	81				0
2011	British Columbia	2016A000259	Area planted (hectares)	Fresh tomatoes [11422151]	Hectares	149	units	0	v52152839	14.7.15	115				0
2012	British Columbia	2016A000259	Area planted (hectares)	Fresh tomatoes [11422151]	Hectares	149	units	0	v52152839	14.7.15	94				0
2013	British Columbia	2016A000259	Area planted (hectares)	Fresh tomatoes [11422151]	Hectares	149	units	0	v52152839	14.7.15	97				0
2014	British Columbia	2016A000259	Area planted (hectares)	Fresh tomatoes [11422151]	Hectares	149	units	0	v52152839	14.7.15	118				0
2015	British Columbia	2016A000259	Area planted (hectares)	Fresh tomatoes [11422151]	Hectares	149	units	0	v52152839	14.7.15	138				0
2016	British Columbia	2016A000259	Area planted (hectares)	Fresh tomatoes [11422151]	Hectares	149	units	0	v52152839	14.7.15	140				0
2017	British Columbia	2016A000259	Area planted (hectares)	Fresh tomatoes [11422151]	Hectares	149	units	0	v52152839	14.7.15	125				0
2018	British Columbia	2016A000259	Area planted (hectares)	Fresh tomatoes [11422151]	Hectares	149	units	0	v52152839	14.7.15	117				0
2019	British Columbia	2016A000259	Area planted (hectares)	Fresh tomatoes [11422151]	Hectares	149	units	0	v52152839	14.7.15	121				0
2020	British Columbia	2016A000259	Area planted (hectares)	Fresh tomatoes [11422151]	Hectares	149	units	0	v52152839	14.7.15	121				0
2021	British Columbia	2016A000259	Area planted (hectares)	Fresh tomatoes [11422151]	Hectares	149	units	0	v52152839	14.7.15	129				0
2002	British Columbia	2016A000259	Area planted (hectares)	Fresh radishes [11422113]	Hectares	149	units	0	v52152841	14.7.17	40				0
2003	British Columbia	2016A000259	Area planted (hectares)	Fresh radishes [11422113]	Hectares	149	units	0	v52152841	14.7.17	45				0
2004	British Columbia	2016A000259	Area planted (hectares)	Fresh radishes [11422113]	Hectares	149	units	0	v52152841	14.7.17	45				0
2005	British Columbia	2016A000259	Area planted (hectares)	Fresh radishes [11422113]	Hectares	149	units	0	v52152841	14.7.17	36				0
2006	British Columbia	2016A000259	Area planted (hectares)	Fresh radishes [11422113]	Hectares	149	units	0	v52152841	14.7.17	42				0
2007	British Columbia	2016A000259	Area planted (hectares)	Fresh radishes [11422113]	Hectares	149	units	0	v52152841	14.7.17	40				0
2008	British Columbia	2016A000259	Area planted (hectares)	Fresh radishes [11422113]	Hectares	149	units	0	v52152841	14.7.17	36				0
2009	British Columbia	2016A000259	Area planted (hectares)	Fresh radishes [11422113]	Hectares	149	units	0	v52152841	14.7.17	36				0
2010	British Columbia	2016A000259	Area planted (hectares)	Fresh radishes [11422113]	Hectares	149	units	0	v52152841	14.7.17	39				0
2011	British Columbia	2016A000259	Area planted (hectares)	Fresh radishes [11422113]	Hectares	149	units	0	v52152841	14.7.17	43				0
2012	British Columbia	2016A000259	Area planted (hectares)	Fresh radishes [11422113]	Hectares	149	units	0	v52152841	14.7.17	47				0
2013	British Columbia	2016A000259	Area planted (hectares)	Fresh radishes [11422113]	Hectares	149	units	0	v52152841	14.7.17	51				0
2014	British Columbia	2016A000259	Area planted (hectares)	Fresh radishes [11422113]	Hectares	149	units	0	v52152841	14.7.17	55				0
2015	British Columbia	2016A000259	Area planted (hectares)	Fresh radishes [11422113]	Hectares	149	units	0	v52152841	14.7.17	59				0
2016	British Columbia	2016A000259	Area planted (hectares)	Fresh radishes [11422113]	Hectares	149	units	0	v52152841	14.7.17	64				0
2017	British Columbia	2016A000259	Area planted (hectares)	Fresh radishes [11422113]	Hectares	149	units	0	v52152841	14.7.17	45				0
2018	British Columbia	2016A000259	Area planted (hectares)	Fresh radishes [11422113]	Hectares	149	units	0	v52152841	14.7.17	50				0
2019	British Columbia	2016A000259	Area planted (hectares)	Fresh radishes [11422113]	Hectares	149	units	0	v52152841	14.7.17	46				0
2020	British Columbia	2016A000259	Area planted (hectares)	Fresh radishes [11422113]	Hectares	149	units	0	v52152841	14.7.17	45				0
2021	British Columbia	2016A000259	Area planted (hectares)	Fresh radishes [11422113]	Hectares	149	units	0	v52152841	14.7.17	113	E			0
2007	British Columbia	2016A000259	Area harvested (hectares)	Fresh Brussels sprouts [114221361]	Hectares	149	units	0	v52152873	14.8.20	310				0
2008	British Columbia	2016A000259	Area harvested (hectares)	Fresh Brussels sprouts [114221361]	Hectares	149	units	0	v52152873	14.8.20	263				0
2009	British Columbia	2016A000259	Area harvested (hectares)	Fresh Brussels sprouts [114221361]	Hectares	149	units	0	v52152873	14.8.20	271	E			0
2010	British Columbia	2016A000259	Area harvested (hectares)	Fresh Brussels sprouts [114221361]	Hectares	149	units	0	v52152873	14.8.20	255				0
2011	British Columbia	2016A000259	Area harvested (hectares)	Fresh Brussels sprouts [114221361]	Hectares	149	units	0	v52152873	14.8.20	296				0
2012	British Columbia	2016A000259	Area harvested (hectares)	Fresh Brussels sprouts [114221361]	Hectares	149	units	0	v52152873	14.8.20	232				0
2013	British Columbia	2016A000259	Area harvested (hectares)	Fresh Brussels sprouts [114221361]	Hectares	149	units	0	v52152873	14.8.20	236				0
2014	British Columbia	2016A000259	Area harvested (hectares)	Fresh Brussels sprouts [114221361]	Hectares	149	units	0	v52152873	14.8.20	229				0
2015	British Columbia	2016A000259	Area harvested (hectares)	Fresh Brussels sprouts [114221361]	Hectares	149	units	0	v52152873	14.8.20	199	E			0
2016	British Columbia	2016A000259	Area harvested (hectares)	Fresh Brussels sprouts [114221361]	Hectares	149	units	0	v52152873	14.8.20	155				0
2017	British Columbia	2016A000259	Area harvested (hectares)	Fresh Brussels sprouts [114221361]	Hectares	149	units	0	v52152873	14.8.20	172				0
2018	British Columbia	2016A000259	Area harvested (hectares)	Fresh Brussels sprouts [114221361]	Hectares	149	units	0	v52152873	14.8.20	176				0
2019	British Columbia	2016A000259	Area harvested (hectares)	Fresh Brussels sprouts [114221361]	Hectares	149	units	0	v52152873	14.8.20	170				0
2020	British Columbia	2016A000259	Area harvested (hectares)	Fresh Brussels sprouts [114221361]	Hectares	149	units	0	v52152873	14.8.20	194				0
2021	British Columbia	2016A000259	Area harvested (hectares)	Fresh Brussels sprouts [114221361]	Hectares	149	units	0	v52152873	14.8.20	124				0
2002	British Columbia	2016A000259	Area harvested (hectares)	Fresh cabbage [11422132]	Hectares	149	units	0	v52152857	14.8.4	332				0
2003	British Columbia	2016A000259	Area harvested (hectares)	Fresh cabbage [11422132]	Hectares	149	units	0	v52152857	14.8.4	265				0
2004	British Columbia	2016A000259	Area harvested (hectares)	Fresh cabbage [11422132]	Hectares	149	units	0	v52152857	14.8.4	233				0
2005	British Columbia	2016A000259	Area harvested (hectares)	Fresh cabbage [11422132]	Hectares	149	units	0	v52152857	14.8.4	188				0
2006	British Columbia	2016A000259	Area harvested (hectares)	Fresh cabbage [11422132]	Hectares	149	units	0	v52152857	14.8.4	214				0
2007	British Columbia	2016A000259	Area harvested (hectares)	Fresh cabbage [11422132]	Hectares	149	units	0	v52152857	14.8.4	200				0
2008	British Columbia	2016A000259	Area harvested (hectares)	Fresh cabbage [11422132]	Hectares	149	units	0	v52152857	14.8.4	283				0
2009	British Columbia	2016A000259	Area harvested (hectares)	Fresh cabbage [11422132]	Hectares	149	units	0	v52152857	14.8.4	275				0
2010	British Columbia	2016A000259	Area harvested (hectares)	Fresh cabbage [11422132]	Hectares	149	units	0	v52152857	14.8.4	266				0
2011	British Columbia	2016A000259	Area harvested (hectares)	Fresh cabbage [11422132]	Hectares	149	units	0	v52152857	14.8.4	382				0
2012	British Columbia	2016A000259	Area harvested (hectares)	Fresh cabbage [11422132]	Hectares	149	units	0	v52152857	14.8.4	395				0
2013	British Columbia	2016A000259	Area harvested (hectares)	Fresh cabbage [11422132]	Hectares	149	units	0	v52152857	14.8.4	382				0
2014	British Columbia	2016A000259	Area harvested (hectares)	Fresh cabbage [11422132]	Hectares	149	units	0	v52152857	14.8.4	380				0
2015	British Columbia	2016A000259	Area harvested (hectares)	Fresh cabbage [11422132]	Hectares	149	units	0	v52152857	14.8.4	348				0
2016	British Columbia	2016A000259	Area harvested (hectares)	Fresh cabbage [11422132]	Hectares	149	units	0	v52152857	14.8.4	398				0
2017	British Columbia	2016A000259	Area harvested (hectares)	Fresh cabbage [11422132]	Hectares	149	units	0	v52152857	14.8.4	393				0
2018	British Columbia	2016A000259	Area harvested (hectares)	Fresh cabbage [11422132]	Hectares	149	units	0	v52152857	14.8.4	449				0
2019	British Columbia	2016A000259	Area harvested (hectares)	Fresh cabbage [11422132]	Hectares	149	units	0	v52152857	14.8.4	440				0
2020	British Columbia	2016A000259	Area harvested (hectares)	Fresh cabbage [11422132]	Hectares	149	units	0	v52152857	14.8.4	408				0
2021	British Columbia	2016A000259	Area harvested (hectares)	Fresh cabbage [11422132]	Hectares	149	units	0	v52152857	14.8.4		x			0
2002	British Columbia	2016A000259	Area harvested (hectares)	Fresh sweet corn [114221811]	Hectares	149	units	0	v52152861	14.8.8	1113				0
2003	British Columbia	2016A000259	Area harvested (hectares)	Fresh sweet corn [114221811]	Hectares	149	units	0	v52152861	14.8.8	1133				0
2004	British Columbia	2016A000259	Area harvested (hectares)	Fresh sweet corn [114221811]	Hectares	149	units	0	v52152861	14.8.8	1076				0
2005	British Columbia	2016A000259	Area harvested (hectares)	Fresh sweet corn [114221811]	Hectares	149	units	0	v52152861	14.8.8	1013				0
2006	British Columbia	2016A000259	Area harvested (hectares)	Fresh sweet corn [114221811]	Hectares	149	units	0	v52152861	14.8.8	1342				0
2007	British Columbia	2016A000259	Area harvested (hectares)	Fresh sweet corn [114221811]	Hectares	149	units	0	v52152861	14.8.8	1275				0
2008	British Columbia	2016A000259	Area harvested (hectares)	Fresh sweet corn [114221811]	Hectares	149	units	0	v52152861	14.8.8	1226				0
2009	British Columbia	2016A000259	Area harvested (hectares)	Fresh sweet corn [114221811]	Hectares	149	units	0	v52152861	14.8.8	858				0
2010	British Columbia	2016A000259	Area harvested (hectares)	Fresh sweet corn [114221811]	Hectares	149	units	0	v52152861	14.8.8	925				0
2011	British Columbia	2016A000259	Area harvested (hectares)	Fresh sweet corn [114221811]	Hectares	149	units	0	v52152861	14.8.8	1179				0
2012	British Columbia	2016A000259	Area harvested (hectares)	Fresh sweet corn [114221811]	Hectares	149	units	0	v52152861	14.8.8	1214				0
2013	British Columbia	2016A000259	Area harvested (hectares)	Fresh sweet corn [114221811]	Hectares	149	units	0	v52152861	14.8.8	1207				0
2014	British Columbia	2016A000259	Area harvested (hectares)	Fresh sweet corn [114221811]	Hectares	149	units	0	v52152861	14.8.8	1160				0
2015	British Columbia	2016A000259	Area harvested (hectares)	Fresh sweet corn [114221811]	Hectares	149	units	0	v52152861	14.8.8	982				0
2016	British Columbia	2016A000259	Area harvested (hectares)	Fresh sweet corn [114221811]	Hectares	149	units	0	v52152861	14.8.8	1066				0
2017	British Columbia	2016A000259	Area harvested (hectares)	Fresh sweet corn [114221811]	Hectares	149	units	0	v52152861	14.8.8	924				0
2018	British Columbia	2016A000259	Area harvested (hectares)	Fresh sweet corn [114221811]	Hectares	149	units	0	v52152861	14.8.8	939				0
2019	British Columbia	2016A000259	Area harvested (hectares)	Fresh sweet corn [114221811]	Hectares	149	units	0	v52152861	14.8.8	975				0
2020	British Columbia	2016A000259	Area harvested (hectares)	Fresh sweet corn [114221811]	Hectares	149	units	0	v52152861	14.8.8	902				0
2021	British Columbia	2016A000259	Area harvested (hectares)	Fresh sweet corn [114221811]	Hectares	149	units	0	v52152861	14.8.8	1011				0
2002	British Columbia	2016A000259	Area harvested (hectares)	Fresh lettuce [11422131]	Hectares	149	units	0	v52152863	14.8.10	210				0
2003	British Columbia	2016A000259	Area harvested (hectares)	Fresh lettuce [11422131]	Hectares	149	units	0	v52152863	14.8.10	239				0
2004	British Columbia	2016A000259	Area harvested (hectares)	Fresh lettuce [11422131]	Hectares	149	units	0	v52152863	14.8.10	237				0
2005	British Columbia	2016A000259	Area harvested (hectares)	Fresh lettuce [11422131]	Hectares	149	units	0	v52152863	14.8.10	184				0
2006	British Columbia	2016A000259	Area harvested (hectares)	Fresh lettuce [11422131]	Hectares	149	units	0	v52152863	14.8.10	275				0
2007	British Columbia	2016A000259	Area harvested (hectares)	Fresh lettuce [11422131]	Hectares	149	units	0	v52152863	14.8.10	158				0
2008	British Columbia	2016A000259	Area harvested (hectares)	Fresh lettuce [11422131]	Hectares	149	units	0	v52152863	14.8.10	166				0
2009	British Columbia	2016A000259	Area harvested (hectares)	Fresh lettuce [11422131]	Hectares	149	units	0	v52152863	14.8.10	210				0
2010	British Columbia	2016A000259	Area harvested (hectares)	Fresh lettuce [11422131]	Hectares	149	units	0	v52152863	14.8.10	307				0
2011	British Columbia	2016A000259	Area harvested (hectares)	Fresh lettuce [11422131]	Hectares	149	units	0	v52152863	14.8.10	219				0
2012	British Columbia	2016A000259	Area harvested (hectares)	Fresh lettuce [11422131]	Hectares	149	units	0	v52152863	14.8.10	222				0
2013	British Columbia	2016A000259	Area harvested (hectares)	Fresh lettuce [11422131]	Hectares	149	units	0	v52152863	14.8.10	230				0
2014	British Columbia	2016A000259	Area harvested (hectares)	Fresh lettuce [11422131]	Hectares	149	units	0	v52152863	14.8.10	225				0
2015	British Columbia	2016A000259	Area harvested (hectares)	Fresh lettuce [11422131]	Hectares	149	units	0	v52152863	14.8.10	247				0
2016	British Columbia	2016A000259	Area harvested (hectares)	Fresh lettuce [11422131]	Hectares	149	units	0	v52152863	14.8.10	240				0
2017	British Columbia	2016A000259	Area harvested (hectares)	Fresh lettuce [11422131]	Hectares	149	units	0	v52152863	14.8.10	221				0
2018	British Columbia	2016A000259	Area harvested (hectares)	Fresh lettuce [11422131]	Hectares	149	units	0	v52152863	14.8.10	215				0
2019	British Columbia	2016A000259	Area harvested (hectares)	Fresh lettuce [11422131]	Hectares	149	units	0	v52152863	14.8.10	207				0
2020	British Columbia	2016A000259	Area harvested (hectares)	Fresh lettuce [11422131]	Hectares	149	units	0	v52152863	14.8.10	151				0
2021	British Columbia	2016A000259	Area harvested (hectares)	Fresh lettuce [11422131]	Hectares	149	units	0	v52152863	14.8.10	149				0
2002	British Columbia	2016A000259	Area harvested (hectares)	Fresh green peas [114221611]	Hectares	149	units	0	v52152866	14.8.13	850				0
2003	British Columbia	2016A000259	Area harvested (hectares)	Fresh green peas [114221611]	Hectares	149	units	0	v52152866	14.8.13	708				0
2004	British Columbia	2016A000259	Area harvested (hectares)	Fresh green peas [114221611]	Hectares	149	units	0	v52152866	14.8.13	890				0
2005	British Columbia	2016A000259	Area harvested (hectares)	Fresh green peas [114221611]	Hectares	149	units	0	v52152866	14.8.13	605				0
2006	British Columbia	2016A000259	Area harvested (hectares)	Fresh green peas [114221611]	Hectares	149	units	0	v52152866	14.8.13	597				0
2007	British Columbia	2016A000259	Area harvested (hectares)	Fresh green peas [114221611]	Hectares	149	units	0	v52152866	14.8.13	623				0
2008	British Columbia	2016A000259	Area harvested (hectares)	Fresh green peas [114221611]	Hectares	149	units	0	v52152866	14.8.13	708				0
2009	British Columbia	2016A000259	Area harvested (hectares)	Fresh green peas [114221611]	Hectares	149	units	0	v52152866	14.8.13	500				0
2010	British Columbia	2016A000259	Area harvested (hectares)	Fresh green peas [114221611]	Hectares	149	units	0	v52152866	14.8.13	440				0
2011	British Columbia	2016A000259	Area harvested (hectares)	Fresh green peas [114221611]	Hectares	149	units	0	v52152866	14.8.13	312				0
2012	British Columbia	2016A000259	Area harvested (hectares)	Fresh green peas [114221611]	Hectares	149	units	0	v52152866	14.8.13	351				0
2013	British Columbia	2016A000259	Area harvested (hectares)	Fresh green peas [114221611]	Hectares	149	units	0	v52152866	14.8.13	374				0
2014	British Columbia	2016A000259	Area harvested (hectares)	Fresh green peas [114221611]	Hectares	149	units	0	v52152866	14.8.13	418				0
2015	British Columbia	2016A000259	Area harvested (hectares)	Fresh green peas [114221611]	Hectares	149	units	0	v52152866	14.8.13	462				0
2016	British Columbia	2016A000259	Area harvested (hectares)	Fresh green peas [114221611]	Hectares	149	units	0	v52152866	14.8.13	486				0
2017	British Columbia	2016A000259	Area harvested (hectares)	Fresh green peas [114221611]	Hectares	149	units	0	v52152866	14.8.13	323				0
2018	British Columbia	2016A000259	Area harvested (hectares)	Fresh green peas [114221611]	Hectares	149	units	0	v52152866	14.8.13	382	E			0
2019	British Columbia	2016A000259	Area harvested (hectares)	Fresh green peas [114221611]	Hectares	149	units	0	v52152866	14.8.13	352				0
2020	British Columbia	2016A000259	Area harvested (hectares)	Fresh green peas [114221611]	Hectares	149	units	0	v52152866	14.8.13	336				0
2021	British Columbia	2016A000259	Area harvested (hectares)	Fresh green peas [114221611]	Hectares	149	units	0	v52152866	14.8.13	469				0
2007	British Columbia	2016A000259	Area harvested (hectares)	Fresh pumpkins [114221551]	Hectares	149	units	0	v52152875	14.8.22	253				0
2008	British Columbia	2016A000259	Area harvested (hectares)	Fresh pumpkins [114221551]	Hectares	149	units	0	v52152875	14.8.22	214				0
2009	British Columbia	2016A000259	Area harvested (hectares)	Fresh pumpkins [114221551]	Hectares	149	units	0	v52152875	14.8.22	237				0
2010	British Columbia	2016A000259	Area harvested (hectares)	Fresh pumpkins [114221551]	Hectares	149	units	0	v52152875	14.8.22	303				0
2011	British Columbia	2016A000259	Area harvested (hectares)	Fresh pumpkins [114221551]	Hectares	149	units	0	v52152875	14.8.22	340				0
2012	British Columbia	2016A000259	Area harvested (hectares)	Fresh pumpkins [114221551]	Hectares	149	units	0	v52152875	14.8.22	339				0
2013	British Columbia	2016A000259	Area harvested (hectares)	Fresh pumpkins [114221551]	Hectares	149	units	0	v52152875	14.8.22	368				0
2014	British Columbia	2016A000259	Area harvested (hectares)	Fresh pumpkins [114221551]	Hectares	149	units	0	v52152875	14.8.22	365				0
2015	British Columbia	2016A000259	Area harvested (hectares)	Fresh pumpkins [114221551]	Hectares	149	units	0	v52152875	14.8.22	372				0
2016	British Columbia	2016A000259	Area harvested (hectares)	Fresh pumpkins [114221551]	Hectares	149	units	0	v52152875	14.8.22	374				0
2017	British Columbia	2016A000259	Area harvested (hectares)	Fresh pumpkins [114221551]	Hectares	149	units	0	v52152875	14.8.22	353				0
2018	British Columbia	2016A000259	Area harvested (hectares)	Fresh pumpkins [114221551]	Hectares	149	units	0	v52152875	14.8.22	341				0
2019	British Columbia	2016A000259	Area harvested (hectares)	Fresh pumpkins [114221551]	Hectares	149	units	0	v52152875	14.8.22	330				0
2020	British Columbia	2016A000259	Area harvested (hectares)	Fresh pumpkins [114221551]	Hectares	149	units	0	v52152875	14.8.22	208				0
2021	British Columbia	2016A000259	Area harvested (hectares)	Fresh pumpkins [114221551]	Hectares	149	units	0	v52152875	14.8.22	300				0
2002	British Columbia	2016A000259	Area harvested (hectares)	Fresh spinach [114221341]	Hectares	149	units	0	v52152867	14.8.14	57				0
2003	British Columbia	2016A000259	Area harvested (hectares)	Fresh spinach [114221341]	Hectares	149	units	0	v52152867	14.8.14	59				0
2004	British Columbia	2016A000259	Area harvested (hectares)	Fresh spinach [114221341]	Hectares	149	units	0	v52152867	14.8.14	67				0
2005	British Columbia	2016A000259	Area harvested (hectares)	Fresh spinach [114221341]	Hectares	149	units	0	v52152867	14.8.14	38				0
2006	British Columbia	2016A000259	Area harvested (hectares)	Fresh spinach [114221341]	Hectares	149	units	0	v52152867	14.8.14	47				0
2007	British Columbia	2016A000259	Area harvested (hectares)	Fresh spinach [114221341]	Hectares	149	units	0	v52152867	14.8.14	45				0
2008	British Columbia	2016A000259	Area harvested (hectares)	Fresh spinach [114221341]	Hectares	149	units	0	v52152867	14.8.14	40				0
2009	British Columbia	2016A000259	Area harvested (hectares)	Fresh spinach [114221341]	Hectares	149	units	0	v52152867	14.8.14	42	E			0
2010	British Columbia	2016A000259	Area harvested (hectares)	Fresh spinach [114221341]	Hectares	149	units	0	v52152867	14.8.14	80	E			0
2011	British Columbia	2016A000259	Area harvested (hectares)	Fresh spinach [114221341]	Hectares	149	units	0	v52152867	14.8.14	69				0
2012	British Columbia	2016A000259	Area harvested (hectares)	Fresh spinach [114221341]	Hectares	149	units	0	v52152867	14.8.14	65				0
2013	British Columbia	2016A000259	Area harvested (hectares)	Fresh spinach [114221341]	Hectares	149	units	0	v52152867	14.8.14	46				0
2014	British Columbia	2016A000259	Area harvested (hectares)	Fresh spinach [114221341]	Hectares	149	units	0	v52152867	14.8.14	55				0
2015	British Columbia	2016A000259	Area harvested (hectares)	Fresh spinach [114221341]	Hectares	149	units	0	v52152867	14.8.14	56				0
2016	British Columbia	2016A000259	Area harvested (hectares)	Fresh spinach [114221341]	Hectares	149	units	0	v52152867	14.8.14	55	E			0
2017	British Columbia	2016A000259	Area harvested (hectares)	Fresh spinach [114221341]	Hectares	149	units	0	v52152867	14.8.14	42				0
2018	British Columbia	2016A000259	Area harvested (hectares)	Fresh spinach [114221341]	Hectares	149	units	0	v52152867	14.8.14	37				0
2019	British Columbia	2016A000259	Area harvested (hectares)	Fresh spinach [114221341]	Hectares	149	units	0	v52152867	14.8.14	34				0
2020	British Columbia	2016A000259	Area harvested (hectares)	Fresh spinach [114221341]	Hectares	149	units	0	v52152867	14.8.14	36				0
2021	British Columbia	2016A000259	Area harvested (hectares)	Fresh spinach [114221341]	Hectares	149	units	0	v52152867	14.8.14	38				0
2007	British Columbia	2016A000259	Area harvested (hectares)	Fresh squash and zucchini [114221561]	Hectares	149	units	0	v52152877	14.8.24	202				0
2008	British Columbia	2016A000259	Area harvested (hectares)	Fresh squash and zucchini [114221561]	Hectares	149	units	0	v52152877	14.8.24	202				0
2009	British Columbia	2016A000259	Area harvested (hectares)	Fresh squash and zucchini [114221561]	Hectares	149	units	0	v52152877	14.8.24	237				0
2010	British Columbia	2016A000259	Area harvested (hectares)	Fresh squash and zucchini [114221561]	Hectares	149	units	0	v52152877	14.8.24	311				0
2011	British Columbia	2016A000259	Area harvested (hectares)	Fresh squash and zucchini [114221561]	Hectares	149	units	0	v52152877	14.8.24	396				0
2012	British Columbia	2016A000259	Area harvested (hectares)	Fresh squash and zucchini [114221561]	Hectares	149	units	0	v52152877	14.8.24	425				0
2013	British Columbia	2016A000259	Area harvested (hectares)	Fresh squash and zucchini [114221561]	Hectares	149	units	0	v52152877	14.8.24	381				0
2014	British Columbia	2016A000259	Area harvested (hectares)	Fresh squash and zucchini [114221561]	Hectares	149	units	0	v52152877	14.8.24	420				0
2015	British Columbia	2016A000259	Area harvested (hectares)	Fresh squash and zucchini [114221561]	Hectares	149	units	0	v52152877	14.8.24	427				0
2016	British Columbia	2016A000259	Area harvested (hectares)	Fresh squash and zucchini [114221561]	Hectares	149	units	0	v52152877	14.8.24	456				0
2017	British Columbia	2016A000259	Area harvested (hectares)	Fresh squash and zucchini [114221561]	Hectares	149	units	0	v52152877	14.8.24	375				0
2018	British Columbia	2016A000259	Area harvested (hectares)	Fresh squash and zucchini [114221561]	Hectares	149	units	0	v52152877	14.8.24	377				0
2019	British Columbia	2016A000259	Area harvested (hectares)	Fresh squash and zucchini [114221561]	Hectares	149	units	0	v52152877	14.8.24	345				0
2020	British Columbia	2016A000259	Area harvested (hectares)	Fresh squash and zucchini [114221561]	Hectares	149	units	0	v52152877	14.8.24	310				0
2021	British Columbia	2016A000259	Area harvested (hectares)	Fresh squash and zucchini [114221561]	Hectares	149	units	0	v52152877	14.8.24	344				0
2002	British Columbia	2016A000259	Area harvested (hectares)	Fresh tomatoes [11422151]	Hectares	149	units	0	v52152868	14.8.15	75				0
2003	British Columbia	2016A000259	Area harvested (hectares)	Fresh tomatoes [11422151]	Hectares	149	units	0	v52152868	14.8.15	75				0
2004	British Columbia	2016A000259	Area harvested (hectares)	Fresh tomatoes [11422151]	Hectares	149	units	0	v52152868	14.8.15	93				0
2005	British Columbia	2016A000259	Area harvested (hectares)	Fresh tomatoes [11422151]	Hectares	149	units	0	v52152868	14.8.15	75				0
2006	British Columbia	2016A000259	Area harvested (hectares)	Fresh tomatoes [11422151]	Hectares	149	units	0	v52152868	14.8.15	57				0
2007	British Columbia	2016A000259	Area harvested (hectares)	Fresh tomatoes [11422151]	Hectares	149	units	0	v52152868	14.8.15	69				0
2008	British Columbia	2016A000259	Area harvested (hectares)	Fresh tomatoes [11422151]	Hectares	149	units	0	v52152868	14.8.15	67				0
2009	British Columbia	2016A000259	Area harvested (hectares)	Fresh tomatoes [11422151]	Hectares	149	units	0	v52152868	14.8.15	68				0
2010	British Columbia	2016A000259	Area harvested (hectares)	Fresh tomatoes [11422151]	Hectares	149	units	0	v52152868	14.8.15	80				0
2011	British Columbia	2016A000259	Area harvested (hectares)	Fresh tomatoes [11422151]	Hectares	149	units	0	v52152868	14.8.15	102				0
2012	British Columbia	2016A000259	Area harvested (hectares)	Fresh tomatoes [11422151]	Hectares	149	units	0	v52152868	14.8.15	88				0
2013	British Columbia	2016A000259	Area harvested (hectares)	Fresh tomatoes [11422151]	Hectares	149	units	0	v52152868	14.8.15	93				0
2014	British Columbia	2016A000259	Area harvested (hectares)	Fresh tomatoes [11422151]	Hectares	149	units	0	v52152868	14.8.15	114				0
2015	British Columbia	2016A000259	Area harvested (hectares)	Fresh tomatoes [11422151]	Hectares	149	units	0	v52152868	14.8.15	134				0
2016	British Columbia	2016A000259	Area harvested (hectares)	Fresh tomatoes [11422151]	Hectares	149	units	0	v52152868	14.8.15	138				0
2017	British Columbia	2016A000259	Area harvested (hectares)	Fresh tomatoes [11422151]	Hectares	149	units	0	v52152868	14.8.15	119				0
2018	British Columbia	2016A000259	Area harvested (hectares)	Fresh tomatoes [11422151]	Hectares	149	units	0	v52152868	14.8.15	113				0
2019	British Columbia	2016A000259	Area harvested (hectares)	Fresh tomatoes [11422151]	Hectares	149	units	0	v52152868	14.8.15	117				0
2020	British Columbia	2016A000259	Area harvested (hectares)	Fresh tomatoes [11422151]	Hectares	149	units	0	v52152868	14.8.15	118				0
2021	British Columbia	2016A000259	Area harvested (hectares)	Fresh tomatoes [11422151]	Hectares	149	units	0	v52152868	14.8.15	121				0
2002	British Columbia	2016A000259	Area harvested (hectares)	Fresh radishes [11422113]	Hectares	149	units	0	v52152870	14.8.17	40				0
2003	British Columbia	2016A000259	Area harvested (hectares)	Fresh radishes [11422113]	Hectares	149	units	0	v52152870	14.8.17	45				0
2004	British Columbia	2016A000259	Area harvested (hectares)	Fresh radishes [11422113]	Hectares	149	units	0	v52152870	14.8.17	45				0
2005	British Columbia	2016A000259	Area harvested (hectares)	Fresh radishes [11422113]	Hectares	149	units	0	v52152870	14.8.17	30				0
2006	British Columbia	2016A000259	Area harvested (hectares)	Fresh radishes [11422113]	Hectares	149	units	0	v52152870	14.8.17	42				0
2007	British Columbia	2016A000259	Area harvested (hectares)	Fresh radishes [11422113]	Hectares	149	units	0	v52152870	14.8.17	40				0
2008	British Columbia	2016A000259	Area harvested (hectares)	Fresh radishes [11422113]	Hectares	149	units	0	v52152870	14.8.17	36				0
2009	British Columbia	2016A000259	Area harvested (hectares)	Fresh radishes [11422113]	Hectares	149	units	0	v52152870	14.8.17	36				0
2010	British Columbia	2016A000259	Area harvested (hectares)	Fresh radishes [11422113]	Hectares	149	units	0	v52152870	14.8.17	38				0
2011	British Columbia	2016A000259	Area harvested (hectares)	Fresh radishes [11422113]	Hectares	149	units	0	v52152870	14.8.17	42				0
2012	British Columbia	2016A000259	Area harvested (hectares)	Fresh radishes [11422113]	Hectares	149	units	0	v52152870	14.8.17	45				0
2013	British Columbia	2016A000259	Area harvested (hectares)	Fresh radishes [11422113]	Hectares	149	units	0	v52152870	14.8.17	48				0
2014	British Columbia	2016A000259	Area harvested (hectares)	Fresh radishes [11422113]	Hectares	149	units	0	v52152870	14.8.17	48				0
2015	British Columbia	2016A000259	Area harvested (hectares)	Fresh radishes [11422113]	Hectares	149	units	0	v52152870	14.8.17	59				0
2016	British Columbia	2016A000259	Area harvested (hectares)	Fresh radishes [11422113]	Hectares	149	units	0	v52152870	14.8.17	64				0
2017	British Columbia	2016A000259	Area harvested (hectares)	Fresh radishes [11422113]	Hectares	149	units	0	v52152870	14.8.17	42				0
2018	British Columbia	2016A000259	Area harvested (hectares)	Fresh radishes [11422113]	Hectares	149	units	0	v52152870	14.8.17	45				0
2019	British Columbia	2016A000259	Area harvested (hectares)	Fresh radishes [11422113]	Hectares	149	units	0	v52152870	14.8.17	40				0
2020	British Columbia	2016A000259	Area harvested (hectares)	Fresh radishes [11422113]	Hectares	149	units	0	v52152870	14.8.17	39				0
2021	British Columbia	2016A000259	Area harvested (hectares)	Fresh radishes [11422113]	Hectares	149	units	0	v52152870	14.8.17	46				0
2007	British Columbia	2016A000259	Total production (metric tonnes)	Fresh Brussels sprouts [114221361]	Metric tonnes	214	units	0	v52152902	14.9.20	4990				0
2008	British Columbia	2016A000259	Total production (metric tonnes)	Fresh Brussels sprouts [114221361]	Metric tonnes	214	units	0	v52152902	14.9.20	4082				0
2009	British Columbia	2016A000259	Total production (metric tonnes)	Fresh Brussels sprouts [114221361]	Metric tonnes	214	units	0	v52152902	14.9.20	5644	E			0
2010	British Columbia	2016A000259	Total production (metric tonnes)	Fresh Brussels sprouts [114221361]	Metric tonnes	214	units	0	v52152902	14.9.20	3018				0
2011	British Columbia	2016A000259	Total production (metric tonnes)	Fresh Brussels sprouts [114221361]	Metric tonnes	214	units	0	v52152902	14.9.20	4234				0
2012	British Columbia	2016A000259	Total production (metric tonnes)	Fresh Brussels sprouts [114221361]	Metric tonnes	214	units	0	v52152902	14.9.20	2883				0
2013	British Columbia	2016A000259	Total production (metric tonnes)	Fresh Brussels sprouts [114221361]	Metric tonnes	214	units	0	v52152902	14.9.20	1760				0
2014	British Columbia	2016A000259	Total production (metric tonnes)	Fresh Brussels sprouts [114221361]	Metric tonnes	214	units	0	v52152902	14.9.20	2730				0
2015	British Columbia	2016A000259	Total production (metric tonnes)	Fresh Brussels sprouts [114221361]	Metric tonnes	214	units	0	v52152902	14.9.20	2642				0
2016	British Columbia	2016A000259	Total production (metric tonnes)	Fresh Brussels sprouts [114221361]	Metric tonnes	214	units	0	v52152902	14.9.20	2042				0
2017	British Columbia	2016A000259	Total production (metric tonnes)	Fresh Brussels sprouts [114221361]	Metric tonnes	214	units	0	v52152902	14.9.20	2160				0
2018	British Columbia	2016A000259	Total production (metric tonnes)	Fresh Brussels sprouts [114221361]	Metric tonnes	214	units	0	v52152902	14.9.20	2013				0
2019	British Columbia	2016A000259	Total production (metric tonnes)	Fresh Brussels sprouts [114221361]	Metric tonnes	214	units	0	v52152902	14.9.20	1808				0
2020	British Columbia	2016A000259	Total production (metric tonnes)	Fresh Brussels sprouts [114221361]	Metric tonnes	214	units	0	v52152902	14.9.20	1757				0
2021	British Columbia	2016A000259	Total production (metric tonnes)	Fresh Brussels sprouts [114221361]	Metric tonnes	214	units	0	v52152902	14.9.20	1127				0
2002	British Columbia	2016A000259	Total production (metric tonnes)	Fresh cabbage [11422132]	Metric tonnes	214	units	0	v52152886	14.9.4	6260				0
2003	British Columbia	2016A000259	Total production (metric tonnes)	Fresh cabbage [11422132]	Metric tonnes	214	units	0	v52152886	14.9.4	5153				0
2004	British Columbia	2016A000259	Total production (metric tonnes)	Fresh cabbage [11422132]	Metric tonnes	214	units	0	v52152886	14.9.4	6192				0
2005	British Columbia	2016A000259	Total production (metric tonnes)	Fresh cabbage [11422132]	Metric tonnes	214	units	0	v52152886	14.9.4	4563				0
2006	British Columbia	2016A000259	Total production (metric tonnes)	Fresh cabbage [11422132]	Metric tonnes	214	units	0	v52152886	14.9.4	4604				0
2007	British Columbia	2016A000259	Total production (metric tonnes)	Fresh cabbage [11422132]	Metric tonnes	214	units	0	v52152886	14.9.4	3878				0
2008	British Columbia	2016A000259	Total production (metric tonnes)	Fresh cabbage [11422132]	Metric tonnes	214	units	0	v52152886	14.9.4	5035				0
2009	British Columbia	2016A000259	Total production (metric tonnes)	Fresh cabbage [11422132]	Metric tonnes	214	units	0	v52152886	14.9.4	7414				0
2010	British Columbia	2016A000259	Total production (metric tonnes)	Fresh cabbage [11422132]	Metric tonnes	214	units	0	v52152886	14.9.4	5677				0
2011	British Columbia	2016A000259	Total production (metric tonnes)	Fresh cabbage [11422132]	Metric tonnes	214	units	0	v52152886	14.9.4	6640				0
2012	British Columbia	2016A000259	Total production (metric tonnes)	Fresh cabbage [11422132]	Metric tonnes	214	units	0	v52152886	14.9.4	6602				0
2013	British Columbia	2016A000259	Total production (metric tonnes)	Fresh cabbage [11422132]	Metric tonnes	214	units	0	v52152886	14.9.4	8767				0
2014	British Columbia	2016A000259	Total production (metric tonnes)	Fresh cabbage [11422132]	Metric tonnes	214	units	0	v52152886	14.9.4	7529				0
2015	British Columbia	2016A000259	Total production (metric tonnes)	Fresh cabbage [11422132]	Metric tonnes	214	units	0	v52152886	14.9.4	7234				0
2016	British Columbia	2016A000259	Total production (metric tonnes)	Fresh cabbage [11422132]	Metric tonnes	214	units	0	v52152886	14.9.4	8834				0
2017	British Columbia	2016A000259	Total production (metric tonnes)	Fresh cabbage [11422132]	Metric tonnes	214	units	0	v52152886	14.9.4	8694				0
2018	British Columbia	2016A000259	Total production (metric tonnes)	Fresh cabbage [11422132]	Metric tonnes	214	units	0	v52152886	14.9.4	9306				0
2019	British Columbia	2016A000259	Total production (metric tonnes)	Fresh cabbage [11422132]	Metric tonnes	214	units	0	v52152886	14.9.4	8817				0
2020	British Columbia	2016A000259	Total production (metric tonnes)	Fresh cabbage [11422132]	Metric tonnes	214	units	0	v52152886	14.9.4	10554				0
2021	British Columbia	2016A000259	Total production (metric tonnes)	Fresh cabbage [11422132]	Metric tonnes	214	units	0	v52152886	14.9.4	8915				0
2002	British Columbia	2016A000259	Total production (metric tonnes)	Fresh sweet corn [114221811]	Metric tonnes	214	units	0	v52152890	14.9.8	12020				0
2003	British Columbia	2016A000259	Total production (metric tonnes)	Fresh sweet corn [114221811]	Metric tonnes	214	units	0	v52152890	14.9.8	9072				0
2004	British Columbia	2016A000259	Total production (metric tonnes)	Fresh sweet corn [114221811]	Metric tonnes	214	units	0	v52152890	14.9.8	9934				0
2005	British Columbia	2016A000259	Total production (metric tonnes)	Fresh sweet corn [114221811]	Metric tonnes	214	units	0	v52152890	14.9.8	10674				0
2006	British Columbia	2016A000259	Total production (metric tonnes)	Fresh sweet corn [114221811]	Metric tonnes	214	units	0	v52152890	14.9.8	10714				0
2007	British Columbia	2016A000259	Total production (metric tonnes)	Fresh sweet corn [114221811]	Metric tonnes	214	units	0	v52152890	14.9.8	10659				0
2008	British Columbia	2016A000259	Total production (metric tonnes)	Fresh sweet corn [114221811]	Metric tonnes	214	units	0	v52152890	14.9.8	10750				0
2009	British Columbia	2016A000259	Total production (metric tonnes)	Fresh sweet corn [114221811]	Metric tonnes	214	units	0	v52152890	14.9.8	6570				0
2010	British Columbia	2016A000259	Total production (metric tonnes)	Fresh sweet corn [114221811]	Metric tonnes	214	units	0	v52152890	14.9.8	5201				0
2011	British Columbia	2016A000259	Total production (metric tonnes)	Fresh sweet corn [114221811]	Metric tonnes	214	units	0	v52152890	14.9.8	7511				0
2012	British Columbia	2016A000259	Total production (metric tonnes)	Fresh sweet corn [114221811]	Metric tonnes	214	units	0	v52152890	14.9.8	7966				0
2013	British Columbia	2016A000259	Total production (metric tonnes)	Fresh sweet corn [114221811]	Metric tonnes	214	units	0	v52152890	14.9.8	8699				0
2014	British Columbia	2016A000259	Total production (metric tonnes)	Fresh sweet corn [114221811]	Metric tonnes	214	units	0	v52152890	14.9.8	8953				0
2015	British Columbia	2016A000259	Total production (metric tonnes)	Fresh sweet corn [114221811]	Metric tonnes	214	units	0	v52152890	14.9.8	7433				0
2016	British Columbia	2016A000259	Total production (metric tonnes)	Fresh sweet corn [114221811]	Metric tonnes	214	units	0	v52152890	14.9.8	8815				0
2017	British Columbia	2016A000259	Total production (metric tonnes)	Fresh sweet corn [114221811]	Metric tonnes	214	units	0	v52152890	14.9.8	6053				0
2018	British Columbia	2016A000259	Total production (metric tonnes)	Fresh sweet corn [114221811]	Metric tonnes	214	units	0	v52152890	14.9.8	6611				0
2019	British Columbia	2016A000259	Total production (metric tonnes)	Fresh sweet corn [114221811]	Metric tonnes	214	units	0	v52152890	14.9.8	7826				0
2020	British Columbia	2016A000259	Total production (metric tonnes)	Fresh sweet corn [114221811]	Metric tonnes	214	units	0	v52152890	14.9.8	5834				0
2021	British Columbia	2016A000259	Total production (metric tonnes)	Fresh sweet corn [114221811]	Metric tonnes	214	units	0	v52152890	14.9.8	7088				0
2002	British Columbia	2016A000259	Total production (metric tonnes)	Fresh lettuce [11422131]	Metric tonnes	214	units	0	v52152892	14.9.10	3311				0
2003	British Columbia	2016A000259	Total production (metric tonnes)	Fresh lettuce [11422131]	Metric tonnes	214	units	0	v52152892	14.9.10	4427				0
2004	British Columbia	2016A000259	Total production (metric tonnes)	Fresh lettuce [11422131]	Metric tonnes	214	units	0	v52152892	14.9.10	4082				0
2005	British Columbia	2016A000259	Total production (metric tonnes)	Fresh lettuce [11422131]	Metric tonnes	214	units	0	v52152892	14.9.10	3924				0
2006	British Columbia	2016A000259	Total production (metric tonnes)	Fresh lettuce [11422131]	Metric tonnes	214	units	0	v52152892	14.9.10	7394				0
2007	British Columbia	2016A000259	Total production (metric tonnes)	Fresh lettuce [11422131]	Metric tonnes	214	units	0	v52152892	14.9.10	3674				0
2008	British Columbia	2016A000259	Total production (metric tonnes)	Fresh lettuce [11422131]	Metric tonnes	214	units	0	v52152892	14.9.10	4064				0
2009	British Columbia	2016A000259	Total production (metric tonnes)	Fresh lettuce [11422131]	Metric tonnes	214	units	0	v52152892	14.9.10	6765				0
2010	British Columbia	2016A000259	Total production (metric tonnes)	Fresh lettuce [11422131]	Metric tonnes	214	units	0	v52152892	14.9.10	9729				0
2011	British Columbia	2016A000259	Total production (metric tonnes)	Fresh lettuce [11422131]	Metric tonnes	214	units	0	v52152892	14.9.10	6216				0
2012	British Columbia	2016A000259	Total production (metric tonnes)	Fresh lettuce [11422131]	Metric tonnes	214	units	0	v52152892	14.9.10	5208				0
2013	British Columbia	2016A000259	Total production (metric tonnes)	Fresh lettuce [11422131]	Metric tonnes	214	units	0	v52152892	14.9.10	5933				0
2014	British Columbia	2016A000259	Total production (metric tonnes)	Fresh lettuce [11422131]	Metric tonnes	214	units	0	v52152892	14.9.10	5918				0
2015	British Columbia	2016A000259	Total production (metric tonnes)	Fresh lettuce [11422131]	Metric tonnes	214	units	0	v52152892	14.9.10	5471				0
2016	British Columbia	2016A000259	Total production (metric tonnes)	Fresh lettuce [11422131]	Metric tonnes	214	units	0	v52152892	14.9.10	5829				0
2017	British Columbia	2016A000259	Total production (metric tonnes)	Fresh lettuce [11422131]	Metric tonnes	214	units	0	v52152892	14.9.10	7464				0
2018	British Columbia	2016A000259	Total production (metric tonnes)	Fresh lettuce [11422131]	Metric tonnes	214	units	0	v52152892	14.9.10	5693				0
2019	British Columbia	2016A000259	Total production (metric tonnes)	Fresh lettuce [11422131]	Metric tonnes	214	units	0	v52152892	14.9.10	4989				0
2020	British Columbia	2016A000259	Total production (metric tonnes)	Fresh lettuce [11422131]	Metric tonnes	214	units	0	v52152892	14.9.10	3775				0
2021	British Columbia	2016A000259	Total production (metric tonnes)	Fresh lettuce [11422131]	Metric tonnes	214	units	0	v52152892	14.9.10	3601				0
2002	British Columbia	2016A000259	Total production (metric tonnes)	Fresh green peas [114221611]	Metric tonnes	214	units	0	v52152895	14.9.13	5080				0
2003	British Columbia	2016A000259	Total production (metric tonnes)	Fresh green peas [114221611]	Metric tonnes	214	units	0	v52152895	14.9.13	2948				0
2004	British Columbia	2016A000259	Total production (metric tonnes)	Fresh green peas [114221611]	Metric tonnes	214	units	0	v52152895	14.9.13	4100				0
2005	British Columbia	2016A000259	Total production (metric tonnes)	Fresh green peas [114221611]	Metric tonnes	214	units	0	v52152895	14.9.13	3171				0
2006	British Columbia	2016A000259	Total production (metric tonnes)	Fresh green peas [114221611]	Metric tonnes	214	units	0	v52152895	14.9.13	2313				0
2007	British Columbia	2016A000259	Total production (metric tonnes)	Fresh green peas [114221611]	Metric tonnes	214	units	0	v52152895	14.9.13	3084				0
2008	British Columbia	2016A000259	Total production (metric tonnes)	Fresh green peas [114221611]	Metric tonnes	214	units	0	v52152895	14.9.13	3270				0
2009	British Columbia	2016A000259	Total production (metric tonnes)	Fresh green peas [114221611]	Metric tonnes	214	units	0	v52152895	14.9.13	2457				0
2010	British Columbia	2016A000259	Total production (metric tonnes)	Fresh green peas [114221611]	Metric tonnes	214	units	0	v52152895	14.9.13	1974				0
2011	British Columbia	2016A000259	Total production (metric tonnes)	Fresh green peas [114221611]	Metric tonnes	214	units	0	v52152895	14.9.13	1159				0
2012	British Columbia	2016A000259	Total production (metric tonnes)	Fresh green peas [114221611]	Metric tonnes	214	units	0	v52152895	14.9.13	2061				0
2013	British Columbia	2016A000259	Total production (metric tonnes)	Fresh green peas [114221611]	Metric tonnes	214	units	0	v52152895	14.9.13	2333				0
2014	British Columbia	2016A000259	Total production (metric tonnes)	Fresh green peas [114221611]	Metric tonnes	214	units	0	v52152895	14.9.13	2375				0
2015	British Columbia	2016A000259	Total production (metric tonnes)	Fresh green peas [114221611]	Metric tonnes	214	units	0	v52152895	14.9.13	2576				0
2016	British Columbia	2016A000259	Total production (metric tonnes)	Fresh green peas [114221611]	Metric tonnes	214	units	0	v52152895	14.9.13	2542				0
2017	British Columbia	2016A000259	Total production (metric tonnes)	Fresh green peas [114221611]	Metric tonnes	214	units	0	v52152895	14.9.13	1522				0
2018	British Columbia	2016A000259	Total production (metric tonnes)	Fresh green peas [114221611]	Metric tonnes	214	units	0	v52152895	14.9.13	1896				0
2019	British Columbia	2016A000259	Total production (metric tonnes)	Fresh green peas [114221611]	Metric tonnes	214	units	0	v52152895	14.9.13	1554				0
2020	British Columbia	2016A000259	Total production (metric tonnes)	Fresh green peas [114221611]	Metric tonnes	214	units	0	v52152895	14.9.13	1542				0
2021	British Columbia	2016A000259	Total production (metric tonnes)	Fresh green peas [114221611]	Metric tonnes	214	units	0	v52152895	14.9.13	1695	E			0
2007	British Columbia	2016A000259	Total production (metric tonnes)	Fresh pumpkins [114221551]	Metric tonnes	214	units	0	v52152904	14.9.22	6577				0
2008	British Columbia	2016A000259	Total production (metric tonnes)	Fresh pumpkins [114221551]	Metric tonnes	214	units	0	v52152904	14.9.22	4990				0
2009	British Columbia	2016A000259	Total production (metric tonnes)	Fresh pumpkins [114221551]	Metric tonnes	214	units	0	v52152904	14.9.22	8560				0
2010	British Columbia	2016A000259	Total production (metric tonnes)	Fresh pumpkins [114221551]	Metric tonnes	214	units	0	v52152904	14.9.22	8603				0
2011	British Columbia	2016A000259	Total production (metric tonnes)	Fresh pumpkins [114221551]	Metric tonnes	214	units	0	v52152904	14.9.22	9842				0
2012	British Columbia	2016A000259	Total production (metric tonnes)	Fresh pumpkins [114221551]	Metric tonnes	214	units	0	v52152904	14.9.22	11530				0
2013	British Columbia	2016A000259	Total production (metric tonnes)	Fresh pumpkins [114221551]	Metric tonnes	214	units	0	v52152904	14.9.22	11323				0
2014	British Columbia	2016A000259	Total production (metric tonnes)	Fresh pumpkins [114221551]	Metric tonnes	214	units	0	v52152904	14.9.22	12830				0
2015	British Columbia	2016A000259	Total production (metric tonnes)	Fresh pumpkins [114221551]	Metric tonnes	214	units	0	v52152904	14.9.22	10420				0
2016	British Columbia	2016A000259	Total production (metric tonnes)	Fresh pumpkins [114221551]	Metric tonnes	214	units	0	v52152904	14.9.22	11029				0
2017	British Columbia	2016A000259	Total production (metric tonnes)	Fresh pumpkins [114221551]	Metric tonnes	214	units	0	v52152904	14.9.22	11762				0
2018	British Columbia	2016A000259	Total production (metric tonnes)	Fresh pumpkins [114221551]	Metric tonnes	214	units	0	v52152904	14.9.22	10002				0
2019	British Columbia	2016A000259	Total production (metric tonnes)	Fresh pumpkins [114221551]	Metric tonnes	214	units	0	v52152904	14.9.22	7792				0
2020	British Columbia	2016A000259	Total production (metric tonnes)	Fresh pumpkins [114221551]	Metric tonnes	214	units	0	v52152904	14.9.22	7848				0
2021	British Columbia	2016A000259	Total production (metric tonnes)	Fresh pumpkins [114221551]	Metric tonnes	214	units	0	v52152904	14.9.22	7252	E			0
2002	British Columbia	2016A000259	Total production (metric tonnes)	Fresh spinach [114221341]	Metric tonnes	214	units	0	v52152896	14.9.14	762				0
2003	British Columbia	2016A000259	Total production (metric tonnes)	Fresh spinach [114221341]	Metric tonnes	214	units	0	v52152896	14.9.14	1125				0
2004	British Columbia	2016A000259	Total production (metric tonnes)	Fresh spinach [114221341]	Metric tonnes	214	units	0	v52152896	14.9.14	835				0
2005	British Columbia	2016A000259	Total production (metric tonnes)	Fresh spinach [114221341]	Metric tonnes	214	units	0	v52152896	14.9.14	431				0
2006	British Columbia	2016A000259	Total production (metric tonnes)	Fresh spinach [114221341]	Metric tonnes	214	units	0	v52152896	14.9.14	499				0
2007	British Columbia	2016A000259	Total production (metric tonnes)	Fresh spinach [114221341]	Metric tonnes	214	units	0	v52152896	14.9.14	635				0
2008	British Columbia	2016A000259	Total production (metric tonnes)	Fresh spinach [114221341]	Metric tonnes	214	units	0	v52152896	14.9.14	454				0
2009	British Columbia	2016A000259	Total production (metric tonnes)	Fresh spinach [114221341]	Metric tonnes	214	units	0	v52152896	14.9.14	609	E			0
2010	British Columbia	2016A000259	Total production (metric tonnes)	Fresh spinach [114221341]	Metric tonnes	214	units	0	v52152896	14.9.14	869	E			0
2011	British Columbia	2016A000259	Total production (metric tonnes)	Fresh spinach [114221341]	Metric tonnes	214	units	0	v52152896	14.9.14	655				0
2012	British Columbia	2016A000259	Total production (metric tonnes)	Fresh spinach [114221341]	Metric tonnes	214	units	0	v52152896	14.9.14	801				0
2013	British Columbia	2016A000259	Total production (metric tonnes)	Fresh spinach [114221341]	Metric tonnes	214	units	0	v52152896	14.9.14	696				0
2014	British Columbia	2016A000259	Total production (metric tonnes)	Fresh spinach [114221341]	Metric tonnes	214	units	0	v52152896	14.9.14	832				0
2015	British Columbia	2016A000259	Total production (metric tonnes)	Fresh spinach [114221341]	Metric tonnes	214	units	0	v52152896	14.9.14	637				0
2016	British Columbia	2016A000259	Total production (metric tonnes)	Fresh spinach [114221341]	Metric tonnes	214	units	0	v52152896	14.9.14	488				0
2017	British Columbia	2016A000259	Total production (metric tonnes)	Fresh spinach [114221341]	Metric tonnes	214	units	0	v52152896	14.9.14	619				0
2018	British Columbia	2016A000259	Total production (metric tonnes)	Fresh spinach [114221341]	Metric tonnes	214	units	0	v52152896	14.9.14	509				0
2019	British Columbia	2016A000259	Total production (metric tonnes)	Fresh spinach [114221341]	Metric tonnes	214	units	0	v52152896	14.9.14	505				0
2020	British Columbia	2016A000259	Total production (metric tonnes)	Fresh spinach [114221341]	Metric tonnes	214	units	0	v52152896	14.9.14	790				0
2021	British Columbia	2016A000259	Total production (metric tonnes)	Fresh spinach [114221341]	Metric tonnes	214	units	0	v52152896	14.9.14	812	E			0
2007	British Columbia	2016A000259	Total production (metric tonnes)	Fresh squash and zucchini [114221561]	Metric tonnes	214	units	0	v52152906	14.9.24	3175				0
2008	British Columbia	2016A000259	Total production (metric tonnes)	Fresh squash and zucchini [114221561]	Metric tonnes	214	units	0	v52152906	14.9.24	2540				0
2009	British Columbia	2016A000259	Total production (metric tonnes)	Fresh squash and zucchini [114221561]	Metric tonnes	214	units	0	v52152906	14.9.24	4841				0
2010	British Columbia	2016A000259	Total production (metric tonnes)	Fresh squash and zucchini [114221561]	Metric tonnes	214	units	0	v52152906	14.9.24	4435				0
2011	British Columbia	2016A000259	Total production (metric tonnes)	Fresh squash and zucchini [114221561]	Metric tonnes	214	units	0	v52152906	14.9.24	3830				0
2012	British Columbia	2016A000259	Total production (metric tonnes)	Fresh squash and zucchini [114221561]	Metric tonnes	214	units	0	v52152906	14.9.24	5629				0
2013	British Columbia	2016A000259	Total production (metric tonnes)	Fresh squash and zucchini [114221561]	Metric tonnes	214	units	0	v52152906	14.9.24	4787				0
2014	British Columbia	2016A000259	Total production (metric tonnes)	Fresh squash and zucchini [114221561]	Metric tonnes	214	units	0	v52152906	14.9.24	5804				0
2015	British Columbia	2016A000259	Total production (metric tonnes)	Fresh squash and zucchini [114221561]	Metric tonnes	214	units	0	v52152906	14.9.24	5827				0
2016	British Columbia	2016A000259	Total production (metric tonnes)	Fresh squash and zucchini [114221561]	Metric tonnes	214	units	0	v52152906	14.9.24	7251				0
2017	British Columbia	2016A000259	Total production (metric tonnes)	Fresh squash and zucchini [114221561]	Metric tonnes	214	units	0	v52152906	14.9.24	6668				0
2018	British Columbia	2016A000259	Total production (metric tonnes)	Fresh squash and zucchini [114221561]	Metric tonnes	214	units	0	v52152906	14.9.24	6311				0
2019	British Columbia	2016A000259	Total production (metric tonnes)	Fresh squash and zucchini [114221561]	Metric tonnes	214	units	0	v52152906	14.9.24	7177				0
2020	British Columbia	2016A000259	Total production (metric tonnes)	Fresh squash and zucchini [114221561]	Metric tonnes	214	units	0	v52152906	14.9.24	5586				0
2021	British Columbia	2016A000259	Total production (metric tonnes)	Fresh squash and zucchini [114221561]	Metric tonnes	214	units	0	v52152906	14.9.24	4782				0
2002	British Columbia	2016A000259	Total production (metric tonnes)	Fresh tomatoes [11422151]	Metric tonnes	214	units	0	v52152897	14.9.15	1089				0
2003	British Columbia	2016A000259	Total production (metric tonnes)	Fresh tomatoes [11422151]	Metric tonnes	214	units	0	v52152897	14.9.15	1089				0
2004	British Columbia	2016A000259	Total production (metric tonnes)	Fresh tomatoes [11422151]	Metric tonnes	214	units	0	v52152897	14.9.15	1470				0
2005	British Columbia	2016A000259	Total production (metric tonnes)	Fresh tomatoes [11422151]	Metric tonnes	214	units	0	v52152897	14.9.15	1163				0
2006	British Columbia	2016A000259	Total production (metric tonnes)	Fresh tomatoes [11422151]	Metric tonnes	214	units	0	v52152897	14.9.15	998				0
2007	British Columbia	2016A000259	Total production (metric tonnes)	Fresh tomatoes [11422151]	Metric tonnes	214	units	0	v52152897	14.9.15	1451				0
2008	British Columbia	2016A000259	Total production (metric tonnes)	Fresh tomatoes [11422151]	Metric tonnes	214	units	0	v52152897	14.9.15	1179				0
2009	British Columbia	2016A000259	Total production (metric tonnes)	Fresh tomatoes [11422151]	Metric tonnes	214	units	0	v52152897	14.9.15	1187				0
2010	British Columbia	2016A000259	Total production (metric tonnes)	Fresh tomatoes [11422151]	Metric tonnes	214	units	0	v52152897	14.9.15	1604				0
2011	British Columbia	2016A000259	Total production (metric tonnes)	Fresh tomatoes [11422151]	Metric tonnes	214	units	0	v52152897	14.9.15	2420				0
2012	British Columbia	2016A000259	Total production (metric tonnes)	Fresh tomatoes [11422151]	Metric tonnes	214	units	0	v52152897	14.9.15	2085				0
2013	British Columbia	2016A000259	Total production (metric tonnes)	Fresh tomatoes [11422151]	Metric tonnes	214	units	0	v52152897	14.9.15	1821				0
2014	British Columbia	2016A000259	Total production (metric tonnes)	Fresh tomatoes [11422151]	Metric tonnes	214	units	0	v52152897	14.9.15	2245				0
2015	British Columbia	2016A000259	Total production (metric tonnes)	Fresh tomatoes [11422151]	Metric tonnes	214	units	0	v52152897	14.9.15	2575				0
2016	British Columbia	2016A000259	Total production (metric tonnes)	Fresh tomatoes [11422151]	Metric tonnes	214	units	0	v52152897	14.9.15	3157				0
2017	British Columbia	2016A000259	Total production (metric tonnes)	Fresh tomatoes [11422151]	Metric tonnes	214	units	0	v52152897	14.9.15	2409				0
2018	British Columbia	2016A000259	Total production (metric tonnes)	Fresh tomatoes [11422151]	Metric tonnes	214	units	0	v52152897	14.9.15	2313				0
2019	British Columbia	2016A000259	Total production (metric tonnes)	Fresh tomatoes [11422151]	Metric tonnes	214	units	0	v52152897	14.9.15	2663				0
2020	British Columbia	2016A000259	Total production (metric tonnes)	Fresh tomatoes [11422151]	Metric tonnes	214	units	0	v52152897	14.9.15	2792				0
2021	British Columbia	2016A000259	Total production (metric tonnes)	Fresh tomatoes [11422151]	Metric tonnes	214	units	0	v52152897	14.9.15	2319				0
2002	British Columbia	2016A000259	Total production (metric tonnes)	Fresh radishes [11422113]	Metric tonnes	214	units	0	v52152899	14.9.17	277				0
2003	British Columbia	2016A000259	Total production (metric tonnes)	Fresh radishes [11422113]	Metric tonnes	214	units	0	v52152899	14.9.17	426				0
2004	British Columbia	2016A000259	Total production (metric tonnes)	Fresh radishes [11422113]	Metric tonnes	214	units	0	v52152899	14.9.17	363				0
2005	British Columbia	2016A000259	Total production (metric tonnes)	Fresh radishes [11422113]	Metric tonnes	214	units	0	v52152899	14.9.17	408				0
2006	British Columbia	2016A000259	Total production (metric tonnes)	Fresh radishes [11422113]	Metric tonnes	214	units	0	v52152899	14.9.17	567				0
2007	British Columbia	2016A000259	Total production (metric tonnes)	Fresh radishes [11422113]	Metric tonnes	214	units	0	v52152899	14.9.17	590				0
2008	British Columbia	2016A000259	Total production (metric tonnes)	Fresh radishes [11422113]	Metric tonnes	214	units	0	v52152899	14.9.17	499				0
2009	British Columbia	2016A000259	Total production (metric tonnes)	Fresh radishes [11422113]	Metric tonnes	214	units	0	v52152899	14.9.17	653				0
2010	British Columbia	2016A000259	Total production (metric tonnes)	Fresh radishes [11422113]	Metric tonnes	214	units	0	v52152899	14.9.17	529				0
2011	British Columbia	2016A000259	Total production (metric tonnes)	Fresh radishes [11422113]	Metric tonnes	214	units	0	v52152899	14.9.17	635				0
2012	British Columbia	2016A000259	Total production (metric tonnes)	Fresh radishes [11422113]	Metric tonnes	214	units	0	v52152899	14.9.17	595				0
2013	British Columbia	2016A000259	Total production (metric tonnes)	Fresh radishes [11422113]	Metric tonnes	214	units	0	v52152899	14.9.17	611				0
2014	British Columbia	2016A000259	Total production (metric tonnes)	Fresh radishes [11422113]	Metric tonnes	214	units	0	v52152899	14.9.17	933				0
2015	British Columbia	2016A000259	Total production (metric tonnes)	Fresh radishes [11422113]	Metric tonnes	214	units	0	v52152899	14.9.17	983				0
2016	British Columbia	2016A000259	Total production (metric tonnes)	Fresh radishes [11422113]	Metric tonnes	214	units	0	v52152899	14.9.17	761				0
2017	British Columbia	2016A000259	Total production (metric tonnes)	Fresh radishes [11422113]	Metric tonnes	214	units	0	v52152899	14.9.17	843				0
2018	British Columbia	2016A000259	Total production (metric tonnes)	Fresh radishes [11422113]	Metric tonnes	214	units	0	v52152899	14.9.17	723				0
2019	British Columbia	2016A000259	Total production (metric tonnes)	Fresh radishes [11422113]	Metric tonnes	214	units	0	v52152899	14.9.17	667				0
2020	British Columbia	2016A000259	Total production (metric tonnes)	Fresh radishes [11422113]	Metric tonnes	214	units	0	v52152899	14.9.17	798				0
2021	British Columbia	2016A000259	Total production (metric tonnes)	Fresh radishes [11422113]	Metric tonnes	214	units	0	v52152899	14.9.17	830	E			0
2007	British Columbia	2016A000259	Marketed production (metric tonnes)	Fresh Brussels sprouts [114221361]	Metric tonnes	214	units	0	v52152931	14.10.20	4717				0
2008	British Columbia	2016A000259	Marketed production (metric tonnes)	Fresh Brussels sprouts [114221361]	Metric tonnes	214	units	0	v52152931	14.10.20	3810				0
2009	British Columbia	2016A000259	Marketed production (metric tonnes)	Fresh Brussels sprouts [114221361]	Metric tonnes	214	units	0	v52152931	14.10.20		F			0
2010	British Columbia	2016A000259	Marketed production (metric tonnes)	Fresh Brussels sprouts [114221361]	Metric tonnes	214	units	0	v52152931	14.10.20	3017				0
2011	British Columbia	2016A000259	Marketed production (metric tonnes)	Fresh Brussels sprouts [114221361]	Metric tonnes	214	units	0	v52152931	14.10.20	3914				0
2012	British Columbia	2016A000259	Marketed production (metric tonnes)	Fresh Brussels sprouts [114221361]	Metric tonnes	214	units	0	v52152931	14.10.20	2883				0
2013	British Columbia	2016A000259	Marketed production (metric tonnes)	Fresh Brussels sprouts [114221361]	Metric tonnes	214	units	0	v52152931	14.10.20	1750				0
2014	British Columbia	2016A000259	Marketed production (metric tonnes)	Fresh Brussels sprouts [114221361]	Metric tonnes	214	units	0	v52152931	14.10.20	2730				0
2015	British Columbia	2016A000259	Marketed production (metric tonnes)	Fresh Brussels sprouts [114221361]	Metric tonnes	214	units	0	v52152931	14.10.20	2642				0
2016	British Columbia	2016A000259	Marketed production (metric tonnes)	Fresh Brussels sprouts [114221361]	Metric tonnes	214	units	0	v52152931	14.10.20	1778				0
2017	British Columbia	2016A000259	Marketed production (metric tonnes)	Fresh Brussels sprouts [114221361]	Metric tonnes	214	units	0	v52152931	14.10.20	2160				0
2018	British Columbia	2016A000259	Marketed production (metric tonnes)	Fresh Brussels sprouts [114221361]	Metric tonnes	214	units	0	v52152931	14.10.20	2013				0
2019	British Columbia	2016A000259	Marketed production (metric tonnes)	Fresh Brussels sprouts [114221361]	Metric tonnes	214	units	0	v52152931	14.10.20	1808				0
2020	British Columbia	2016A000259	Marketed production (metric tonnes)	Fresh Brussels sprouts [114221361]	Metric tonnes	214	units	0	v52152931	14.10.20	1757	E			0
2021	British Columbia	2016A000259	Marketed production (metric tonnes)	Fresh Brussels sprouts [114221361]	Metric tonnes	214	units	0	v52152931	14.10.20	976				0
2002	British Columbia	2016A000259	Marketed production (metric tonnes)	Fresh cabbage [11422132]	Metric tonnes	214	units	0	v52152915	14.10.4	6214				0
2003	British Columbia	2016A000259	Marketed production (metric tonnes)	Fresh cabbage [11422132]	Metric tonnes	214	units	0	v52152915	14.10.4	5153				0
2004	British Columbia	2016A000259	Marketed production (metric tonnes)	Fresh cabbage [11422132]	Metric tonnes	214	units	0	v52152915	14.10.4	6192				0
2005	British Columbia	2016A000259	Marketed production (metric tonnes)	Fresh cabbage [11422132]	Metric tonnes	214	units	0	v52152915	14.10.4	4518				0
2006	British Columbia	2016A000259	Marketed production (metric tonnes)	Fresh cabbage [11422132]	Metric tonnes	214	units	0	v52152915	14.10.4	4559				0
2007	British Columbia	2016A000259	Marketed production (metric tonnes)	Fresh cabbage [11422132]	Metric tonnes	214	units	0	v52152915	14.10.4	3878				0
2008	British Columbia	2016A000259	Marketed production (metric tonnes)	Fresh cabbage [11422132]	Metric tonnes	214	units	0	v52152915	14.10.4	5035				0
2009	British Columbia	2016A000259	Marketed production (metric tonnes)	Fresh cabbage [11422132]	Metric tonnes	214	units	0	v52152915	14.10.4	6696				0
2010	British Columbia	2016A000259	Marketed production (metric tonnes)	Fresh cabbage [11422132]	Metric tonnes	214	units	0	v52152915	14.10.4	5674				0
2011	British Columbia	2016A000259	Marketed production (metric tonnes)	Fresh cabbage [11422132]	Metric tonnes	214	units	0	v52152915	14.10.4	6540				0
2012	British Columbia	2016A000259	Marketed production (metric tonnes)	Fresh cabbage [11422132]	Metric tonnes	214	units	0	v52152915	14.10.4	6602				0
2013	British Columbia	2016A000259	Marketed production (metric tonnes)	Fresh cabbage [11422132]	Metric tonnes	214	units	0	v52152915	14.10.4	8657				0
2014	British Columbia	2016A000259	Marketed production (metric tonnes)	Fresh cabbage [11422132]	Metric tonnes	214	units	0	v52152915	14.10.4	7227				0
2015	British Columbia	2016A000259	Marketed production (metric tonnes)	Fresh cabbage [11422132]	Metric tonnes	214	units	0	v52152915	14.10.4	7234				0
2016	British Columbia	2016A000259	Marketed production (metric tonnes)	Fresh cabbage [11422132]	Metric tonnes	214	units	0	v52152915	14.10.4	8834				0
2017	British Columbia	2016A000259	Marketed production (metric tonnes)	Fresh cabbage [11422132]	Metric tonnes	214	units	0	v52152915	14.10.4	8694				0
2018	British Columbia	2016A000259	Marketed production (metric tonnes)	Fresh cabbage [11422132]	Metric tonnes	214	units	0	v52152915	14.10.4	9300				0
2019	British Columbia	2016A000259	Marketed production (metric tonnes)	Fresh cabbage [11422132]	Metric tonnes	214	units	0	v52152915	14.10.4	8807				0
2020	British Columbia	2016A000259	Marketed production (metric tonnes)	Fresh cabbage [11422132]	Metric tonnes	214	units	0	v52152915	14.10.4	10165				0
2021	British Columbia	2016A000259	Marketed production (metric tonnes)	Fresh cabbage [11422132]	Metric tonnes	214	units	0	v52152915	14.10.4	8745				0
2002	British Columbia	2016A000259	Marketed production (metric tonnes)	Fresh sweet corn [114221811]	Metric tonnes	214	units	0	v52152919	14.10.8	11793				0
2003	British Columbia	2016A000259	Marketed production (metric tonnes)	Fresh sweet corn [114221811]	Metric tonnes	214	units	0	v52152919	14.10.8	9072				0
2004	British Columbia	2016A000259	Marketed production (metric tonnes)	Fresh sweet corn [114221811]	Metric tonnes	214	units	0	v52152919	14.10.8	9934				0
2005	British Columbia	2016A000259	Marketed production (metric tonnes)	Fresh sweet corn [114221811]	Metric tonnes	214	units	0	v52152919	14.10.8	10668				0
2006	British Columbia	2016A000259	Marketed production (metric tonnes)	Fresh sweet corn [114221811]	Metric tonnes	214	units	0	v52152919	14.10.8	10714				0
2007	British Columbia	2016A000259	Marketed production (metric tonnes)	Fresh sweet corn [114221811]	Metric tonnes	214	units	0	v52152919	14.10.8	10659				0
2008	British Columbia	2016A000259	Marketed production (metric tonnes)	Fresh sweet corn [114221811]	Metric tonnes	214	units	0	v52152919	14.10.8	10750				0
2009	British Columbia	2016A000259	Marketed production (metric tonnes)	Fresh sweet corn [114221811]	Metric tonnes	214	units	0	v52152919	14.10.8	6167				0
2010	British Columbia	2016A000259	Marketed production (metric tonnes)	Fresh sweet corn [114221811]	Metric tonnes	214	units	0	v52152919	14.10.8	5201				0
2011	British Columbia	2016A000259	Marketed production (metric tonnes)	Fresh sweet corn [114221811]	Metric tonnes	214	units	0	v52152919	14.10.8	7511				0
2012	British Columbia	2016A000259	Marketed production (metric tonnes)	Fresh sweet corn [114221811]	Metric tonnes	214	units	0	v52152919	14.10.8	7966				0
2013	British Columbia	2016A000259	Marketed production (metric tonnes)	Fresh sweet corn [114221811]	Metric tonnes	214	units	0	v52152919	14.10.8	8699				0
2014	British Columbia	2016A000259	Marketed production (metric tonnes)	Fresh sweet corn [114221811]	Metric tonnes	214	units	0	v52152919	14.10.8	8953				0
2015	British Columbia	2016A000259	Marketed production (metric tonnes)	Fresh sweet corn [114221811]	Metric tonnes	214	units	0	v52152919	14.10.8	7433				0
2016	British Columbia	2016A000259	Marketed production (metric tonnes)	Fresh sweet corn [114221811]	Metric tonnes	214	units	0	v52152919	14.10.8	8815				0
2017	British Columbia	2016A000259	Marketed production (metric tonnes)	Fresh sweet corn [114221811]	Metric tonnes	214	units	0	v52152919	14.10.8	6035				0
2018	British Columbia	2016A000259	Marketed production (metric tonnes)	Fresh sweet corn [114221811]	Metric tonnes	214	units	0	v52152919	14.10.8	6577				0
2019	British Columbia	2016A000259	Marketed production (metric tonnes)	Fresh sweet corn [114221811]	Metric tonnes	214	units	0	v52152919	14.10.8	7596				0
2020	British Columbia	2016A000259	Marketed production (metric tonnes)	Fresh sweet corn [114221811]	Metric tonnes	214	units	0	v52152919	14.10.8	5834				0
2021	British Columbia	2016A000259	Marketed production (metric tonnes)	Fresh sweet corn [114221811]	Metric tonnes	214	units	0	v52152919	14.10.8	6809				0
2002	British Columbia	2016A000259	Marketed production (metric tonnes)	Fresh lettuce [11422131]	Metric tonnes	214	units	0	v52152921	14.10.10	3311				0
2003	British Columbia	2016A000259	Marketed production (metric tonnes)	Fresh lettuce [11422131]	Metric tonnes	214	units	0	v52152921	14.10.10	4427				0
2004	British Columbia	2016A000259	Marketed production (metric tonnes)	Fresh lettuce [11422131]	Metric tonnes	214	units	0	v52152921	14.10.10	4082				0
2005	British Columbia	2016A000259	Marketed production (metric tonnes)	Fresh lettuce [11422131]	Metric tonnes	214	units	0	v52152921	14.10.10	3924				0
2006	British Columbia	2016A000259	Marketed production (metric tonnes)	Fresh lettuce [11422131]	Metric tonnes	214	units	0	v52152921	14.10.10	7394				0
2007	British Columbia	2016A000259	Marketed production (metric tonnes)	Fresh lettuce [11422131]	Metric tonnes	214	units	0	v52152921	14.10.10	3674				0
2008	British Columbia	2016A000259	Marketed production (metric tonnes)	Fresh lettuce [11422131]	Metric tonnes	214	units	0	v52152921	14.10.10	4064				0
2009	British Columbia	2016A000259	Marketed production (metric tonnes)	Fresh lettuce [11422131]	Metric tonnes	214	units	0	v52152921	14.10.10	6765				0
2010	British Columbia	2016A000259	Marketed production (metric tonnes)	Fresh lettuce [11422131]	Metric tonnes	214	units	0	v52152921	14.10.10	9728				0
2011	British Columbia	2016A000259	Marketed production (metric tonnes)	Fresh lettuce [11422131]	Metric tonnes	214	units	0	v52152921	14.10.10	6215				0
2012	British Columbia	2016A000259	Marketed production (metric tonnes)	Fresh lettuce [11422131]	Metric tonnes	214	units	0	v52152921	14.10.10	5208				0
2013	British Columbia	2016A000259	Marketed production (metric tonnes)	Fresh lettuce [11422131]	Metric tonnes	214	units	0	v52152921	14.10.10	5932				0
2014	British Columbia	2016A000259	Marketed production (metric tonnes)	Fresh lettuce [11422131]	Metric tonnes	214	units	0	v52152921	14.10.10	5918				0
2015	British Columbia	2016A000259	Marketed production (metric tonnes)	Fresh lettuce [11422131]	Metric tonnes	214	units	0	v52152921	14.10.10	5469				0
2016	British Columbia	2016A000259	Marketed production (metric tonnes)	Fresh lettuce [11422131]	Metric tonnes	214	units	0	v52152921	14.10.10	5829				0
2017	British Columbia	2016A000259	Marketed production (metric tonnes)	Fresh lettuce [11422131]	Metric tonnes	214	units	0	v52152921	14.10.10	7464				0
2018	British Columbia	2016A000259	Marketed production (metric tonnes)	Fresh lettuce [11422131]	Metric tonnes	214	units	0	v52152921	14.10.10	5690				0
2019	British Columbia	2016A000259	Marketed production (metric tonnes)	Fresh lettuce [11422131]	Metric tonnes	214	units	0	v52152921	14.10.10	4986				0
2020	British Columbia	2016A000259	Marketed production (metric tonnes)	Fresh lettuce [11422131]	Metric tonnes	214	units	0	v52152921	14.10.10	3758				0
2021	British Columbia	2016A000259	Marketed production (metric tonnes)	Fresh lettuce [11422131]	Metric tonnes	214	units	0	v52152921	14.10.10	3588				0
2002	British Columbia	2016A000259	Marketed production (metric tonnes)	Fresh green peas [114221611]	Metric tonnes	214	units	0	v52152924	14.10.13	5012				0
2003	British Columbia	2016A000259	Marketed production (metric tonnes)	Fresh green peas [114221611]	Metric tonnes	214	units	0	v52152924	14.10.13	2948				0
2004	British Columbia	2016A000259	Marketed production (metric tonnes)	Fresh green peas [114221611]	Metric tonnes	214	units	0	v52152924	14.10.13	4100				0
2005	British Columbia	2016A000259	Marketed production (metric tonnes)	Fresh green peas [114221611]	Metric tonnes	214	units	0	v52152924	14.10.13	3152				0
2006	British Columbia	2016A000259	Marketed production (metric tonnes)	Fresh green peas [114221611]	Metric tonnes	214	units	0	v52152924	14.10.13	2313				0
2007	British Columbia	2016A000259	Marketed production (metric tonnes)	Fresh green peas [114221611]	Metric tonnes	214	units	0	v52152924	14.10.13	3084				0
2008	British Columbia	2016A000259	Marketed production (metric tonnes)	Fresh green peas [114221611]	Metric tonnes	214	units	0	v52152924	14.10.13	3270				0
2009	British Columbia	2016A000259	Marketed production (metric tonnes)	Fresh green peas [114221611]	Metric tonnes	214	units	0	v52152924	14.10.13	2448				0
2010	British Columbia	2016A000259	Marketed production (metric tonnes)	Fresh green peas [114221611]	Metric tonnes	214	units	0	v52152924	14.10.13	1974				0
2011	British Columbia	2016A000259	Marketed production (metric tonnes)	Fresh green peas [114221611]	Metric tonnes	214	units	0	v52152924	14.10.13	1159				0
2012	British Columbia	2016A000259	Marketed production (metric tonnes)	Fresh green peas [114221611]	Metric tonnes	214	units	0	v52152924	14.10.13	2061				0
2013	British Columbia	2016A000259	Marketed production (metric tonnes)	Fresh green peas [114221611]	Metric tonnes	214	units	0	v52152924	14.10.13	2334				0
2014	British Columbia	2016A000259	Marketed production (metric tonnes)	Fresh green peas [114221611]	Metric tonnes	214	units	0	v52152924	14.10.13	2235				0
2015	British Columbia	2016A000259	Marketed production (metric tonnes)	Fresh green peas [114221611]	Metric tonnes	214	units	0	v52152924	14.10.13	2576				0
2016	British Columbia	2016A000259	Marketed production (metric tonnes)	Fresh green peas [114221611]	Metric tonnes	214	units	0	v52152924	14.10.13	2542				0
2017	British Columbia	2016A000259	Marketed production (metric tonnes)	Fresh green peas [114221611]	Metric tonnes	214	units	0	v52152924	14.10.13	1522				0
2018	British Columbia	2016A000259	Marketed production (metric tonnes)	Fresh green peas [114221611]	Metric tonnes	214	units	0	v52152924	14.10.13	1834				0
2019	British Columbia	2016A000259	Marketed production (metric tonnes)	Fresh green peas [114221611]	Metric tonnes	214	units	0	v52152924	14.10.13	1511				0
2020	British Columbia	2016A000259	Marketed production (metric tonnes)	Fresh green peas [114221611]	Metric tonnes	214	units	0	v52152924	14.10.13	1384				0
2021	British Columbia	2016A000259	Marketed production (metric tonnes)	Fresh green peas [114221611]	Metric tonnes	214	units	0	v52152924	14.10.13	1485				0
2007	British Columbia	2016A000259	Marketed production (metric tonnes)	Fresh pumpkins [114221551]	Metric tonnes	214	units	0	v52152933	14.10.22	6577				0
2008	British Columbia	2016A000259	Marketed production (metric tonnes)	Fresh pumpkins [114221551]	Metric tonnes	214	units	0	v52152933	14.10.22	4990				0
2009	British Columbia	2016A000259	Marketed production (metric tonnes)	Fresh pumpkins [114221551]	Metric tonnes	214	units	0	v52152933	14.10.22	8148				0
2010	British Columbia	2016A000259	Marketed production (metric tonnes)	Fresh pumpkins [114221551]	Metric tonnes	214	units	0	v52152933	14.10.22	8400				0
2011	British Columbia	2016A000259	Marketed production (metric tonnes)	Fresh pumpkins [114221551]	Metric tonnes	214	units	0	v52152933	14.10.22	9842				0
2012	British Columbia	2016A000259	Marketed production (metric tonnes)	Fresh pumpkins [114221551]	Metric tonnes	214	units	0	v52152933	14.10.22	11530				0
2013	British Columbia	2016A000259	Marketed production (metric tonnes)	Fresh pumpkins [114221551]	Metric tonnes	214	units	0	v52152933	14.10.22	11065				0
2014	British Columbia	2016A000259	Marketed production (metric tonnes)	Fresh pumpkins [114221551]	Metric tonnes	214	units	0	v52152933	14.10.22	12579				0
2015	British Columbia	2016A000259	Marketed production (metric tonnes)	Fresh pumpkins [114221551]	Metric tonnes	214	units	0	v52152933	14.10.22	10420				0
2016	British Columbia	2016A000259	Marketed production (metric tonnes)	Fresh pumpkins [114221551]	Metric tonnes	214	units	0	v52152933	14.10.22	11029				0
2017	British Columbia	2016A000259	Marketed production (metric tonnes)	Fresh pumpkins [114221551]	Metric tonnes	214	units	0	v52152933	14.10.22	11689				0
2018	British Columbia	2016A000259	Marketed production (metric tonnes)	Fresh pumpkins [114221551]	Metric tonnes	214	units	0	v52152933	14.10.22	9956				0
2019	British Columbia	2016A000259	Marketed production (metric tonnes)	Fresh pumpkins [114221551]	Metric tonnes	214	units	0	v52152933	14.10.22	7662				0
2020	British Columbia	2016A000259	Marketed production (metric tonnes)	Fresh pumpkins [114221551]	Metric tonnes	214	units	0	v52152933	14.10.22	7764				0
2021	British Columbia	2016A000259	Marketed production (metric tonnes)	Fresh pumpkins [114221551]	Metric tonnes	214	units	0	v52152933	14.10.22	6880	E			0
2002	British Columbia	2016A000259	Marketed production (metric tonnes)	Fresh spinach [114221341]	Metric tonnes	214	units	0	v52152925	14.10.14	762				0
2003	British Columbia	2016A000259	Marketed production (metric tonnes)	Fresh spinach [114221341]	Metric tonnes	214	units	0	v52152925	14.10.14	1125				0
2004	British Columbia	2016A000259	Marketed production (metric tonnes)	Fresh spinach [114221341]	Metric tonnes	214	units	0	v52152925	14.10.14	835				0
2005	British Columbia	2016A000259	Marketed production (metric tonnes)	Fresh spinach [114221341]	Metric tonnes	214	units	0	v52152925	14.10.14	431				0
2006	British Columbia	2016A000259	Marketed production (metric tonnes)	Fresh spinach [114221341]	Metric tonnes	214	units	0	v52152925	14.10.14	499				0
2007	British Columbia	2016A000259	Marketed production (metric tonnes)	Fresh spinach [114221341]	Metric tonnes	214	units	0	v52152925	14.10.14	635				0
2008	British Columbia	2016A000259	Marketed production (metric tonnes)	Fresh spinach [114221341]	Metric tonnes	214	units	0	v52152925	14.10.14	454				0
2009	British Columbia	2016A000259	Marketed production (metric tonnes)	Fresh spinach [114221341]	Metric tonnes	214	units	0	v52152925	14.10.14	609	E			0
2010	British Columbia	2016A000259	Marketed production (metric tonnes)	Fresh spinach [114221341]	Metric tonnes	214	units	0	v52152925	14.10.14	869	E			0
2011	British Columbia	2016A000259	Marketed production (metric tonnes)	Fresh spinach [114221341]	Metric tonnes	214	units	0	v52152925	14.10.14	655				0
2012	British Columbia	2016A000259	Marketed production (metric tonnes)	Fresh spinach [114221341]	Metric tonnes	214	units	0	v52152925	14.10.14	801				0
2013	British Columbia	2016A000259	Marketed production (metric tonnes)	Fresh spinach [114221341]	Metric tonnes	214	units	0	v52152925	14.10.14	696				0
2014	British Columbia	2016A000259	Marketed production (metric tonnes)	Fresh spinach [114221341]	Metric tonnes	214	units	0	v52152925	14.10.14	832				0
2015	British Columbia	2016A000259	Marketed production (metric tonnes)	Fresh spinach [114221341]	Metric tonnes	214	units	0	v52152925	14.10.14	637				0
2016	British Columbia	2016A000259	Marketed production (metric tonnes)	Fresh spinach [114221341]	Metric tonnes	214	units	0	v52152925	14.10.14	488				0
2017	British Columbia	2016A000259	Marketed production (metric tonnes)	Fresh spinach [114221341]	Metric tonnes	214	units	0	v52152925	14.10.14	619				0
2018	British Columbia	2016A000259	Marketed production (metric tonnes)	Fresh spinach [114221341]	Metric tonnes	214	units	0	v52152925	14.10.14	508				0
2019	British Columbia	2016A000259	Marketed production (metric tonnes)	Fresh spinach [114221341]	Metric tonnes	214	units	0	v52152925	14.10.14	505				0
2020	British Columbia	2016A000259	Marketed production (metric tonnes)	Fresh spinach [114221341]	Metric tonnes	214	units	0	v52152925	14.10.14	768				0
2021	British Columbia	2016A000259	Marketed production (metric tonnes)	Fresh spinach [114221341]	Metric tonnes	214	units	0	v52152925	14.10.14	805	E			0
2007	British Columbia	2016A000259	Marketed production (metric tonnes)	Fresh squash and zucchini [114221561]	Metric tonnes	214	units	0	v52152935	14.10.24	3175				0
2008	British Columbia	2016A000259	Marketed production (metric tonnes)	Fresh squash and zucchini [114221561]	Metric tonnes	214	units	0	v52152935	14.10.24	2540				0
2009	British Columbia	2016A000259	Marketed production (metric tonnes)	Fresh squash and zucchini [114221561]	Metric tonnes	214	units	0	v52152935	14.10.24	4662				0
2010	British Columbia	2016A000259	Marketed production (metric tonnes)	Fresh squash and zucchini [114221561]	Metric tonnes	214	units	0	v52152935	14.10.24	4435				0
2011	British Columbia	2016A000259	Marketed production (metric tonnes)	Fresh squash and zucchini [114221561]	Metric tonnes	214	units	0	v52152935	14.10.24	3830				0
2012	British Columbia	2016A000259	Marketed production (metric tonnes)	Fresh squash and zucchini [114221561]	Metric tonnes	214	units	0	v52152935	14.10.24	5629				0
2013	British Columbia	2016A000259	Marketed production (metric tonnes)	Fresh squash and zucchini [114221561]	Metric tonnes	214	units	0	v52152935	14.10.24	4765				0
2014	British Columbia	2016A000259	Marketed production (metric tonnes)	Fresh squash and zucchini [114221561]	Metric tonnes	214	units	0	v52152935	14.10.24	5804				0
2015	British Columbia	2016A000259	Marketed production (metric tonnes)	Fresh squash and zucchini [114221561]	Metric tonnes	214	units	0	v52152935	14.10.24	5827				0
2016	British Columbia	2016A000259	Marketed production (metric tonnes)	Fresh squash and zucchini [114221561]	Metric tonnes	214	units	0	v52152935	14.10.24	7251				0
2017	British Columbia	2016A000259	Marketed production (metric tonnes)	Fresh squash and zucchini [114221561]	Metric tonnes	214	units	0	v52152935	14.10.24	6120				0
2018	British Columbia	2016A000259	Marketed production (metric tonnes)	Fresh squash and zucchini [114221561]	Metric tonnes	214	units	0	v52152935	14.10.24	5487				0
2019	British Columbia	2016A000259	Marketed production (metric tonnes)	Fresh squash and zucchini [114221561]	Metric tonnes	214	units	0	v52152935	14.10.24	6227				0
2020	British Columbia	2016A000259	Marketed production (metric tonnes)	Fresh squash and zucchini [114221561]	Metric tonnes	214	units	0	v52152935	14.10.24	5483				0
2021	British Columbia	2016A000259	Marketed production (metric tonnes)	Fresh squash and zucchini [114221561]	Metric tonnes	214	units	0	v52152935	14.10.24	4670				0
2002	British Columbia	2016A000259	Marketed production (metric tonnes)	Fresh tomatoes [11422151]	Metric tonnes	214	units	0	v52152926	14.10.15	1089				0
2003	British Columbia	2016A000259	Marketed production (metric tonnes)	Fresh tomatoes [11422151]	Metric tonnes	214	units	0	v52152926	14.10.15	1089				0
2004	British Columbia	2016A000259	Marketed production (metric tonnes)	Fresh tomatoes [11422151]	Metric tonnes	214	units	0	v52152926	14.10.15	1470				0
2005	British Columbia	2016A000259	Marketed production (metric tonnes)	Fresh tomatoes [11422151]	Metric tonnes	214	units	0	v52152926	14.10.15	1161				0
2006	British Columbia	2016A000259	Marketed production (metric tonnes)	Fresh tomatoes [11422151]	Metric tonnes	214	units	0	v52152926	14.10.15	998				0
2007	British Columbia	2016A000259	Marketed production (metric tonnes)	Fresh tomatoes [11422151]	Metric tonnes	214	units	0	v52152926	14.10.15	1451				0
2008	British Columbia	2016A000259	Marketed production (metric tonnes)	Fresh tomatoes [11422151]	Metric tonnes	214	units	0	v52152926	14.10.15	1179				0
2009	British Columbia	2016A000259	Marketed production (metric tonnes)	Fresh tomatoes [11422151]	Metric tonnes	214	units	0	v52152926	14.10.15	1187				0
2010	British Columbia	2016A000259	Marketed production (metric tonnes)	Fresh tomatoes [11422151]	Metric tonnes	214	units	0	v52152926	14.10.15	1593				0
2011	British Columbia	2016A000259	Marketed production (metric tonnes)	Fresh tomatoes [11422151]	Metric tonnes	214	units	0	v52152926	14.10.15	2420				0
2012	British Columbia	2016A000259	Marketed production (metric tonnes)	Fresh tomatoes [11422151]	Metric tonnes	214	units	0	v52152926	14.10.15	2030				0
2013	British Columbia	2016A000259	Marketed production (metric tonnes)	Fresh tomatoes [11422151]	Metric tonnes	214	units	0	v52152926	14.10.15	1794				0
2014	British Columbia	2016A000259	Marketed production (metric tonnes)	Fresh tomatoes [11422151]	Metric tonnes	214	units	0	v52152926	14.10.15	2245				0
2015	British Columbia	2016A000259	Marketed production (metric tonnes)	Fresh tomatoes [11422151]	Metric tonnes	214	units	0	v52152926	14.10.15	2575				0
2016	British Columbia	2016A000259	Marketed production (metric tonnes)	Fresh tomatoes [11422151]	Metric tonnes	214	units	0	v52152926	14.10.15	3157				0
2017	British Columbia	2016A000259	Marketed production (metric tonnes)	Fresh tomatoes [11422151]	Metric tonnes	214	units	0	v52152926	14.10.15	2361				0
2018	British Columbia	2016A000259	Marketed production (metric tonnes)	Fresh tomatoes [11422151]	Metric tonnes	214	units	0	v52152926	14.10.15	2251				0
2019	British Columbia	2016A000259	Marketed production (metric tonnes)	Fresh tomatoes [11422151]	Metric tonnes	214	units	0	v52152926	14.10.15	2613				0
2020	British Columbia	2016A000259	Marketed production (metric tonnes)	Fresh tomatoes [11422151]	Metric tonnes	214	units	0	v52152926	14.10.15	2765				0
2021	British Columbia	2016A000259	Marketed production (metric tonnes)	Fresh tomatoes [11422151]	Metric tonnes	214	units	0	v52152926	14.10.15	2318				0
2002	British Columbia	2016A000259	Marketed production (metric tonnes)	Fresh radishes [11422113]	Metric tonnes	214	units	0	v52152928	14.10.17	277				0
2003	British Columbia	2016A000259	Marketed production (metric tonnes)	Fresh radishes [11422113]	Metric tonnes	214	units	0	v52152928	14.10.17	426				0
2004	British Columbia	2016A000259	Marketed production (metric tonnes)	Fresh radishes [11422113]	Metric tonnes	214	units	0	v52152928	14.10.17	363				0
2005	British Columbia	2016A000259	Marketed production (metric tonnes)	Fresh radishes [11422113]	Metric tonnes	214	units	0	v52152928	14.10.17	408				0
2006	British Columbia	2016A000259	Marketed production (metric tonnes)	Fresh radishes [11422113]	Metric tonnes	214	units	0	v52152928	14.10.17	531				0
2007	British Columbia	2016A000259	Marketed production (metric tonnes)	Fresh radishes [11422113]	Metric tonnes	214	units	0	v52152928	14.10.17	590				0
2008	British Columbia	2016A000259	Marketed production (metric tonnes)	Fresh radishes [11422113]	Metric tonnes	214	units	0	v52152928	14.10.17	499				0
2009	British Columbia	2016A000259	Marketed production (metric tonnes)	Fresh radishes [11422113]	Metric tonnes	214	units	0	v52152928	14.10.17	653				0
2010	British Columbia	2016A000259	Marketed production (metric tonnes)	Fresh radishes [11422113]	Metric tonnes	214	units	0	v52152928	14.10.17	529				0
2011	British Columbia	2016A000259	Marketed production (metric tonnes)	Fresh radishes [11422113]	Metric tonnes	214	units	0	v52152928	14.10.17	635				0
2012	British Columbia	2016A000259	Marketed production (metric tonnes)	Fresh radishes [11422113]	Metric tonnes	214	units	0	v52152928	14.10.17	595				0
2013	British Columbia	2016A000259	Marketed production (metric tonnes)	Fresh radishes [11422113]	Metric tonnes	214	units	0	v52152928	14.10.17	611				0
2014	British Columbia	2016A000259	Marketed production (metric tonnes)	Fresh radishes [11422113]	Metric tonnes	214	units	0	v52152928	14.10.17	933				0
2015	British Columbia	2016A000259	Marketed production (metric tonnes)	Fresh radishes [11422113]	Metric tonnes	214	units	0	v52152928	14.10.17	983				0
2016	British Columbia	2016A000259	Marketed production (metric tonnes)	Fresh radishes [11422113]	Metric tonnes	214	units	0	v52152928	14.10.17	761				0
2017	British Columbia	2016A000259	Marketed production (metric tonnes)	Fresh radishes [11422113]	Metric tonnes	214	units	0	v52152928	14.10.17	842				0
2018	British Columbia	2016A000259	Marketed production (metric tonnes)	Fresh radishes [11422113]	Metric tonnes	214	units	0	v52152928	14.10.17	723				0
2019	British Columbia	2016A000259	Marketed production (metric tonnes)	Fresh radishes [11422113]	Metric tonnes	214	units	0	v52152928	14.10.17	667				0
2020	British Columbia	2016A000259	Marketed production (metric tonnes)	Fresh radishes [11422113]	Metric tonnes	214	units	0	v52152928	14.10.17	779				0
2021	British Columbia	2016A000259	Marketed production (metric tonnes)	Fresh radishes [11422113]	Metric tonnes	214	units	0	v52152928	14.10.17	829	E			0
