# Supplementary material for: The unprecedented Pacific Northwest heatwave of June 2021
Source: Nat Commun. 2023 Feb 9;14:727. doi: 10.1038/s41467-023-36289-3 (PMC9910268; doi:10.1038/s41467-023-36289-3)
Supplement: Supplementary file 2 — Source Data [file 41467_2023_36289_MOESM2_ESM.zip › June2021_data/marine_life/marine_life_mortality.xlsx]

## Sheet: Porteau Cove Mytilus
Live_M_trossulus	Dead_M_trossulus	July 8 prop mort	% dead		metadata
29	3	0.09375	9.375		counts of live and dead mussels were conducted in 10x10cm areas (n=20) along a 20 m transect on 8 July 2021
16	7	0.304348	30.4348		the sampling design was stratified random, with a quadrat being randomly placed within each 1 m segment of the 20 m transect
7	15	0.681818	68.1818		the sampled area was in Porteau Cove, just north of the parking lot and boat ramp
0	9	1	100		the substrate was a mix of boulder and cobble at this site
3	7	0.7	70		see Methods for further information
1	7	0.875	87.5
0	18	1	100
2	35	0.945946	94.5946
5	8	0.615385	61.5385
11	8	0.421053	42.1053
1	23	0.958333	95.8333
0	2	1	100
6	12	0.666667	66.6667
0	12	1	100
0	1	1	100
0	5	1	100
12	10	0.454545	45.4545
9	6	0.4	40
1	6	0.857143	85.7143
2	6	0.75	75

## Sheet: 1001 Steps Balanus
	mean	s.d.	s.e.		Background_Live	Background_Dead	% background dead		July 25 prop mort	% dead	Live_B_glandula	Dead_B_glandula	excess dead		metadata
Background mortality					48	5	9.43396		0.10628	10.628	185	22	5.60767		barnacle (Balanus glandula) mortality was determined by visually observing shells with and without opercular plates; barnacles typically lose their opercular plates several weaks after death
% mort	7.91909	4.38662	1.17237		41	3	6.81818		1	100	0	18	16.5746
					48	8	14.2857		1	100	0	197	181.4		background mortality was estimated from 14 haphazardly located photos taken on 11 July 2021; note that although this date was after the heatwave, dead barnacles still retained their opercular plates on this date (death was confirmed by prodding a subset of these individuals)
Post-heatwave mortality					71	6	7.79221		1	100	0	41	37.7532		barnacles with opercular plates intact on 11 July 2021 were assumed to be alive prior to the heatwave, and those lacking plates were assumed to be pre-heatwave standing dead
% mort	80.5852	28.5169	5.70338		59	9	13.2353		0.964286	96.4286	7	189	173.479		note that this method may slightly over-estimate pre-heatwave mortality, as some opercular plates may have already washed away; thus, our estimates of heatwave mortality are likely to be conservative
# dead	61.12	50.1168	10.0234		50	1	1.96078		0.958333	95.8333	2	46	42.1989		also note that no fixed area was sampled from these photographs; thus, while percent mortality can be estimated, the density of dead (number per unit area) cannot
excess dead	54.7785	47.0453	9.40907		91	12	11.6505		1	100	0	10	9.2081
					106	4	3.63636		0.611111	61.1111	14	22	19.1492		a second round of counts of live and dead barnacles were conducted in 10x10cm areas (n=25) along three 8-9 m transects on 25 July 2021
					43	0	0		1	100	0	41	37.7532		by this date, most of the dead barnacles had lost their opercular plates, facilitating the quantfication of mortality
estimated excess dead in a 18x100 m area of barnacle bed					22	3	12		0.979167	97.9167	1	47	43.1989		excess dead were estimated by assuming 7.9% of all individuals (from background mortality surveys) had died prior to the heatwave
9.86012e+06					77	9	10.4651		1	100	0	50	46.0405		the sampling design was stratified random, with a quadrat being randomly placed within each 1 m segment of the 8 to 9 m transects
Note that this estimate is conservative, as there is					32	1	3.0303		1	100	0	98	90.2394		transects were separated from one another by at least 10 m
more than 1 m2 of surface area in a square meter of					34	3	8.10811		1	100	0	91	83.7937		the sampled area was at 1001 Steps Park, just south of the trail access under the railroad tracks
cobble/boulder habitat					65	6	8.4507		0.709677	70.9677	27	66	58.6353		the substrate was a mix of boulder and cobble at this site
									0.972222	97.2222	2	70	64.2983		see Methods for further information
									0.392523	39.2523	65	42	33.5267
									0.98913	98.913	1	91	83.7145
									0.854167	85.4167	7	41	37.1989
									0.446429	44.6429	62	50	41.1307
									0.963768	96.3768	5	133	122.072
									0.3	30	14	6	4.4162
									0.845238	84.5238	13	71	64.348
									0.882353	88.2353	2	15	13.6538
									0.207317	20.7317	65	17	10.5064
									0.964286	96.4286	2	54	49.5654
