# Supplementary material for: The unprecedented Pacific Northwest heatwave of June 2021
Source: Nat Commun. 2023 Feb 9;14:727. doi: 10.1038/s41467-023-36289-3 (PMC9910268; doi:10.1038/s41467-023-36289-3)
Supplement: Supplementary file 2 — Source Data [file 41467_2023_36289_MOESM2_ESM.zip › June2021_data/overview/ltce-temperature.csv]

x	y	WXO_CITY_CODE	VIRTUAL_STATION_NAME_E	VIRTUAL_STATION_NAME_F	VIRTUAL_CLIMATE_ID	LOCAL_DAY	LOCAL_MONTH	RECORD_HIGH_MAX_TEMP_YR	RECORD_HIGH_MAX_TEMP	PREV_RECORD_HIGH_MAX_TEMP_YR	PREV_RECORD_HIGH_MAX_TEMP	RECORD_LOW_MAX_TEMP_YR	RECORD_LOW_MAX_TEMP	PREV_RECORD_LOW_MAX_TEMP_YR	PREV_RECORD_LOW_MAX_TEMP	RECORD_LOW_MIN_TEMP_YR	RECORD_LOW_MIN_TEMP	PREV_RECORD_LOW_MIN_TEMP_YR	PREV_RECORD_LOW_MIN_TEMP	RECORD_HIGH_MIN_TEMP_YR	RECORD_HIGH_MIN_TEMP	PREV_RECORD_HIGH_MIN_TEMP_YR	PREV_RECORD_HIGH_MIN_TEMP	FIRST_HIGH_MAX_TEMP	FIRST_HIGH_MAX_TEMP_YEAR	SECOND_HIGH_MAX_TEMP	SECOND_HIGH_MAX_TEMP_YEAR	THIRD_HIGH_MAX_TEMP	THIRD_HIGH_MAX_TEMP_YEAR	FOURTH_HIGH_MAX_TEMP	FOURTH_HIGH_MAX_TEMP_YEAR	FIFTH_HIGH_MAX_TEMP	FIFTH_HIGH_MAX_TEMP_YEAR	LAST_UPDATED	FIRST_LOW_MAX_TEMP	FIRST_LOW_MAX_TEMP_YEAR	SECOND_LOW_MAX_TEMP	SECOND_LOW_MAX_TEMP_YEAR	THIRD_LOW_MAX_TEMP	THIRD_LOW_MAX_TEMP_YEAR	FOURTH_LOW_MAX_TEMP	FOURTH_LOW_MAX_TEMP_YEAR	FIFTH_LOW_MAX_TEMP	FIFTH_LOW_MAX_TEMP_YEAR	FIRST_HIGH_MIN_TEMP	FIRST_HIGH_MIN_TEMP_YEAR	SECOND_HIGH_MIN_TEMP	SECOND_HIGH_MIN_TEMP_YEAR	THIRD_HIGH_MIN_TEMP
-122.66	49.1	BC-100	LANGLEY AREA	LANGLEY	VSBC100	1	1	2020	12.4	2010	10.6	1979	-5.0	1969	0.6	1993	-14.5	1979	-14.0	1990	6.0	1980	5.0	12.4	2020	10.6	2010	9.9	2021	9.5	1992	9	1987	2022-02-02T12:54:39Z	-5	1979	-3	1985	-2	1993	-1	2016	-0.5	2022	6	1990	5.6	2021	5
-122.66	49.1	BC-100	LANGLEY AREA	LANGLEY	VSBC100	2	1	1992	11.0	1989	10.0	1993	-3.0	1978	-0.6	1993	-12.0	1978	-11.1	2021	6.8	1987	5.0	11	1992	10	1987	10	1989	9.4	2021	9.2	2008	2022-02-02T12:54:39Z	-3	1993	-0.7	2016	-0.6	1978	-0.5	1985	0	1979	6.8	2021	5	1980	5
-122.66	49.1	BC-100	LANGLEY AREA	LANGLEY	VSBC100	3	1	2020	15.3	1984	12.5	1982	-3.0	1973	-2.8	1982	-15.0	1972	-12.2	2012	5.0	2008	4.3	15.3	2020	12.5	1984	10.6	2019	10.5	1989	10.5	2008	2022-02-02T12:54:39Z	-3	1982	-2.8	1973	-1.7	1978	-0.5	2016	0	1972	5	2012	4.3	2008	4.2
-122.66	49.1	BC-100	LANGLEY AREA	LANGLEY	VSBC100	4	1	1984	11.0	1969	8.9	1982	-4.0	1973	-2.2	1991	-15.0	1982	-12.5	2012	7.2	1984	6.5	11	1984	10.8	2019	10.7	2012	10.3	2008	8.9	1969	2022-02-02T12:54:39Z	-4	1982	-2.2	1973	-2	1991	0.5	1988	0.6	1972	7.2	2012	6.5	1984	5.8
-122.66	49.1	BC-100	LANGLEY AREA	LANGLEY	VSBC100	5	1	1990	11.0	1975	8.9	1982	-5.5	1973	-1.1	1991	-17.0	1982	-13.5	1990	4.5	1983	3.5	11	1990	10.7	2008	9.5	2019	9.1	2010	8.9	1975	2022-02-02T12:54:39Z	-5.5	1982	-5	1991	-1.1	1973	-1	1993	0.2	2022	4.5	1990	4.4	2012	4.1
-122.66	49.1	BC-100	LANGLEY AREA	LANGLEY	VSBC100	6	1	1990	11.0	1983	10.0	1993	-6.5	1991	-3.0	1993	-19.0	1982	-17.5	1990	6.0	1984	5.0	11	1990	10	1983	9.8	2021	8.8	2015	8.5	1981	2022-02-02T12:54:39Z	-6.5	1993	-3	1991	-2.5	1982	-0.6	1973	0	1985	6	1990	5	1984	4.1
-122.66	49.1	BC-100	LANGLEY AREA	LANGLEY	VSBC100	7	1	1986	12.5	1983	10.5	1991	-2.5	1973	-0.6	1993	-18.0	1979	-14.0	1990	6.0	1983	4.5	12.5	1986	11	1990	10.8	2020	10.5	1983	8.2	2011	2022-02-02T12:54:39Z	-2.5	1991	-0.6	1973	0	1980	0.4	2017	1	1982	6	1990	4.5	1983	4
-122.66	49.1	BC-100	LANGLEY AREA	LANGLEY	VSBC100	8	1	1984	10.0	1983	7.5	1980	-0.5	1979	0.5	1979	-11.5	1974	-9.4	1983	5.5	1978	1.1	10	1984	9.5	1986	9.5	1990	8.3	2020	7.8	2014	2022-02-02T12:54:39Z	-0.5	1980	0	1991	0.5	1979	1.8	2022	2	1985	5.5	1983	4.8	2018	4.3
-122.66	49.1	BC-100	LANGLEY AREA	LANGLEY	VSBC100	9	1	2010	11.4	1992	10.0	1980	-5.0	1974	0.0	1974	-11.7	1973	-5.6	2012	5.6	2010	5.3	11.4	2010	10.1	2012	10	1992	9.5	1983	9.5	2019	2022-02-02T12:54:39Z	-5	1980	0	1974	0.6	1975	1	1991	2	1989	5.6	2012	5.3	2010	5
-122.66	49.1	BC-100	LANGLEY AREA	LANGLEY	VSBC100	10	1	1986	15.0	1983	11.0	1985	-3.5	1980	-3.0	1993	-15.0	1973	-11.1	2019	7.9	1983	7.5	15	1986	13	1987	11.9	2019	11	1981	11	1983	2022-02-02T12:54:39Z	-3.5	1985	-3	1980	-2	1993	-1.1	1974	0	1975	7.9	2019	7.5	1983	5.1
-122.66	49.1	BC-100	LANGLEY AREA	LANGLEY	VSBC100	11	1	1987	14.0	1983	13.5	1971	-8.9	1969	0.6	1993	-17.5	1971	-11.1	2010	9.1	1987	7.0	14	1987	13.5	1983	11.9	2010	11.7	2019	10	2014	2022-02-02T12:54:39Z	-8.9	1971	-3	1993	-1.5	1985	0	1974	0.6	1969	9.1	2010	7	1987	6.1
-122.66	49.1	BC-100	LANGLEY AREA	LANGLEY	VSBC100	12	1	2010	12.2	1981	12.0	1971	-8.3	1969	-0.6	1993	-17.5	1971	-11.1	2010	9.8	1987	5.5	12.2	2010	12	1981	11.5	1983	10.9	2019	9.6	2021	2022-02-02T12:54:39Z	-8.3	1971	-3	1993	-0.6	1969	1.4	2017	2	1979	9.8	2010	6.4	2021	5.6
-122.66	49.1	BC-100	LANGLEY AREA	LANGLEY	VSBC100	13	1	2021	13.5	1986	12.5	1971	-7.2	1969	0.6	1993	-17.0	1972	-12.2	2010	6.6	2008	3.4	13.5	2021	12.5	1986	11.9	2014	11.8	2022	11.7	1973	2022-02-02T12:54:39Z	-7.2	1971	-4.2	2020	-1	1993	-0.5	2017	0	1972	6.6	2010	4.8	2022	4.3
-122.66	49.1	BC-100	LANGLEY AREA	LANGLEY	VSBC100	14	1	1973	15.0	1968	12.8	2020	-6.9	1979	0.0	1993	-10.0	1971	-9.4	2014	6.2	1968	6.1	15	1973	12.8	1968	12.5	1988	12.3	2011	12.2	1974	2022-02-02T12:54:39Z	-6.9	2020	0	1979	0.6	2013	1	1989	1.1	1972	6.2	2014	6.1	1968	6
-122.66	49.1	BC-100	LANGLEY AREA	LANGLEY	VSBC100	15	1	1973	13.9	1968	12.2	2020	-2.2	1969	-0.6	2020	-9.6	1971	-7.8	1973	9.4	1968	6.7	13.9	1973	12.2	1968	12.2	1974	11.3	2011	10.6	2021	2022-02-02T12:54:39Z	-2.2	2020	-0.6	1969	0	1987	0.6	1975	1.7	2012	9.4	1973	7.2	1974	6.7
-122.66	49.1	BC-100	LANGLEY AREA	LANGLEY	VSBC100	16	1	2011	12.2	1974	12.2	1993	0.0	1969	1.1	1993	-12.0	1984	-7.5	2011	6.3	1976	5.6	12.2	1974	12.2	2011	11.7	2018	11	1986	10.6	1976	2022-02-02T12:54:39Z	0	1993	0.1	2012	0.1	2020	1.1	1969	1.5	1979	6.3	2011	5.6	1974	5.6
-122.66	49.1	BC-100	LANGLEY AREA	LANGLEY	VSBC100	17	1	2018	11.9	2011	10.6	1993	-1.0	1970	0.6	1969	-13.3	1968	2.8	1977	6.1	1976	4.4	11.9	2018	10.6	1968	10.6	2011	10.5	1986	10.2	2017	2022-02-02T12:54:39Z	-1	1993	-0.2	2012	0.1	2020	0.4	2009	0.6	1970	6.1	1977	5.6	2018	5.2
-122.66	49.1	BC-100	LANGLEY AREA	LANGLEY	VSBC100	18	1	1971	12.8	1968	8.3	2012	-6.9	1969	-1.7	1993	-13.5	1969	-12.2	1977	7.8	1968	5.0	12.8	1971	11.7	1977	11.6	2010	11.1	1974	11.1	2017	2022-02-02T12:54:39Z	-6.9	2012	-1.7	1969	1.1	1972	1.5	1984	1.7	2013	7.8	1977	6.4	2019	6
-122.66	49.1	BC-100	LANGLEY AREA	LANGLEY	VSBC100	19	1	1968	12.8			2012	-4.8	1969	-3.9	2012	-8.5	1993	-8.0	1983	6.5	1968	5.0	12.8	1968	12.2	2010	11	2015	10.6	1978	10.3	2019	2022-02-02T12:54:39Z	-4.8	2012	-3.9	1969	0.2	2013	2	1982	2.8	1976	6.5	1983	5.6	2022	5
-122.66	49.1	BC-100	LANGLEY AREA	LANGLEY	VSBC100	20	1	1981	15.5	1968	15.0	1969	-5.0	1968	15.0	1969	-8.3	1968	7.8	1968	7.8			15.5	1981	15	1968	11	2022	10.7	2017	10.5	1988	2022-02-02T12:54:39Z	-5	1969	1.7	1976	2.5	1980	2.8	2011	3.3	2012	7.8	1968	5.8	2022	4.6
-122.66	49.1	BC-100	LANGLEY AREA	LANGLEY	VSBC100	21	1	1970	14.4	1968	10.6	1969	-5.0	1968	10.6	1969	-11.1	1968	8.3	1981	8.5	1968	8.3	14.4	1970	14	1981	13.2	2010	10.7	2018	10.6	1968	2022-02-02T12:54:39Z	-5	1969	-0.1	2009	0.3	2013	1	1982	1.7	1974	8.5	1981	8.3	1968	6.1
-122.66	49.1	BC-100	LANGLEY AREA	LANGLEY	VSBC100	22	1	1968	13.3			1969	-6.1	1968	13.3	1969	-13.9	1968	3.3	1981	10.0	1972	3.9	13.3	1968	11.9	2010	11.6	2016	11.5	1981	10.6	1970	2022-02-02T12:54:39Z	-6.1	1969	0.2	2009	0.5	1982	1	1979	1.7	1971	10	1981	7	2016	4.9
-122.66	49.1	BC-100	LANGLEY AREA	LANGLEY	VSBC100	23	1	2015	12.3	1973	12.2	1969	-6.7	1968	12.2	1969	-22.2	1968	7.8	1968	7.8			12.3	2015	12.2	1968	12.2	1973	11.7	1970	11.7	1975	2022-02-02T12:54:39Z	-6.7	1969	0	1977	1	1991	1	1993	1	2009	7.8	1968	7.2	2015	7
-122.66	49.1	BC-100	LANGLEY AREA	LANGLEY	VSBC100	24	1	1992	13.0	1986	9.0	1972	-3.9	1969	-2.2	1969	-21.7	1968	4.4	2015	9.2	1974	7.2	13	1992	12.3	2015	11.5	2014	10.6	2020	9.9	2012	2022-02-02T12:54:39Z	-3.9	1972	-2.2	1969	0.3	2009	0.5	1985	2	1989	9.2	2015	7.2	1974	7
-122.66	49.1	BC-100	LANGLEY AREA	LANGLEY	VSBC100	25	1	2015	14.3	2014	12.8	1972	-4.4	1969	-3.3	1969	-13.3	1968	0.0	1992	6.0	1984	5.5	14.3	2015	12.8	2014	11.5	1984	9.9	2012	9.6	2013	2022-02-02T12:54:39Z	-4.4	1972	-3.3	1969	1.5	1985	3	2022	3.5	1989	6	1992	5.6	2011	5.5
-122.66	49.1	BC-100	LANGLEY AREA	LANGLEY	VSBC100	26	1	2015	16.3	2011	11.1	1969	-6.1	1968	2.8	1972	-10.6	1969	-9.4	2016	6.3	1983	5.5	16.3	2015	11.1	2011	11	1983	11	2010	11	2020	2022-02-02T12:54:39Z	-6.1	1969	-5.6	1972	-1	1985	0.5	1980	1	1979	6.3	2016	5.5	1983	4.5
-122.66	49.1	BC-100	LANGLEY AREA	LANGLEY	VSBC100	27	1	2016	12.3	1976	12.2	1969	-8.3	1968	-2.2	1969	-11.7	1968	-7.2	2016	7.8	1971	6.7	12.3	2016	12.2	1976	12	1992	11.5	1983	10.6	2015	2022-02-02T12:54:39Z	-8.3	1969	-2.8	1972	-2.2	1968	-1.1	1977	0	1980	7.8	2016	6.7	1971	6
-122.66	49.1	BC-100	LANGLEY AREA	LANGLEY	VSBC100	28	1	2016	13.3	1988	13.0	1969	-8.9	1968	-1.1	1969	-13.9	1968	-6.7	1992	8.0	1988	5.0	13.3	2016	13	1988	12	2015	11	1983	11	1992	2022-02-02T12:54:39Z	-8.9	1969	-2.2	1972	-1.1	1968	-1.1	1977	0.5	2008	8	1992	5	1987	5
-122.66	49.1	BC-100	LANGLEY AREA	LANGLEY	VSBC100	29	1	1989	11.0	1984	11.0	1969	-8.3	1968	-2.2	1969	-19.4	1968	-7.2	1992	6.5	1974	5.6	11	1984	11	1989	10.9	2015	10.6	2010	10.5	1992	2022-02-02T12:54:39Z	-8.3	1969	-2.2	1968	-1	1980	0	1975	0	1977	6.5	1992	5.6	1974	5
-122.66	49.1	BC-100	LANGLEY AREA	LANGLEY	VSBC100	30	1	2015	11.6	1992	11.0	1969	-6.1	1968	3.9	1980	-13.0	1979	-12.5	1992	7.5	1989	6.0	11.6	2015	11	1989	11	1992	10.6	1971	10.5	1987	2022-02-02T12:54:39Z	-6.1	1969	-0.6	1972	0.5	1980	0.5	1985	1	1988	7.5	1992	6.2	2010	6
-122.66	49.1	BC-100	LANGLEY AREA	LANGLEY	VSBC100	31	1	1992	15.0	1986	12.5	1969	-1.1	1968	5.0	1979	-12.0	1969	-10.0	1992	7.0	1971	6.7	15	1992	12.5	1986	12.5	2020	12	1983	12	1993	2022-02-02T12:54:39Z	-1.1	1969	-1	1990	1.7	1978	2	1988	2.8	2011	7	1992	6.7	1971	5.5
-122.66	49.1	BC-100	LANGLEY AREA	LANGLEY	VSBC100	1	2	1991	13.0	1986	11.0	1989	-10.0	1988	0.0	1972	-12.8	1969	-12.8	1971	6.7	1968	2.8	13	1991	12.5	1993	11.3	2020	11	1983	11	1986	2022-02-02T12:54:39Z	-10	1989	0	1988	0.5	1978	2.5	1979	2.5	1990	6.7	1971	6	1992	5.5
-122.66	49.1	BC-100	LANGLEY AREA	LANGLEY	VSBC100	2	2	1991	15.5	1968	10.6	1989	-7.0	1988	-1.0	1972	-12.2	1969	-12.2	1991	6.0	1986	5.5	15.5	1991	13	1993	10.6	1968	10.5	1980	10.5	1983	2022-02-02T12:54:39Z	-7	1989	-1	1988	0.5	1979	2.8	1976	3.3	1975	6	1991	5.8	2015	5.5
-122.66	49.1	BC-100	LANGLEY AREA	LANGLEY	VSBC100	3	2	1992	15.5	1968	11.1	1989	-2.0	1979	1.0	1972	-12.2	1971	-3.3	2015	6.0	1992	6.0	15.5	1992	11.8	2012	11.1	1968	10.2	2010	10	1984	2022-02-02T12:54:39Z	-2	1989	0	2017	1	1979	2	1988	2.8	1973	6	1992	6	2015	5.8
-122.66	49.1	BC-100	LANGLEY AREA	LANGLEY	VSBC100	4	2	1993	15.5	1991	15.0	1985	-1.5	1982	2.0	1985	-12.5	1972	-11.1	2018	6.7	2010	5.4	15.5	1993	15	1991	14	1992	13.3	2018	12.8	2010	2022-02-02T12:54:39Z	-1.5	1985	0.1	2014	0.4	2019	0.5	2017	1	2008	6.7	2018	5.4	2010	5
-122.66	49.1	BC-100	LANGLEY AREA	LANGLEY	VSBC100	5	2	1984	13.5	1977	12.2	2014	-0.3	1972	3.9	1989	-13.0	1976	-7.2	2018	6.8	2015	6.6	13.5	1984	12.4	2016	12.2	1977	11.4	2015	11	1993	2022-02-02T12:54:39Z	-0.3	2014	0.7	2017	2.2	2019	3.9	1969	3.9	1972	6.8	2018	6.6	2015	6
-122.66	49.1	BC-100	LANGLEY AREA	LANGLEY	VSBC100	6	2	2015	14.7	1993	14.0	2017	0.4	1985	1.5	1989	-11.0	1969	-10.0	2015	10.8	1993	6.0	14.7	2015	14	1993	13.5	1987	12.8	2012	12.7	2010	2022-02-02T12:54:39Z	0.4	2017	1.5	1981	1.5	1985	1.6	2014	2.2	1975	10.8	2015	6.4	2018	6
-122.66	49.1	BC-100	LANGLEY AREA	LANGLEY	VSBC100	7	2	2012	15.7	1970	15.6	2014	1.9	1981	2.0	2017	-11.5	1989	-11.5	2015	9.6	1991	5.0	15.7	2012	15.6	1970	15.5	1993	13.3	2015	12.8	1977	2022-02-02T12:54:39Z	1.9	2014	2	1981	2.2	1975	2.7	2017	3	1985	9.6	2015	7.1	2018	5
-122.66	49.1	BC-100	LANGLEY AREA	LANGLEY	VSBC100	8	2	1993	17.5	1977	12.8	2017	-1.2	1985	1.5	2017	-11.4	1989	-11.0	2015	9.1	1984	6.5	17.5	1993	15.1	2016	13.4	2015	12.8	1977	12.2	1968	2022-02-02T12:54:39Z	-1.2	2017	1.5	1985	2.2	1975	3.3	2019	4	1990	9.1	2015	6.5	1984	6
-122.66	49.1	BC-100	LANGLEY AREA	LANGLEY	VSBC100	9	2	2016	15.9	1991	13.0	1985	0.0	1982	2.0	1989	-10.5	1985	-8.0	2015	8.5	1984	5.0	15.9	2016	13	1991	12.8	1968	12.5	1987	11.1	1977	2022-02-02T12:54:39Z	0	1985	2	1982	2.1	2014	2.8	2021	2.9	2017	8.5	2015	5	1984	4
-122.66	49.1	BC-100	LANGLEY AREA	LANGLEY	VSBC100	10	2	1970	14.4	1968	12.2	2019	-0.9	1982	3.5	1989	-9.5	1985	-8.0	2015	9.1	1977	7.2	14.4	1970	12.8	1971	12.2	1968	12.1	2015	12	1987	2022-02-02T12:54:39Z	-0.9	2019	0.8	2021	3.5	1980	3.5	1981	3.5	1982	9.1	2015	7.2	1977	6.5
-122.66	49.1	BC-100	LANGLEY AREA	LANGLEY	VSBC100	11	2	1983	16.5	1970	14.4	2019	-1.3	1981	1.5	2019	-11.6	1981	-9.5	1983	6.5	1971	6.1	16.5	1983	14.4	1970	12.9	2015	12.2	1968	12	1987	2022-02-02T12:54:39Z	-1.3	2019	-0.3	2021	1.5	1981	2.5	1980	2.8	1975	6.5	1983	6.3	2012	6.1
-122.66	49.1	BC-100	LANGLEY AREA	LANGLEY	VSBC100	12	2	2016	14.3	1968	13.3	2019	-2.1	1980	3.0	1968	-5.6			2016	7.8	1983	7.5	14.3	2016	13.3	1968	12.8	1977	12	1979	12	1992	2022-02-02T12:54:39Z	-2.1	2019	1	2021	3	1980	3.3	1975	5.5	1990	7.8	2016	7.5	1983	6.8
-122.66	49.1	BC-100	LANGLEY AREA	LANGLEY	VSBC100	13	2	2015	14.4	1973	13.3	2021	0.8	1990	1.5	2019	-7.8	1968	-5.6	2015	7.8	1983	7.0	14.4	2015	13.3	1973	12.8	1968	12.2	1977	11.4	2014	2022-02-02T12:54:39Z	0.8	2021	1.5	1990	2.3	2019	4.4	1969	5	1978	7.8	2015	7	1983	6.7
-122.66	49.1	BC-100	LANGLEY AREA	LANGLEY	VSBC100	14	2	1992	15.0	1977	13.3	1990	-1.5	1980	3.5	2019	-10.9	1990	-8.0	1991	7.0	1971	6.7	15	1992	13.3	1977	12.1	2010	11.7	1968	11.6	2014	2022-02-02T12:54:39Z	-1.5	1990	0.9	2021	2.4	2019	3.5	1980	4.4	1975	7	1991	6.9	2015	6.7
-122.66	49.1	BC-100	LANGLEY AREA	LANGLEY	VSBC100	15	2	2017	14.2	2015	13.5	1990	0.0	1975	0.6	1989	-8.0	1968	-7.2	1991	8.0	1981	6.0	14.2	2017	13.5	2015	13.3	1968	12.5	1991	12.3	2013	2022-02-02T12:54:39Z	0	1990	0.6	1975	2	1986	2.5	1980	3.1	2019	8	1991	6.7	2016	6
-122.66	49.1	BC-100	LANGLEY AREA	LANGLEY	VSBC100	16	2	2015	15.6	1981	12.5	1986	2.0	1979	4.0	1968	-7.2			1981	7.0	1970	5.6	15.6	2015	14.2	2017	12.5	1981	12.5	2016	12.3	2010	2022-02-02T12:54:39Z	2	1986	3	1990	4	1979	4.4	1975	4.5	1989	7	1981	6.5	1982	6.5
-122.66	49.1	BC-100	LANGLEY AREA	LANGLEY	VSBC100	17	2	2015	14.8	2010	12.9	1990	-1.5	1986	1.5	1986	-8.0	1968	-5.6	1981	8.0	1970	5.6	14.8	2015	12.9	2010	12	1982	11.8	2017	11.1	1973	2022-02-02T12:54:39Z	-1.5	1990	1.5	1986	2.2	1975	4.7	2011	6	1987	8	1981	6.6	2016	6
-122.66	49.1	BC-100	LANGLEY AREA	LANGLEY	VSBC100	18	2	1977	15.6	1972	12.8	1986	1.0	1975	3.3	1990	-14.0	1986	-7.0	2016	6.0	1977	5.6	15.6	1977	13.4	2008	13.3	2009	12.8	1972	12.8	2010	2022-02-02T12:54:39Z	1	1986	1.9	2018	2.8	2019	3.3	1975	3.5	1990	6	2016	5.6	1977	5
-122.66	49.1	BC-100	LANGLEY AREA	LANGLEY	VSBC100	19	2	1977	16.1	1972	12.8	1986	0.0	1985	4.5	1986	-13.0	1969	-4.4	1968	7.8			16.1	1977	14.5	1978	13.6	2010	13.2	2008	12.8	1968	2022-02-02T12:54:39Z	0	1986	1.8	2019	2.6	2018	3.5	1990	4.5	1985	7.8	1968	7	1980	7
-122.66	49.1	BC-100	LANGLEY AREA	LANGLEY	VSBC100	20	2	2010	13.2	1978	13.0	1993	1.0	1990	3.5	1986	-10.0	1969	-5.6	1991	7.5	1984	7.0	13.2	2010	13	1978	13	2020	12.8	1968	12.8	1970	2022-02-02T12:54:39Z	1	1993	3.5	1990	3.9	2013	4	1986	4.5	2018	7.5	1991	7	1984	5.5
-122.66	49.1	BC-100	LANGLEY AREA	LANGLEY	VSBC100	21	2	1970	16.1	1968	12.2	2018	-0.8	1993	3.0	1986	-10.0	1969	-6.1	1978	6.0	1968	4.4	16.1	1970	15.6	1973	14.6	2015	13.9	2008	13.5	1983	2022-02-02T12:54:39Z	-0.8	2018	3	1986	3	1993	3.6	2011	4.4	1975	6	1978	4.5	1984	4.4
-122.66	49.1	BC-100	LANGLEY AREA	LANGLEY	VSBC100	22	2	1973	16.1	1970	14.4	2014	1.0	1982	3.5	2018	-9.0	1993	-5.0	1977	6.7	1968	4.4	16.1	1973	15.5	2008	15	1978	14.4	1970	13.5	1981	2022-02-02T12:54:39Z	1	2014	3.2	2019	3.5	1982	4.4	2018	4.5	1984	6.7	1977	6	1983	5.5
-122.66	49.1	BC-100	LANGLEY AREA	LANGLEY	VSBC100	23	2	1973	15.0	1970	14.4	2018	-0.8	2011	0.9	2018	-6.0	1988	-4.0	1983	9.0	1968	7.2	15	1973	14.4	1968	14.4	1970	14.3	2008	14	1980	2022-02-02T12:54:39Z	-0.8	2018	0.9	2011	1.2	2014	3.5	1979	4.4	1974	9	1983	7.2	1968	6.5
-122.66	49.1	BC-100	LANGLEY AREA	LANGLEY	VSBC100	24	2	2008	15.7	1970	15.6	2014	0.6	2011	0.8	1993	-9.0	1987	-4.5	1983	8.0	1968	5.6	15.7	2008	15.6	1970	15.5	1988	14.9	2016	14	1986	2022-02-02T12:54:39Z	0.6	2014	0.8	2011	3.7	2018	3.9	2012	4.4	1972	8	1983	6.5	1990	5.6
-122.66	49.1	BC-100	LANGLEY AREA	LANGLEY	VSBC100	25	2	1992	18.0	1991	16.5	2011	1.2	1976	5.6	1993	-9.0	1987	-5.0	1986	10.0	1983	5.0	18	1992	16.5	1991	16.1	2016	14.4	1970	14	2008	2022-02-02T12:54:39Z	1.2	2011	4.8	2019	5.6	1976	6	1982	6	2017	10	1986	6.5	1990	5
-122.66	49.1	BC-100	LANGLEY AREA	LANGLEY	VSBC100	26	2	1992	18.5	1991	17.5	2011	-2.1	1971	2.8	1993	-9.0	1971	-7.2	1980	7.5	1973	6.1	18.5	1992	17.5	1991	15	1968	14.5	1986	14.4	2016	2022-02-02T12:54:39Z	-2.1	2011	2.8	1971	3	2009	4.5	1982	4.5	2019	7.5	1980	6.5	1983	6.1
-122.66	49.1	BC-100	LANGLEY AREA	LANGLEY	VSBC100	27	2	1992	19.5	1968	18.3	2017	2.1	1976	3.3	1978	-5.0	1969	-4.4	1980	8.5	1973	5.0	19.5	1992	18.3	1968	18	1991	17	1986	15	1988	2022-02-02T12:54:39Z	2.1	2017	3.3	1971	3.3	1976	4.1	2011	5	1989	8.5	1980	7.5	2016	5.4
-122.66	49.1	BC-100	LANGLEY AREA	LANGLEY	VSBC100	28	2	1968	18.9			1976	3.3	1971	3.9	1971	-13.3	1968	-2.2	1980	8.5	1977	5.0	18.9	1968	18.5	1992	17.5	1988	16.5	1981	16	1990	2022-02-02T12:54:39Z	3.3	1976	3.9	1971	4	1987	4.6	2017	5	1989	8.5	1980	7.5	1986	7
-122.66	49.1	BC-100	LANGLEY AREA	LANGLEY	VSBC100	29	2	1968	20.0			1976	1.1	1972	6.1	1968	-2.2			1980	6.5	1972	3.3	20	1968	12	1988	12	1992	11	1980	11	1984	2022-02-02T12:54:39Z	1.1	1976	5.5	2012	6.1	1972	10.2	2020	10.5	2008	6.5	1980	6	1992	5.5
-122.66	49.1	BC-100	LANGLEY AREA	LANGLEY	VSBC100	1	3	1990	16.0	1981	15.0	1989	0.0	1971	3.3	1971	-11.1	1970	-2.2	1992	7.0	1973	6.1	16	1990	15	1981	14	1980	14	1986	14	1992	2022-02-02T12:54:39Z	0	1989	2	1991	3.3	1971	4.1	2007	4.4	1976	7	1992	6.1	1973	6
-122.66	49.1	BC-100	LANGLEY AREA	LANGLEY	VSBC100	2	3	1992	17.0	1990	17.0	2014	1.0	1976	1.1	1985	-5.0	1978	-5.0	1968	8.3			17	1986	17	1990	17	1992	14	1981	13	1983	2022-02-02T12:54:39Z	1	2014	1.1	1976	4.6	2018	4.8	2012	4.9	2007	8.3	1968	7	1988	6.5
-122.66	49.1	BC-100	LANGLEY AREA	LANGLEY	VSBC100	3	3	2021	13.6	1987	13.5	1976	-0.6	1974	3.9	1976	-8.3	1970	-6.1	1968	8.3			13.6	2021	13.5	1987	13.4	2016	13	1993	12	1990	2022-02-02T12:54:39Z	-0.6	1976	3.9	1974	5	1971	5	1991	5.5	1989	8.3	1968	6.1	2016	6
-122.66	49.1	BC-100	LANGLEY AREA	LANGLEY	VSBC100	4	3	2021	13.4	1986	12.0	1976	3.9	1971	4.4	1976	-9.4	1970	-5.0	1987	8.5	1968	8.3	13.4	2021	12	1979	12	1983	12	1984	12	1986	2022-02-02T12:54:39Z	3.9	1976	4.4	1971	5.5	1980	5.6	1969	5.6	2011	8.5	1987	8.3	1968	7.5
-122.66	49.1	BC-100	LANGLEY AREA	LANGLEY	VSBC100	5	3	2016	16.1	1984	15.0	2017	3.4	1971	5.0	1976	-6.1	1970	-6.1	1987	8.0	1968	7.8	16.1	2016	15	1984	14	2015	13.5	1992	13.4	2010	2022-02-02T12:54:39Z	3.4	2017	5	1971	5.5	1991	7.2	1974	7.2	1976	8	1987	7.8	1968	7.5
-122.66	49.1	BC-100	LANGLEY AREA	LANGLEY	VSBC100	6	3	2007	16.7	1993	16.5	2019	3.6	1974	5.6	2019	-5.7	1980	-5.0	2016	8.0	1992	7.5	16.7	2007	16.5	1984	16.5	1993	15.6	2015	14.2	2010	2022-02-02T12:54:39Z	3.6	2019	5.6	1974	6	1991	6.4	2017	6.8	2012	8	2016	7.5	1992	6.5
-122.66	49.1	BC-100	LANGLEY AREA	LANGLEY	VSBC100	7	3	1984	16.5	1975	13.9	2017	3.1	1974	5.6	1969	-5.6	1968	1.1	1986	8.0	1970	6.7	16.5	1984	16.1	2015	14.5	1986	14	1987	13.9	1973	2022-02-02T12:54:39Z	3.1	2017	3.8	2019	5.6	1974	6.1	1972	6.3	2010	8	1986	6.9	2007	6.7
-122.66	49.1	BC-100	LANGLEY AREA	LANGLEY	VSBC100	8	3	1992	17.0	1987	17.0	1974	3.3	1971	5.6	1974	-6.7	1970	-4.4	1993	7.0	1983	7.0	17	1984	17	1987	17	1992	16.1	2015	15	1983	2022-02-02T12:54:39Z	3.3	1974	5.2	2011	5.6	1971	5.9	2009	6	1988	7	1983	7	1993	5.4
-122.66	49.1	BC-100	LANGLEY AREA	LANGLEY	VSBC100	9	3	1981	18.0	1970	15.6	2009	4.5	1971	5.6	1969	-6.1	1968	-3.3	1983	7.5	1982	6.0	18	1981	17	1993	16.5	1992	15.9	2015	15.6	1970	2022-02-02T12:54:39Z	4.5	2009	4.6	2017	5.6	1971	6.7	1976	7	1990	7.5	1983	6.7	2007	6
-122.66	49.1	BC-100	LANGLEY AREA	LANGLEY	VSBC100	10	3	1979	19.5	1970	15.0	1967	2.2			1969	-6.1	1967	-2.2	2008	7.2	1972	7.2	19.5	1979	17	1981	17	1993	16.5	1992	15	1970	2022-02-02T12:54:39Z	2.2	1967	2.4	2009	4.8	2020	6.8	2012	7.8	1971	7.2	1972	7.2	2008	7
-122.66	49.1	BC-100	LANGLEY AREA	LANGLEY	VSBC100	11	3	2018	17.7	1993	17.0	1991	5.0	1980	6.5	2009	-7.5	1969	-6.1	2015	8.0	2007	7.5	17.7	2018	17	1993	16.5	1992	16	1981	15	1983	2022-02-02T12:54:39Z	5	1991	6.5	1980	6.7	1967	6.8	2011	7.4	2009	8	2015	7.5	2007	7.2
-122.66	49.1	BC-100	LANGLEY AREA	LANGLEY	VSBC100	12	3	2018	21.3	1981	19.0	1975	5.0	1973	6.1	1969	-6.7	1967	-3.3	2015	7.7	1987	7.0	21.3	2018	19	1981	17.5	1992	16.5	2015	15.4	2014	2022-02-02T12:54:39Z	5	1975	6.1	1973	6.5	1982	7	1980	7	1984	7.7	2015	7	1987	6.1
-122.66	49.1	BC-100	LANGLEY AREA	LANGLEY	VSBC100	13	3	1992	21.0	1979	19.0	2012	5.6	1976	7.2	1967	-6.1			1972	8.9	1970	7.2	21	1992	19	1979	18	2015	16.3	2021	16	1981	2022-02-02T12:54:39Z	5.6	2012	7.2	1976	7.6	2010	7.6	2020	7.9	2007	8.9	1972	8.4	2013	8
-122.66	49.1	BC-100	LANGLEY AREA	LANGLEY	VSBC100	14	3	1992	21.0	1979	17.5	2020	4.3	2012	4.3	1976	-3.9	1974	-3.3	1972	7.8	1970	7.2	21	1992	17.5	1979	15.3	2015	14	1988	13.5	1987	2022-02-02T12:54:39Z	4.3	2012	4.3	2020	6.1	1975	6.2	2009	6.5	1980	7.8	1972	7.6	2013	7.5
-122.66	49.1	BC-100	LANGLEY AREA	LANGLEY	VSBC100	15	3	1988	16.5	1985	15.0	1975	6.1	1969	6.1	1988	-3.5	1985	-3.0	2017	7.0	1979	7.0	16.5	1988	15	1985	15	1992	14.1	2019	13.9	2010	2022-02-02T12:54:39Z	6.1	1969	6.1	1975	7	1982	7.2	2009	7.5	1991	7	1979	7	2017	6.7
-122.66	49.1	BC-100	LANGLEY AREA	LANGLEY	VSBC100	16	3	1985	18.0	1972	17.2	1980	7.0	1971	7.2	1971	-5.6	1969	0.6	1972	8.3	1967	5.6	18	1985	17.2	1972	17	1983	17	1988	17	2019	2022-02-02T12:54:39Z	7	1980	7.2	1971	7.4	2007	7.7	2008	7.7	2017	8.3	1972	8	1992	6.6
-122.66	49.1	BC-100	LANGLEY AREA	LANGLEY	VSBC100	17	3	2019	19.5	1983	17.5	2008	6.8	1993	7.0	1971	-6.7	1970	-1.7	1972	8.3	1969	7.8	19.5	2019	17.5	1983	16.1	1972	16	1991	16	2021	2022-02-02T12:54:39Z	6.8	2008	7	1993	7.5	1980	7.8	1973	8.3	1975	8.3	1972	8	1992	7.8
-122.66	49.1	BC-100	LANGLEY AREA	LANGLEY	VSBC100	18	3	2019	21.1	1988	19.0	2009	6.0	1973	7.8	1971	-6.1	1970	-3.9	1972	8.3	1969	2.2	21.1	2019	19	1988	17	1983	16.5	1981	16.3	2016	2022-02-02T12:54:39Z	6	2009	6.5	2012	7.8	1973	8	1980	8	1986	8.3	1972	8	1990	7.9
-122.66	49.1	BC-100	LANGLEY AREA	LANGLEY	VSBC100	19	3	2019	23.8	1981	18.5	2009	6.2	1975	7.2	1971	-5.6	1970	-3.9	2007	8.5	1969	6.1	23.8	2019	18.5	1981	16.5	1979	15.8	2016	15.7	2020	2022-02-02T12:54:39Z	6.2	2009	7.2	1975	7.5	2012	8	1985	8.5	2008	8.5	2007	8.2	2015	6.1
-122.66	49.1	BC-100	LANGLEY AREA	LANGLEY	VSBC100	20	3	2019	23.8	1968	19.4	1975	6.7	1971	8.9	1974	-5.6	1969	-3.3	2016	8.2	2015	8.2	23.8	2019	19.4	1968	19	1986	18	1992	17.5	1981	2022-02-02T12:54:39Z	6.7	1975	7.4	2012	7.8	1977	8.9	1971	9	1988	8.2	2015	8.2	2016	7.5
-122.66	49.1	BC-100	LANGLEY AREA	LANGLEY	VSBC100	21	3	1979	20.0	1968	17.2	2007	5.7	1976	7.2	1971	-7.2	1969	-1.1	2016	8.0	2015	7.6	20	1979	19.3	2019	19	1992	17.2	1968	17	1981	2022-02-02T12:54:39Z	5.7	2007	6.5	2021	7.2	1976	7.5	1991	7.8	1975	8	2016	7.6	2015	6.1
-122.66	49.1	BC-100	LANGLEY AREA	LANGLEY	VSBC100	22	3	1979	19.0	1968	17.2	2014	4.7	1971	6.1	1982	-3.0	1974	-2.8	2016	7.4	1993	7.0	19	1979	17.8	2019	17.5	1992	17.2	1968	16.5	1983	2022-02-02T12:54:39Z	4.7	2014	6.1	1971	6.2	2007	7.2	1976	7.5	1991	7.4	2016	7	1980	7
-122.66	49.1	BC-100	LANGLEY AREA	LANGLEY	VSBC100	23	3	1979	18.5	1973	13.9	1976	6.1	1975	8.9	1973	-3.9	1969	-2.8	1978	9.0	1968	8.9	18.5	1979	18	1992	16.6	2019	15.2	2011	14	1993	2022-02-02T12:54:39Z	6.1	1976	6.8	2009	8.6	2018	8.9	1975	8.9	1977	9	1978	8.9	1968	8
-122.66	49.1	BC-100	LANGLEY AREA	LANGLEY	VSBC100	24	3	1992	18.0	1982	16.5	1988	6.5	1985	7.0	1990	-4.5	1969	-2.2	1978	7.5	1968	5.0	18	1992	17.7	2010	17	2014	16.8	2011	16.5	1982	2022-02-02T12:54:39Z	6.5	1988	7	1985	7	2018	7.2	1972	7.7	2021	7.5	1978	7	1987	6.1
-122.66	49.1	BC-100	LANGLEY AREA	LANGLEY	VSBC100	25	3	1992	19.0	1969	16.1	1984	5.0	1967	6.1	1990	-4.5	1975	-3.9	2014	7.1	1981	7.0	19	1992	17.4	2012	16.1	1969	16.1	2019	16	1982	2022-02-02T12:54:39Z	5	1984	5.5	1985	6	1988	6.1	1967	7.2	1972	7.1	2014	7	1978	7
-122.66	49.1	BC-100	LANGLEY AREA	LANGLEY	VSBC100	26	3	1969	19.4	1967	9.4	1980	6.0	1972	6.1	1975	-4.4	1973	-2.8	2015	9.0	1989	7.0	19.4	1969	18	2015	17.5	1992	16	1990	16	2013	2022-02-02T12:54:39Z	6	1980	6.1	1972	7	2018	7.2	1971	7.2	1976	9	2015	7	1989	6.7
-122.66	49.1	BC-100	LANGLEY AREA	LANGLEY	VSBC100	27	3	2019	18.7	1990	18.5	2008	6.6	1976	7.8	1991	-4.0	1975	-3.9	1986	7.5	1978	7.0	18.7	2019	18.5	1990	18	2015	16.8	2013	16	1993	2022-02-02T12:54:39Z	6.6	2008	7.8	1967	7.8	1972	7.8	1976	8.3	1971	7.5	1986	7	1978	6.7
-122.66	49.1	BC-100	LANGLEY AREA	LANGLEY	VSBC100	28	3	2019	18.7	1990	18.5	2008	4.9	1967	5.6	1973	-3.9	1972	-1.7	2015	9.3	2012	7.6	18.7	2019	18.5	1990	17.4	2013	16.7	1969	16	1992	2022-02-02T12:54:39Z	4.9	2008	5.6	1967	6.5	1988	6.6	2009	7	1980	9.3	2015	7.6	2012	7.2
-122.66	49.1	BC-100	LANGLEY AREA	LANGLEY	VSBC100	29	3	1992	20.5	1969	17.8	2008	5.8	1985	8.0	1975	-3.3	1972	-2.8	2015	7.2	1978	7.0	20.5	1992	18.4	2019	17.8	1969	17.8	2016	17.7	2007	2022-02-02T12:54:39Z	5.8	2008	8	1981	8	1985	8.2	2018	8.5	1982	7.2	2015	7	1978	6.7
-122.66	49.1	BC-100	LANGLEY AREA	LANGLEY	VSBC100	30	3	2016	22.9	1992	20.5	1985	7.0	1976	7.8	1970	-3.9	1968	-3.9	1969	8.9	1967	0.0	22.9	2016	20.5	1992	18.8	2013	18.7	2019	18.5	1991	2022-02-02T12:54:39Z	7	1985	7.2	2009	7.8	1976	8	1981	8	1982	8.9	1969	7.8	2015	7
-122.66	49.1	BC-100	LANGLEY AREA	LANGLEY	VSBC100	31	3	2016	22.0	2013	20.8	1982	6.0	1976	8.3	1970	-4.4	1968	-0.6	1990	8.0	1969	6.1	22	2016	20.8	2013	20.5	1987	20.5	1992	20	1991	2022-02-02T12:54:39Z	6	1982	6.8	2012	8.3	1976	9	1985	9.4	1977	8	1990	7.6	2011	7
-122.66	49.1	BC-100	LANGLEY AREA	LANGLEY	VSBC100	1	4	1987	25.0	1980	16.5	2009	5.3	1989	5.5	1975	-5.0	1971	-2.2	1991	8.5	1988	8.0	25	1987	22.7	2019	22	1992	20.6	2016	17.1	2013	2022-02-02T12:54:39Z	5.3	2009	5.5	1989	8.5	1983	8.8	2011	9.4	1972	8.5	1991	8	1988	7.5
-122.66	49.1	BC-100	LANGLEY AREA	LANGLEY	VSBC100	2	4	1992	24.5	1987	24.5	1969	6.1	1968	15.0	1972	-3.3	1967	-2.2	2013	8.9	1990	8.0	24.5	1987	24.5	1992	22.4	2019	18.5	1980	16.7	2016	2022-02-02T12:54:39Z	6.1	1969	6.4	2009	7.3	2007	8.8	2010	9	1991	8.9	2013	8	1990	7
-122.66	49.1	BC-100	LANGLEY AREA	LANGLEY	VSBC100	3	4	2016	20.5	1972	18.3	1982	6.0	1979	8.5	1972	-5.0	1967	-2.8	2019	8.7	1992	8.0	20.5	2016	18.3	1972	18	1980	18	1990	17.5	1978	2022-02-02T12:54:39Z	6	1982	8	1985	8.5	1979	8.9	2012	9.4	2010	8.7	2019	8	1992	6.4
-122.66	49.1	BC-100	LANGLEY AREA	LANGLEY	VSBC100	4	4	1990	19.5	1971	18.3	2011	5.7	1981	8.0	1971	-2.8	1970	4.4	2019	8.6	2016	8.3	19.5	1990	18.3	1971	18.3	2019	17.5	1983	17.2	1976	2022-02-02T12:54:39Z	5.7	2011	8	1981	8.3	1967	8.4	2008	8.5	1978	8.6	2019	8.3	2016	8
-122.66	49.1	BC-100	LANGLEY AREA	LANGLEY	VSBC100	5	4	1977	21.7	1976	20.6	1988	6.0	1984	9.0	1971	-2.2	1968	2.2	2013	9.0	1972	8.9	21.7	1977	20.6	1976	20.5	2007	19.7	2009	18.9	1971	2022-02-02T12:54:39Z	6	1988	9	1984	9	1992	9.4	2018	9.5	2011	9	2013	8.9	1972	8.3
-122.66	49.1	BC-100	LANGLEY AREA	LANGLEY	VSBC100	6	4	2007	24.8	1977	22.2	1991	7.0	1971	8.9	1975	-3.3	1967	-2.2	2016	8.7	2014	7.5	24.8	2007	22.2	1977	22	2009	21	1985	19	1990	2022-02-02T12:54:39Z	7	1991	8.5	1993	8.9	1971	9	1992	9.1	2008	8.7	2016	7.7	2018	7.6
-122.66	49.1	BC-100	LANGLEY AREA	LANGLEY	VSBC100	7	4	1977	25.6	1973	17.8	1972	7.8	1970	9.4	1973	-3.9	1970	-2.2	2007	7.7	1983	7.0	25.6	1977	25.4	2016	22.5	1986	20.4	2009	19	1985	2022-02-02T12:54:39Z	7.8	1972	8	1981	8	2021	8.2	2010	8.6	2013	7.7	2007	7.3	2014	7
-122.66	49.1	BC-100	LANGLEY AREA	LANGLEY	VSBC100	8	4	2016	24.1	1985	19.0	1979	8.0	1977	9.4	1975	-3.3	1973	-3.3	2014	9.4	2007	8.9	24.1	2016	19	1985	18.3	1969	18.2	2012	17.9	2015	2022-02-02T12:54:39Z	8	1979	8.7	2008	9	1990	9	1991	9.1	2017	9.4	2014	8.9	2007	7.8
-122.66	49.1	BC-100	LANGLEY AREA	LANGLEY	VSBC100	9	4	1985	21.5	1973	19.4	1971	7.2	1967	8.9	1975	-2.2	1973	-0.6	1993	9.0	1980	7.0	21.5	1985	20.7	2012	20.2	2016	20	1989	19.4	1973	2022-02-02T12:54:39Z	7.2	1971	8.4	2021	8.5	1983	8.9	1967	8.9	1972	9	1993	8.2	2018	7.3
-122.66	49.1	BC-100	LANGLEY AREA	LANGLEY	VSBC100	10	4	1990	22.0	1988	22.0	1977	7.8	1971	8.3	2010	-2.8	1975	-2.2	1974	7.2	1969	6.7	22	1988	22	1990	20	1989	18.9	1976	18	1978	2022-02-02T12:54:39Z	7.8	1977	8.3	1971	8.5	1981	9.1	2017	10	1972	7.2	1974	7	1987	7
-122.66	49.1	BC-100	LANGLEY AREA	LANGLEY	VSBC100	11	4	1969	21.1	1967	14.4	1986	6.0	1981	7.0	1967	-2.2			1990	9.5	1985	9.5	21.1	1969	19.5	1989	19	1980	18.3	1975	17.5	1992	2022-02-02T12:54:39Z	6	1986	7	1981	8.5	1984	8.9	1968	8.9	1976	9.5	1985	9.5	1990	9.2
-122.66	49.1	BC-100	LANGLEY AREA	LANGLEY	VSBC100	12	4	1988	24.5	1980	23.0	2013	6.9	1981	7.0	1971	-3.3	1968	-3.3	1985	9.0	1975	5.6	24.5	1988	24	2008	23	1980	19	1989	18.3	1969	2022-02-02T12:54:39Z	6.9	2013	7	1981	7.8	1972	8.3	1967	8.9	1968	9	1985	8	1992	7.5
-122.66	49.1	BC-100	LANGLEY AREA	LANGLEY	VSBC100	13	4	1980	24.0	1971	19.4	1968	6.7	1967	8.3	1970	-4.4	1968	-3.3	1992	9.0	1985	9.0	24	1980	22.5	1989	20	2014	20	2021	19.4	1971	2022-02-02T12:54:39Z	6.7	1968	7.6	2015	8.2	2007	8.3	1967	9	1993	9	1985	9	1992	8
-122.66	49.1	BC-100	LANGLEY AREA	LANGLEY	VSBC100	14	4	1974	22.2	1970	16.7	1976	5.6	1968	7.2	1970	-3.9	1967	-2.2	1992	10.5	1980	9.5	22.2	1974	22	1984	22	2021	19.5	1981	19	1989	2022-02-02T12:54:39Z	5.6	1976	7.2	1968	7.4	2011	8	1982	9.4	1972	10.5	1992	9.5	1980	8.5
-122.66	49.1	BC-100	LANGLEY AREA	LANGLEY	VSBC100	15	4	1990	25.0	1983	19.0	1976	8.3	1972	10.0	1970	-3.3	1969	-2.2	1988	10.5	1987	9.5	25	1990	23.8	2021	20.4	2020	19	1983	18.5	1985	2022-02-02T12:54:39Z	8.3	1976	8.9	1977	9.5	1982	10	1967	10	1968	10.5	1988	9.5	1987	8.5
-122.66	49.1	BC-100	LANGLEY AREA	LANGLEY	VSBC100	16	4	1990	27.0	1983	19.5	1986	8.0	1982	8.0	1971	-2.8	1970	-2.2	1988	12.0	1985	8.5	27	1990	25.1	2021	21	1991	20.5	2020	19.7	2010	2022-02-02T12:54:39Z	8	1982	8	1986	8.9	1967	9.3	2018	9.4	1972	12	1988	11.5	1992	8.5
-122.66	49.1	BC-100	LANGLEY AREA	LANGLEY	VSBC100	17	4	2021	25.7	2016	23.4	1976	7.2	1972	10.6	1971	-2.2	1970	-1.1	1990	11.5	1988	10.0	25.7	2021	23.4	2016	23	1983	19.5	1990	19.5	1991	2022-02-02T12:54:39Z	7.2	1976	10	1982	10.6	1972	10.6	1977	11	1988	11.5	1990	10	1988	8.8
-122.66	49.1	BC-100	LANGLEY AREA	LANGLEY	VSBC100	18	4	2016	29.8	1989	23.0	1986	7.5	1976	8.9	1981	-1.0	1971	-0.6	2020	9.3	2010	9.0	29.8	2016	24	2021	23	1989	20.5	1981	19.7	2010	2022-02-02T12:54:39Z	7.5	1986	8.9	1976	9	1979	9.4	1968	9.4	1970	9.3	2020	9	1992	9
-122.66	49.1	BC-100	LANGLEY AREA	LANGLEY	VSBC100	19	4	2016	27.3	2010	24.1	2008	8.6	1974	9.4	1968	-2.2			1989	10.0	1980	10.0	27.3	2016	24.1	2010	23.4	2021	21.6	2015	21.5	1991	2022-02-02T12:54:39Z	8.6	2008	9.4	1969	9.4	1974	10	2011	10.5	1985	10	1980	10	1989	9.8
-122.66	49.1	BC-100	LANGLEY AREA	LANGLEY	VSBC100	20	4	1991	23.0	1988	23.0	1972	9.4	1970	10.0	1973	-2.8	1968	0.0	1992	10.0	1990	9.5	23	1988	23	1991	22.8	2015	22.2	2021	22	1993	2022-02-02T12:54:39Z	9.4	1972	9.9	2008	10	1970	10	1975	10	1985	10	1992	9.6	2010	9.5
-122.66	49.1	BC-100	LANGLEY AREA	LANGLEY	VSBC100	21	4	1982	23.5	1979	19.0	1972	10.0	1971	11.1	1968	-3.9			2016	13.6	1993	10.0	23.5	1982	21.6	2016	20.5	2017	20.4	2021	20.2	2009	2022-02-02T12:54:39Z	10	1972	10.5	1981	10.6	2010	11.1	1971	11.4	2008	13.6	2016	10.4	2020	10
-122.66	49.1	BC-100	LANGLEY AREA	LANGLEY	VSBC100	22	4	1982	23.5	1977	22.8	1978	7.5	1975	10.0	1968	-2.8			2016	9.9	1991	9.0	23.5	1982	22.8	1977	21.3	2012	21	1979	19.1	2021	2022-02-02T12:54:39Z	7.5	1978	8.5	1984	9.5	1985	10	1975	10.3	2019	9.9	2016	9	1991	8.7
-122.66	49.1	BC-100	LANGLEY AREA	LANGLEY	VSBC100	23	4	1977	25.6	1974	16.7	2015	9.8	1984	10.5	1972	-0.6	1971	2.2	2016	10.9	1990	9.5	25.6	1977	21.5	1979	21.4	2018	19.8	2012	18.8	2011	2022-02-02T12:54:39Z	9.8	2015	10.5	1984	11.1	1970	11.5	1985	11.5	1988	10.9	2016	9.5	1990	9.1
-122.66	49.1	BC-100	LANGLEY AREA	LANGLEY	VSBC100	24	4	1977	25.0	1974	15.6	1975	7.8	1970	9.4	1986	-4.0	1973	-1.1	2012	9.6	1993	8.5	25	1977	24.1	2018	22.5	1989	22	1992	19	1978	2022-02-02T12:54:39Z	7.8	1975	8	1985	9	1986	9.4	1970	9.5	1988	9.6	2012	8.6	2021	8.5
-122.66	49.1	BC-100	LANGLEY AREA	LANGLEY	VSBC100	25	4	1971	25.6	1968	13.9	1986	7.5	1975	8.3	1973	-1.7	1971	0.0	1992	10.5	1977	8.3	25.6	1971	24.7	2018	24.5	1992	22.5	1989	20.6	1977	2022-02-02T12:54:39Z	7.5	1986	8.3	1975	10	1985	10.4	2011	10.5	1983	10.5	1992	9.7	2012	9.1
-122.66	49.1	BC-100	LANGLEY AREA	LANGLEY	VSBC100	26	4	2018	27.6	1987	24.5	1985	9.5	1974	10.0	1969	-1.7	1967	2.2	1992	13.0	1989	10.0	27.6	2018	24.5	1987	24	1979	22.2	1971	19.7	2008	2022-02-02T12:54:39Z	9.5	1985	10	1974	10.5	1993	10.6	1975	11.1	1970	13	1992	10	1989	9
-122.66	49.1	BC-100	LANGLEY AREA	LANGLEY	VSBC100	27	4	1987	29.0	1980	24.0	1990	8.5	1978	10.5	1972	0.0	1970	0.0	1992	12.5	1989	9.0	29	1987	24	1980	23.3	1976	23	1979	21.1	1972	2022-02-02T12:54:39Z	8.5	1990	10.5	1978	10.5	2011	10.6	1974	11	1981	12.5	1992	9.6	2007	9
-122.66	49.1	BC-100	LANGLEY AREA	LANGLEY	VSBC100	28	4	1976	22.8	1968	22.2	1991	9.0	1986	10.0	1973	-2.2	1970	-1.7	1988	10.0	1987	10.0	22.8	1976	22.5	1983	22.2	1968	21	1979	20.5	1987	2022-02-02T12:54:39Z	9	1991	10	1986	10	1993	11	2011	11.1	1972	10	1987	10	1988	9.6
-122.66	49.1	BC-100	LANGLEY AREA	LANGLEY	VSBC100	29	4	1976	23.9	1968	20.0	1986	7.5	1969	7.8	1973	-2.8	1972	0.6	1992	12.0	1981	10.0	23.9	1976	23	1987	22.8	2014	22	1989	21.7	2021	2022-02-02T12:54:39Z	7.5	1986	7.8	1969	10	1970	10.6	1972	11	1988	12	1992	10.4	2021	10
-122.66	49.1	BC-100	LANGLEY AREA	LANGLEY	VSBC100	30	4	1989	27.0	1976	25.0	1984	9.0	1969	9.4	1973	-2.2	1972	-1.7	1987	12.0	1974	9.4	27	1989	26.3	2014	25	1976	22	1991	21.5	1981	2022-02-02T12:54:39Z	9	1984	9.4	1969	11	1988	11.1	1972	12.8	1970	12	1987	10.6	2021	9.4
-122.66	49.1	BC-100	LANGLEY AREA	LANGLEY	VSBC100	1	5	2014	29.1	1976	26.1	1969	10.0	1968	13.9	1975	0.0	1973	0.0	1980	9.5	1971	8.9	29.1	2014	26.1	1976	25.7	2016	24.8	2009	24	1980	2022-02-02T12:54:39Z	10	1969	10.6	1974	10.9	2017	11	1988	11	1993	9.5	1980	9	1989	8.9
-122.66	49.1	BC-100	LANGLEY AREA	LANGLEY	VSBC100	2	5	2016	30.5	1991	24.0	1988	8.0	1975	10.0	2008	1.5	1970	1.7	1989	10.5	1980	10.5	30.5	2016	24	1991	22.2	1971	21.4	2014	20	1985	2022-02-02T12:54:39Z	8	1988	10	1975	10.5	1982	10.5	2011	10.9	2010	10.5	1980	10.5	1989	10
-122.66	49.1	BC-100	LANGLEY AREA	LANGLEY	VSBC100	3	5	1992	26.0	1990	21.5	1981	9.5	1975	11.1	1980	0.5	1974	0.6	2016	12.7	2014	9.6	26	1992	24	2016	23.2	2018	22	2013	21.5	1990	2022-02-02T12:54:39Z	9.5	1981	10.6	2012	11.1	1975	12.5	1985	12.9	2010	12.7	2016	10.3	2017	9.6
-122.66	49.1	BC-100	LANGLEY AREA	LANGLEY	VSBC100	4	5	1992	27.0	1980	26.5	2014	10.8	1985	11.0	2010	0.8	1969	1.1	2016	10.5	1979	10.0	27	1992	26.7	2017	26.5	1980	26.5	2013	25	1990	2022-02-02T12:54:39Z	10.8	2014	11	1985	11.1	2010	11.2	2012	12	1984	10.5	2016	10	1979	10
-122.66	49.1	BC-100	LANGLEY AREA	LANGLEY	VSBC100	5	5	2013	29.4	1992	27.0	1968	10.0	1967	16.7	1978	-1.0	1973	0.0	1993	9.5	1989	9.5	29.4	2013	27	1992	25.5	1990	24.4	1972	23	1987	2022-02-02T12:54:39Z	10	1968	10.6	1971	11	1984	11	1991	11.7	2015	9.5	1989	9.5	1993	9.2
-122.66	49.1	BC-100	LANGLEY AREA	LANGLEY	VSBC100	6	5	2013	28.0	1987	26.5	1981	10.5	1968	11.7	1978	-0.5	1970	0.0	1989	12.5	1980	10.0	28	2013	26.5	1987	26.4	2016	26	2018	25	1992	2022-02-02T12:54:39Z	10.5	1981	10.8	2011	11.7	1968	12	1990	12.5	1979	12.5	1989	12.2	2018	10
-122.66	49.1	BC-100	LANGLEY AREA	LANGLEY	VSBC100	7	5	1987	28.0	1969	27.8	2011	10.5	1981	10.5	1975	0.0	1971	2.2	2018	11.6	1989	11.5	28	1987	27.8	1969	25.1	2016	24	2019	23.9	1971	2022-02-02T12:54:39Z	10.5	1981	10.5	2011	11	1993	11.1	1973	11.5	1991	11.6	2018	11.5	1989	9.8
-122.66	49.1	BC-100	LANGLEY AREA	LANGLEY	VSBC100	8	5	1987	28.5	1969	25.6	1991	10.0	1972	10.6	1975	1.1	1968	1.1	1984	10.5	1976	9.4	28.5	1987	27.5	2020	25.9	2018	25.6	1969	25.4	2015	2022-02-02T12:54:39Z	10	1991	10.6	1972	11.1	1970	12.1	2008	12.2	1973	10.5	1984	9.4	1976	9.3
-122.66	49.1	BC-100	LANGLEY AREA	LANGLEY	VSBC100	9	5	2020	28.9	2019	28.0	1992	10.0	1974	10.6	1985	0.0	1982	2.0	2018	11.8	1978	11.0	28.9	2020	28	2019	26.1	1975	25.6	1968	25.6	1976	2022-02-02T12:54:39Z	10	1992	10.6	1974	12.2	1970	12.2	1972	12.5	1984	11.8	2018	11	1978	10.5
-122.66	49.1	BC-100	LANGLEY AREA	LANGLEY	VSBC100	10	5	2019	29.3	1993	25.5	1970	11.1	1967	13.9	2012	1.6	1971	1.7	2020	10.0	1976	10.0	29.3	2019	28.9	2020	25.5	1988	25.5	1993	25	1987	2022-02-02T12:54:39Z	11.1	1970	12.4	2008	12.5	1978	13.5	1979	13.9	1967	10	1976	10	2020	9.7
-122.66	49.1	BC-100	LANGLEY AREA	LANGLEY	VSBC100	11	5	1971	30.6	1969	20.0	1974	10.6	1967	11.7	1973	-1.7	1970	1.7	2020	12.0	1987	12.0	30.6	1971	28	1988	27.9	2019	26.5	2020	25.3	2013	2022-02-02T12:54:39Z	10.6	1974	11.4	2011	11.5	1990	11.7	1967	13	1985	12	1987	12	2020	11.1
-122.66	49.1	BC-100	LANGLEY AREA	LANGLEY	VSBC100	12	5	1993	28.5	1973	26.1	1986	11.0	1970	11.7	1970	-0.6	1969	3.3	2013	13.5	1991	11.0	28.5	1993	26.1	1973	25.8	2018	25.5	1988	25.1	2012	2022-02-02T12:54:39Z	11	1986	11.7	1970	12	1991	12.2	1974	12.5	1978	13.5	2013	11.6	2015	11
-122.66	49.1	BC-100	LANGLEY AREA	LANGLEY	VSBC100	13	5	2018	29.3	2016	29.2	2008	10.1	1978	10.5	1968	2.2	1967	7.2	2014	13.3	1981	13.0	29.3	2018	29.2	2016	28.3	1973	25.6	2012	25.5	2014	2022-02-02T12:54:39Z	10.1	2008	10.5	1978	10.6	1974	11.1	1977	11.5	1984	13.3	2014	13	1981	11.5
-122.66	49.1	BC-100	LANGLEY AREA	LANGLEY	VSBC100	14	5	1973	31.7	1972	20.6	1978	10.5	1974	11.1	1992	2.5	1980	2.5	2016	12.2	1972	11.1	31.7	1973	30.2	2018	27.3	2014	27.1	2012	26	1989	2022-02-02T12:54:39Z	10.5	1978	11.1	1974	11.7	1967	13	1981	13.3	1968	12.2	2016	11.1	1972	11.1
-122.66	49.1	BC-100	LANGLEY AREA	LANGLEY	VSBC100	15	5	2007	28.8	1970	25.6	2017	10.8	1980	11.5	1986	0.0	1969	1.7	2016	12.9	2008	11.8	28.8	2007	26.6	2014	25.6	1970	24.6	2018	24.1	2021	2022-02-02T12:54:39Z	10.8	2017	11.5	1980	12.8	1974	13.3	2011	13.5	1978	12.9	2016	11.9	2018	11.8
-122.66	49.1	BC-100	LANGLEY AREA	LANGLEY	VSBC100	16	5	2008	28.2	1985	27.5	2017	12.4	2011	12.4	1968	2.2	1967	3.9	2018	13.2	2015	12.7	28.2	2008	27.5	1985	25	1992	24.4	1973	23.9	1976	2022-02-02T12:54:39Z	12.4	2011	12.4	2017	12.5	1988	13.3	1977	13.9	1971	13.2	2018	12.7	2015	12.5
-122.66	49.1	BC-100	LANGLEY AREA	LANGLEY	VSBC100	17	5	2008	30.4	1993	27.5	1986	11.5	1983	13.0	1969	1.1	1968	3.9	2018	12.9	2015	12.9	30.4	2008	27.5	1993	26.5	1992	25	1985	23.9	1968	2022-02-02T12:54:39Z	11.5	1986	13	1983	13.3	1972	13.3	1975	13.3	1976	12.9	2015	12.9	2018	12.6
-122.66	49.1	BC-100	LANGLEY AREA	LANGLEY	VSBC100	18	5	1993	29.0	1968	26.7	1989	11.0	1988	11.5	1970	0.0	1969	1.7	2018	13.8	2008	11.8	29	1993	26.7	1968	25.9	2015	23.9	1969	23.5	2008	2022-02-02T12:54:39Z	11	1989	11.5	1987	11.5	1988	12	1990	12.5	1986	13.8	2018	11.8	2008	11.5
-122.66	49.1	BC-100	LANGLEY AREA	LANGLEY	VSBC100	19	5	1972	26.7	1967	22.8	1971	13.9	1970	16.7	1975	1.7	1972	2.2	2008	13.6	1991	13.0	26.7	1972	25.5	1978	25.5	1993	24.6	2015	24.2	2019	2022-02-02T12:54:39Z	13.9	1971	14.4	2016	14.5	1981	14.5	1984	15	1973	13.6	2008	13.4	2018	13
-122.66	49.1	BC-100	LANGLEY AREA	LANGLEY	VSBC100	20	5	1967	27.2			2007	10.6	1980	12.5	1975	0.0	1970	2.8	2018	13.9	1993	13.0	27.2	1967	26.1	1972	25.9	2015	25.5	1978	24.3	2017	2022-02-02T12:54:39Z	10.6	2007	12.5	1980	13.2	2010	13.5	1984	14	1986	13.9	2018	13	1993	12.4
-122.66	49.1	BC-100	LANGLEY AREA	LANGLEY	VSBC100	21	5	1988	29.5	1969	25.0	2013	12.9	2008	13.2	1973	0.0	1971	1.1	2015	13.0	1972	12.2	29.5	1988	27	2015	25.8	2017	25	1969	22.1	2018	2022-02-02T12:54:39Z	12.9	2013	13.2	2008	13.3	2011	13.9	1975	14.4	1972	13	2015	12.2	1972	12
-122.66	49.1	BC-100	LANGLEY AREA	LANGLEY	VSBC100	22	5	2017	28.3	1969	26.1	1984	11.0	1980	12.0	1977	2.8	1971	3.3	2015	13.1	1988	13.0	28.3	2017	26.5	2018	26.1	1969	25.7	2019	25.5	1979	2022-02-02T12:54:39Z	11	1984	12	1980	13.3	1974	13.3	1975	13.5	1978	13.1	2015	13	1988	12.1
-122.66	49.1	BC-100	LANGLEY AREA	LANGLEY	VSBC100	23	5	1969	32.8	1968	17.2	1989	10.0	1974	11.1	1978	1.0	1971	3.9	2015	13.7	1979	13.5	32.8	1969	26.9	2018	25.5	1983	25.1	2019	25	1992	2022-02-02T12:54:39Z	10	1989	11.1	1974	11.7	1972	11.7	1977	13.3	1975	13.7	2015	13.5	1979	13.1
-122.66	49.1	BC-100	LANGLEY AREA	LANGLEY	VSBC100	24	5	1992	30.5	1983	28.5	1991	10.5	1989	11.0	1975	0.0	1972	2.8	1981	14.0	1969	13.3	30.5	1992	29	1993	28.5	1983	26	2008	23.5	2007	2022-02-02T12:54:39Z	10.5	1991	11	1989	12.2	1974	12.5	1980	12.8	1976	14	1981	13.5	1985	13.4
-122.66	49.1	BC-100	LANGLEY AREA	LANGLEY	VSBC100	25	5	1992	27.0	1979	26.5	1991	12.0	1984	13.0	1972	0.6	1967	3.9	1986	14.5	1981	12.0	27	1992	26.5	1979	25.5	1993	24.6	2012	23.7	2008	2022-02-02T12:54:39Z	12	1991	13	1984	13.6	2014	14.4	1973	14.4	1976	14.5	1986	13.7	2008	12.3
-122.66	49.1	BC-100	LANGLEY AREA	LANGLEY	VSBC100	26	5	1972	26.7	1967	23.3	1989	11.5	1976	11.7	1973	1.1	1972	2.8	1986	15.0	1979	12.0	26.7	1972	26	2017	25.4	2012	25	2019	23.5	1993	2022-02-02T12:54:39Z	11.5	1989	11.7	1976	12	1980	13.3	1973	13.4	2010	15	1986	14	1992	13.5
-122.66	49.1	BC-100	LANGLEY AREA	LANGLEY	VSBC100	27	5	1972	28.9	1971	20.6	1989	11.0	1980	13.5	1973	-1.1	1968	3.3	2015	15.0	2008	13.9	28.9	1972	28.3	2017	27.5	1983	27	2019	25.5	1993	2022-02-02T12:54:39Z	11	1989	13.5	1980	13.8	2021	13.9	1970	13.9	1976	15	2015	13.9	2008	12.5
-122.66	49.1	BC-100	LANGLEY AREA	LANGLEY	VSBC100	28	5	1983	34.0	1972	31.7	2010	12.7	1976	12.8	1973	1.1	1971	3.9	1993	14.5	1990	12.0	34	1983	31.7	1972	30.4	2017	28	2020	26.5	2015	2022-02-02T12:54:39Z	12.7	2010	12.8	1976	13	1989	13.6	2016	13.9	1969	14.5	1993	13	2019	12.2
-122.66	49.1	BC-100	LANGLEY AREA	LANGLEY	VSBC100	29	5	1983	36.0	1973	27.2	2010	10.5	1985	11.5	1978	2.5	1974	3.3	2015	13.8	1992	13.0	36	1983	27.5	2009	27.4	2017	27.2	1973	27.2	2007	2022-02-02T12:54:39Z	10.5	2010	11.5	1985	11.7	1971	12.2	1976	13.7	2008	13.8	2015	13	1992	12.9
-122.66	49.1	BC-100	LANGLEY AREA	LANGLEY	VSBC100	30	5	2007	29.0	1986	28.0	1976	12.8	1971	14.4	1978	2.0	1977	2.2	1983	15.0	1981	12.0	29	2007	28	1986	26	1982	25.2	2009	24.5	1992	2022-02-02T12:54:39Z	12.8	1976	13.5	1987	13.5	1991	14.4	1971	15	1967	15	1983	12.5	2017	12
-122.66	49.1	BC-100	LANGLEY AREA	LANGLEY	VSBC100	31	5	1986	30.0	1978	28.0	1990	11.0	1977	13.3	1968	2.2	1967	8.9	1993	15.0	1983	13.0	30	1986	28	1978	27	1992	26.8	2007	26.7	1975	2022-02-02T12:54:39Z	11	1990	13.3	1976	13.3	1977	15.4	2020	15.5	2012	15	1993	13	1983	12.5
-122.66	49.1	BC-100	LANGLEY AREA	LANGLEY	VSBC100	1	6	1970	33.3	1967	27.8	1988	12.5	1973	12.8	1972	3.3	1970	6.1	2016	13.4	1992	13.0	33.3	1970	30.8	2009	29.9	2021	29.5	1986	29.4	1975	2022-02-02T12:54:39Z	12.5	1988	12.8	1973	13.9	1976	14	1990	14.4	1971	13.4	2016	13.3	2017	13
-122.66	49.1	BC-100	LANGLEY AREA	LANGLEY	VSBC100	2	6	1970	33.3	1969	23.9	2011	12.1	1971	13.3	1973	1.7	1972	2.8	2021	13.8	2016	13.6	33.3	1970	30.8	2009	29.9	2021	29.5	1978	28.8	2007	2022-02-02T12:54:39Z	12.1	2011	13.3	1971	13.5	1988	14	1980	14	1983	13.8	2021	13.6	2016	12.8
-122.66	49.1	BC-100	LANGLEY AREA	LANGLEY	VSBC100	3	6	1989	35.0	1978	31.0	1974	11.7	1971	13.3	1976	0.6	1968	3.9	2021	14.0	2016	14.0	35	1989	32.2	2009	31	1978	29.5	2007	27.2	1970	2022-02-02T12:54:39Z	11.7	1974	12.9	2008	13.3	1971	14.4	1975	14.4	1977	14	1993	14	2016	14
-122.66	49.1	BC-100	LANGLEY AREA	LANGLEY	VSBC100	4	6	2009	32.2	1989	31.5	1980	12.0	1974	13.9	1973	3.9	1968	4.4	2007	15.7	1986	15.0	32.2	2009	31.5	1989	30.5	1978	29.9	2016	27.8	1969	2022-02-02T12:54:39Z	12	1980	12.6	2008	13.9	1971	13.9	1974	13.9	2012	15.7	2007	15	1986	14
-122.66	49.1	BC-100	LANGLEY AREA	LANGLEY	VSBC100	5	6	2016	32.5	1978	27.5	2008	10.8	1982	12.5	1976	2.8	1968	3.9	2009	14.8	2007	11.6	32.5	2016	27.5	1978	27.1	2015	26.7	1970	26.5	1989	2022-02-02T12:54:39Z	10.8	2008	12.5	1982	14	1980	14	2012	14.5	1984	14.8	2009	14	2016	11.6
-122.66	49.1	BC-100	LANGLEY AREA	LANGLEY	VSBC100	6	6	2017	29.0	2015	28.7	2007	12.7	1973	14.4	1976	4.4	1971	5.0	2009	15.7	1993	13.5	29	2017	28.7	2015	28.4	2016	28.3	1977	27.5	1978	2022-02-02T12:54:39Z	12.7	2007	12.8	2021	14.4	1973	14.9	2012	15	1985	15.7	2009	14.8	2016	13.5
-122.66	49.1	BC-100	LANGLEY AREA	LANGLEY	VSBC100	7	6	2015	29.7	1987	27.0	2012	11.1	1984	13.5	1979	4.0	1976	4.4	2009	14.8	1969	14.4	29.7	2015	27.7	2017	27	1987	26.9	2016	26.5	1983	2022-02-02T12:54:39Z	11.1	2012	13.5	1984	14	1991	14.9	2007	14.9	2008	14.8	2009	14.4	1969	13.6
-122.66	49.1	BC-100	LANGLEY AREA	LANGLEY	VSBC100	8	6	2015	29.4	1969	28.9	2008	14.1	1984	14.5	1975	3.9	1970	4.4	2009	14.6	1980	12.5	29.4	2015	28.9	1969	27.2	1972	24.5	1983	22.8	2014	2022-02-02T12:54:39Z	14.1	2008	14.5	1981	14.5	1984	15	1990	15.6	1968	14.6	2009	13.5	2016	12.9
-122.66	49.1	BC-100	LANGLEY AREA	LANGLEY	VSBC100	9	6	1969	30.0	1967	18.9	2008	12.6	2007	14.3	1971	1.7	1970	9.4	2011	13.4	1972	12.8	30	1969	26.1	2015	25.6	2009	25	1982	24.4	1975	2022-02-02T12:54:39Z	12.6	2008	13.2	2020	14.3	2007	14.9	2012	15	1984	13.4	2011	12.9	2014	12.8
-122.66	49.1	BC-100	LANGLEY AREA	LANGLEY	VSBC100	10	6	1982	27.5	1979	25.0	1972	12.8	1971	15.6	1973	2.8	1970	3.3	1991	13.0	1989	12.5	27.5	1982	26.5	1986	25.1	2009	25	1979	24.4	1974	2022-02-02T12:54:39Z	12.8	1972	13	1990	13	2010	14	1981	14.6	2008	13	1991	12.5	1989	12.4
-122.66	49.1	BC-100	LANGLEY AREA	LANGLEY	VSBC100	11	6	2019	30.3	1982	29.5	1976	11.7	1970	16.7	1973	2.8	1970	8.3	2020	14.2	1992	13.0	30.3	2019	29.5	1982	28.5	1989	26	1992	24.4	1975	2022-02-02T12:54:39Z	11.7	1976	13	2008	15.5	1991	15.6	2016	16	1990	14.2	2020	13	1992	12.8
-122.66	49.1	BC-100	LANGLEY AREA	LANGLEY	VSBC100	12	6	2019	31.9	1986	27.0	1976	13.3	1972	14.4	1970	3.3	1967	4.4	2017	13.9	2009	13.8	31.9	2019	27	1986	25.6	1974	24.5	2009	24	1989	2022-02-02T12:54:39Z	13.3	1976	13.5	1992	14.4	1972	15	2020	15.5	1981	13.9	2017	13.8	2009	13.8
-122.66	49.1	BC-100	LANGLEY AREA	LANGLEY	VSBC100	13	6	1986	31.0	1974	27.8	1981	14.5	1978	16.0	1976	3.9	1970	5.0	1987	15.5	1969	14.4	31	1986	27.8	1974	26.7	1969	26.1	2019	25.5	1988	2022-02-02T12:54:39Z	14.5	1981	14.7	2012	14.8	2018	15	1992	15.3	2017	15.5	1987	15	2019	14.4
-122.66	49.1	BC-100	LANGLEY AREA	LANGLEY	VSBC100	14	6	1988	30.5	1969	28.9	2016	13.2	2014	14.0	1968	3.9	1967	6.1	1983	15.0	1970	14.4	30.5	1988	28.9	1969	28.8	2015	26	1990	25	1987	2022-02-02T12:54:39Z	13.2	2016	14	2014	14.5	1991	14.5	2012	15.5	1993	15	1983	14.9	2021	14.5
-122.66	49.1	BC-100	LANGLEY AREA	LANGLEY	VSBC100	15	6	1969	30.6	1967	25.6	1970	13.3	1968	22.2	2012	3.8	1979	5.0	2019	15.0	1993	14.0	30.6	1969	30.5	2015	26.5	1988	25.6	1967	24.6	2013	2022-02-02T12:54:39Z	13.3	1970	13.9	2020	14.2	2017	14.4	1976	14.9	2010	15	2019	14	1993	13.9
-122.66	49.1	BC-100	LANGLEY AREA	LANGLEY	VSBC100	16	6	1969	31.1	1967	26.7	1979	13.0	1978	15.0	1985	5.0	1971	6.7	1974	13.9	1972	10.6	31.1	1969	28	2018	27	1982	26.7	1967	24.6	2019	2022-02-02T12:54:39Z	13	1979	13.5	1990	14.2	2007	15	1973	15	1978	13.9	1974	13.1	2021	13
-122.66	49.1	BC-100	LANGLEY AREA	LANGLEY	VSBC100	17	6	1969	31.1	1967	27.2	1989	13.5	1973	14.4	1984	5.0	1973	5.6	2009	14.8	1988	12.5	31.1	1969	30.9	2018	30	1982	29.4	1977	29	1985	2022-02-02T12:54:39Z	13.5	1989	13.7	2010	14.1	2007	14.4	1973	15.4	2008	14.8	2009	14.4	2013	12.5
-122.66	49.1	BC-100	LANGLEY AREA	LANGLEY	VSBC100	18	6	1982	33.0	1969	30.0	1981	13.5	1979	16.0	1972	3.9	1968	3.9	2019	15.0	2009	14.0	33	1982	32.8	2018	31.5	1985	30	1969	29.4	1967	2022-02-02T12:54:39Z	13.5	1981	14.5	2017	15.5	1986	15.5	2016	16	1979	15	2019	14	2009	13.5
-122.66	49.1	BC-100	LANGLEY AREA	LANGLEY	VSBC100	19	6	1982	32.5	1967	30.6	1990	14.5	1979	14.5	1972	6.1	1970	7.8	2018	15.4	1976	13.9	32.5	1982	30.6	1967	30	1991	28.6	2018	26.7	1970	2022-02-02T12:54:39Z	14.5	1979	14.5	1990	14.6	2011	16.5	1986	16.7	2012	15.4	2018	13.9	1969	13.9
-122.66	49.1	BC-100	LANGLEY AREA	LANGLEY	VSBC100	20	6	2018	32.2	1970	28.9	2013	13.8	1972	14.4	1976	5.0	1968	5.6	2018	16.9	2017	13.7	32.2	2018	29.2	2021	28.9	1970	28.5	1982	27.2	1973	2022-02-02T12:54:39Z	13.8	2013	14.4	1972	15	1991	15.1	2010	15.5	1981	16.9	2018	16.3	2020	14.5
-122.66	49.1	BC-100	LANGLEY AREA	LANGLEY	VSBC100	21	6	1992	32.0	1990	30.0	1975	13.3	1967	15.6	1979	5.0	1976	6.7	2018	15.1	1970	13.9	32	1992	31.2	2021	30	1973	30	1990	28.3	1971	2022-02-02T12:54:39Z	13.3	1975	15	1981	15	1991	15.6	1967	15.8	2010	15.1	2018	14.6	2021	13.9
-122.66	49.1	BC-100	LANGLEY AREA	LANGLEY	VSBC100	22	6	1992	31.0	1990	29.0	1975	14.4	1972	17.2	1979	5.0	1977	8.9	2021	15.2	1988	15.0	31	1992	29	1990	27.2	1973	26.9	2021	26.1	1970	2022-02-02T12:54:39Z	14.4	1975	16	1993	17.2	1972	17.5	1981	18	1980	15.2	2021	15	1988	14.4
-122.66	49.1	BC-100	LANGLEY AREA	LANGLEY	VSBC100	23	6	1992	31.0	1989	29.5	1985	15.0	1976	15.0	2008	6.5	1968	6.7	2020	14.0	2018	13.5	31	1992	29.5	1989	28.4	2017	28	1984	27	1982	2022-02-02T12:54:39Z	15	1972	15	1976	15	1985	15.6	1973	17.2	1969	14	2020	13.5	2018	13.5
-122.66	49.1	BC-100	LANGLEY AREA	LANGLEY	VSBC100	24	6	2017	32.5	1992	30.0	1971	11.1	1969	16.7	1974	5.6	1968	6.7	2020	16.6	1983	15.5	32.5	2017	30	1982	30	1992	28.7	2021	28.5	1989	2022-02-02T12:54:39Z	11.1	1971	14.6	2007	16.1	1976	16.5	2011	16.7	1969	16.6	2020	15.5	1983	15
-122.66	49.1	BC-100	LANGLEY AREA	LANGLEY	VSBC100	25	6	2017	33.7	2015	29.7	1975	13.9	1971	15.0	1976	3.9	1970	6.7	2021	16.5	1993	15.0	33.7	2017	33.1	2021	29.7	2015	29.5	1987	29	1989	2022-02-02T12:54:39Z	13.9	1975	14	1980	14	1991	15	1971	16.1	1976	16.5	2021	15	1993	14.2
-122.66	49.1	BC-100	LANGLEY AREA	LANGLEY	VSBC100	26	6	2021	37.8	2015	31.8	1972	13.9	1971	17.8	1971	2.2	1969	7.8	2021	18.3	2017	15.6	37.8	2021	31.8	2015	29	1987	27.5	1986	27.2	2016	2022-02-02T12:54:39Z	13.9	1972	15	1975	15.3	2012	15.5	1980	15.5	1989	18.3	2021	15.6	2017	15
-122.66	49.1	BC-100	LANGLEY AREA	LANGLEY	VSBC100	27	6	2021	40.0	2015	33.9	1971	13.9	1969	13.9	1976	4.4	1971	6.1	2021	20.5	2015	14.6	40	2021	33.9	2015	28.8	2016	28	1987	28	1992	2022-02-02T12:54:39Z	13.9	1969	13.9	1971	15	1974	16.1	1970	16.1	1975	20.5	2021	14.6	2013	14.6
-122.66	49.1	BC-100	LANGLEY AREA	LANGLEY	VSBC100	28	6	2021	41.4	1987	33.0	1975	12.8	1971	13.3	1985	5.5	1981	7.0	2021	21.3	1992	17.0	41.4	2021	33	1987	32	2008	30	1978	30	2015	2022-02-02T12:54:39Z	12.8	1975	13.3	1971	15	1970	16	1984	16.1	1969	21.3	2021	17	1992	16.2
-122.66	49.1	BC-100	LANGLEY AREA	LANGLEY	VSBC100	29	6	1987	33.5	1982	26.0	1986	14.0	1979	15.0	1973	3.9	1971	8.3	2021	21.5	2015	18.9	33.5	1987	33.4	2008	32.8	2021	31.6	2015	27.6	2013	2022-02-02T12:54:39Z	14	1986	15	1979	15.5	1985	15.5	1991	16	1984	21.5	2021	18.9	2015	15.6
-122.66	49.1	BC-100	LANGLEY AREA	LANGLEY	VSBC100	30	6	2013	33.3	1987	31.5	1981	15.0	1970	17.2	1985	2.0	1975	5.0	2021	18.7	2008	17.3	33.3	2013	31.5	1987	30.5	2008	29.5	2015	28.8	2017	2022-02-02T12:54:39Z	15	1981	16	1982	17.2	1970	17.5	1979	17.5	1984	18.7	2021	17.3	2008	16.3
-122.66	49.1	BC-100	LANGLEY AREA	LANGLEY	VSBC100	1	7	2014	33.0	2013	31.4	2020	13.5	1989	13.5	1972	4.4	1969	6.7	2021	18.8	2013	16.9	33	2014	32.4	2015	31.4	2013	28.9	1968	28.3	1967	2022-02-02T12:54:39Z	13.5	1989	13.5	2020	14.6	2010	15.5	1988	16	1986	18.8	2021	16.9	2013	15.8
-122.66	49.1	BC-100	LANGLEY AREA	LANGLEY	VSBC100	2	7	2015	33.8	1968	32.2	1977	14.4	1971	18.3	1971	2.2	1968	8.3	2021	17.4	2014	16.9	33.8	2015	32.2	1968	31.5	1985	30.5	1991	30	2008	2022-02-02T12:54:39Z	14.4	1977	14.8	2012	16	1979	16	2020	17	1980	17.4	2021	16.9	2014	16.5
-122.66	49.1	BC-100	LANGLEY AREA	LANGLEY	VSBC100	3	7	2015	31.8	2009	30.9	1982	14.0	1977	15.6	1971	2.8	1970	10.6	2008	17.1	1987	15.0	31.8	2015	30.9	2009	29.4	1970	29.4	1972	28.9	1968	2022-02-02T12:54:39Z	14	1982	14.6	2020	15.6	1977	16.1	1969	16.6	2012	17.1	2008	15.9	2021	15.3
-122.66	49.1	BC-100	LANGLEY AREA	LANGLEY	VSBC100	4	7	2015	31.5	1972	31.1	2010	16.5	1987	16.5	1986	5.0	1972	5.0	2008	15.9	1993	14.0	31.5	2015	31.1	1972	30.6	1975	29.5	2018	29.4	2009	2022-02-02T12:54:39Z	16.5	1987	16.5	2010	17	1978	17.2	1971	17.5	1980	15.9	2008	15.4	2019	14.9
-122.66	49.1	BC-100	LANGLEY AREA	LANGLEY	VSBC100	5	7	2015	35.6	1975	30.6	1987	13.0	1971	15.0	1977	7.2	1971	7.8	2018	17.2	2008	15.8	35.6	2015	31.2	2018	30.6	1975	29.4	1972	29.3	2017	2022-02-02T12:54:39Z	13	1987	14.5	1992	15	1971	15.5	1988	15.6	1973	17.2	2018	16.7	2021	15.8
-122.66	49.1	BC-100	LANGLEY AREA	LANGLEY	VSBC100	6	7	2017	29.6	2015	29.0	1973	14.4	1971	15.0	1974	7.2	1970	7.2	2018	15.9	2015	15.1	29.6	2017	29	2015	28.9	2021	27.7	2011	27.2	1968	2022-02-02T12:54:39Z	14.4	1973	15	1971	17	1981	18	1983	18	1987	15.9	2018	15.1	2015	14.8
-122.66	49.1	BC-100	LANGLEY AREA	LANGLEY	VSBC100	7	7	2010	32.6	1975	30.0	2009	14.5	1992	15.5	1971	5.6	1970	8.3	2021	15.7	1975	15.0	32.6	2010	30	1975	28.5	1985	27.9	2014	27.3	2012	2022-02-02T12:54:39Z	14.5	2009	15.5	1992	16.8	2016	16.8	2019	17.8	1967	15.7	2021	15	1975	14.9
-122.66	49.1	BC-100	LANGLEY AREA	LANGLEY	VSBC100	8	7	2010	32.6	1985	30.0	1987	15.0	1978	18.0	1983	6.5	1982	8.5	1975	15.6	1972	11.1	32.6	2010	30.4	2015	30	1985	29.4	2012	29.2	2014	2022-02-02T12:54:39Z	15	1987	16.5	2009	18	1978	18.3	1972	18.3	1976	15.6	1975	15.1	2016	15
-122.66	49.1	BC-100	LANGLEY AREA	LANGLEY	VSBC100	9	7	1979	31.0	1975	28.9	1972	15.0	1971	20.0	1981	7.0	1973	7.8	2021	17.1	2012	15.2	31	1979	30.1	2010	30	2015	29.5	1985	28.9	1975	2022-02-02T12:54:39Z	15	1972	17.2	1974	18.3	1976	18.9	1977	19.4	2020	17.1	2021	15.2	2012	14.9
-122.66	49.1	BC-100	LANGLEY AREA	LANGLEY	VSBC100	10	7	2007	32.1	1990	30.0	1978	14.0	1974	15.0	1972	5.6	1970	6.1	2015	16.7	2010	16.1	32.1	2007	30	1990	28.2	2014	28	2009	26.8	2021	2022-02-02T12:54:39Z	14	1978	15	1974	16.1	1971	16.5	1981	17	1980	16.7	2015	16.1	2010	15.7
-122.66	49.1	BC-100	LANGLEY AREA	LANGLEY	VSBC100	11	7	2007	35.9	1990	33.0	1988	16.0	1972	16.1	1973	3.3	1970	7.8	1968	16.1			35.9	2007	33	1990	31.7	2014	31.3	2009	27.8	1967	2022-02-02T12:54:39Z	16	1988	16.1	1972	17	1983	17	1986	17.5	1993	16.1	1968	15.8	2015	15.7
-122.66	49.1	BC-100	LANGLEY AREA	LANGLEY	VSBC100	12	7	1990	31.0	1989	29.5	1988	15.5	1972	17.2	1971	4.4	1970	8.3	2007	17.7	1975	16.7	31	1990	30.4	2014	29.5	1989	29.2	2008	29	1991	2022-02-02T12:54:39Z	15.5	1988	17.2	1972	17.8	1977	18	1984	18.5	1993	17.7	2007	16.7	1975	16.5
-122.66	49.1	BC-100	LANGLEY AREA	LANGLEY	VSBC100	13	7	2014	34.0	1987	29.5	2009	16.4	1977	19.4	1971	5.6	1969	5.6	1983	17.5	1975	16.1	34	2014	29.5	1987	28.9	1973	28.5	1978	28.3	2018	2022-02-02T12:54:39Z	16.4	2009	19.2	2011	19.4	1969	19.4	1972	19.4	1977	17.5	1983	16.3	2007	16.1
-122.66	49.1	BC-100	LANGLEY AREA	LANGLEY	VSBC100	14	7	2018	30.5	1990	30.0	1982	17.0	1968	17.8	1970	5.6	1967	6.7	2014	18.7	1978	17.0	30.5	2018	30	1990	29	2014	28.5	1978	28.2	2007	2022-02-02T12:54:39Z	17	1982	17.2	2011	17.8	1968	19.5	1980	20	1969	18.7	2014	17	1978	15.1
-122.66	49.1	BC-100	LANGLEY AREA	LANGLEY	VSBC100	15	7	2018	32.8	1970	31.7	1986	14.5	1982	14.5	1969	3.3	1967	5.6	2007	16.7	1989	15.0	32.8	2018	31.7	1970	29.5	2014	29	1984	28.5	1979	2022-02-02T12:54:39Z	14.5	1982	14.5	1986	16.5	1991	16.5	1993	16.7	1974	16.7	2007	15.3	2014	15.1
-122.66	49.1	BC-100	LANGLEY AREA	LANGLEY	VSBC100	16	7	2018	32.1	1979	32.0	1986	12.0	1978	15.5	1969	5.0	1968	6.1	2016	15.3	2015	14.8	32.1	2018	32	1979	31.8	2013	30.3	2009	30	1992	2022-02-02T12:54:39Z	12	1986	15.5	1978	15.6	1974	15.6	1977	18.2	2011	15.3	2016	14.8	2015	14.6
-122.66	49.1	BC-100	LANGLEY AREA	LANGLEY	VSBC100	17	7	1979	32.5	1973	30.6	1986	14.5	1975	17.2	1969	4.4	1968	7.2	2013	16.7	1981	15.5	32.5	1979	31.6	2009	30.6	1973	30.5	1992	30.1	2018	2022-02-02T12:54:39Z	14.5	1986	17.2	1975	17.8	1977	18.3	1974	18.6	2011	16.7	2013	16.3	2014	16
-122.66	49.1	BC-100	LANGLEY AREA	LANGLEY	VSBC100	18	7	2015	33.6	1985	33.0	1981	17.0	1977	20.0	1977	4.4	1969	5.6	1987	16.0	1982	15.5	33.6	2015	33	1985	31	1979	31	1992	30.6	1971	2022-02-02T12:54:39Z	17	1981	18.5	2007	20	1974	20	1977	20.6	1975	16	1987	15.7	2012	15.6
-122.66	49.1	BC-100	LANGLEY AREA	LANGLEY	VSBC100	19	7	1988	33.5	1985	33.0	1968	16.1	1967	19.4	1977	5.6	1969	6.1	2014	16.8	2012	16.3	33.5	1988	33	1985	32.5	2015	31.1	1971	30	1990	2022-02-02T12:54:39Z	16.1	1968	16.5	1981	17	1980	17	1982	18.5	1987	16.8	2014	16.7	2015	16.3
-122.66	49.1	BC-100	LANGLEY AREA	LANGLEY	VSBC100	20	7	1990	33.0	1988	33.0	1993	14.5	1982	15.0	1969	6.1	1968	12.8	1992	17.0	1981	15.0	33	1988	33	1990	31.7	2020	31.5	1978	30.8	2009	2022-02-02T12:54:39Z	14.5	1993	15	1982	17.2	1973	18	1984	18.2	2014	17	1992	16.8	2015	15.8
-122.66	49.1	BC-100	LANGLEY AREA	LANGLEY	VSBC100	21	7	1990	34.0	1978	32.0	1976	17.8	1970	17.8	1968	6.7	1967	12.2	1992	17.0	1983	15.0	34	1990	32	1978	31.7	2009	31.5	2019	30	1980	2022-02-02T12:54:39Z	17.8	1970	17.8	1976	18	1982	18.5	1992	19	1993	17	1992	16.3	2020	15.8
-122.66	49.1	BC-100	LANGLEY AREA	LANGLEY	VSBC100	22	7	1978	33.0	1967	26.1	1973	17.8	1970	21.7	1967	6.7			2007	17.1	1980	16.0	33	1978	31.5	1990	30.4	2018	28.5	1991	28	1984	2022-02-02T12:54:39Z	17.8	1973	18.3	1976	18.5	1993	18.8	2011	18.8	2012	17.1	2007	16	1980	15.7
-122.66	49.1	BC-100	LANGLEY AREA	LANGLEY	VSBC100	23	7	1991	35.0	1984	31.5	2012	14.5	2008	18.2	1970	5.6	1968	6.7	2007	16.5	1981	15.5	35	1991	31.8	2018	31.5	1984	29.4	1975	29.3	2013	2022-02-02T12:54:39Z	14.5	2012	18.2	2008	19	1992	19	2014	20	1973	16.5	2007	15.5	1981	15.5
-122.66	49.1	BC-100	LANGLEY AREA	LANGLEY	VSBC100	24	7	1984	33.0	1977	30.0	2015	17.5	2014	18.5	1973	2.2	1972	7.8	1981	16.0	1976	12.2	33	1984	31.9	2018	30	1977	29.6	2021	29	1988	2022-02-02T12:54:39Z	17.5	2015	18.5	2014	19	1990	19.4	1973	20.5	2020	16	1981	15.5	1991	15
-122.66	49.1	BC-100	LANGLEY AREA	LANGLEY	VSBC100	25	7	1988	33.0	1978	30.0	1970	14.4	1969	21.7	1976	8.9	1967	8.9	2009	15.8	1990	15.0	33	1988	32.2	2018	30	1978	29.8	2017	29.4	1971	2022-02-02T12:54:39Z	14.4	1970	18.5	1987	18.5	1991	18.7	2011	20	1983	15.8	2009	15.1	2016	15.1
-122.66	49.1	BC-100	LANGLEY AREA	LANGLEY	VSBC100	26	7	1988	32.5	1982	32.0	2011	17.8	1970	17.8	1969	4.4	1968	8.3	2009	19.4	1975	16.1	32.5	1988	32	1982	31.9	2018	31.2	2020	31.1	1971	2022-02-02T12:54:39Z	17.8	1970	17.8	2011	18	1990	18	1991	19.4	1967	19.4	2009	16.1	1975	16
-122.66	49.1	BC-100	LANGLEY AREA	LANGLEY	VSBC100	27	7	2009	33.7	1982	31.5	1983	17.0	1970	19.4	1972	6.1	1969	6.7	2009	17.8	1988	16.0	33.7	2009	33	2020	31.5	1982	30.1	2018	29.5	1985	2022-02-02T12:54:39Z	17	1983	19.4	1970	19.7	2012	20.7	2011	21	1986	17.8	2009	16.5	2018	16
-122.66	49.1	BC-100	LANGLEY AREA	LANGLEY	VSBC100	28	7	2009	36.4	1985	32.0	1993	17.5	1977	19.4	1972	6.7	1970	8.9	2009	19.3	2007	15.3	36.4	2009	32	1985	31.1	2014	30.9	2021	30	1973	2022-02-02T12:54:39Z	17.5	1993	19.4	1977	20	1975	20	1981	20.5	1979	19.3	2009	16.2	2016	15.3
-122.66	49.1	BC-100	LANGLEY AREA	LANGLEY	VSBC100	29	7	2009	37.6	1971	33.3	1970	15.6	1968	23.3	1969	3.3	1967	5.6	2009	18.6	1991	15.0	37.6	2009	33.7	2018	33.3	1971	33	1990	32.5	1985	2022-02-02T12:54:39Z	15.6	1970	15.8	2008	18.5	1981	19.4	1976	20	1993	18.6	2009	15.9	2016	15.4
-122.66	49.1	BC-100	LANGLEY AREA	LANGLEY	VSBC100	30	7	2021	36.0	2009	35.7	1982	17.5	1981	20.0	1969	6.1	1968	7.8	2009	20.1	1971	15.0	36	2021	35.7	2009	33.9	2018	33.4	2015	33	1990	2022-02-02T12:54:39Z	17.5	1982	19.7	2008	20	1981	20.5	1993	20.6	1970	20.1	2009	16.9	2018	15.4
-122.66	49.1	BC-100	LANGLEY AREA	LANGLEY	VSBC100	31	7	2015	33.0	1992	32.0	1982	16.5	1975	22.2	1970	5.6	1969	6.1	2021	18.5	2009	18.0	33	2015	32	1992	30.7	2014	30	1968	30	1974	2022-02-02T12:54:39Z	16.5	1982	17	2008	20.5	1987	20.5	1989	21.2	2010	18.5	2021	18	2009	17.8
-122.66	49.1	BC-100	LANGLEY AREA	LANGLEY	VSBC100	1	8	2015	32.0	2009	30.1	1982	15.0	1980	19.5	1969	6.1	1967	6.1	2021	18.1	1971	15.6	32	2015	30.4	2017	30.1	2009	30	1986	29.8	2014	2022-02-02T12:54:39Z	15	1982	16.5	1985	19.5	1980	20	1972	20	1989	18.1	2021	15.6	1971	15.2
-122.66	49.1	BC-100	LANGLEY AREA	LANGLEY	VSBC100	2	8	2017	32.3	2009	31.9	1982	17.5	1980	18.5	1969	5.6	1967	6.1	2019	16.9	2009	16.7	32.3	2017	31.9	2009	31.1	2015	30.6	1977	30.6	2014	2022-02-02T12:54:39Z	17.5	1982	17.9	2013	18	1989	18.5	1980	18.5	2016	16.9	2019	16.7	2009	16.2
-122.66	49.1	BC-100	LANGLEY AREA	LANGLEY	VSBC100	3	8	1993	33.0	1988	30.5	1982	17.0	1976	20.0	1969	4.4	1967	6.1	2021	15.9	2018	15.7	33	1993	31.2	2014	31	2017	30.8	2021	30.5	1978	2022-02-02T12:54:39Z	17	1982	20	1976	20	1989	20.5	1981	20.6	1975	15.9	2021	15.7	2018	15.5
-122.66	49.1	BC-100	LANGLEY AREA	LANGLEY	VSBC100	4	8	1993	35.5	1990	33.0	1969	17.8	1968	21.7	1969	6.7	1967	7.8	2015	15.5	1993	15.0	35.5	1993	33	1990	32.6	2012	32.5	2021	31.5	2014	2022-02-02T12:54:39Z	17.8	1969	20	1976	21.4	2009	21.5	1982	21.7	1968	15.5	2015	15	1971	15
-122.66	49.1	BC-100	LANGLEY AREA	LANGLEY	VSBC100	5	8	1990	33.0	1977	31.7	1973	16.1	1969	17.2	1982	8.0	1979	8.0	2010	17.3	1992	16.5	33	1990	32.9	2012	32	1993	31.9	2008	31.7	1977	2022-02-02T12:54:39Z	16.1	1973	17.2	1969	17.5	2015	18.9	1976	19	1988	17.3	2010	16.5	1991	16.5
-122.66	49.1	BC-100	LANGLEY AREA	LANGLEY	VSBC100	6	8	2008	32.8	1981	31.5	1988	17.0	1967	18.3	1975	5.0	1968	6.7	2021	18.7	2012	16.6	32.8	2008	31.5	1981	30.6	2018	30	1972	30	1977	2022-02-02T12:54:39Z	17	1988	18.3	1967	19.5	1992	20	1969	20.2	2020	18.7	2021	16.6	2012	15
-122.66	49.1	BC-100	LANGLEY AREA	LANGLEY	VSBC100	7	8	1981	33.5	1978	31.5	1975	15.0	1967	17.8	1968	4.4	1967	13.9	1991	16.5	1976	15.0	33.5	1981	32.5	1986	32.5	2018	31.5	1978	30.6	1972	2022-02-02T12:54:39Z	15	1975	15.9	2010	16.7	2007	17.2	1976	17.8	1967	16.5	1991	15.6	2009	15.1
-122.66	49.1	BC-100	LANGLEY AREA	LANGLEY	VSBC100	8	8	1978	35.5	1971	30.0	1992	15.5	1976	16.1	1968	5.0	1967	9.4	1991	18.5	1983	14.5	35.5	1978	35	1981	34.3	2018	31.5	1986	30	1971	2022-02-02T12:54:39Z	15.5	1992	16.1	1976	17.6	2010	19.2	2009	19.5	1985	18.5	1991	15.9	2012	15.6
-122.66	49.1	BC-100	LANGLEY AREA	LANGLEY	VSBC100	9	8	1981	35.5	1967	32.8	1985	15.5	1982	22.0	1970	4.4	1968	6.7	2019	17.6	2015	16.6	35.5	1981	33.1	2018	32.8	1967	32	1990	31.1	1971	2022-02-02T12:54:39Z	15.5	1985	17.5	1993	17.6	2010	18.7	2016	19	2008	17.6	2019	16.6	2015	16.5
-122.66	49.1	BC-100	LANGLEY AREA	LANGLEY	VSBC100	10	8	1981	34.5	1977	33.9	1991	15.0	1982	16.5	1968	6.1	1967	10.0	2019	17.6	1981	16.5	34.5	1981	33.9	1977	32.8	1967	31.5	2014	31.3	2017	2022-02-02T12:54:39Z	15	1991	16.5	1982	17.7	2009	17.8	2011	18.5	1986	17.6	2019	16.8	2021	16.5
-122.66	49.1	BC-100	LANGLEY AREA	LANGLEY	VSBC100	11	8	2014	33.7	1990	33.5	1978	15.5	1974	18.9	1969	6.1	1968	7.2	1990	19.5	1980	18.0	33.7	2014	33.5	1990	33	1981	32.8	1977	32.4	2015	2022-02-02T12:54:39Z	15.5	1978	16.5	1983	18.9	1974	19.9	2019	20	1986	19.5	1990	18	1980	17
-122.66	49.1	BC-100	LANGLEY AREA	LANGLEY	VSBC100	12	8	2021	36.6	1990	35.5	1969	15.0	1968	23.3	1972	4.4	1968	7.2	2014	19.2	1992	16.5	36.6	2021	35.5	1990	32.5	1992	32.2	1977	31.4	2015	2022-02-02T12:54:39Z	15	1969	16	1982	17.8	1974	18.5	1984	20	1991	19.2	2014	18.1	2021	16.5
-122.66	49.1	BC-100	LANGLEY AREA	LANGLEY	VSBC100	13	8	2021	33.6	1992	33.0	1976	13.9	1968	18.3	1972	6.1	1968	8.9	1990	18.5	1986	17.0	33.6	2021	33	1992	30.6	1967	30.6	2010	30.4	2016	2022-02-02T12:54:39Z	13.9	1976	16.5	1987	18.3	1968	18.5	2009	19	1993	18.5	1990	17.6	2021	17.2
-122.66	49.1	BC-100	LANGLEY AREA	LANGLEY	VSBC100	14	8	2010	32.7	2008	32.5	1978	15.5	1968	17.2	1972	5.6	1970	5.6	2021	17.1	2016	15.5	32.7	2010	32.5	2008	30.6	1967	30.1	2021	29.6	2018	2022-02-02T12:54:39Z	15.5	1978	17.2	1968	17.5	2009	18	1979	18	1993	17.1	2021	15.5	2016	15
-122.66	49.1	BC-100	LANGLEY AREA	LANGLEY	VSBC100	15	8	2012	33.3	2010	33.0	1988	15.5	1968	17.8	1973	5.6	1971	7.2	2013	17.7	2008	17.0	33.3	2012	33	2010	32.1	2008	31.7	1967	31.7	1977	2022-02-02T12:54:39Z	15.5	1988	17.8	1968	18	1993	18.5	1989	19	1980	17.7	2013	17.5	2014	17
-122.66	49.1	BC-100	LANGLEY AREA	LANGLEY	VSBC100	16	8	2020	35.0	2008	33.7	1976	16.1	1975	17.2	1986	7.0	1970	7.8	2014	17.3	1990	16.5	35	2020	33.7	2008	33.3	1967	33.3	1977	33	2012	2022-02-02T12:54:39Z	16.1	1976	17.2	1973	17.2	1975	18	1978	19	1988	17.3	2014	16.5	1990	15.6
-122.66	49.1	BC-100	LANGLEY AREA	LANGLEY	VSBC100	17	8	1977	34.4	1967	27.8	1980	17.5	1976	17.8	1970	3.9	1969	5.0	2020	20.1	2014	17.3	34.4	1977	33.7	2012	31.3	2008	30.5	2020	30	1985	2022-02-02T12:54:39Z	17.5	1980	17.8	1976	18.3	1972	18.3	1973	18.9	1968	20.1	2020	17.3	2014	17.1
-122.66	49.1	BC-100	LANGLEY AREA	LANGLEY	VSBC100	18	8	2016	32.2	2015	32.0	1978	15.5	1974	16.1	1973	2.2	1970	3.3	2008	16.6	1990	15.5	32.2	2016	32	2015	31	1981	30	1991	28.9	1967	2022-02-02T12:54:39Z	15.5	1978	16.1	1969	16.1	1974	17.5	1990	18.3	1975	16.6	2008	15.8	2020	15.5
-122.66	49.1	BC-100	LANGLEY AREA	LANGLEY	VSBC100	19	8	2016	34.3	1967	30.6	1976	13.9	1974	14.4	1973	1.7	1970	4.4	2016	18.4	2008	15.7	34.3	2016	30.6	1967	30.4	2009	30	1993	29	1991	2022-02-02T12:54:39Z	13.9	1976	14.4	1974	16.1	1969	17	1978	17.5	1985	18.4	2016	15.7	2008	14.8
-122.66	49.1	BC-100	LANGLEY AREA	LANGLEY	VSBC100	20	8	2018	31.5	2016	31.2	2008	16.6	1989	17.0	1970	5.6	1967	7.8	1990	16.5	1971	15.6	31.5	2018	31.2	2016	29.7	2011	29.3	2009	29	1986	2022-02-02T12:54:39Z	16.6	2008	17	1989	17.8	1969	17.9	2021	18.3	1974	16.5	1990	16.3	2020	15.7
-122.66	49.1	BC-100	LANGLEY AREA	LANGLEY	VSBC100	21	8	2018	32.2	1986	29.0	1968	16.7	1967	24.4	1973	-0.6	1970	6.1	2020	17.2	1990	17.0	32.2	2018	29	1986	28.7	2017	28.5	1991	27.9	2013	2022-02-02T12:54:39Z	16.7	1968	18.2	2019	18.3	1971	18.5	1993	19.4	1977	17.2	2020	17	1990	15.7
-122.66	49.1	BC-100	LANGLEY AREA	LANGLEY	VSBC100	22	8	2017	30.8	2013	29.9	1975	15.0	1968	17.2	1973	2.2	1969	3.9	1993	16.0	1979	15.5	30.8	2017	29.9	2013	29	1986	28.9	1970	28.5	2015	2022-02-02T12:54:39Z	15	1975	16.7	1976	17.2	1968	18	2010	18.3	2011	16	1993	15.6	2011	15.5
-122.66	49.1	BC-100	LANGLEY AREA	LANGLEY	VSBC100	23	8	1988	30.0	1987	30.0	1977	16.7	1976	17.8	1973	2.8	1969	3.9	2017	15.2	2008	15.1	30	1987	30	1988	29.5	1985	29	1981	28.3	1970	2022-02-02T12:54:39Z	16.7	1977	17.8	1976	18.3	1973	18.9	1968	19	1983	15.2	2017	15.1	2008	14.4
-122.66	49.1	BC-100	LANGLEY AREA	LANGLEY	VSBC100	24	8	2016	31.3	1982	30.0	1977	15.0	1975	16.1	1992	6.0	1971	6.1	2013	15.5	1981	15.5	31.3	2016	30	1982	29.5	1985	29	1987	28.5	1988	2022-02-02T12:54:39Z	15	1977	16.1	1975	17.9	2008	18	1993	18.3	1970	15.5	1981	15.5	2013	15
-122.66	49.1	BC-100	LANGLEY AREA	LANGLEY	VSBC100	25	8	2016	32.8	1987	29.0	2018	14.5	1977	15.6	1973	3.3	1967	3.9	1989	14.0	1970	13.3	32.8	2016	29	1986	29	1987	28.4	2010	28	1982	2022-02-02T12:54:39Z	14.5	2018	15.6	1968	15.6	1977	17.2	1975	17.6	2007	14	1989	13.8	2019	13.5
-122.66	49.1	BC-100	LANGLEY AREA	LANGLEY	VSBC100	26	8	2016	32.7	1986	32.5	1975	15.6	1969	19.4	1969	3.3	1967	6.1	2013	15.2	1978	13.5	32.7	2016	32.5	1986	29.8	2014	28.3	2017	28	1987	2022-02-02T12:54:39Z	15.6	1975	16.8	2018	17	1991	17.2	1976	18.2	2021	15.2	2013	14.1	2016	14
-122.66	49.1	BC-100	LANGLEY AREA	LANGLEY	VSBC100	27	8	1986	33.0	1974	29.4	1976	15.0	1975	17.8	1971	4.4	1970	4.4	2013	15.9	1982	14.0	33	1986	32.7	2009	31.2	2017	29.4	1974	29.2	2019	2022-02-02T12:54:39Z	15	1976	17.5	1991	17.8	1973	17.8	1975	17.8	2010	15.9	2013	15.4	2016	14.5
-122.66	49.1	BC-100	LANGLEY AREA	LANGLEY	VSBC100	28	8	1967	35.0			2008	15.6	1991	16.0	1971	5.6	1969	5.6	1986	18.5	1983	14.5	35	1967	32.7	2017	32.2	1974	31	1988	30.3	2019	2022-02-02T12:54:39Z	15.6	2008	16	1991	16.1	1973	16.1	1975	17	1980	18.5	1986	15.8	2013	15.2
-122.66	49.1	BC-100	LANGLEY AREA	LANGLEY	VSBC100	29	8	1974	33.3	1967	32.2	1990	16.0	1975	17.2	1969	2.8	1968	6.1	1986	17.5	1983	14.0	33.3	1974	33	2017	32.2	1967	31	2007	28.4	2019	2022-02-02T12:54:39Z	16	1990	17.2	1975	18	2010	19	1986	19	2011	17.5	1986	17.4	2013	15.4
-122.66	49.1	BC-100	LANGLEY AREA	LANGLEY	VSBC100	30	8	1974	32.2	1967	28.3	1989	17.0	1982	17.0	1970	3.9	1969	5.0	2019	17.4	1991	15.5	32.2	1974	30	1987	28.6	2007	28.3	1967	27.5	1993	2022-02-02T12:54:39Z	17	1982	17	1989	17.4	2021	17.5	1985	17.8	1973	17.4	2019	15.5	1983	15.5
-122.66	49.1	BC-100	LANGLEY AREA	LANGLEY	VSBC100	31	8	1987	33.0	1972	27.2	2010	14.6	1981	16.5	1972	3.3	1969	4.4	2019	17.6	1978	15.5	33	1987	27.2	1972	27	2013	26.2	2019	26	1983	2022-02-02T12:54:39Z	14.6	2010	16	2015	16	2021	16.5	1981	17.2	1975	17.6	2019	15.5	1978	15.3
-122.66	49.1	BC-100	LANGLEY AREA	LANGLEY	VSBC100	1	9	1987	31.0	1972	30.0	1980	13.0	1971	14.4	1973	1.1	1972	3.9	2020	15.5	1979	15.5	31	1987	30	1972	29.5	1988	28.3	1974	28.3	2017	2022-02-02T12:54:39Z	13	1980	14.4	1971	16.5	1983	16.9	2015	17	1978	15.5	1979	15.5	2020	15
-122.66	49.1	BC-100	LANGLEY AREA	LANGLEY	VSBC100	2	9	1988	34.0	1974	30.0	2015	15.3	2014	16.3	1973	1.7	1972	5.6	2009	15.3	1979	14.0	34	1988	31.8	2017	30	1972	30	1974	29	1982	2022-02-02T12:54:39Z	15.3	2015	16.3	2014	16.7	1975	17.2	1977	17.8	1971	15.3	2009	14.8	2020	14
-122.66	49.1	BC-100	LANGLEY AREA	LANGLEY	VSBC100	3	9	1988	35.5	1972	29.4	1978	15.0	1969	16.1	1973	4.4	1968	5.6	1979	14.5	1978	13.5	35.5	1988	33	2017	29.4	1972	29	1993	27.2	1974	2022-02-02T12:54:39Z	15	1978	15.7	2015	16.1	1969	18	1980	18.9	1970	14.5	1979	14.1	2017	14
-122.66	49.1	BC-100	LANGLEY AREA	LANGLEY	VSBC100	4	9	2017	34.4	2011	28.2	1985	15.0	1976	16.1	1973	4.4	1970	4.4	2017	14.8	1982	14.5	34.4	2017	29.4	2020	28.2	2011	28	1990	28	1991	2022-02-02T12:54:39Z	15	1985	16.1	1969	16.1	1976	16.5	1981	17	1979	14.8	2017	14.5	1982	14.1
-122.66	49.1	BC-100	LANGLEY AREA	LANGLEY	VSBC100	5	9	1973	34.4	1968	26.1	1970	13.9	1969	18.3	1975	6.7	1973	7.2	2017	16.8	2009	14.4	34.4	1973	30	1986	29.1	2019	28.3	2018	28	1990	2022-02-02T12:54:39Z	13.9	1970	15	1976	15.9	2016	16	1984	16	1985	16.8	2017	14.7	2021	14.4
-122.66	49.1	BC-100	LANGLEY AREA	LANGLEY	VSBC100	6	9	2014	30.1	1986	30.0	1985	11.0	1970	14.4	1983	5.5	1977	5.6	2017	18.1	2013	15.5	30.1	2014	30	1986	29.3	2018	28.6	2019	28.5	1990	2022-02-02T12:54:39Z	11	1985	12.5	2010	14.4	1970	16	1978	16	1983	18.1	2017	16.7	2020	15.5
-122.66	49.1	BC-100	LANGLEY AREA	LANGLEY	VSBC100	7	9	1981	32.0	1969	26.1	1992	14.5	1991	15.0	1992	4.0	1984	4.0	2017	15.9	2013	15.1	32	1981	30	1993	29.8	2012	29.3	2011	28.8	2020	2022-02-02T12:54:39Z	14.5	1992	15	1991	16	1983	16.7	1975	17	1985	15.9	2017	15.1	2013	15
-122.66	49.1	BC-100	LANGLEY AREA	LANGLEY	VSBC100	8	9	2012	29.9	2011	29.8	1971	14.4	1970	17.8	1976	4.4	1973	5.6	2017	16.9	1982	14.5	29.9	2012	29.8	2011	29.5	1989	29	1981	29	1993	2022-02-02T12:54:39Z	14.4	1971	17.4	2019	17.5	2015	17.8	1970	18.3	1972	16.9	2017	16.4	2021	15.6
-122.66	49.1	BC-100	LANGLEY AREA	LANGLEY	VSBC100	9	9	2020	30.7	1993	29.0	1972	16.1	1971	18.3	1970	1.7	1968	7.2	2021	16.3	2019	15.3	30.7	2020	29	1989	29	1993	28.4	2011	27.8	2007	2022-02-02T12:54:39Z	16.1	1972	16.3	2009	17	1978	17	1981	17.4	2018	16.3	2021	15.3	2019	14.2
-122.66	49.1	BC-100	LANGLEY AREA	LANGLEY	VSBC100	10	9	2020	32.2	2007	29.0	1983	13.0	1967	16.7	1970	2.8	1969	7.2	2021	15.2	2019	14.4	32.2	2020	29	2007	28.5	1993	28.4	2011	27.8	1973	2022-02-02T12:54:39Z	13	1983	16.7	1967	16.8	2010	17	2018	17.2	1971	15.2	2021	14.4	2019	14.3
-122.66	49.1	BC-100	LANGLEY AREA	LANGLEY	VSBC100	11	9	2013	32.3	2011	29.9	1982	12.5	1968	16.7	1970	0.0	1967	7.2	2021	14.7	2019	14.3	32.3	2013	29.9	2011	28.9	1975	28.8	2009	28.8	2015	2022-02-02T12:54:39Z	12.5	1982	15.5	1987	16	1984	16.7	1968	17.5	1986	14.7	2021	14.3	2019	13.9
-122.66	49.1	BC-100	LANGLEY AREA	LANGLEY	VSBC100	12	9	2009	30.1	1975	27.8	2010	13.6	1992	16.0	1986	3.0	1974	4.4	2017	15.3	1987	14.0	30.1	2009	29.2	2013	27.8	1975	27.5	1988	26.5	1989	2022-02-02T12:54:39Z	13.6	2010	16	1984	16	1992	16.5	1980	17	1991	15.3	2017	14.6	2019	14
-122.66	49.1	BC-100	LANGLEY AREA	LANGLEY	VSBC100	13	9	1988	29.0	1975	27.8	1992	16.0	1969	16.7	1970	-3.9	1967	4.4	2019	14.6	1987	14.0	29	1988	27.8	1975	27.5	1979	27.5	2014	27.3	2007	2022-02-02T12:54:39Z	16	1992	16.7	1969	17	1980	17.6	2020	17.8	1968	14.6	2019	14	1987	12.8
-122.66	49.1	BC-100	LANGLEY AREA	LANGLEY	VSBC100	14	9	1979	31.5	1974	29.4	2021	14.8	1985	16.0	1971	1.1	1967	5.6	2011	14.8	1976	13.3	31.5	1979	29.4	1974	28.5	1988	28.3	2014	26.5	1981	2022-02-02T12:54:39Z	14.8	2021	16	1985	16.1	1969	16.7	1968	17	1992	14.8	2011	14.7	2013	13.3
-122.66	49.1	BC-100	LANGLEY AREA	LANGLEY	VSBC100	15	9	1967	32.2			1988	14.0	1977	16.1	1970	0.0	1969	1.1	2020	15.5	2013	14.8	32.2	1967	30.7	2014	30.5	1981	27.2	2008	27.2	2020	2022-02-02T12:54:39Z	14	1988	16	2011	16.1	1977	16.6	2018	17	1987	15.5	2020	14.8	2013	14
-122.66	49.1	BC-100	LANGLEY AREA	LANGLEY	VSBC100	16	9	1967	31.1			1985	13.0	1978	14.0	1973	-1.1	1971	1.7	2020	14.9	1984	14.5	31.1	1967	29.5	1981	29.1	2008	26.4	2012	26.1	1973	2022-02-02T12:54:39Z	13	1985	14	1978	14.4	1968	14.4	1969	14.4	1975	14.9	2020	14.5	1984	14
-122.66	49.1	BC-100	LANGLEY AREA	LANGLEY	VSBC100	17	9	1967	30.0			2019	14.0	2011	15.3	1971	0.6	1967	8.9	2014	14.3	2010	14.3	30	1967	29	1991	28.1	2012	25.5	1982	25.2	2008	2022-02-02T12:54:39Z	14	2019	15	2021	15.3	2011	15.5	1978	16.1	1968	14.3	2010	14.3	2014	13.8
-122.66	49.1	BC-100	LANGLEY AREA	LANGLEY	VSBC100	18	9	1991	27.5	1982	26.5	2007	14.8	1993	15.5	1971	0.0	1967	7.2	2014	15.1	2009	15.1	27.5	1991	26.9	2012	26.5	1982	25.8	2009	25.5	1979	2022-02-02T12:54:39Z	14.8	2007	15.5	1980	15.5	1993	15.6	1972	15.7	2017	15.1	2009	15.1	2014	14.9
-122.66	49.1	BC-100	LANGLEY AREA	LANGLEY	VSBC100	19	9	1974	28.3	1967	23.3	1993	12.0	1972	13.9	1983	0.0	1971	1.7	2020	14.4	2014	14.2	28.3	1974	25.8	2012	25	1976	24.6	2013	24	1981	2022-02-02T12:54:39Z	12	1993	13.2	2017	13.9	1972	14.4	1969	15	1973	14.4	2020	14.2	2014	14.1
-122.66	49.1	BC-100	LANGLEY AREA	LANGLEY	VSBC100	20	9	1974	32.2	1967	25.0	1972	11.1	1969	15.6	1983	1.0	1968	1.1	2020	13.5	1992	13.0	32.2	1974	29.4	1976	27.5	1987	26	2012	25	1967	2022-02-02T12:54:39Z	11.1	1972	13.8	2007	14	1978	14.2	2008	15.1	2018	13.5	2020	13	1992	12.5
-122.66	49.1	BC-100	LANGLEY AREA	LANGLEY	VSBC100	21	9	2014	30.7	1974	29.4	1978	12.0	1972	13.9	1971	0.0	1968	1.1	1992	14.0	1982	13.5	30.7	2014	29.4	1974	28.5	1987	27.5	1990	27.2	1975	2022-02-02T12:54:39Z	12	1978	13.9	1972	14.4	1970	14.8	2018	14.9	2007	14	1992	13.5	1979	13.5
-122.66	49.1	BC-100	LANGLEY AREA	LANGLEY	VSBC100	22	9	1990	31.5	1989	29.5	1972	12.8	1968	13.9	1971	1.7	1968	4.4	2020	14.9	2011	14.8	31.5	1990	29.5	1989	29.3	2009	28.9	1975	27.8	1974	2022-02-02T12:54:39Z	12.8	1972	13	1980	13	1984	13.9	1968	14	1978	14.9	2020	14.8	2011	14.6
-122.66	49.1	BC-100	LANGLEY AREA	LANGLEY	VSBC100	23	9	1974	28.9	1967	21.7	1977	11.1	1972	12.2	1970	0.0	1967	3.3	2011	16.6	1992	14.0	28.9	1974	28.8	2009	27	1987	26	1989	24	1982	2022-02-02T12:54:39Z	11.1	1977	12.2	1972	12.5	1988	12.8	2010	13.6	2016	16.6	2011	14	1992	13.9
-122.66	49.1	BC-100	LANGLEY AREA	LANGLEY	VSBC100	24	9	1974	29.4	1968	23.3	2010	13.6	1977	13.9	1970	-1.7	1967	4.4	2014	14.6	1992	12.5	29.4	1974	27	1989	26	1991	24.7	2011	23.9	1976	2022-02-02T12:54:39Z	13.6	2010	13.9	1977	14	1984	14.4	1969	14.4	1972	14.6	2014	12.8	2020	12.5
-122.66	49.1	BC-100	LANGLEY AREA	LANGLEY	VSBC100	25	9	1991	28.5	1976	25.6	1971	13.9	1970	18.3	1972	-1.7	1970	2.2	1987	13.5	1982	13.0	28.5	1991	25.6	1976	25	1974	25	1979	25	2021	2022-02-02T12:54:39Z	13.9	1971	14.4	1972	14.5	2008	15	1987	15	1988	13.5	1987	13.3	2020	13
-122.66	49.1	BC-100	LANGLEY AREA	LANGLEY	VSBC100	26	9	1991	27.5	1976	26.7	1972	11.7	1971	15.6	1970	1.7	1969	5.0	1979	14.5	1973	10.6	27.5	1991	26.7	1976	25	1967	24.5	1980	23.9	1970	2022-02-02T12:54:39Z	11.7	1972	12.5	1988	13	1983	14	1986	15	2011	14.5	1979	14.4	2010	14
-122.66	49.1	BC-100	LANGLEY AREA	LANGLEY	VSBC100	27	9	1967	29.4			1972	10.6	1971	12.2	1972	-5.0	1970	3.3	2010	14.3	1979	13.0	29.4	1967	26.7	1970	26	2017	25	1993	24.4	1973	2022-02-02T12:54:39Z	10.6	1972	11.6	2013	12.2	1971	13	1982	14	1981	14.3	2010	13	1979	12
-122.66	49.1	BC-100	LANGLEY AREA	LANGLEY	VSBC100	28	9	2017	30.4	1993	26.5	1971	11.1	1969	16.7	1984	0.0	1983	1.5	1991	13.5	1980	12.0	30.4	2017	26.5	1993	25.9	2018	25.6	1970	25.6	1973	2022-02-02T12:54:39Z	11.1	1971	12.2	1972	13.9	2013	14	1986	14	1988	13.5	1991	12	1980	11.4
-122.66	49.1	BC-100	LANGLEY AREA	LANGLEY	VSBC100	29	9	2020	26.5	2008	26.1	2013	12.2	2009	12.4	1972	0.0	1968	3.3	1990	14.0	1980	14.0	26.5	2020	26.1	2008	25.5	1987	25.5	1992	24.5	1988	2022-02-02T12:54:39Z	12.2	2013	12.4	2009	12.4	2021	13.1	2007	13.3	1971	14	1980	14	1990	13.5
-122.66	49.1	BC-100	LANGLEY AREA	LANGLEY	VSBC100	30	9	1987	27.0	1975	24.4	2007	11.7	1981	13.0	1983	0.5	1972	0.6	1978	13.0	1967	12.2	27	1987	26.5	2020	26	1992	24.4	1975	24.2	2008	2022-02-02T12:54:39Z	11.7	2007	13	1981	13.3	2013	14.4	1967	14.7	2009	13	1978	12.2	1967	11.4
-122.66	49.1	BC-100	LANGLEY AREA	LANGLEY	VSBC100	1	10	1987	30.0	1975	26.7	2013	10.9	2009	12.0	1973	1.7	1968	3.3	2018	12.2	1992	11.0	30	1987	26.7	1975	25	1988	25	1992	23.7	2008	2022-02-02T12:54:39Z	10.9	2013	12	2009	13.5	1981	13.7	2011	14.3	2016	12.2	2018	11.7	2020	11
-122.66	49.1	BC-100	LANGLEY AREA	LANGLEY	VSBC100	2	10	2020	24.9	1988	24.5	2013	10.2	1986	12.0	1968	-0.6	1967	9.4	2008	11.6	1982	11.5	24.9	2020	24.5	1988	24.4	1970	23	1980	21	1979	2022-02-02T12:54:39Z	10.2	2013	12	1986	13.2	2007	13.2	2015	13.9	1976	11.6	2008	11.5	1982	11.5
-122.66	49.1	BC-100	LANGLEY AREA	LANGLEY	VSBC100	3	10	1980	26.5	1970	24.4	1981	10.5	1972	13.9	1973	-0.6	1969	0.6	2008	13.7	1992	12.5	26.5	1980	24.4	1970	23.5	1979	22	2015	21.9	2020	2022-02-02T12:54:39Z	10.5	1981	11.6	2018	11.8	2007	12	1983	13	1986	13.7	2008	12.5	1992	11.5
-122.66	49.1	BC-100	LANGLEY AREA	LANGLEY	VSBC100	4	10	1980	22.5	1979	19.0	2019	10.9	2010	13.2	1977	-0.6	1973	-0.6	2014	13.4	1984	13.0	22.5	1980	22.3	2015	21.5	1991	21.5	2012	20.5	2009	2022-02-02T12:54:39Z	10.9	2019	13.2	2010	13.3	1970	13.8	2007	14	1981	13.4	2014	13.3	2020	13
-122.66	49.1	BC-100	LANGLEY AREA	LANGLEY	VSBC100	5	10	1980	27.5	1971	21.7	1981	11.0	1976	12.2	1972	-3.9	1969	3.3	2014	13.7	1988	13.0	27.5	1980	23.5	1991	23.1	2015	22.7	2014	22.5	2012	2022-02-02T12:54:39Z	11	1981	12.2	1968	12.2	1976	12.3	2011	12.8	1975	13.7	2014	13	1988	12.3
-122.66	49.1	BC-100	LANGLEY AREA	LANGLEY	VSBC100	6	10	1987	24.0	1978	24.0	2007	9.5	1977	10.6	1972	-1.7	1970	-0.6	2014	12.5	1967	11.7	24	1978	24	1987	23.1	2013	23	2014	22.8	1969	2022-02-02T12:54:39Z	9.5	2007	10.6	1973	10.6	1977	12.8	1967	13.1	2016	12.5	2014	11.7	1967	10.7
-122.66	49.1	BC-100	LANGLEY AREA	LANGLEY	VSBC100	7	10	2012	22.9	1971	21.7	1975	11.1	1970	12.2	1970	-1.1	1969	5.6	2015	12.6	2014	11.3	22.9	2012	22.1	2014	21.8	2020	21.7	1971	21.5	1980	2022-02-02T12:54:39Z	11.1	1975	12.1	2018	12.2	1968	12.2	1970	13.7	2019	12.6	2015	11.3	2014	11.2
-122.66	49.1	BC-100	LANGLEY AREA	LANGLEY	VSBC100	8	10	2012	22.3	1978	22.0	1970	10.0	1969	13.9	1985	-3.0	1974	-2.8	1984	14.0	1978	11.5	22.3	2012	22	1978	20.6	1967	20.6	1971	20.6	1972	2022-02-02T12:54:39Z	10	1970	11.4	2016	12.3	2019	13	1981	13.6	2018	14	1984	13.3	2015	13.1
-122.66	49.1	BC-100	LANGLEY AREA	LANGLEY	VSBC100	9	10	1987	25.5	1979	22.0	1968	8.9	1967	19.4	1974	-1.1	1973	-1.1	2020	13.5	2010	12.5	25.5	1987	23.5	1991	22.3	2014	22	1979	21.7	1971	2022-02-02T12:54:39Z	8.9	1968	11	1981	11.5	1990	11.6	2021	11.7	1975	13.5	2020	12.5	2010	12
-122.66	49.1	BC-100	LANGLEY AREA	LANGLEY	VSBC100	10	10	1991	25.5	1988	24.5	1985	10.0	1973	10.6	2019	-1.2	1987	-1.0	2015	14.1	1967	13.9	25.5	1991	24.5	1987	24.5	1988	22	1979	22	1986	2022-02-02T12:54:39Z	10	1985	10.6	1973	11.1	2012	11.7	1972	12	1984	14.1	2015	13.9	1967	12.8
-122.66	49.1	BC-100	LANGLEY AREA	LANGLEY	VSBC100	11	10	1991	26.0	1987	26.0	1990	10.5	1973	11.1	1972	-3.3	1969	0.0	1976	12.2	1971	9.4	26	1987	26	1991	21.5	1986	20	1979	20	1980	2022-02-02T12:54:39Z	10.5	1990	10.8	2017	11.1	1973	11.1	2012	11.7	2020	12.2	1976	11.3	2011	10.5
-122.66	49.1	BC-100	LANGLEY AREA	LANGLEY	VSBC100	12	10	1986	21.5	1982	20.0	2017	9.4	1968	10.0	1972	-4.4	1969	-1.1	1988	12.5	1973	7.8	21.5	1986	21	1987	20	1982	19.4	1976	19	1988	2022-02-02T12:54:39Z	9.4	2017	10	1968	10.9	2021	11.3	2012	11.7	1973	12.5	1988	12	1989	10.2
-122.66	49.1	BC-100	LANGLEY AREA	LANGLEY	VSBC100	13	10	1982	22.5	1972	18.9	1985	9.5	1984	11.5	1969	-3.9	1968	7.8	1988	12.0	1979	10.0	22.5	1982	20	1986	19.2	2010	18.9	1972	18.5	2018	2022-02-02T12:54:39Z	9.5	1985	10.2	2021	11	2008	11.5	1984	11.7	1968	12	1988	11.2	2012	10.3
-122.66	49.1	BC-100	LANGLEY AREA	LANGLEY	VSBC100	14	10	1982	22.5	1972	21.1	1984	8.0	1971	10.0	1970	-2.8	1969	-2.8	2012	12.6	1979	12.0	22.5	1982	22	1991	21.1	1972	21	1978	18.9	1970	2022-02-02T12:54:39Z	8	1984	9	2021	10	1971	10	1990	10.9	2017	12.6	2012	12	1979	11.5
-122.66	49.1	BC-100	LANGLEY AREA	LANGLEY	VSBC100	15	10	1991	22.5	1974	21.1	1973	9.4	1967	12.2	1972	-5.0	1970	-2.8	1988	11.0	1985	10.0	22.5	1991	21.1	1969	21.1	1974	20.5	1986	20.2	2015	2022-02-02T12:54:39Z	9.4	1973	10	1984	11	1990	12	1992	12	2019	11	1988	10	1985	9.6
-122.66	49.1	BC-100	LANGLEY AREA	LANGLEY	VSBC100	16	10	2015	22.6	1974	22.2	1981	9.0	1968	10.6	1971	-3.9	1970	-2.2	2009	11.4	1988	11.0	22.6	2015	22.2	1974	21.8	2018	18.9	1972	18.3	1970	2022-02-02T12:54:39Z	9	1981	10.5	1992	10.5	2008	10.6	1968	11.5	2017	11.4	2009	11	1988	10.8
-122.66	49.1	BC-100	LANGLEY AREA	LANGLEY	VSBC100	17	10	2018	22.4	1974	21.1	2007	9.9	1971	10.0	1972	-2.8	1971	-2.8	2009	12.4	1978	12.0	22.4	2018	21.1	1974	20	1978	18.3	1973	17.8	1967	2022-02-02T12:54:39Z	9.9	2007	10	1971	10.6	1970	11	1982	11.1	1968	12.4	2009	12	1978	10.5
-122.66	49.1	BC-100	LANGLEY AREA	LANGLEY	VSBC100	18	10	1974	21.7	1973	16.7	1979	8.0	1971	8.3	1976	-1.7	1969	-1.7	2014	13.0	1989	11.0	21.7	1974	20.5	1978	19.7	2018	18.1	2011	17.9	2014	2022-02-02T12:54:39Z	8	1979	8.1	2007	8.3	1971	10.5	1981	10.5	1988	13	2014	11	1989	10.9
-122.66	49.1	BC-100	LANGLEY AREA	LANGLEY	VSBC100	19	10	2014	22.0	1978	21.0	1972	6.7	1968	7.2	1984	-3.0	1982	-1.5	2015	12.2	2014	11.3	22	2014	21	1978	20.3	2018	19	1987	18.9	1974	2022-02-02T12:54:39Z	6.7	1972	7.2	1968	9.4	1969	10	2013	10.4	2019	12.2	2015	11.3	2014	9
-122.66	49.1	BC-100	LANGLEY AREA	LANGLEY	VSBC100	20	10	1987	20.0	1986	18.0	2019	8.9	2007	9.0	1987	-1.0	1982	-1.0	2014	12.5	1992	12.0	20	1987	18.4	2010	18	1986	17.8	1976	17	1992	2022-02-02T12:54:39Z	8.9	2019	9	2007	9.4	1972	9.7	2012	10.4	2013	12.5	2014	12	1992	11
-122.66	49.1	BC-100	LANGLEY AREA	LANGLEY	VSBC100	21	10	1987	20.0	1969	19.4	2017	7.7	2012	8.3	1981	-2.5	1976	-1.1	2014	11.8	1991	10.0	20	1987	19.4	1969	19.3	2018	19	1986	18.2	2010	2022-02-02T12:54:39Z	7.7	2017	8.3	2012	10	1970	10.5	2019	10.7	2007	11.8	2014	10	1969	10
-122.66	49.1	BC-100	LANGLEY AREA	LANGLEY	VSBC100	22	10	1986	20.0	1977	18.3	1971	9.4	1970	10.0	1981	-1.5	1980	0.5	2014	11.1	1982	11.0	20	1986	19.3	2018	18.3	1977	18	1982	18	1987	2022-02-02T12:54:39Z	9.4	1971	10	1970	10.6	1975	11.4	2011	11.5	1990	11.1	2014	11	1982	10.2
-122.66	49.1	BC-100	LANGLEY AREA	LANGLEY	VSBC100	23	10	2007	22.1	1986	19.5	2020	6.3	1991	7.5	1980	-2.0	1975	-1.7	1992	12.0	1977	10.6	22.1	2007	19.5	1986	18.8	2013	18.5	1982	18	1987	2022-02-02T12:54:39Z	6.3	2020	7.5	1991	7.9	2012	8	1984	9.4	1976	12	1992	10.6	1977	10.5
-122.66	49.1	BC-100	LANGLEY AREA	LANGLEY	VSBC100	24	10	2017	18.9	1986	18.5	2012	7.9	1991	8.5	2020	-0.2	1983	0.0	1982	12.5	1968	11.1	18.9	2017	18.5	1986	17.8	1974	17.4	2013	17.2	1968	2022-02-02T12:54:39Z	7.9	2012	8.5	1991	8.6	2020	9	1985	9.4	1975	12.5	1982	11.1	1968	11
-122.66	49.1	BC-100	LANGLEY AREA	LANGLEY	VSBC100	25	10	2015	20.3	1990	16.5	2020	7.5	1975	7.8	1972	-0.6	1970	-0.6	1990	11.0	1979	11.0	20.3	2015	16.5	1990	15	1979	15	1982	14.9	2016	2022-02-02T12:54:39Z	7.5	2020	7.8	1975	8.3	1972	8.5	2009	9	1991	11	1979	11	1990	10.8
-122.66	49.1	BC-100	LANGLEY AREA	LANGLEY	VSBC100	26	10	2018	17.8	2017	16.2	1975	6.7	1971	9.4	1970	-4.4	1967	0.6	2015	11.5	1986	10.0	17.8	2018	16.2	2017	16.1	1969	15.4	2015	15	1980	2022-02-02T12:54:39Z	6.7	1975	8.2	2011	8.5	1985	8.5	2012	9.2	2010	11.5	2015	10	1979	10
-122.66	49.1	BC-100	LANGLEY AREA	LANGLEY	VSBC100	27	10	2017	19.3	2015	17.9	1984	7.0	1975	7.2	1970	-6.1	1968	3.9	2016	10.6	1986	10.0	19.3	2017	17.9	2015	17.5	1990	16.9	2008	16.7	1973	2022-02-02T12:54:39Z	7	1984	7.2	1971	7.2	1975	7.8	2020	8.5	1985	10.6	2016	10	1986	9
-122.66	49.1	BC-100	LANGLEY AREA	LANGLEY	VSBC100	28	10	2017	20.2	2008	17.6	1991	2.0	1971	8.3	1971	-7.8	1970	-3.9	1973	11.1	1968	6.1	20.2	2017	17.6	2008	16.7	1968	16.4	2013	15.7	2016	2022-02-02T12:54:39Z	2	1991	8.3	1971	8.3	2009	8.5	1984	9	1981	11.1	1973	10	1976	8.5
-122.66	49.1	BC-100	LANGLEY AREA	LANGLEY	VSBC100	29	10	2017	21.5	2014	17.5	1984	5.5	1971	5.6	1971	-5.6	1970	-5.0	2015	10.4	2014	10.3	21.5	2017	17.5	2014	16.7	1968	15.6	1970	15.3	2015	2022-02-02T12:54:39Z	5.5	1984	5.6	1971	7.2	2009	7.5	1991	7.8	1975	10.4	2015	10.3	2014	10
-122.66	49.1	BC-100	LANGLEY AREA	LANGLEY	VSBC100	30	10	2017	17.3	1967	16.1	1991	5.0	1971	5.6	1972	-6.1	1970	-3.9	2012	10.2	1992	9.0	17.3	2017	16.1	1967	15.6	1970	15.5	1981	15.5	1983	2022-02-02T12:54:39Z	5	1991	5.6	1971	6.5	1984	7.5	1989	9	1982	10.2	2012	10.1	2015	9.8
-122.66	49.1	BC-100	LANGLEY AREA	LANGLEY	VSBC100	31	10	1970	16.7	1969	15.0	1984	3.5	1971	5.6	1984	-5.5	1970	-3.3	1987	11.0	1969	10.0	16.7	1970	15	1969	15	1979	15	1981	15	1983	2022-02-02T12:54:39Z	3.5	1984	5.6	1971	6	1991	7.8	1973	9	1985	11	1987	10.3	2008	10
-122.66	49.1	BC-100	LANGLEY AREA	LANGLEY	VSBC100	1	11	1970	17.8	1969	13.9	1984	2.5	1973	10.0	1973	-3.9	1970	-3.3	1981	11.5	1980	10.5	17.8	1970	17.5	1980	16	1981	14.9	2020	14.5	2018	2022-02-02T12:54:39Z	2.5	1984	9.5	1991	9.9	2011	10	1967	10	1973	11.5	1981	10.5	1980	10
-122.66	49.1	BC-100	LANGLEY AREA	LANGLEY	VSBC100	2	11	1981	19.5	1970	18.3	2007	7.5	1971	7.8	1973	-6.7	1970	-3.3	2018	10.3	2012	10.3	19.5	1981	18.3	1970	16.9	2020	16.1	2018	16	1983	2022-02-02T12:54:39Z	7.5	2007	7.8	1971	8.5	1978	8.5	1989	8.7	2011	10.3	2012	10.3	2018	9.5
-122.66	49.1	BC-100	LANGLEY AREA	LANGLEY	VSBC100	3	11	1976	17.8	1970	17.2	2017	4.8	1990	7.0	1970	-5.6	1967	-2.8	2012	10.6	1988	9.0	17.8	1976	17.2	1970	16.7	1975	16.6	2010	14.8	2016	2022-02-02T12:54:39Z	4.8	2017	7	1990	7.8	1977	8	1978	8.3	1971	10.6	2012	9.7	2018	9
-122.66	49.1	BC-100	LANGLEY AREA	LANGLEY	VSBC100	4	11	1980	17.0	1976	16.7	2017	2.1	1973	3.9	1970	-4.4	1968	-4.4	1975	12.8	1972	8.9	17	1980	16.9	2016	16.7	1976	16.5	2020	16.1	1975	2022-02-02T12:54:39Z	2.1	2017	3.9	1973	7.7	2015	8.8	2011	8.9	2013	12.8	1975	10.5	1980	10.4
-122.66	49.1	BC-100	LANGLEY AREA	LANGLEY	VSBC100	5	11	1980	17.0	1979	16.0	2013	6.2	1978	6.5	1973	-5.0	1967	-5.0	2016	10.0	1991	9.0	17	1980	16.2	2009	16	1979	15.2	2020	15	1975	2022-02-02T12:54:39Z	6.2	2013	6.5	1978	6.6	2017	6.7	1973	8	1985	10	2016	9	1991	8.5
-122.66	49.1	BC-100	LANGLEY AREA	LANGLEY	VSBC100	6	11	2014	16.5	1979	16.0	1973	3.3	1971	6.1	2017	-4.7	1968	-4.4	2014	10.5	1974	9.4	16.5	2014	16	1979	14.9	2019	14.4	1970	14	1980	2022-02-02T12:54:39Z	3.3	1973	6	1982	6	1985	6.1	1971	7.5	1990	10.5	2014	9.4	1974	9
-122.66	49.1	BC-100	LANGLEY AREA	LANGLEY	VSBC100	7	11	1979	14.5	1970	14.4	1973	4.4	1971	8.9	1979	-3.0	1973	-1.1	2016	9.7	1980	9.0	14.5	1979	14.4	1970	13	2014	12.8	2016	12.7	2019	2022-02-02T12:54:39Z	4.4	1973	4.9	2011	6.8	2017	7.5	1990	7.8	2009	9.7	2016	9	1980	8.9
-122.66	49.1	BC-100	LANGLEY AREA	LANGLEY	VSBC100	8	11	2016	20.0	1991	15.0	1977	5.6	1973	6.7	2020	-3.4	1977	-3.3	2016	10.8	2008	10.2	20	2016	15	1991	14.2	2019	14	1989	13.7	2008	2022-02-02T12:54:39Z	5.6	1977	6	1985	6.5	1986	6.5	1988	6.7	1973	10.8	2016	10.2	2008	10
-122.66	49.1	BC-100	LANGLEY AREA	LANGLEY	VSBC100	9	11	2016	15.8	1976	15.6	2020	3.9	1986	4.0	1982	-5.0	1979	-3.0	2008	10.0	1991	9.0	15.8	2016	15.6	1976	14.5	1981	14	1989	13.3	1971	2022-02-02T12:54:39Z	3.9	2020	4	1986	6.4	2018	6.6	2010	6.7	1974	10	2008	9.5	2016	9
-122.66	49.1	BC-100	LANGLEY AREA	LANGLEY	VSBC100	10	11	1990	15.5	1987	14.5	1986	1.0	1985	5.5	1982	-5.5	1978	-1.5	1989	9.5	1987	9.0	15.5	1990	15	2016	14.5	1987	14.4	2011	14	1981	2022-02-02T12:54:39Z	1	1986	5.5	1984	5.5	1985	6.1	2020	6.5	1992	9.5	1989	9	1987	8.5
-122.66	49.1	BC-100	LANGLEY AREA	LANGLEY	VSBC100	11	11	1981	16.5	1973	15.0	1985	4.0	1979	4.5	1985	-8.0	1978	-7.5	1990	12.0	1987	10.5	16.5	1981	16	1990	15	1973	13.5	1987	13.4	2016	2022-02-02T12:54:39Z	4	1985	4.5	1979	5	1986	5.2	2020	5.3	2012	12	1990	10.5	1981	10.5
-122.66	49.1	BC-100	LANGLEY AREA	LANGLEY	VSBC100	12	11	1990	15.5	1987	13.5	1982	2.5	1978	7.0	1985	-8.0	1978	-7.5	1990	10.0	1987	8.0	15.5	1990	14.4	2016	13.5	1987	13.4	2008	13	2007	2022-02-02T12:54:39Z	2.5	1982	5.5	1986	5.6	2020	5.9	2011	6	1985	10	1990	8	1987	8
-122.66	49.1	BC-100	LANGLEY AREA	LANGLEY	VSBC100	13	11	1967	15.0			1976	5.6	1968	7.2	1978	-7.5	1972	-1.1	1990	9.0	1987	8.0	15	1967	14.1	2013	13.3	1971	13.2	2019	13	1981	2022-02-02T12:54:39Z	5.6	1976	6.5	1982	6.5	1986	6.6	2010	7	1989	9	1990	8	1987	7.4
-122.66	49.1	BC-100	LANGLEY AREA	LANGLEY	VSBC100	14	11	1975	14.4	1967	13.3	2009	5.2	1985	6.0	1978	-8.0	1972	-3.9	1981	8.0	1977	6.7	14.4	1975	13.9	1976	13.5	2016	13.3	1967	12.1	2021	2022-02-02T12:54:39Z	5.2	2009	6	1985	6.7	1968	6.7	1969	7	1982	8	1981	6.8	2017	6.7
-122.66	49.1	BC-100	LANGLEY AREA	LANGLEY	VSBC100	15	11	1983	13.5	1972	12.8	1987	3.5	1982	4.5	2014	-6.1	1978	-5.0	1967	9.4			13.5	1983	13.4	2019	13.3	2021	12.8	1972	12.5	1981	2022-02-02T12:54:39Z	3.5	1987	4.5	1982	6	1985	6.5	1978	7	1980	9.4	1967	7	1981	7
-122.66	49.1	BC-100	LANGLEY AREA	LANGLEY	VSBC100	16	11	1976	14.4	1970	12.2	1968	3.3	1967	12.2	2014	-6.0	1972	-5.6	1983	9.0	1967	8.9	14.4	1976	13.6	2018	13.3	2008	13.2	2009	12.5	1983	2022-02-02T12:54:39Z	3.3	1968	5.2	2015	5.5	1982	5.5	1985	5.6	1975	9	1983	8.9	1967	8.3
-122.66	49.1	BC-100	LANGLEY AREA	LANGLEY	VSBC100	17	11	2020	15.2	2015	14.1	1975	4.4	1974	6.1	1972	-6.7	1969	-2.8	2019	9.4	1976	9.4	15.2	2020	14.1	2015	13.1	2009	12.6	2008	12.2	1976	2022-02-02T12:54:39Z	4.4	1975	6	1987	6.1	1971	6.1	1974	6.7	1968	9.4	1976	9.4	2019	9
-122.66	49.1	BC-100	LANGLEY AREA	LANGLEY	VSBC100	18	11	2008	13.0	1967	12.2	1985	1.5	1978	2.5	1985	-7.0	1973	-6.7	2019	8.8	1989	7.0	13	2008	12.2	1967	12	1981	11	1986	11	1991	2022-02-02T12:54:39Z	1.5	1985	2.5	1978	2.8	1973	3.9	2010	4.4	1977	8.8	2019	7	1989	6.5
-122.66	49.1	BC-100	LANGLEY AREA	LANGLEY	VSBC100	19	11	2008	17.2	1968	14.4	1985	-1.0	1973	2.8	1985	-7.0	1973	-6.7	1989	8.0	1968	7.8	17.2	2008	14.4	1968	13.7	2009	12.8	1967	12.3	2019	2022-02-02T12:54:39Z	-1	1985	2.6	2010	2.8	1973	3.5	1978	4.2	2007	8	1989	7.8	1968	6.2
-122.66	49.1	BC-100	LANGLEY AREA	LANGLEY	VSBC100	20	11	1968	14.4	1967	11.1	2011	1.4	1985	1.5	1985	-8.0	1972	-5.6	1989	8.0	1968	7.8	14.4	1968	14.2	2009	12.5	1987	11.8	2019	11.7	1974	2022-02-02T12:54:39Z	1.4	2011	1.5	1985	2.2	1977	3	1982	3.8	2010	8	1989	7.8	1968	7.8
-122.66	49.1	BC-100	LANGLEY AREA	LANGLEY	VSBC100	21	11	1968	13.3	1967	6.7	1985	-3.0	1970	-1.1	1977	-10.6	1970	-10.6	1971	7.2	1968	6.7	13.3	1968	12.6	2016	12	1981	11.7	1971	11.5	1990	2022-02-02T12:54:39Z	-3	1985	-1.1	1970	0.7	2010	1.7	1977	4.5	1982	7.2	1971	7.1	2014	7
-122.66	49.1	BC-100	LANGLEY AREA	LANGLEY	VSBC100	22	11	2017	17.7	1986	13.0	1985	-4.0	1970	1.1	1985	-11.5	1977	-11.1	2017	8.2	2016	5.5	17.7	2017	13	1986	11.5	1990	11.4	2014	11.1	1968	2022-02-02T12:54:39Z	-4	1985	-3.7	2010	1.1	1970	2.2	1977	3.9	1973	8.2	2017	6.2	2018	5.5
-122.66	49.1	BC-100	LANGLEY AREA	LANGLEY	VSBC100	23	11	2017	14.6	1986	13.0	2010	-3.8	1985	-2.0	1985	-15.5	1977	-8.3	2017	9.8	2016	6.0	14.6	2017	13	1986	12	1987	12	1990	11.2	2014	2022-02-02T12:54:39Z	-3.8	2010	-2	1985	0.6	1977	1.1	1973	2.5	1978	9.8	2017	6	2016	5.5
-122.66	49.1	BC-100	LANGLEY AREA	LANGLEY	VSBC100	24	11	1974	14.4	1971	11.1	2010	-3.3	1985	-2.0	1985	-12.0	1982	-7.5	1987	7.0	1986	6.0	14.4	1974	11.1	1971	11	1987	11	1991	11	2019	2022-02-02T12:54:39Z	-3.3	2010	-2	1985	4.5	1988	5	1973	5	1978	7	1987	6.9	2017	6
-122.66	49.1	BC-100	LANGLEY AREA	LANGLEY	VSBC100	25	11	2013	11.6	1991	11.5	1985	-5.0	1970	3.9	1985	-10.5	1982	-7.5	2017	7.8	2009	7.1	11.6	2013	11.5	1991	10.7	2017	10.4	2009	10	1976	2022-02-02T12:54:39Z	-5	1985	0.9	2010	3.9	1970	4	1981	5	1971	7.8	2017	7.1	2009	6.1
-122.66	49.1	BC-100	LANGLEY AREA	LANGLEY	VSBC100	26	11	2017	16.5	2009	11.2	1985	-9.0	1970	2.2	1985	-10.0	1979	-6.0	2018	6.6	2009	5.7	16.5	2017	12.1	2018	11.8	2021	11.2	2009	11	1980	2022-02-02T12:54:39Z	-9	1985	2.2	1970	3.3	1973	3.4	2007	4.2	2010	6.6	2018	5.7	2009	5.6
-122.66	49.1	BC-100	LANGLEY AREA	LANGLEY	VSBC100	27	11	2018	14.9	2014	13.9	1985	-9.0	1970	2.8	1985	-16.0	1979	-7.0	2014	10.4	1992	6.0	14.9	2018	13.9	2014	11.7	1973	11.5	2011	11.1	2013	2022-02-02T12:54:39Z	-9	1985	2.8	1970	4	1978	4	2010	5	1967	10.4	2014	8.7	2018	6.6
-122.66	49.1	BC-100	LANGLEY AREA	LANGLEY	VSBC100	28	11	2021	13.2	2014	12.3	1985	-6.0	1970	1.7	1985	-18.5	1975	-8.3	2021	8.7	2018	6.8	13.2	2021	12.3	2014	10.1	2020	9.6	2013	9.5	1983	2022-02-02T12:54:39Z	-6	1985	1.7	1970	2.8	1975	2.8	2010	2.9	2007	8.7	2021	6.8	2018	5.7
-122.66	49.1	BC-100	LANGLEY AREA	LANGLEY	VSBC100	29	11	2021	13.0	2012	11.8	1985	-4.5	1975	0.0	1985	-19.0	1975	-9.4	2021	9.7	2008	6.6	13	2021	11.8	2012	10.8	2018	10	1977	9.4	1973	2022-02-02T12:54:39Z	-4.5	1985	-0.5	2014	0	1975	0.6	1970	2.7	2010	9.7	2021	6.6	2008	6.4
-122.66	49.1	BC-100	LANGLEY AREA	LANGLEY	VSBC100	30	11	2021	11.6	1987	11.5	1985	-2.5	1975	1.7	1985	-11.0	1976	-5.0	2021	9.1	2012	7.1	11.6	2021	11.5	1987	10.7	2008	10.5	2020	10	1989	2022-02-02T12:54:39Z	-2.5	1985	-0.1	2014	1.7	1975	2.3	2019	3	1991	9.1	2021	7.1	2012	6.7
-122.66	49.1	BC-100	LANGLEY AREA	LANGLEY	VSBC100	1	12	2021	13.4	1988	12.0	2007	-0.4	1985	0.5	1985	-16.0	1983	-7.5	2021	10.2	1972	7.2	13.4	2021	12	1988	11.1	1974	10.7	2008	10.7	2013	2022-02-02T12:54:39Z	-0.4	2007	0.5	1985	0.6	1976	2.6	2014	3.6	2019	10.2	2021	7.2	1972	7
-122.66	49.1	BC-100	LANGLEY AREA	LANGLEY	VSBC100	2	12	1969	12.8	1968	10.0	1985	1.5	1980	1.5	2014	-6.8	1986	-5.0	2008	6.3	1974	6.1	12.8	1969	12	1982	12	1988	11.7	1977	11.5	1989	2022-02-02T12:54:39Z	1.5	1980	1.5	1985	1.7	1972	1.9	2007	2.5	1983	6.3	2008	6.1	1974	6
-122.66	49.1	BC-100	LANGLEY AREA	LANGLEY	VSBC100	3	12	2015	16.4	2007	14.3	1980	-0.5	1972	0.0	1984	-7.5	1972	-5.6	1975	7.8	1973	5.0	16.4	2015	14.3	2007	13.5	1989	12.5	1982	11.5	1979	2022-02-02T12:54:39Z	-0.5	1980	0	1972	4	1984	4.4	1971	4.5	1981	7.8	1975	7.5	1989	7.1
-122.66	49.1	BC-100	LANGLEY AREA	LANGLEY	VSBC100	4	12	2007	13.7	1989	13.0	1980	-3.5	1972	-1.7	1972	-8.3	1970	-5.6	1989	10.0	1974	6.7	13.7	2007	13	1989	12.5	1981	12	2020	11	1979	2022-02-02T12:54:39Z	-3.5	1980	-1.7	1972	2	1986	2.6	2013	2.8	1971	10	1989	8.8	2007	6.7
-122.66	49.1	BC-100	LANGLEY AREA	LANGLEY	VSBC100	5	12	1991	12.0	1989	11.0	1980	-4.0	1972	-1.1	1984	-7.5	1980	-6.5	1989	7.5	1988	6.0	12	1991	11.3	2020	11	1987	11	1988	11	1989	2022-02-02T12:54:39Z	-4	1980	-1.1	1972	0.8	2013	2.3	2016	2.8	1977	7.5	1989	6.5	1991	6
-122.66	49.1	BC-100	LANGLEY AREA	LANGLEY	VSBC100	6	12	1987	14.0	1973	10.0	1980	-5.0	1972	-3.3	1980	-15.0	1978	-6.5	1979	7.0	1973	3.9	14	1987	12.5	2015	10.5	1989	10	1973	9.7	2020	2022-02-02T12:54:39Z	-5	1980	-3.3	1972	-1.1	2013	2.2	1975	2.5	2011	7	1979	6.5	1988	6.5
-122.66	49.1	BC-100	LANGLEY AREA	LANGLEY	VSBC100	7	12	2015	11.7	1976	11.1	1972	-5.6	1971	0.0	1980	-16.0	1972	-11.7	2015	8.4	1987	6.5	11.7	2015	11.1	1976	10.7	2014	10.5	2008	10	1973	2022-02-02T12:54:39Z	-5.6	1972	-3	1980	-0.9	2013	0	1971	0.1	2016	8.4	2015	6.9	2020	6.5
-122.66	49.1	BC-100	LANGLEY AREA	LANGLEY	VSBC100	8	12	2015	14.0	2014	11.7	1972	-2.8	1971	6.1	1972	-16.1	1970	-2.8	1976	8.9	1974	3.9	14	2015	11.7	2014	10	1976	9.6	2019	9.6	2020	2022-02-02T12:54:39Z	-2.8	1972	-0.6	1977	0	2013	0.5	1980	1.9	2009	8.9	1976	8.1	2015	7.3
-122.66	49.1	BC-100	LANGLEY AREA	LANGLEY	VSBC100	9	12	2014	16.5	1967	11.7	2013	-1.4	1972	-1.1	1972	-9.4	1970	-7.8	2014	9.7	1988	6.5	16.5	2014	12.3	2015	11.7	1967	10	1979	10	1991	2022-02-02T12:54:39Z	-1.4	2013	-1.1	1972	0.2	2007	1.4	2009	2.1	2016	9.7	2014	6.5	1979	6.5
-122.66	49.1	BC-100	LANGLEY AREA	LANGLEY	VSBC100	10	12	2014	14.1	1967	11.7	1972	-2.2	1971	1.1	1972	-15.0	1971	-7.2	2014	9.2	1967	8.3	14.1	2014	11.7	1967	10.5	2015	10	1970	9.4	1977	2022-02-02T12:54:39Z	-2.2	1972	-1.3	2009	0.6	2013	1.1	1971	1.3	2016	9.2	2014	8.3	1967	6
-122.66	49.1	BC-100	LANGLEY AREA	LANGLEY	VSBC100	11	12	1969	12.2	1967	6.7	1972	-1.7	1971	3.3	1971	-12.2	1970	0.6	2014	7.3	1976	6.1	12.2	1969	11.7	2014	11.1	1973	10.4	2015	10	1974	2022-02-02T12:54:39Z	-1.7	1972	-0.5	2009	1.7	1975	2.4	2013	2.5	2016	7.3	2014	6.1	1976	5.6
-122.66	49.1	BC-100	LANGLEY AREA	LANGLEY	VSBC100	12	12	2019	13.5	2014	13.5	1975	0.0	1972	2.2	1972	-13.9	1967	-7.2	1969	7.2	1968	-3.9	13.5	2014	13.5	2019	11	1988	10.6	1969	9.4	1973	2022-02-02T12:54:39Z	0	1975	0.8	2009	1.4	2016	2.2	1972	2.5	1987	7.2	1969	5.5	1988	5
-122.66	49.1	BC-100	LANGLEY AREA	LANGLEY	VSBC100	13	12	1969	13.9	1968	6.1	1972	-1.1	1971	1.7	1972	-11.7	1967	-8.3	1988	6.0	1973	5.0	13.9	1969	11	1979	11	1988	10.6	1977	10.5	1983	2022-02-02T12:54:39Z	-1.1	1972	-0.6	1975	-0.4	2016	-0.3	2009	1	1987	6	1988	5	1973	3.9
-122.66	49.1	BC-100	LANGLEY AREA	LANGLEY	VSBC100	14	12	2018	13.8	1976	10.0	2016	-3.7	2009	-0.7	2016	-12.2	1975	-10.6	1977	6.1	1976	4.4	13.8	2018	10	1969	10	1976	9.5	1979	9	1992	2022-02-02T12:54:39Z	-3.7	2016	-0.7	2009	-0.4	2008	1.1	1967	1.5	1987	6.1	1977	5.6	2018	5.5
-122.66	49.1	BC-100	LANGLEY AREA	LANGLEY	VSBC100	15	12	1976	13.3	1973	11.7	2016	-0.6	2008	0.6	2016	-11.8	1972	-11.7	1980	6.5	1968	5.6	13.3	1976	12	1982	11.7	1973	10	2013	9.5	1980	2022-02-02T12:54:39Z	-0.6	2016	0.6	2008	2	1979	2	1990	2	1991	6.5	1980	5.6	1968	5
-122.66	49.1	BC-100	LANGLEY AREA	LANGLEY	VSBC100	16	12	1980	13.5	1976	13.3	2016	-2.2	1984	-1.5	2016	-13.7	1975	-10.6	1976	8.9	1973	6.1	13.5	1980	13.3	1976	12.8	1974	11.5	1988	11	1982	2022-02-02T12:54:39Z	-2.2	2016	-1.5	1984	-0.8	2008	0	1975	0	1991	8.9	1976	7	1980	6.1
-122.66	49.1	BC-100	LANGLEY AREA	LANGLEY	VSBC100	17	12	1979	11.5	1976	10.6	2016	-3.0	1984	-3.0	2016	-12.0	1975	-9.4	1976	7.8	1973	5.0	11.5	1979	11.3	2018	10.6	1976	10	1988	9.4	1971	2022-02-02T12:54:39Z	-3	1984	-3	2016	-1.6	2008	0	1975	0.5	1989	7.8	1976	7	1980	7
-122.66	49.1	BC-100	LANGLEY AREA	LANGLEY	VSBC100	18	12	1972	12.8	1971	9.4	1983	-2.5	1975	0.0	1984	-10.0	1975	-8.3	1979	8.5	1969	5.0	12.8	1972	12.5	1979	10.5	1981	10.5	2019	10	2018	2022-02-02T12:54:39Z	-2.5	1983	-2	1992	-1.7	2008	-1	1984	0	1975	8.5	1979	6.3	2018	5.7
-122.66	49.1	BC-100	LANGLEY AREA	LANGLEY	VSBC100	19	12	1979	11.0	1972	10.6	2008	-4.6	1990	-4.5	2008	-12.2	1984	-8.5	1979	9.0	1972	6.1	11	1979	10.6	1972	9.9	2018	9.4	2014	9	1981	2022-02-02T12:54:39Z	-4.6	2008	-4.5	1990	-1.7	1967	-1.1	1975	-0.5	1984	9	1979	6.7	2014	6.1
-122.66	49.1	BC-100	LANGLEY AREA	LANGLEY	VSBC100	20	12	2018	14.1	1973	13.3	2008	-4.7	1990	-4.5	2008	-13.1	1983	-10.5	1979	7.0	1973	5.6	14.1	2018	13.3	1973	11.1	1972	11.1	1974	10.4	2020	2022-02-02T12:54:39Z	-4.7	2008	-4.5	1990	-3	1983	-2.2	1967	0	1975	7	1979	5.6	1972	5.6
-122.66	49.1	BC-100	LANGLEY AREA	LANGLEY	VSBC100	21	12	2014	11.1	1972	10.6	1990	-7.5	1983	-3.0	1990	-14.0	1970	-10.6	1979	6.0	1972	5.6	11.1	2014	10.6	1969	10.6	1972	10.5	1980	10	1967	2022-02-02T12:54:39Z	-7.5	1990	-3	1983	-2.6	2008	-1.1	1970	0	1985	6	1979	5.6	1969	5.6
-122.66	49.1	BC-100	LANGLEY AREA	LANGLEY	VSBC100	22	12	1986	12.5	1967	10.6	1990	-5.0	1983	-5.0	1970	-13.3	1968	-2.2	1980	6.0	1972	4.4	12.5	1986	10.6	1967	10	1980	9.6	2021	9.4	1969	2022-02-02T12:54:39Z	-5	1983	-5	1990	-1.7	1970	0.5	1984	1.4	2008	6	1980	4.5	1982	4.4
-122.66	49.1	BC-100	LANGLEY AREA	LANGLEY	VSBC100	23	12	1975	12.2	1967	10.6	1983	-6.0	1971	-0.6	2008	-16.2	1983	-16.0	1967	6.7			12.2	1975	10.6	1967	10.3	2013	9.4	2021	8.9	1972	2022-02-02T12:54:39Z	-6	1983	-4	2008	-2	1990	-1	1985	-0.6	1971	6.7	1967	5.6	1972	5
-122.66	49.1	BC-100	LANGLEY AREA	LANGLEY	VSBC100	24	12	1975	9.4	1973	7.8	1971	-3.3	1970	0.6	1977	-6.7	1971	-5.0	1967	6.1			9.4	1975	8.9	2010	8.5	1980	8	1982	8	1989	2022-02-02T12:54:39Z	-3.3	1971	-1	1985	-0.8	2017	-0.5	1987	0	1990	6.1	1967	4.5	2010	4
-122.66	49.1	BC-100	LANGLEY AREA	LANGLEY	VSBC100	25	12	1980	14.5	1976	10.0	1971	-3.3	1970	2.2	2016	-7.3	1971	-6.7	1980	6.0	1967	5.6	14.5	1980	10	1976	10	1991	9.4	1975	9.4	2011	2022-02-02T12:54:39Z	-3.3	1971	0	2021	0.1	2016	0.2	2017	0.5	1990	6	1980	5.6	1967	5
-122.66	49.1	BC-100	LANGLEY AREA	LANGLEY	VSBC100	26	12	1980	17.0	1975	13.3	2021	-6.5	1971	-2.2	1971	-14.4	1968	-3.9	1980	10.5	1979	6.5	17	1980	13.3	1975	11.1	1976	9.5	1991	9.4	1972	2022-02-02T12:54:39Z	-6.5	2021	-2.2	1971	-0.5	2017	-0.1	2009	0.8	2008	10.5	1980	8	1991	6.5
-122.66	49.1	BC-100	LANGLEY AREA	LANGLEY	VSBC100	27	12	1980	12.5	1979	11.0	2021	-8.0	1968	-7.8	1971	-19.4	1968	-11.1	1980	8.0	1967	6.1	12.5	1980	11	1979	9.5	1991	9	1986	8.9	1976	2022-02-02T12:54:39Z	-8	2021	-7.8	1968	-3.3	1971	0.2	2017	0.5	1985	8	1980	7.5	1991	6.1
-122.66	49.1	BC-100	LANGLEY AREA	LANGLEY	VSBC100	28	12	2011	11.4	1980	10.0	1968	-10.6	1967	7.2	1968	-17.2	1967	5.0	1980	6.0	1967	5.0	11.4	2011	10	1980	9.5	1986	8.9	1975	7.9	2013	2022-02-02T12:54:39Z	-10.6	1968	-10.5	1990	-5	2021	-2.5	1978	-1.7	1971	6	1980	5.3	2011	5
-122.66	49.1	BC-100	LANGLEY AREA	LANGLEY	VSBC100	29	12	2019	10.6	1975	10.6	1968	-13.3	1967	5.6	1968	-18.9	1967	1.1	1986	7.0	1980	6.0	10.6	1975	10.6	2019	10.5	2018	10	1980	10	1986	2022-02-02T12:54:39Z	-13.3	1968	-7	1990	-4	1978	-4	1984	-3.8	2021	7	1986	6.5	2011	6
-122.66	49.1	BC-100	LANGLEY AREA	LANGLEY	VSBC100	30	12	1980	11.0	1970	9.4	1968	-8.9	1967	4.4	1978	-17.0	1968	-16.1	1980	7.0	1969	2.8	11	1980	10	1986	9.4	1970	9	1989	8.3	1976	2022-02-02T12:54:39Z	-8.9	1968	-5	1978	-4.5	1984	-3.5	1992	-1	2021	7	1980	5.8	2019	4.5
-122.66	49.1	BC-100	LANGLEY AREA	LANGLEY	VSBC100	31	12	1980	10.0	1979	7.0	1992	-3.5	1978	-3.5	1978	-14.0	1968	-12.8	1980	7.5	1979	3.5	10	1980	9	1989	7.5	1991	7.4	2019	7.2	2013	2022-02-02T12:54:39Z	-3.5	1978	-3.5	1992	-3	1984	-1.9	2021	-1.1	1968	7.5	1980	5.3	2019	4.6
-119.0	49.05	BC-10	ROCK CREEK AREA	ROCK CREEK	VSBC10V	1	1	1939	6.1	1935	4.4	1924	-22.2	1922	-4.4	1924	-41.7	1922	-13.3	1946	0.6	1936	0.0	6.1	1939	4.4	1935	3.5	2006	3.3	1927	3	1980	2022-02-02T12:54:39Z	-22.2	1924	-19	1979	-14.4	1928	-12.8	1947	-11	2016	0.6	1946	0	1936	-0.5
-119.0	49.05	BC-10	ROCK CREEK AREA	ROCK CREEK	VSBC10V	2	1	1923	8.9	1921	2.2	1924	-17.8	1922	-4.4	1924	-32.2	1922	-13.9	2003	-0.5	1946	-0.6	8.9	1923	8.3	1935	7	2003	5.6	1939	5	1980	2022-02-02T12:54:39Z	-17.8	1924	-15.6	1947	-15.5	2016	-10.5	2018	-10	1979	-0.5	2003	-0.6	1946	-1
-119.0	49.05	BC-10	ROCK CREEK AREA	ROCK CREEK	VSBC10V	3	1	1939	6.1	1934	2.8	1924	-19.4	1922	-8.3	1924	-40.6	1922	-22.2	2006	0.0	1946	0.0	6.1	1939	4.5	2014	4	2019	3.5	2010	3	1980	2022-02-02T12:54:39Z	-19.4	1924	-16.1	1947	-15	2009	-14.5	2017	-12	1979	0	1940	0	1946	0
-119.0	49.05	BC-10	ROCK CREEK AREA	ROCK CREEK	VSBC10V	4	1	2019	9.0	2012	3.5	1924	-17.2	1922	-6.1	1924	-35.6	1922	-15.6	1946	0.0	1940	-0.6	9	2019	3.5	2012	3.3	1946	3	1980	2.8	1930	2022-02-02T12:54:39Z	-17.2	1924	-17	1979	-17	2004	-14.4	1947	-14	2017	0	1946	-0.6	1940	-1
-119.0	49.05	BC-10	ROCK CREEK AREA	ROCK CREEK	VSBC10V	5	1	2019	9.0	1934	7.8	2004	-21.0	1979	-18.0	1979	-31.0	1924	-25.6	2003	0.5	2002	-1.0	9	2019	7.8	1934	6.1	1933	5.5	2008	4	2010	2022-02-02T12:54:39Z	-21	2004	-18	1979	-13.9	1924	-12.8	1942	-12.5	2017	0.5	2003	-0.5	2006	-1
-119.0	49.05	BC-10	ROCK CREEK AREA	ROCK CREEK	VSBC10V	6	1	1923	8.3	1922	-2.8	2004	-19.0	1979	-18.0	1937	-35.0	1924	-22.2	2006	0.5	2002	0.0	8.3	1923	6	2019	4.5	2009	3.9	1934	3.3	1928	2022-02-02T12:54:39Z	-19	2004	-18	1979	-15	1937	-11.1	1977	-10.6	1974	0.5	2006	0	2002	-0.6
-119.0	49.05	BC-10	ROCK CREEK AREA	ROCK CREEK	VSBC10V	7	1	2002	8.0	1923	7.2	1979	-18.0	1942	-14.4	1937	-32.2	1930	-32.2	2006	1.0	2002	0.5	8	2002	7.2	1923	4	2007	3.5	1980	3	2006	2022-02-02T12:54:39Z	-18	1979	-14.4	1942	-13.9	1937	-12.8	1930	-12	2017	1	2006	0.5	2002	0
-119.0	49.05	BC-10	ROCK CREEK AREA	ROCK CREEK	VSBC10V	8	1	1923	5.6	1921	1.1	1973	-17.2	1937	-16.7	1937	-33.3	1930	-29.4	2016	0.0	2009	0.0	5.6	1923	4	2009	4	2013	3	2016	2.8	1928	2022-02-02T12:54:39Z	-17.2	1973	-16.7	1937	-16.1	1930	-13	1979	-12.8	1974	0	2002	0	2009	0
-119.0	49.05	BC-10	ROCK CREEK AREA	ROCK CREEK	VSBC10V	9	1	1933	6.7	1932	3.3	1974	-16.1	1930	-14.4	1930	-29.4	1925	-26.1	2016	0.0	2006	-1.0	6.7	1933	6	2007	5	2006	5	2013	4	2016	2022-02-02T12:54:39Z	-16.1	1974	-14.4	1930	-13.3	1973	-12.2	1937	-10.6	1975	0	2016	-0.5	2018	-1
-119.0	49.05	BC-10	ROCK CREEK AREA	ROCK CREEK	VSBC10V	10	1	2006	9.5	1933	6.1	1930	-17.8	1921	-9.4	1930	-33.3	1921	-27.8	2006	1.0	1923	0.0	9.5	2006	7	2014	6.1	1933	5	2001	3.5	2018	2022-02-02T12:54:39Z	-17.8	1930	-11.7	1974	-11.1	1973	-10	1944	-9.4	1921	1	2006	0	1923	-1
-119.0	49.05	BC-10	ROCK CREEK AREA	ROCK CREEK	VSBC10V	11	1	2014	10.5	1932	6.1	1930	-17.2	1921	-10.0	1930	-33.3	1921	-23.9	2010	0.5	2006	0.5	10.5	2014	6.1	1932	6	2006	5	1936	4.4	1945	2022-02-02T12:54:39Z	-17.2	1930	-12.8	1937	-11.7	1944	-11.1	1974	-11	2017	0.5	2006	0.5	2010	-1
-119.0	49.05	BC-10	ROCK CREEK AREA	ROCK CREEK	VSBC10V	12	1	1945	5.6	1936	1.7	2007	-18.5	1930	-17.8	1930	-33.3	1924	-21.7	2010	0.5	2004	0.0	5.6	1945	4	2014	3	2002	2.5	2010	2	2004	2022-02-02T12:54:39Z	-18.5	2007	-17.8	1930	-16.1	1937	-12	2017	-9	2013	0.5	2010	0	1945	0
-119.0	49.05	BC-10	ROCK CREEK AREA	ROCK CREEK	VSBC10V	13	1	2014	10.0	1980	8.0	1930	-16.1	1922	-10.0	1930	-33.3	1922	-26.1	2010	0.5	2004	0.0	10	2014	8	1980	6.7	1945	3.5	2006	3	1999	2022-02-02T12:54:39Z	-16.1	1930	-11	2017	-10	1922	-9.5	2007	-9.4	1947	0.5	2010	0	2004	-0.5
-119.0	49.05	BC-10	ROCK CREEK AREA	ROCK CREEK	VSBC10V	14	1	1921	7.8			1930	-16.7	1922	-9.4	1930	-32.8	1922	-27.2	2006	0.5	2004	0.5	7.8	1921	6	1999	6	2014	5	1974	5	2011	2022-02-02T12:54:39Z	-16.7	1930	-16	2005	-14.4	1932	-13.9	1947	-12.2	1935	0.5	2004	0.5	2006	0
-119.0	49.05	BC-10	ROCK CREEK AREA	ROCK CREEK	VSBC10V	15	1	1974	10.0	1973	5.0	2005	-15.0	1947	-15.0	1922	-28.9	1921	-23.3	2010	1.0	2004	1.0	10	1974	8	2010	5	1973	4	2006	3.9	1938	2022-02-02T12:54:39Z	-15	1947	-15	2005	-12.2	1922	-12.2	1930	-12.2	1935	1	2004	1	2010	0.6
-119.0	49.05	BC-10	ROCK CREEK AREA	ROCK CREEK	VSBC10V	16	1	1974	7.2	1923	5.0	1937	-16.1	1930	-16.1	1937	-27.2	1928	-26.1	1974	2.8	1944	-0.6	7.2	1974	5	1923	4.5	2011	4.4	1944	3.3	1976	2022-02-02T12:54:39Z	-16.1	1930	-16.1	1937	-12.8	1943	-11	1979	-11	2005	2.8	1974	0	2004	0
-119.0	49.05	BC-10	ROCK CREEK AREA	ROCK CREEK	VSBC10V	17	1	1944	8.3	1940	5.6	1930	-18.3	1928	-10.6	1930	-32.8	1928	-28.3	2011	0.0	1944	0.0	8.3	1944	6.5	2011	6.1	1974	5.6	1923	5.6	1940	2022-02-02T12:54:39Z	-18.3	1930	-15.6	1943	-10.6	1928	-10	1933	-10	1937	0	1923	0	1944	0
-119.0	49.05	BC-10	ROCK CREEK AREA	ROCK CREEK	VSBC10V	18	1	2010	8.0	1925	5.0	1943	-23.9	1930	-17.8	1943	-33.9	1930	-32.2	1941	0.6	1938	-1.7	8	2010	5	1925	5	2018	4.4	1977	4	1978	2022-02-02T12:54:39Z	-23.9	1943	-17.8	1930	-15.6	1935	-12.8	1922	-12.2	1933	0.6	1941	0	1978	0
-119.0	49.05	BC-10	ROCK CREEK AREA	ROCK CREEK	VSBC10V	19	1	2017	6.5	1973	5.6	1935	-19.4	1929	-13.3	1935	-31.7	1927	-31.7	1941	1.1	1938	-5.6	6.5	2017	6	2019	5.6	1973	3.5	2018	3.3	1941	2022-02-02T12:54:39Z	-19.4	1935	-14.4	1943	-13.3	1929	-12.2	1924	-11.1	1927	1.1	1941	0	1978	0
-119.0	49.05	BC-10	ROCK CREEK AREA	ROCK CREEK	VSBC10V	20	1	2017	6.5	1975	5.6	1935	-25.6	1927	-17.2	1935	-40.6	1927	-32.8	2017	0.0	2005	0.0	6.5	2017	5.6	1975	5	2016	4.4	1974	3.5	1999	2022-02-02T12:54:39Z	-25.6	1935	-17.2	1927	-15.6	1937	-13.3	1928	-10	1924	0	1941	0	1999	0
-119.0	49.05	BC-10	ROCK CREEK AREA	ROCK CREEK	VSBC10V	21	1	1938	7.8	1934	4.4	1927	-20.6	1922	-6.7	1927	-37.2	1921	-19.4	2005	0.5	2004	0.0	7.8	1938	5	2018	4.5	2010	4.4	1934	4	1999	2022-02-02T12:54:39Z	-20.6	1927	-16.7	1930	-16.1	1943	-13.3	1937	-12.2	1935	0.5	2005	0	1999	0
-119.0	49.05	BC-10	ROCK CREEK AREA	ROCK CREEK	VSBC10V	22	1	1925	6.1	1924	-2.2	1943	-17.2	1927	-16.7	1930	-33.9	1927	-31.7	2016	1.0	2005	1.0	6.1	1925	5	1946	4	1978	3.5	2014	3.5	2017	2022-02-02T12:54:39Z	-17.2	1943	-16.7	1927	-15	1930	-11.7	1929	-10.6	1937	1	2005	1	2016	-1
-119.0	49.05	BC-10	ROCK CREEK AREA	ROCK CREEK	VSBC10V	23	1	1934	6.7	1925	6.7	1930	-15.0	1929	-12.2	1930	-31.7	1922	-25.6	2005	0.5	1947	0.0	6.7	1925	6.7	1934	4.4	1931	4	1980	3.9	1936	2022-02-02T12:54:39Z	-15	1930	-13.9	1943	-12.2	1929	-11.7	1945	-10	2008	0.5	2005	0	1931	0
-119.0	49.05	BC-10	ROCK CREEK AREA	ROCK CREEK	VSBC10V	24	1	1942	5.6	1931	5.0	1943	-15.6	1930	-12.2	1943	-31.7	1930	-31.1	2015	0.5	2005	0.5	5.6	1942	5	1931	5	2002	5	2006	4.4	1947	2022-02-02T12:54:39Z	-15.6	1943	-12.2	1930	-11.1	1929	-11.1	1945	-10.6	1932	0.5	2005	0.5	2015	0
-119.0	49.05	BC-10	ROCK CREEK AREA	ROCK CREEK	VSBC10V	25	1	2002	9.0	1942	7.8	1943	-16.1	1930	-16.1	1930	-31.7	1925	-27.8	2015	0.5	2003	0.5	9	2002	7.8	1942	6.1	1935	5.6	1947	4.5	2003	2022-02-02T12:54:39Z	-16.1	1930	-16.1	1943	-11.1	1929	-9.4	1925	-9	2008	0.5	2003	0.5	2015	0
-119.0	49.05	BC-10	ROCK CREEK AREA	ROCK CREEK	VSBC10V	26	1	2003	7.0	1935	5.0	1946	-12.8	1932	-10.6	1932	-26.1	1929	-21.1	2003	1.5	1941	-1.1	7	2003	6	2012	5	1935	5	2013	4.5	2019	2022-02-02T12:54:39Z	-12.8	1946	-12	1979	-11	2009	-10.6	1932	-9.4	1929	1.5	2003	0.5	2015	0
-119.0	49.05	BC-10	ROCK CREEK AREA	ROCK CREEK	VSBC10V	27	1	2006	8.0	1976	5.6	1929	-17.2	1926	-2.2	1930	-29.4	1929	-28.9	1942	0.6	1934	-0.6	8	2006	5.6	1976	5	2019	4.4	1927	3.5	2015	2022-02-02T12:54:39Z	-17.2	1929	-13.3	1930	-10	1945	-10	1975	-9.4	1946	0.6	1942	0.5	2003	0.5
-119.0	49.05	BC-10	ROCK CREEK AREA	ROCK CREEK	VSBC10V	28	1	1974	6.1	1941	4.4	1929	-17.2	1922	-3.9	1980	-31.0	1936	-30.0	2016	1.0	1931	0.6	6.1	1974	6	2006	5	1999	4.4	1941	4	2016	2022-02-02T12:54:39Z	-17.2	1929	-11.7	1930	-11.5	1980	-11.1	1936	-8.3	1937	1	2016	0.6	1931	0.5
-119.0	49.05	BC-10	ROCK CREEK AREA	ROCK CREEK	VSBC10V	29	1	1974	8.3	1939	5.0	1929	-17.2	1921	-3.9	1929	-34.4	1922	-17.2	1999	3.5	1931	0.6	8.3	1974	7	1999	5	1939	5	2004	5	2005	2022-02-02T12:54:39Z	-17.2	1929	-17	1980	-11.7	1932	-11.1	1937	-9.5	2009	3.5	1999	0.6	1931	0.5
-119.0	49.05	BC-10	ROCK CREEK AREA	ROCK CREEK	VSBC10V	30	1	1999	8.0	1939	6.7	1980	-15.0	1937	-15.0	1937	-35.6	1929	-27.8	1999	2.5	1931	0.0	8	1999	7	2004	6.7	1939	6.1	1935	6	2018	2022-02-02T12:54:39Z	-15	1937	-15	1980	-12.8	1923	-12.8	1929	-12.2	1932	2.5	1999	0	1928	0
-119.0	49.05	BC-10	ROCK CREEK AREA	ROCK CREEK	VSBC10V	31	1	1973	6.7	1924	6.1	1937	-17.2	1932	-12.2	1937	-36.7	1936	-28.3	1924	0.6	1921	-7.8	6.7	1973	6.1	1924	6	2005	5.5	1999	5.5	2015	2022-02-02T12:54:39Z	-17.2	1937	-14.4	1947	-12.2	1932	-11.7	1929	-10	1922	0.6	1924	0	1928	-0.5
-119.0	49.05	BC-10	ROCK CREEK AREA	ROCK CREEK	VSBC10V	1	2	1934	8.3	1924	6.7	1922	-13.9	1921	1.7	1922	-33.3	1921	-7.8	1941	0.6	1934	-0.6	8.3	1934	7.2	1974	7	2006	6.7	1924	6	2003	2022-02-02T12:54:39Z	-13.9	1922	-11.1	1932	-10	1979	-9.4	1923	-9.4	1937	0.6	1941	-0.6	1934	-1
-119.0	49.05	BC-10	ROCK CREEK AREA	ROCK CREEK	VSBC10V	2	2	1925	10.6	1924	7.2	1932	-13.9	1922	-10.6	1932	-32.8	1923	-25.0	1941	0.6	1925	0.6	10.6	1925	9.4	1934	8	1999	8	2001	8	2019	2022-02-02T12:54:39Z	-13.9	1932	-12.8	1936	-10.6	1922	-10	1979	-9.4	1923	0.6	1925	0.6	1941	0
-119.0	49.05	BC-10	ROCK CREEK AREA	ROCK CREEK	VSBC10V	3	2	1925	8.3	1924	5.6	1932	-13.3	1922	-7.8	1932	-26.7	1923	-18.9	2010	0.0	1942	0.0	8.3	1925	7.2	1935	6.7	1927	5.6	1924	5.6	1928	2022-02-02T12:54:39Z	-13.3	1932	-7.8	1922	-7.8	1936	-7.5	2017	-7	1979	0	1925	0	1928	0
-119.0	49.05	BC-10	ROCK CREEK AREA	ROCK CREEK	VSBC10V	4	2	1973	7.8	1925	5.6	1936	-10.0	1929	-9.4	1936	-30.0	1929	-24.4	2006	0.5	1942	0.0	7.8	1973	6	2006	5.6	1925	4.5	2003	4.5	2010	2022-02-02T12:54:39Z	-10	1936	-9.4	1929	-8	1979	-7.2	1946	-6.1	1922	0.5	2006	0	1942	0
-119.0	49.05	BC-10	ROCK CREEK AREA	ROCK CREEK	VSBC10V	5	2	1974	10.6	1942	6.7	1936	-12.2	1922	-5.0	2014	-27.0	1936	-25.0	1942	0.0	1924	0.0	10.6	1974	8.5	2003	8.5	2006	7	2005	7	2011	2022-02-02T12:54:39Z	-12.2	1936	-9	2014	-7.8	1946	-7.8	1976	-6.7	1975	0	1924	0	1942	-1
-119.0	49.05	BC-10	ROCK CREEK AREA	ROCK CREEK	VSBC10V	6	2	1974	11.1	1944	8.3	2014	-12.0	1936	-10.6	1936	-28.9	1929	-27.2	2015	0.5	2010	0.0	11.1	1974	11	2015	8.3	1944	7.5	2006	7	2016	2022-02-02T12:54:39Z	-12	2014	-10.6	1936	-10	1975	-6.7	1921	-6.1	1976	0.5	2015	0	1924	0
-119.0	49.05	BC-10	ROCK CREEK AREA	ROCK CREEK	VSBC10V	7	2	1974	12.2	1944	9.4	1936	-16.1	1929	-9.4	1936	-31.7	1929	-31.7	1924	0.6	1923	-10.6	12.2	1974	9.4	1944	8.3	1926	6.7	1922	6.5	1999	2022-02-02T12:54:39Z	-16.1	1936	-9.4	1929	-8.5	2019	-7.8	1946	-5	2001	0.6	1924	0	1940	0
-119.0	49.05	BC-10	ROCK CREEK AREA	ROCK CREEK	VSBC10V	8	2	2018	11.5	1974	11.1	1936	-13.9	1929	-10.0	1937	-31.7	1936	-31.7	2015	0.5	2007	0.5	11.5	2018	11.1	1974	10.6	1934	8.5	2003	7.8	1926	2022-02-02T12:54:39Z	-13.9	1936	-10	1929	-9	2017	-8.3	1937	-8	2014	0.5	2007	0.5	2015	0
-119.0	49.05	BC-10	ROCK CREEK AREA	ROCK CREEK	VSBC10V	9	2	1944	7.2	1925	7.2	1933	-16.7	1929	-5.6	1936	-38.3	1933	-38.3	2015	1.0	1941	0.6	7.2	1925	7.2	1944	7	2004	7	2013	6.7	1926	2022-02-02T12:54:39Z	-16.7	1933	-14.4	1936	-13.3	1939	-12.2	1937	-6.1	1947	1	2015	0.6	1941	0.5
-119.0	49.05	BC-10	ROCK CREEK AREA	ROCK CREEK	VSBC10V	10	2	2015	10.5	2008	7.5	1933	-14.4	1929	-8.3	1939	-32.2	1929	-28.9	2015	1.5	2007	0.5	10.5	2015	7.5	2008	7.2	1921	6.7	1926	6.7	1977	2022-02-02T12:54:39Z	-14.4	1933	-13.9	1939	-9.4	1936	-8.3	1929	-6.7	1937	1.5	2015	0.5	2007	0
-119.0	49.05	BC-10	ROCK CREEK AREA	ROCK CREEK	VSBC10V	11	2	1921	10.6			1939	-11.1	1933	-9.4	1939	-23.9	1929	-21.7	2015	2.0	1941	0.6	10.6	1921	8	2015	7.2	1942	6.1	1944	6	2002	2022-02-02T12:54:39Z	-11.1	1939	-9.4	1933	-8.3	1923	-7	2019	-5	1929	2	2015	0.6	1941	0
-119.0	49.05	BC-10	ROCK CREEK AREA	ROCK CREEK	VSBC10V	12	2	2014	12.5	1924	11.7	1923	-13.3	1922	-6.1	1933	-31.7	1929	-22.2	2015	2.0	2010	1.0	12.5	2014	11.7	1924	10	2011	9	2015	8.9	1973	2022-02-02T12:54:39Z	-13.3	1923	-7.2	1936	-6.1	1922	-6.1	1933	-3.5	2019	2	2015	1	2010	0
-119.0	49.05	BC-10	ROCK CREEK AREA	ROCK CREEK	VSBC10V	13	2	2014	12.0	1979	10.0	1923	-16.7	1922	-4.4	1936	-33.9	1933	-32.8	2015	2.0	2010	1.0	12	2014	10	1979	9.5	2011	8.5	2010	8	2007	2022-02-02T12:54:39Z	-16.7	1923	-12.8	1936	-10.6	1933	-10	1937	-6.7	1944	2	2015	1	2010	0
-119.0	49.05	BC-10	ROCK CREEK AREA	ROCK CREEK	VSBC10V	14	2	1924	13.3	1921	1.1	1923	-12.2	1922	-7.8	1936	-37.8	1933	-32.2	2015	2.0	2010	1.0	13.3	1924	11.1	1974	9.5	2003	8.5	2014	7.2	1940	2022-02-02T12:54:39Z	-12.2	1923	-10.6	1933	-10.6	1936	-7.8	1922	-6	2019	2	2015	1	2010	0.6
-119.0	49.05	BC-10	ROCK CREEK AREA	ROCK CREEK	VSBC10V	15	2	1942	10.0	1924	8.9	1936	-15.0	1923	-6.7	1936	-39.4	1932	-18.9	2010	2.0	1947	-0.6	10	1942	9.4	1974	8.9	1924	8.3	1973	8	2003	2022-02-02T12:54:39Z	-15	1936	-6.7	1923	-5	1944	-4.4	1933	-4	1980	2	2010	0	2016	-0.6
-119.0	49.05	BC-10	ROCK CREEK AREA	ROCK CREEK	VSBC10V	16	2	2015	11.0	2014	8.0	1936	-13.9	1921	-4.4	2013	-56.5	1936	-40.0	2010	1.0	2003	1.0	11	2015	10	2016	8	2007	8	2014	7.8	1934	2022-02-02T12:54:39Z	-13.9	1936	-6.7	1945	-4.4	1921	-2.8	1939	-2.5	2012	1	2003	1	2010	0.5
-119.0	49.05	BC-10	ROCK CREEK AREA	ROCK CREEK	VSBC10V	17	2	2015	11.0	1924	9.4	1936	-15.0	1933	-6.7	1936	-37.8	1921	-25.0	2010	1.0	1999	0.0	11	2015	9.5	2017	9.4	1924	9	2010	8.9	1930	2022-02-02T12:54:39Z	-15	1936	-6.7	1933	-6.7	1939	-4.4	1921	-4.4	1938	1	2010	0	1999	0
-119.0	49.05	BC-10	ROCK CREEK AREA	ROCK CREEK	VSBC10V	18	2	1930	12.8	1924	8.3	1936	-10.0	1921	-5.0	1936	-32.8	1929	-25.6	2016	1.0	1979	1.0	12.8	1930	11.7	1931	9.4	1973	9	2003	9	2016	2022-02-02T12:54:39Z	-10	1936	-5	1921	-3.9	1929	-3.9	1932	-2.8	1944	1	1979	1	2016	0.6
-119.0	49.05	BC-10	ROCK CREEK AREA	ROCK CREEK	VSBC10V	19	2	2002	9.5	1931	9.4	1936	-9.4	1921	-2.2	1936	-33.3	1932	-19.4	2002	0.0	1974	-0.6	9.5	2002	9.4	1931	9	2010	8.9	1923	8.5	2004	2022-02-02T12:54:39Z	-9.4	1936	-5.6	1945	-2.5	2019	-2.2	1921	-1.1	1932	0	2002	-0.5	2017	-0.6
-119.0	49.05	BC-10	ROCK CREEK AREA	ROCK CREEK	VSBC10V	20	2	2002	10.0	1930	9.4	1937	-11.1	1936	-8.3	1936	-26.1	1922	-22.8	1930	0.6	1927	0.0	10	2002	9.4	1927	9.4	1930	9	2010	9	2015	2022-02-02T12:54:39Z	-11.1	1937	-10	2018	-8.3	1936	-2.2	1922	-1.5	2006	0.6	1930	0	1927	-0.5
-119.0	49.05	BC-10	ROCK CREEK AREA	ROCK CREEK	VSBC10V	21	2	2015	10.5	1943	10.0	1936	-5.0	1922	-4.4	1922	-26.7	1921	-19.4	2017	0.0	2003	0.0	10.5	2015	10	1927	10	1943	9	2010	8.3	1925	2022-02-02T12:54:39Z	-5	1936	-4.4	1922	-3.9	1975	-3.5	2018	-2.8	1937	0	2003	0	2017	-0.5
-119.0	49.05	BC-10	ROCK CREEK AREA	ROCK CREEK	VSBC10V	22	2	2010	10.0	2002	9.5	2019	-3.0	1940	-2.2	1939	-20.6	1921	-15.0	2000	0.0	1978	0.0	10	2010	9.5	2002	9.4	1947	8.5	2015	8.5	2016	2022-02-02T12:54:39Z	-3	2019	-2.2	1922	-2.2	1940	-2	1979	-1.1	1921	0	1978	0	2000	-0.5
-119.0	49.05	BC-10	ROCK CREEK AREA	ROCK CREEK	VSBC10V	23	2	1947	11.1	1943	10.0	2018	-8.0	1941	-3.9	1922	-30.0	1921	-2.2	1978	1.0	1947	0.6	11.1	1947	10	1943	9.4	1973	9	2005	8.9	1925	2022-02-02T12:54:39Z	-8	2018	-3.9	1922	-3.9	1941	-2.5	2011	-1.7	1928	1	1978	0.6	1925	0.6
-119.0	49.05	BC-10	ROCK CREEK AREA	ROCK CREEK	VSBC10V	24	2	2005	10.5	1999	9.0	1922	-6.7	1921	7.8	1922	-30.0	1921	-2.2	2009	0.5	1999	0.5	10.5	2005	10	2015	9	1999	8.9	1932	8.9	1947	2022-02-02T12:54:39Z	-6.7	1922	-5	2011	-2.8	1936	-2.2	1928	-0.6	1933	0.5	1999	0.5	2009	0
-119.0	49.05	BC-10	ROCK CREEK AREA	ROCK CREEK	VSBC10V	25	2	2015	12.5	1974	12.2	1936	-8.9	1922	-2.8	1936	-30.0	1922	-26.7	1924	0.6	1921	-2.8	12.5	2015	12.2	1974	12	2010	11.5	2005	10	1999	2022-02-02T12:54:39Z	-8.9	1936	-5	2011	-2.8	1922	-2.2	1944	-2	2006	0.6	1924	0	1979	0
-119.0	49.05	BC-10	ROCK CREEK AREA	ROCK CREEK	VSBC10V	26	2	2016	11.5	1932	10.6	2011	-4.0	1922	-1.7	1922	-27.8	1921	-5.0	1924	1.1	1921	-5.0	11.5	2016	10.6	1932	10.5	2005	9.5	2004	9.5	2015	2022-02-02T12:54:39Z	-4	2011	-2	2014	-1.7	1922	-1	2009	0	1936	1.1	1924	0.6	1933	0.5
-119.0	49.05	BC-10	ROCK CREEK AREA	ROCK CREEK	VSBC10V	27	2	2016	15.5	2010	12.5	2019	-3.0	1976	-2.8	1922	-26.7	1921	-5.6	2010	2.0	1941	1.7	15.5	2016	12.5	2005	12.5	2010	12.2	1932	11	2006	2022-02-02T12:54:39Z	-3	2019	-2.8	1976	-2	2009	-0.6	1922	0	1944	2	2010	1.7	1924	1.7
-119.0	49.05	BC-10	ROCK CREEK AREA	ROCK CREEK	VSBC10V	28	2	1943	13.3	1926	11.1	1922	-0.6	1921	5.6	1922	-26.7	1921	0.6	1924	2.8	1921	0.6	13.3	1943	12.5	2008	11.1	1926	11	1999	11	2010	2022-02-02T12:54:39Z	-0.6	1922	0.6	1933	1.5	2012	2.2	1931	2.2	1944	2.8	1924	1.7	1941	0.6
-119.0	49.05	BC-10	ROCK CREEK AREA	ROCK CREEK	VSBC10V	29	2	1980	10.0	1940	8.9	2012	3.0	2000	5.5	1928	-17.8	1924	-4.4	1980	0.5	1944	0.0	10	1980	9.5	2008	9	2004	8.9	1940	8.3	1924	2022-02-02T12:54:39Z	3	2012	5.5	2000	5.6	1928	6.7	1932	7.8	1936	0.5	1980	0	1944	-0.6
-119.0	49.05	BC-10	ROCK CREEK AREA	ROCK CREEK	VSBC10V	1	3	2013	12.0	1924	11.1	2014	-4.0	1922	-1.7	1922	-25.6	1921	-6.1	1941	1.7	1931	0.6	12	2013	11.1	1924	11	2010	10	1943	10	1973	2022-02-02T12:54:39Z	-4	2014	-1.7	1922	-0.5	2011	1	2001	1.7	1930	1.7	1941	0.6	1927	0.6
-119.0	49.05	BC-10	ROCK CREEK AREA	ROCK CREEK	VSBC10V	2	3	1940	12.8	1929	11.7	2014	-2.0	1980	0.0	1922	-20.0	1921	-7.2	1941	1.7	1940	0.6	12.8	1940	12	2010	11.7	1929	11.5	2016	11.1	1941	2022-02-02T12:54:39Z	-2	2014	0	1922	0	1980	0.6	1976	1	2019	1.7	1941	0.6	1925	0.6
-119.0	49.05	BC-10	ROCK CREEK AREA	ROCK CREEK	VSBC10V	3	3	1929	15.0	1924	11.1	1976	-4.4	1932	2.2	2019	-20.5	1976	-19.4	2016	1.5	1938	1.1	15	1929	13.3	1936	12.8	1931	11.5	2005	11.1	1924	2022-02-02T12:54:39Z	-4.4	1976	0	2014	0	2019	2	2004	2.2	1932	1.5	2016	1.1	1938	1
-119.0	49.05	BC-10	ROCK CREEK AREA	ROCK CREEK	VSBC10V	4	3	2016	15.0	2005	14.5	1976	-2.8	1947	-2.8	2019	-24.0	1928	-19.4	1931	2.8	1925	0.0	15	2016	14.5	2005	13	2010	13	2012	12.2	1941	2022-02-02T12:54:39Z	-2.8	1947	-2.8	1976	-0.6	1939	-0.5	2019	0	1932	2.8	1931	2	2010	1
-119.0	49.05	BC-10	ROCK CREEK AREA	ROCK CREEK	VSBC10V	5	3	1924	16.1	1921	8.3	1945	-6.1	1939	-3.3	1939	-20.0	1922	-12.8	2016	2.0	2012	1.0	16.1	1924	15	2010	13.5	2005	13.3	1974	13	2015	2022-02-02T12:54:39Z	-6.1	1945	-3.3	1939	-2.8	1976	0	1943	1.5	2019	2	2016	1	2007	1
-119.0	49.05	BC-10	ROCK CREEK AREA	ROCK CREEK	VSBC10V	6	3	2010	15.0	2005	14.5	1922	0.0	1921	7.8	1922	-18.9	1921	-8.9	2014	1.0	1979	1.0	15	2010	14.5	2005	14.5	2016	13.9	1924	13.3	1941	2022-02-02T12:54:39Z	0	1922	0.5	2002	1.1	1945	2.2	1935	2.8	1933	1	1979	1	2014	0.5
-119.0	49.05	BC-10	ROCK CREEK AREA	ROCK CREEK	VSBC10V	7	3	2005	19.5	1973	13.3	2002	-3.0	1943	0.0	1932	-17.2	1926	-10.6	2004	2.0	1979	1.0	19.5	2005	19	2015	13.3	1973	13	2010	13	2014	2022-02-02T12:54:39Z	-3	2002	0	1943	0.6	1944	2	2017	2.2	1923	2	2004	1	1979	1
-119.0	49.05	BC-10	ROCK CREEK AREA	ROCK CREEK	VSBC10V	8	3	2015	20.0	2005	15.0	2002	0.0	1932	2.2	1932	-20.0	1922	-13.9	2004	1.0	1924	0.6	20	2015	15	2005	14.5	2004	13.9	1934	13.3	1973	2022-02-02T12:54:39Z	0	2002	1	2006	1	2009	2.2	1932	2.5	2003	1	2004	0.6	1924	0
-119.0	49.05	BC-10	ROCK CREEK AREA	ROCK CREEK	VSBC10V	9	3	2015	20.5	2014	17.0	2003	1.0	2002	1.0	1932	-22.2	1927	-12.2	1977	1.7	1973	0.6	20.5	2015	17	2014	16.1	1944	15.5	2005	15	2004	2022-02-02T12:54:39Z	1	2002	1	2003	2	2009	2.2	1932	2.2	1937	1.7	1977	1.5	2000	1.5
-119.0	49.05	BC-10	ROCK CREEK AREA	ROCK CREEK	VSBC10V	10	3	2015	19.5	2005	18.0	2009	-3.0	1935	0.6	1932	-19.4	1926	-8.9	1929	2.2	1922	-0.6	19.5	2015	18	2005	16	2004	16	2014	15	1934	2022-02-02T12:54:39Z	-3	2009	0.6	1935	2.2	1922	2.2	1939	3.9	1932	2.2	1929	1	2000	1
-119.0	49.05	BC-10	ROCK CREEK AREA	ROCK CREEK	VSBC10V	11	3	1930	17.2	1926	11.1	2009	0.5	1922	1.7	2009	-17.5	1932	-16.7	2007	3.5	1977	1.7	17.2	1930	17	2015	16.7	1934	16.5	2007	15	2004	2022-02-02T12:54:39Z	0.5	2009	1.7	1922	2.2	1921	2.8	1935	3.3	1976	3.5	2007	2.5	2015	1.7
-119.0	49.05	BC-10	ROCK CREEK AREA	ROCK CREEK	VSBC10V	12	3	2015	19.0	2007	19.0	1975	0.6	1921	1.7	1932	-20.0	1921	-18.3	2016	4.5	2007	3.0	19	2007	19	2015	16.7	1934	16	2004	15.5	2001	2022-02-02T12:54:39Z	0.6	1975	1.7	1921	2.8	1944	2.8	1973	3.9	1939	4.5	2016	3	2007	1
-119.0	49.05	BC-10	ROCK CREEK AREA	ROCK CREEK	VSBC10V	13	3	2003	16.5	1929	15.0	1921	-2.8			1922	-18.3	1921	-16.1	2003	6.0	2001	1.0	16.5	2003	15.5	2013	15.5	2015	15	1926	15	1929	2022-02-02T12:54:39Z	-2.8	1921	2.2	1939	3.9	1932	3.9	1944	4.4	1922	6	2003	1	1999	1
-119.0	49.05	BC-10	ROCK CREEK AREA	ROCK CREEK	VSBC10V	14	3	1934	18.9	1926	15.6	1921	1.7			1921	-13.9			2015	4.0	2013	4.0	18.9	1934	17	2004	17	2015	16	1979	15.6	1926	2022-02-02T12:54:39Z	1.7	1921	3.3	1932	3.9	1939	4	2009	4.4	1946	4	2013	4	2015	3
-119.0	49.05	BC-10	ROCK CREEK AREA	ROCK CREEK	VSBC10V	15	3	1941	17.8	1926	15.6	1943	2.2	1921	2.2	1921	-10.6			1940	1.1	1931	0.6	17.8	1941	17.2	1947	17	2005	16.5	2010	16.5	2013	2022-02-02T12:54:39Z	2.2	1921	2.2	1943	3	2001	3.3	1974	4.4	1923	1.1	1940	1	2003	1
-119.0	49.05	BC-10	ROCK CREEK AREA	ROCK CREEK	VSBC10V	16	3	1947	19.4	1941	18.9	2002	1.0	1943	2.2	1943	-13.3	1923	-10.0	2003	2.5	2000	2.0	19.4	1947	18.9	1941	18	2010	15.6	1973	15.5	2014	2022-02-02T12:54:39Z	1	2002	2.2	1943	3.3	1923	4.4	1945	4.4	1976	2.5	2003	2	1979	2
-119.0	49.05	BC-10	ROCK CREEK AREA	ROCK CREEK	VSBC10V	17	3	1947	19.4	1930	17.8	2002	1.5	1943	3.3	1943	-13.9	1922	-11.7	2014	2.0	2007	1.0	19.4	1947	17.8	1930	16.1	1941	16.1	1974	14.5	2004	2022-02-02T12:54:39Z	1.5	2002	3.3	1943	3.9	1945	4.5	2009	5	1922	2	2014	1.5	2015	1
-119.0	49.05	BC-10	ROCK CREEK AREA	ROCK CREEK	VSBC10V	18	3	1930	20.0	1929	16.1	2002	-4.0	1943	0.6	2019	-13.0	1943	-11.7	2007	4.0	1931	2.8	20	1930	18.9	1947	18.5	2015	17.2	1974	16.5	2004	2022-02-02T12:54:39Z	-4	2002	0.6	1943	4.4	1922	5	1923	5	2009	4	2007	2.8	1931	1.1
-119.0	49.05	BC-10	ROCK CREEK AREA	ROCK CREEK	VSBC10V	19	3	1947	20.6	1929	17.2	2002	0.0	1935	4.4	1943	-10.0	1923	-10.0	2001	3.5	1945	1.1	20.6	1947	19.5	1999	17.2	1929	16.5	1979	16	2010	2022-02-02T12:54:39Z	0	2002	4.4	1935	5	1921	5	1937	5.6	1945	3.5	2001	2	2007	1.5
-119.0	49.05	BC-10	ROCK CREEK AREA	ROCK CREEK	VSBC10V	20	3	1999	21.0	1940	19.4	2002	-2.5	1937	1.7	1922	-12.8	1921	-7.8	2015	5.0	2003	2.0	21	1999	19.4	1940	18.9	1947	17	2019	16.7	1934	2022-02-02T12:54:39Z	-2.5	2002	1.7	1937	3.9	1935	5	1942	5.6	1923	5	2015	2	2003	1.7
-119.0	49.05	BC-10	ROCK CREEK AREA	ROCK CREEK	VSBC10V	21	3	1999	20.0	1940	18.9	1975	3.9	1944	5.0	1938	-8.9	1924	-7.8	2015	5.0	1947	3.9	20	1999	19.5	2004	18.9	1940	17	1978	16.5	2000	2022-02-02T12:54:39Z	3.9	1975	5	1923	5	1944	5	2014	6.1	1935	5	2015	3.9	1947	2.5
-119.0	49.05	BC-10	ROCK CREEK AREA	ROCK CREEK	VSBC10V	22	3	2004	22.5	2001	19.0	1938	3.3	1933	4.4	1935	-10.0	1924	-8.3	2003	5.0	1941	3.9	22.5	2004	19.5	2019	19	2001	18.3	1926	17	1979	2022-02-02T12:54:39Z	3.3	1938	4.4	1932	4.4	1933	5.6	1923	5.6	1976	5	2003	3.9	1941	2.5
-119.0	49.05	BC-10	ROCK CREEK AREA	ROCK CREEK	VSBC10V	23	3	1979	20.0	1940	18.9	1922	3.9	1921	7.8	1936	-8.9	1922	-8.3	2015	4.0	1977	3.3	20	1979	18.9	1940	18	2001	18	2004	17.8	1926	2022-02-02T12:54:39Z	3.9	1922	4.4	1923	5	1932	6.1	1933	6.7	1936	4	2015	3.3	1977	2.2
-119.0	49.05	BC-10	ROCK CREEK AREA	ROCK CREEK	VSBC10V	24	3	1940	18.9	1925	15.6	2018	3.5	2017	4.0	1922	-12.8	1921	0.6	2007	6.0	2002	5.0	18.9	1940	18.3	1941	18	1979	17	1999	17	2010	2022-02-02T12:54:39Z	3.5	2018	4	2017	4.4	1930	5.6	1922	5.6	1923	6	2007	5	2002	2.8
-119.0	49.05	BC-10	ROCK CREEK AREA	ROCK CREEK	VSBC10V	25	3	2019	19.0	1941	17.8	1975	3.9	1944	4.4	1922	-14.4	1921	0.6	2007	6.0	1999	5.0	19	2019	17.8	1941	16	2002	15.6	1973	14.5	2007	2022-02-02T12:54:39Z	3.9	1975	4.4	1944	5	1935	5.6	1945	6.1	1921	6	2007	5	1999	3
-119.0	49.05	BC-10	ROCK CREEK AREA	ROCK CREEK	VSBC10V	26	3	1930	19.4	1923	15.6	1944	2.8	1935	4.4	1975	-11.7	1935	-11.1	2004	4.0	2001	3.0	19.4	1930	16.5	2000	16.5	2013	16	2014	15.6	1923	2022-02-02T12:54:39Z	2.8	1944	4.4	1935	6	2005	6	2018	6.1	1931	4	2004	3	1999	3
-119.0	49.05	BC-10	ROCK CREEK AREA	ROCK CREEK	VSBC10V	27	3	1930	21.7	1923	18.3	1936	1.1	1931	2.8	1935	-12.2	1931	-6.1	2015	5.5	1930	3.9	21.7	1930	20	2015	19.4	1941	18.3	1923	17.5	2013	2022-02-02T12:54:39Z	1.1	1936	2.8	1931	6.5	2005	6.7	1922	7	2002	5.5	2015	3.9	1930	3.3
-119.0	49.05	BC-10	ROCK CREEK AREA	ROCK CREEK	VSBC10V	28	3	1930	25.0	1923	17.8	1931	2.8	1922	6.1	1936	-10.6	1927	-5.0	2015	5.0	1943	4.4	25	1930	23.5	2016	21.7	1941	18.9	1947	18	2015	2022-02-02T12:54:39Z	2.8	1931	3.3	1936	4.5	2008	6.1	1922	6.5	1979	5	2015	4.4	1943	3.9
-119.0	49.05	BC-10	ROCK CREEK AREA	ROCK CREEK	VSBC10V	29	3	2004	22.5	1941	22.2	1936	0.6	1924	5.0	1936	-12.8	1924	-6.7	2010	4.5	1934	4.4	22.5	2004	22.2	1941	22	2016	20	1923	19	2013	2022-02-02T12:54:39Z	0.6	1936	5	1924	5	1938	6.7	1946	7.2	1929	4.5	2010	4.4	1934	3.3
-119.0	49.05	BC-10	ROCK CREEK AREA	ROCK CREEK	VSBC10V	30	3	2004	23.0	1930	21.1	1936	1.7	1935	7.2	1936	-13.3	1935	-11.1	1941	7.8	1940	3.9	23	2004	21.1	1923	21.1	1930	21	2013	20.6	1942	2022-02-02T12:54:39Z	1.7	1936	7.2	1929	7.2	1935	7.8	1924	7.8	1938	7.8	1941	5	1947	4.5
-119.0	49.05	BC-10	ROCK CREEK AREA	ROCK CREEK	VSBC10V	31	3	2016	24.0	2013	24.0	1936	1.7	1935	5.6	1936	-13.9	1935	-6.7	1947	3.9	1941	2.8	24	2013	24	2016	20	1930	20	2003	19	2000	2022-02-02T12:54:39Z	1.7	1936	4.5	2012	5.5	2001	5.6	1935	6.1	1976	3.9	1947	2.8	1941	2.2
-119.0	49.05	BC-10	ROCK CREEK AREA	ROCK CREEK	VSBC10V	1	4	2013	25.5	1941	22.2	1936	3.3	1935	5.0	1936	-12.2	1935	-12.2	1923	4.4	1921	2.8	25.5	2013	25	2016	22.2	1941	21.5	2000	20.6	1930	2022-02-02T12:54:39Z	3.3	1936	5	1935	7	2009	7.2	1975	7.8	1926	4.4	1923	4	2005	3.3
-119.0	49.05	BC-10	ROCK CREEK AREA	ROCK CREEK	VSBC10V	2	4	2000	22.0	1944	21.7	2003	5.5	1936	5.6	1936	-13.9	1935	-12.2	1941	5.6	1923	4.4	22	2000	21.7	1944	21.5	2013	21.1	1930	21	2004	2022-02-02T12:54:39Z	5.5	2003	5.6	1926	5.6	1936	6.5	2010	6.7	1922	5.6	1941	4.4	1923	3.5
-119.0	49.05	BC-10	ROCK CREEK AREA	ROCK CREEK	VSBC10V	3	4	2016	23.5	2000	23.5	1926	5.0	1921	8.9	1936	-10.6	1935	-10.6	1923	5.6	1922	1.7	23.5	2000	23.5	2016	23.3	1944	21.1	1925	20.6	1977	2022-02-02T12:54:39Z	5	1926	7.2	1975	7.8	1947	8	1999	8	2009	5.6	1923	4.4	1941	2.8
-119.0	49.05	BC-10	ROCK CREEK AREA	ROCK CREEK	VSBC10V	4	4	1944	23.3	1934	19.4	1924	6.1	1921	7.8	1936	-10.6	1935	-7.2	2019	4.0	2006	3.5	23.3	1944	21.7	1977	21.5	2004	19.4	1925	19.4	1934	2022-02-02T12:54:39Z	6.1	1924	6.7	1937	6.7	1947	7	1999	7.8	1921	4	2019	3.5	2006	3.3
-119.0	49.05	BC-10	ROCK CREEK AREA	ROCK CREEK	VSBC10V	5	4	1977	23.3	1934	21.7	1947	6.7	1928	6.7	1936	-10.0	1929	-6.7	1925	4.4	1923	1.7	23.3	1977	21.7	1925	21.7	1934	20.6	1942	19.4	1976	2022-02-02T12:54:39Z	6.7	1928	6.7	1947	7.2	1929	7.8	1974	8	2001	4.4	1925	4	2017	3.9
-119.0	49.05	BC-10	ROCK CREEK AREA	ROCK CREEK	VSBC10V	6	4	1977	26.1	1934	24.4	2011	7.0	1980	8.0	1929	-7.2	1928	-6.1	2013	7.0	2006	6.0	26.1	1977	24.4	1934	23.9	1925	23.9	1930	23.5	2004	2022-02-02T12:54:39Z	7	2011	8	1980	9.4	1928	9.4	1929	9.4	1945	7	2013	6	2006	5
-119.0	49.05	BC-10	ROCK CREEK AREA	ROCK CREEK	VSBC10V	7	4	1977	26.7	1934	25.6	1945	5.6	1929	7.8	1973	-7.8	1929	-6.7	1931	6.1	1924	4.4	26.7	1977	25.6	1934	25.5	2007	25	2016	24.5	2009	2022-02-02T12:54:39Z	5.6	1945	6	2018	7	2010	7.8	1929	9.4	1933	6.1	1931	4.4	1924	3.9
-119.0	49.05	BC-10	ROCK CREEK AREA	ROCK CREEK	VSBC10V	8	4	2016	29.0	1925	26.1	1922	7.2	1921	8.3	1929	-7.2	1921	-7.2	2003	6.0	1999	5.0	29	2016	26.1	1925	25.6	1934	24	2009	23.5	2007	2022-02-02T12:54:39Z	7.2	1922	8	2010	8.3	1921	8.3	1927	9.4	1933	6	2003	5	1943	5
-119.0	49.05	BC-10	ROCK CREEK AREA	ROCK CREEK	VSBC10V	9	4	1925	26.7	1921	17.8	1933	7.2	1929	8.3	1929	-7.2	1924	-5.0	2003	8.0	1976	5.6	26.7	1925	23.5	2016	23	2012	22.2	1926	22	2000	2022-02-02T12:54:39Z	7.2	1933	7.8	1945	8.3	1929	9	2010	9.4	1937	8	2003	6.5	2007	5.6
-119.0	49.05	BC-10	ROCK CREEK AREA	ROCK CREEK	VSBC10V	10	4	1925	24.4	1921	21.7	1946	7.8	1929	8.9	2010	-8.0	1929	-7.2	1941	6.1	1937	3.3	24.4	1925	23.9	1942	23.5	2016	22.2	1926	22.2	1973	2022-02-02T12:54:39Z	7.8	1946	8.9	1929	9.4	1945	9.5	2001	10	1933	6.1	1941	5.5	2013	5
-119.0	49.05	BC-10	ROCK CREEK AREA	ROCK CREEK	VSBC10V	11	4	1943	25.6	1925	23.9	1945	8.3	1929	8.3	2007	-6.0	1999	-6.0	2011	7.5	2006	5.0	25.6	1943	25	2004	24	2012	23.9	1925	23.3	1921	2022-02-02T12:54:39Z	8.3	1922	8.3	1929	8.3	1945	9	2005	9	2015	7.5	2011	5	1921	5
-119.0	49.05	BC-10	ROCK CREEK AREA	ROCK CREEK	VSBC10V	12	4	1943	28.3	1934	27.2	1944	6.1	1929	7.2	2011	-6.5	2001	-5.5	2012	7.0	1944	6.1	28.3	1943	27.2	1934	26	2004	24.4	1930	24.4	1932	2022-02-02T12:54:39Z	6.1	1944	7.2	1929	8	1979	8.3	1939	9	2009	7	2012	6.1	1944	6
-119.0	49.05	BC-10	ROCK CREEK AREA	ROCK CREEK	VSBC10V	13	4	1943	27.8	1930	24.4	2001	6.0	1922	6.7	1945	-5.6	1928	-5.6	2002	8.0	1977	6.7	27.8	1943	25.6	1947	24.4	1930	24	2008	23.9	1926	2022-02-02T12:54:39Z	6	2001	6.7	1922	8.3	1921	8.9	1942	8.9	1944	8	2002	6.7	1977	5
-119.0	49.05	BC-10	ROCK CREEK AREA	ROCK CREEK	VSBC10V	14	4	1943	26.7	1926	26.7	1921	3.3			1935	-7.2	1929	-5.6	2002	9.0	1930	8.9	26.7	1926	26.7	1943	25	1980	22.2	1936	21.1	1941	2022-02-02T12:54:39Z	3.3	1921	8.9	1922	9.5	2003	10	1937	10	1942	9	2002	8.9	1930	6.7
-119.0	49.05	BC-10	ROCK CREEK AREA	ROCK CREEK	VSBC10V	15	4	1926	28.3	1923	22.8	1976	4.4	1921	7.2	1934	-7.2	1924	-6.1	1941	6.7	1930	5.6	28.3	1926	24.4	1936	24.4	1943	22.8	1923	21.5	2010	2022-02-02T12:54:39Z	4.4	1976	7.2	1921	7.8	1944	8	2005	10	1922	6.7	1941	5.6	1930	4.4
-119.0	49.05	BC-10	ROCK CREEK AREA	ROCK CREEK	VSBC10V	16	4	1936	28.3	1923	25.6	2012	8.0	1933	8.9	1945	-5.6	1933	-4.4	1926	8.3	1925	7.8	28.3	1936	25.6	1923	24.4	1926	24	2010	23.3	1943	2022-02-02T12:54:39Z	8	2012	8.9	1933	10	1922	10	2006	10.5	1978	8.3	1926	7.8	1925	5
-119.0	49.05	BC-10	ROCK CREEK AREA	ROCK CREEK	VSBC10V	17	4	1936	30.0	1926	25.6	1979	7.0	1932	8.9	1945	-7.8	1931	-7.8	1923	7.2	1921	0.6	30	1936	25.6	1926	25	1999	25	2016	24	1980	2022-02-02T12:54:39Z	7	1979	8	2011	8.9	1932	9	2003	10	1931	7.2	1923	5.6	1925	5.5
-119.0	49.05	BC-10	ROCK CREEK AREA	ROCK CREEK	VSBC10V	18	4	2016	29.0	1934	25.0	1927	7.2	1921	8.3	1931	-7.8	1929	-3.9	2010	7.5	1938	6.7	29	2016	25	1934	24.4	1936	24	2010	23.9	1926	2022-02-02T12:54:39Z	7.2	1927	8.3	1921	8.3	1928	10	2011	10.6	1973	7.5	2010	6.7	1938	6.5
-119.0	49.05	BC-10	ROCK CREEK AREA	ROCK CREEK	VSBC10V	19	4	2016	30.5	1934	28.3	1927	3.9	1924	10.6	1924	-7.8	1923	-2.2	1947	8.3	1946	6.1	30.5	2016	28.3	1934	23.9	1942	23.5	2015	23	2000	2022-02-02T12:54:39Z	3.9	1927	5	2008	6	1979	9.4	1928	9.4	1932	8.3	1947	8	1980	7.5
-119.0	49.05	BC-10	ROCK CREEK AREA	ROCK CREEK	VSBC10V	20	4	2016	32.0	1942	28.3	2008	8.5	1943	8.9	1927	-10.0	1924	-7.8	1980	9.5	1947	4.4	32	2016	28.3	1942	27	2010	26.7	1934	26.5	2015	2022-02-02T12:54:39Z	8.5	2008	8.9	1943	9.4	1976	10	1923	10	1946	9.5	1980	6.5	2009	5.5
-119.0	49.05	BC-10	ROCK CREEK AREA	ROCK CREEK	VSBC10V	21	4	1934	31.7	1930	22.8	1937	8.9	1935	11.1	1931	-7.2	1927	-7.2	1930	8.3	1926	2.2	31.7	1934	28	2016	26	2009	26	2010	26	2015	2022-02-02T12:54:39Z	8.9	1937	9	2011	10	1946	10	1976	10	2008	8.3	1930	7	1980	6
-119.0	49.05	BC-10	ROCK CREEK AREA	ROCK CREEK	VSBC10V	22	4	1934	31.7	1930	23.9	1935	10.0	1932	12.8	2013	-6.0	1931	-5.6	2016	7.5	2000	7.0	31.7	1934	29	2012	25.5	1980	25	1941	24	2005	2022-02-02T12:54:39Z	10	1935	10.5	2006	10.5	2014	10.6	1942	11.5	2008	7.5	2016	7	2000	6.1
-119.0	49.05	BC-10	ROCK CREEK AREA	ROCK CREEK	VSBC10V	23	4	2012	29.5	1934	29.4	2008	7.0	2002	10.0	1924	-8.3	1923	-2.8	2003	9.0	1930	7.2	29.5	2012	29.4	1934	25	1980	25	2005	23.3	1931	2022-02-02T12:54:39Z	7	2008	10	1921	10	1924	10	2002	11.1	1932	9	2003	7.2	1930	6.7
-119.0	49.05	BC-10	ROCK CREEK AREA	ROCK CREEK	VSBC10V	24	4	1977	32.2	1934	28.3	1944	8.3	1942	8.3	1924	-8.9	1921	-3.9	1980	10.0	1974	7.2	32.2	1977	28.3	1934	26.5	1999	26.1	1929	26	2005	2022-02-02T12:54:39Z	8.3	1942	8.3	1944	10	1975	10	2008	11.1	1921	10	1980	9	2005	8.5
-119.0	49.05	BC-10	ROCK CREEK AREA	ROCK CREEK	VSBC10V	25	4	1977	31.7	1946	28.9	1921	7.8			1924	-9.4	1922	-3.3	1974	7.8	1934	6.1	31.7	1977	28.9	1946	28.5	2005	27.2	1934	26.5	2001	2022-02-02T12:54:39Z	7.8	1921	10	2015	11.7	1944	12	2014	12.2	1975	7.8	1974	6.1	1934	5.6
-119.0	49.05	BC-10	ROCK CREEK AREA	ROCK CREEK	VSBC10V	26	4	2005	29.5	1926	27.8	2017	11.5	2014	11.5	1924	-7.8	1922	-3.9	1946	8.3	1940	7.2	29.5	2005	27.8	1926	27.5	2004	26.5	2018	26.1	1941	2022-02-02T12:54:39Z	11.5	2014	11.5	2017	12.2	1936	12.5	2012	13.9	1921	8.3	1946	8	1978	8
-119.0	49.05	BC-10	ROCK CREEK AREA	ROCK CREEK	VSBC10V	27	4	1926	29.4	1924	25.0	2014	10.5	2011	13.0	1924	-5.6	1921	-3.9	1978	11.0	1941	6.7	29.4	1926	28.5	1980	27	1979	26.7	1931	26.1	1947	2022-02-02T12:54:39Z	10.5	2014	13	1999	13	2011	13.3	1921	14	2017	11	1978	8	2010	6.7
-119.0	49.05	BC-10	ROCK CREEK AREA	ROCK CREEK	VSBC10V	28	4	1939	30.6	1926	30.0	2009	10.5	1929	11.7	1935	-7.2	1925	-5.0	2001	9.0	1978	9.0	30.6	1939	30	1926	27	1979	27	2015	26.7	1931	2022-02-02T12:54:39Z	10.5	2009	11	2011	11.7	1928	11.7	1929	12.8	1922	9	1978	9	2001	8
-119.0	49.05	BC-10	ROCK CREEK AREA	ROCK CREEK	VSBC10V	29	4	1926	31.7	1925	25.6	1940	10.0	1921	11.7	1935	-6.7	1928	-3.9	1939	8.9	1923	5.0	31.7	1926	28.9	1931	28	2015	26.7	1941	26.5	2006	2022-02-02T12:54:39Z	10	1940	10.5	2013	11	2001	11.1	1943	11.7	1921	8.9	1939	8.5	1980	8.3
-119.0	49.05	BC-10	ROCK CREEK AREA	ROCK CREEK	VSBC10V	30	4	1931	26.7	1926	25.0	2012	9.5	1927	10.6	1923	-5.6	1921	-5.0	2012	8.0	1974	7.8	26.7	1931	26.5	2014	26.1	1941	26	1979	25	1926	2022-02-02T12:54:39Z	9.5	2012	10.6	1927	11.7	1923	12.2	1940	12.5	2013	8	2012	7.8	1974	7.2
-119.0	49.05	BC-10	ROCK CREEK AREA	ROCK CREEK	VSBC10V	1	5	2014	29.5	2004	28.0	1974	10.0	1927	10.0	1935	-6.7	1928	-3.9	1941	10.6	1938	9.4	29.5	2014	28	2004	27.5	1980	26.7	1937	25.6	1976	2022-02-02T12:54:39Z	10	1927	10	1974	10.6	1928	12.2	1933	12.8	1923	10.6	1941	9.4	1938	8
-119.0	49.05	BC-10	ROCK CREEK AREA	ROCK CREEK	VSBC10V	2	5	1937	29.4	1924	27.8	1942	10.6	1928	12.2	1935	-5.6	1923	-5.6	1941	10.6	1931	9.4	29.4	1937	29	2014	29	2016	27.8	1924	26.7	1945	2022-02-02T12:54:39Z	10.6	1942	11	1999	12	2007	12.2	1923	12.2	1928	10.6	1941	9.4	1931	9
-119.0	49.05	BC-10	ROCK CREEK AREA	ROCK CREEK	VSBC10V	3	5	1937	30.0	1935	24.4	2012	10.0	2010	10.0	1929	-6.1	1923	-5.0	1941	9.4	1926	8.3	30	1937	28	2016	27.5	2014	27	2004	26.7	1945	2022-02-02T12:54:39Z	10	2010	10	2012	11.1	1938	12.2	1941	12.8	1977	9.4	1941	8.3	1926	7.8
-119.0	49.05	BC-10	ROCK CREEK AREA	ROCK CREEK	VSBC10V	4	5	1980	29.5	1946	28.3	1940	9.4	1933	10.6	2011	-3.0	2010	-3.0	1979	9.5	1945	7.2	29.5	1980	29	2017	28.3	1946	26.7	1931	26	2004	2022-02-02T12:54:39Z	9.4	1940	10	2012	10.6	1933	10.6	1977	12	1999	9.5	1979	8	2016	7.2
-119.0	49.05	BC-10	ROCK CREEK AREA	ROCK CREEK	VSBC10V	5	5	1980	30.0	1944	27.2	1976	10.6	1930	10.6	1938	-3.9	1929	-1.7	2017	12.0	2016	9.0	30	1980	27.2	1944	26.7	1925	26.7	1947	25	1923	2022-02-02T12:54:39Z	10.6	1930	10.6	1976	11.7	1933	12.2	1977	12.8	1927	12	2017	9	2005	9
-119.0	49.05	BC-10	ROCK CREEK AREA	ROCK CREEK	VSBC10V	6	5	2013	31.0	1947	28.3	2002	6.5	2000	13.0	1937	-4.4	1930	-3.3	1980	11.0	1979	6.0	31	2013	29	2016	28.3	1947	28	2018	26.7	1925	2022-02-02T12:54:39Z	6.5	2002	13	2000	13	2003	13.3	1933	13.5	2009	11	1980	9.5	2005	8
-119.0	49.05	BC-10	ROCK CREEK AREA	ROCK CREEK	VSBC10V	7	5	2013	32.5	1947	31.7	2002	8.5	1931	12.8	1935	-4.4	1931	-3.3	1947	11.1	1932	4.4	32.5	2013	31.7	1947	31	2016	27.8	1923	26.7	1976	2022-02-02T12:54:39Z	8.5	2002	12.8	1931	13	1999	13	2009	13.3	1933	11.1	1947	8.5	2018	7.2
-119.0	49.05	BC-10	ROCK CREEK AREA	ROCK CREEK	VSBC10V	8	5	2013	31.5	1923	27.8	1922	10.0	1921	19.4	1927	-3.9	1924	-3.9	2005	10.0	1947	8.3	31.5	2013	27.8	1923	27.5	2007	27.5	2018	25.6	1924	2022-02-02T12:54:39Z	10	1922	10.5	1999	11.5	2002	11.7	1926	11.7	1933	10	2005	8.3	1947	6.7
-119.0	49.05	BC-10	ROCK CREEK AREA	ROCK CREEK	VSBC10V	9	5	2013	32.0	1924	28.9	1999	11.0	1922	11.1	2006	-4.0	1934	-3.9	2018	11.5	1978	9.5	32	2013	28.9	1924	28.3	1940	27.5	2007	27.2	1976	2022-02-02T12:54:39Z	11	1999	11.1	1922	13.9	1943	13.9	1944	14	2002	11.5	2018	9.5	1978	8.3
-119.0	49.05	BC-10	ROCK CREEK AREA	ROCK CREEK	VSBC10V	10	5	2013	32.5	1924	30.6	1943	8.3	1937	10.0	1922	-4.4	1921	5.0	2018	9.5	2005	8.0	32.5	2013	30.6	1924	30	1931	29.4	1940	27.8	1936	2022-02-02T12:54:39Z	8.3	1943	10	1937	10.6	1942	11.1	1935	13.3	1922	9.5	2018	8	1980	8
-119.0	49.05	BC-10	ROCK CREEK AREA	ROCK CREEK	VSBC10V	11	5	1924	32.2	1923	18.9	1942	6.7	1921	13.9	1973	-3.9	1935	-3.3	1940	8.9	1938	6.7	32.2	1924	31.7	1931	31.5	2013	26.7	1926	26.7	1928	2022-02-02T12:54:39Z	6.7	1942	10.5	2008	12	2004	12.8	1943	12.8	1977	8.9	1940	8	2013	8
-119.0	49.05	BC-10	ROCK CREEK AREA	ROCK CREEK	VSBC10V	12	5	1931	31.7	1924	31.1	1945	12.2	1943	13.3	1922	-3.3	1921	-2.8	1941	11.1	1929	8.9	31.7	1931	31.1	1924	29.5	2001	29	2018	27.8	1936	2022-02-02T12:54:39Z	12.2	1945	12.5	2009	13.3	1943	15	1980	15	2004	11.1	1941	10	2013	9.5
-119.0	49.05	BC-10	ROCK CREEK AREA	ROCK CREEK	VSBC10V	13	5	1924	32.2	1922	28.3	2008	13.0	1974	13.3	1922	-3.9	1921	-0.6	1931	14.4	1925	2.8	32.2	1924	31.1	1939	30	2018	29.4	1973	28.9	1931	2022-02-02T12:54:39Z	13	2008	13.3	1974	14	2009	14	2015	14.4	1942	14.4	1931	13	2001	11.1
-119.0	49.05	BC-10	ROCK CREEK AREA	ROCK CREEK	VSBC10V	14	5	1924	33.9	1922	26.1	1974	12.2	1945	12.8	1973	-1.7	1947	-0.6	1944	11.7	1941	10.0	33.9	1924	32.8	1939	32.8	1973	32	2012	31.7	1934	2022-02-02T12:54:39Z	12.2	1974	12.8	1945	13	1999	13	2017	14	2001	11.7	1944	11.5	2005	10
-119.0	49.05	BC-10	ROCK CREEK AREA	ROCK CREEK	VSBC10V	15	5	1973	33.3	1939	33.3	1980	10.0	1974	12.2	1943	-3.3	1932	-3.3	2005	10.0	1975	8.9	33.3	1939	33.3	1973	32.8	1924	32	2006	32	2018	2022-02-02T12:54:39Z	10	1980	12.2	1974	12.5	1978	13.9	1933	13.9	1942	10	2005	9.5	2011	8.9
-119.0	49.05	BC-10	ROCK CREEK AREA	ROCK CREEK	VSBC10V	16	5	2006	34.5	1973	30.6	2017	8.5	2011	9.5	1974	-2.2	1943	-2.2	1939	16.1	1927	8.3	34.5	2006	31.5	2008	31.5	2018	30.6	1973	29	2007	2022-02-02T12:54:39Z	8.5	2017	9.5	2011	11.1	1935	11.5	2001	12.2	1933	16.1	1939	10	2014	9
-119.0	49.05	BC-10	ROCK CREEK AREA	ROCK CREEK	VSBC10V	17	5	2006	34.5	1973	30.6	1938	11.1	1931	15.6	1943	-2.2	1942	-1.7	2015	11.0	1941	10.6	34.5	2006	33	2008	30.6	1924	30.6	1973	28.3	1929	2022-02-02T12:54:39Z	11.1	1938	11.5	1999	11.7	1974	12.5	2003	14	2001	11	2015	10.6	1941	10
-119.0	49.05	BC-10	ROCK CREEK AREA	ROCK CREEK	VSBC10V	18	5	2006	35.0	1924	30.0	1933	11.1	1927	11.1	1976	-2.2	1934	-1.7	2008	11.5	2006	9.0	35	2006	30	1924	29.4	1929	28.3	1921	28	2008	2022-02-02T12:54:39Z	11.1	1927	11.1	1933	13.9	1945	13.9	1947	15	1977	11.5	2008	10	2010	10
-119.0	49.05	BC-10	ROCK CREEK AREA	ROCK CREEK	VSBC10V	19	5	2006	29.5	1929	28.9	1933	11.1	1927	11.1	1931	-3.9	1922	0.0	1940	11.7	1925	11.1	29.5	2006	28.9	1928	28.9	1929	28.5	2015	28.3	1924	2022-02-02T12:54:39Z	11.1	1927	11.1	1933	12.5	2016	13.3	1934	13.3	1975	11.7	1940	11.1	1925	11
-119.0	49.05	BC-10	ROCK CREEK AREA	ROCK CREEK	VSBC10V	20	5	1928	31.1	1924	27.8	2010	10.5	1927	13.9	1977	-2.2	1939	-1.7	2006	14.0	2002	11.5	31.1	1928	30.6	1929	28.3	1935	28	1978	28	2015	2022-02-02T12:54:39Z	10.5	2010	13.9	1927	15	1945	15	1973	15.5	2003	14	2006	11.5	2002	11.5
-119.0	49.05	BC-10	ROCK CREEK AREA	ROCK CREEK	VSBC10V	21	5	1928	31.1	1924	28.3	2002	12.0	1922	12.2	1973	-3.3	1934	-3.3	1980	10.5	1925	9.4	31.1	1928	30	2015	29	2018	28.9	1929	28.9	1938	2022-02-02T12:54:39Z	12	2002	12.2	1922	14.4	1944	14.5	2010	16	2012	10.5	1980	10	2006	10
-119.0	49.05	BC-10	ROCK CREEK AREA	ROCK CREEK	VSBC10V	22	5	2015	31.5	2001	31.0	1944	8.9	1936	15.6	1922	-2.8	1921	5.6	1942	13.3	1928	11.7	31.5	2015	31	2001	31	2017	31	2018	30.6	1938	2022-02-02T12:54:39Z	8.9	1944	9.5	2002	11	2013	13.5	2004	15.6	1922	13.3	1942	11.7	1928	10
-119.0	49.05	BC-10	ROCK CREEK AREA	ROCK CREEK	VSBC10V	23	5	2001	33.5	1940	32.8	1944	7.2	1930	16.1	1922	-2.2	1921	1.7	1942	11.7	1928	8.3	33.5	2001	32.8	1940	32.5	2018	32.2	1941	31.1	1938	2022-02-02T12:54:39Z	7.2	1944	13	1980	13.5	2002	15	2013	15.5	2010	11.7	1942	11	2014	10.5
-119.0	49.05	BC-10	ROCK CREEK AREA	ROCK CREEK	VSBC10V	24	5	1934	32.8	1928	30.6	1978	9.0	1929	10.0	1935	-3.3	1932	-2.8	1942	12.8	1940	10.6	32.8	1934	32.5	1999	31.1	1938	31.1	1947	31	2001	2022-02-02T12:54:39Z	9	1978	10	1929	12.2	1932	13.5	1980	14.4	1926	12.8	1942	12	2001	11.7
-119.0	49.05	BC-10	ROCK CREEK AREA	ROCK CREEK	VSBC10V	25	5	1947	32.8	1928	31.7	1932	13.3	1929	17.8	1935	-3.9	1929	-3.3	2003	16.0	1942	12.2	32.8	1947	31.7	1928	31.1	1938	30.5	2001	30	1936	2022-02-02T12:54:39Z	13.3	1932	13.9	1973	15	1942	15	1978	15.5	2006	16	2003	12.2	1942	11.1
-119.0	49.05	BC-10	ROCK CREEK AREA	ROCK CREEK	VSBC10V	26	5	1934	33.3	1928	30.0	2011	8.5	1942	12.8	1932	-3.9	1924	-3.3	1946	10.0	1942	10.0	33.3	1934	33	2014	32.2	1936	32.2	1938	31.7	1947	2022-02-02T12:54:39Z	8.5	2011	12.8	1942	13.5	1980	13.9	1927	13.9	1973	10	1942	10	1946	9
-119.0	49.05	BC-10	ROCK CREEK AREA	ROCK CREEK	VSBC10V	27	5	1936	34.4	1934	32.2	1976	13.3	1927	13.3	1977	-1.7	1973	-1.1	1936	14.4	1930	12.8	34.4	1936	32.2	1934	30	2017	29.4	1944	29	2018	2022-02-02T12:54:39Z	13.3	1927	13.3	1976	13.9	1977	15	1923	15	1980	14.4	1936	12.8	1930	12.2
-119.0	49.05	BC-10	ROCK CREEK AREA	ROCK CREEK	VSBC10V	28	5	1934	36.7	1931	29.4	2004	13.0	1979	14.5	1921	-3.9			2002	11.5	2001	11.0	36.7	1934	32	2005	30	2018	29.4	1931	29.4	1936	2022-02-02T12:54:39Z	13	2004	14.5	1979	15	1941	15	1976	15.5	2011	11.5	2002	11	2001	9.5
-119.0	49.05	BC-10	ROCK CREEK AREA	ROCK CREEK	VSBC10V	29	5	1936	33.9	1934	32.2	1930	13.3	1925	16.7	1921	-2.2			1936	18.3	1934	10.0	33.9	1936	32.2	1934	32	2005	32	2017	31.7	1931	2022-02-02T12:54:39Z	13.3	1930	16	1978	16.1	1932	16.7	1923	16.7	1925	18.3	1936	13	2015	10.6
-119.0	49.05	BC-10	ROCK CREEK AREA	ROCK CREEK	VSBC10V	30	5	1936	38.9	1931	31.1	1934	15.0	1928	17.2	1926	-2.8	1924	-0.6	1936	15.6	1930	8.3	38.9	1936	32.8	1945	32.5	2017	31.1	1931	31	2005	2022-02-02T12:54:39Z	15	1934	16.7	1944	16.7	1976	17	2004	17.2	1928	15.6	1936	11.1	1941	11
-119.0	49.05	BC-10	ROCK CREEK AREA	ROCK CREEK	VSBC10V	31	5	1936	33.3	1922	30.0	1976	11.1	1941	16.1	1928	-2.8	1926	-2.2	1936	15.6	1935	7.8	33.3	1936	31	2007	30	1921	30	1922	29.5	2009	2022-02-02T12:54:39Z	11.1	1976	15	2005	16.1	1941	16.7	1923	17.5	1999	15.6	1936	13.3	1941	13
-119.0	49.05	BC-10	ROCK CREEK AREA	ROCK CREEK	VSBC10V	1	6	2007	33.0	1937	32.2	1976	13.3	1943	13.3	1933	-1.7	1921	2.2	1936	14.4	1930	8.9	33	2007	32.2	1937	31.7	1922	31.7	1924	31.1	1931	2022-02-02T12:54:39Z	13.3	1923	13.3	1943	13.3	1976	13.9	1932	13.9	1977	14.4	1936	12	2017	11.7
-119.0	49.05	BC-10	ROCK CREEK AREA	ROCK CREEK	VSBC10V	2	6	1937	34.4	1922	33.3	1923	10.6	1921	25.6	1933	-1.7	1926	3.9	2015	14.0	2007	12.0	34.4	1937	34	2007	33.3	1922	32	1978	30.5	1979	2022-02-02T12:54:39Z	10.6	1923	11.7	1976	12	1980	12.2	1929	13.3	1930	14	2015	12	2007	11.7
-119.0	49.05	BC-10	ROCK CREEK AREA	ROCK CREEK	VSBC10V	3	6	1922	34.4	1921	28.3	1939	13.9	1936	15.6	1925	-1.7	1924	4.4	1975	11.7	1937	11.7	34.4	1922	34	1978	33	1979	33	2007	31.1	1926	2022-02-02T12:54:39Z	13.9	1939	15	1980	15.6	1936	15.6	1977	16.7	1943	11.7	1937	11.7	1975	11
-119.0	49.05	BC-10	ROCK CREEK AREA	ROCK CREEK	VSBC10V	4	6	1978	35.5	1922	32.8	1980	15.0	1976	15.6	1937	0.0	1935	0.6	2007	14.0	1924	11.7	35.5	1978	33	2016	32.8	1922	31.5	2009	31.1	1931	2022-02-02T12:54:39Z	15	1980	15.5	2006	15.6	1974	15.6	1976	16	2010	14	2007	11.7	1924	10.6
-119.0	49.05	BC-10	ROCK CREEK AREA	ROCK CREEK	VSBC10V	5	6	2016	35.5	1978	32.0	2012	14.5	2005	14.5	1936	-1.7	1928	1.1	2007	14.0	1921	12.2	35.5	2016	32	1978	31.7	1931	31	2003	31	2009	2022-02-02T12:54:39Z	14.5	1980	14.5	2005	14.5	2012	15.5	2001	15.5	2008	14	2007	12.2	1921	12
-119.0	49.05	BC-10	ROCK CREEK AREA	ROCK CREEK	VSBC10V	6	6	2016	36.5	1977	33.9	2012	11.5	1946	12.2	1932	0.0	1924	5.0	1973	15.6	1945	12.2	36.5	2016	33.9	1977	32.8	1926	31.5	2015	31	2003	2022-02-02T12:54:39Z	11.5	2012	12.2	1946	14.5	2008	15	1999	15	2010	15.6	1973	12.2	1941	12.2
-119.0	49.05	BC-10	ROCK CREEK AREA	ROCK CREEK	VSBC10V	7	6	2016	35.5	2015	35.0	2012	12.5	1999	14.0	1974	-1.1	1933	0.0	2015	14.5	1942	12.2	35.5	2016	35	1931	35	1977	35	2015	32.8	1926	2022-02-02T12:54:39Z	12.5	2012	14	1999	14.4	1941	15	2002	15.5	2005	14.5	2015	12.2	1934	12.2
-119.0	49.05	BC-10	ROCK CREEK AREA	ROCK CREEK	VSBC10V	8	6	2015	35.0	1931	34.4	2012	10.5	2011	13.5	1979	0.5	1933	1.1	2006	14.0	1977	13.3	35	2015	34.4	1931	31.5	2003	30	1926	29.4	1932	2022-02-02T12:54:39Z	10.5	2012	13.5	2011	15	1941	15	2000	15.5	1999	14	2006	13.5	2016	13.3
-119.0	49.05	BC-10	ROCK CREEK AREA	ROCK CREEK	VSBC10V	9	6	2015	33.0	1934	30.6	2012	13.5	1933	15.0	1926	-0.6	1922	2.8	1931	14.4	1927	13.3	33	2015	30.6	1932	30.6	1934	29.4	1944	29	1979	2022-02-02T12:54:39Z	13.5	2012	15	1933	16	1980	16	2018	16.7	1942	14.4	1931	13.3	1927	12.2
-119.0	49.05	BC-10	ROCK CREEK AREA	ROCK CREEK	VSBC10V	10	6	1934	33.3	1932	31.1	1937	13.3	1924	19.4	1933	-5.0	1932	2.8	1923	13.3	1921	4.4	33.3	1934	33	1979	33	2015	31.7	1944	31.1	1932	2022-02-02T12:54:39Z	13.3	1937	15.5	2008	17	1999	17	2017	17	2018	13.3	1923	12.5	1979	12.2
-119.0	49.05	BC-10	ROCK CREEK AREA	ROCK CREEK	VSBC10V	11	6	1934	35.0	1932	34.4	2001	13.5	2000	15.0	1933	-2.2	1926	2.2	1936	12.2	1929	10.0	35	1934	34.4	1932	34	1979	32.2	1940	31.7	1941	2022-02-02T12:54:39Z	13.5	2001	15	2000	15	2016	16.7	1942	17	2004	12.2	1936	10.6	1940	10.5
-119.0	49.05	BC-10	ROCK CREEK AREA	ROCK CREEK	VSBC10V	12	6	1932	35.0	1922	30.0	2001	13.0	1945	13.9	1945	-1.1	1926	-0.6	1936	11.7	1927	11.1	35	1932	34.4	1940	33.3	1933	32.8	1974	32.2	1934	2022-02-02T12:54:39Z	13	2001	13.9	1945	17.8	1942	18.3	1925	18.5	2000	11.7	1936	11.1	1927	11.1
-119.0	49.05	BC-10	ROCK CREEK AREA	ROCK CREEK	VSBC10V	13	6	1933	37.2	1932	32.8	2014	16.0	1945	16.1	1930	0.0	1922	3.9	1941	13.9	1927	12.8	37.2	1933	32.8	1932	32.2	1930	32.2	1974	31.7	1934	2022-02-02T12:54:39Z	16	2014	16.1	1923	16.1	1945	16.7	1944	17.2	1925	13.9	1941	13.3	1975	12.8
-119.0	49.05	BC-10	ROCK CREEK AREA	ROCK CREEK	VSBC10V	14	6	1933	37.2	1930	31.1	2016	14.0	2005	16.5	1979	0.5	1976	1.7	1931	13.9	1929	11.7	37.2	1933	35	1974	32	2002	31.7	1934	31.5	1999	2022-02-02T12:54:39Z	14	2016	16.5	2005	16.7	1929	17.2	1923	18	2006	13.9	1931	12.5	2006	12.2
-119.0	49.05	BC-10	ROCK CREEK AREA	ROCK CREEK	VSBC10V	15	6	1933	35.0	1932	32.8	1976	14.4	1928	15.6	1945	0.6	1921	1.1	1931	13.3	1924	11.1	35	1933	33	1999	32.8	1932	32.5	2002	31.7	1974	2022-02-02T12:54:39Z	14.4	1976	15	2014	15	2017	15.6	1928	16	1978	13.3	1931	12.8	1933	12
-119.0	49.05	BC-10	ROCK CREEK AREA	ROCK CREEK	VSBC10V	16	6	1974	35.0	1940	30.6	1979	13.0	1939	15.0	1928	0.0	1921	1.7	1999	14.5	1931	14.4	35	1974	32	2015	30.6	1940	29.5	1999	29.5	2003	2022-02-02T12:54:39Z	13	1979	13.5	2010	15	1939	15	2011	16.1	1929	14.5	1999	14.4	1931	13.3
-119.0	49.05	BC-10	ROCK CREEK AREA	ROCK CREEK	VSBC10V	17	6	1974	34.4	1934	31.7	2005	15.0	1929	15.6	1932	0.0	1928	1.1	2005	13.5	1980	13.5	34.4	1974	32	2003	31.7	1934	31.1	1977	31	2015	2022-02-02T12:54:39Z	15	2005	15.6	1929	16.7	1937	17.5	2010	17.8	1941	13.5	1980	13.5	2005	12.2
-119.0	49.05	BC-10	ROCK CREEK AREA	ROCK CREEK	VSBC10V	18	6	1940	35.0	1925	27.8	1941	11.7	1937	13.9	1973	-0.6	1933	1.7	2015	13.0	2013	13.0	35	1940	34.4	1974	31	2018	30.5	1979	28	2003	2022-02-02T12:54:39Z	11.7	1941	13	2016	13.9	1937	14	2002	17.5	2005	13	2013	13	2015	12.8
-119.0	49.05	BC-10	ROCK CREEK AREA	ROCK CREEK	VSBC10V	19	6	1974	35.6	1940	32.2	1943	13.9	1941	16.7	1933	1.7	1932	4.4	2003	12.0	1975	11.7	35.6	1974	34.4	1977	32.2	1940	30.6	1925	30.5	2018	2022-02-02T12:54:39Z	13.9	1943	15	2013	16.7	1937	16.7	1941	17.2	1942	12	2003	11.7	1975	10.6
-119.0	49.05	BC-10	ROCK CREEK AREA	ROCK CREEK	VSBC10V	20	6	1925	33.9	1922	30.6	2013	13.5	2003	15.0	1935	1.1	1924	2.2	1977	15.6	1975	13.9	33.9	1925	32.2	1938	32.2	1974	32	2018	31	2001	2022-02-02T12:54:39Z	13.5	2013	15	2003	18.3	1937	18.9	1941	18.9	1943	15.6	1977	14	2017	13.9
-119.0	49.05	BC-10	ROCK CREEK AREA	ROCK CREEK	VSBC10V	21	6	1938	36.1	1936	31.1	1943	16.1	1930	17.8	1933	1.1	1929	4.4	1937	13.3	1932	12.8	36.1	1938	35	1973	35	2005	33	2004	31.5	2018	2022-02-02T12:54:39Z	16.1	1943	16.5	2003	17.5	2013	17.8	1930	18.9	1976	13.3	1937	13	2018	12.8
-119.0	49.05	BC-10	ROCK CREEK AREA	ROCK CREEK	VSBC10V	22	6	1973	38.3	1936	35.6	2009	16.5	1976	16.7	1924	1.7	1922	10.0	1938	16.7	1927	13.9	38.3	1973	35.6	1936	34	2004	31.7	1941	31.5	2002	2022-02-02T12:54:39Z	16.5	2009	16.7	1943	16.7	1976	18	2003	18.3	1946	16.7	1938	14	1978	13.9
-119.0	49.05	BC-10	ROCK CREEK AREA	ROCK CREEK	VSBC10V	23	6	2004	37.0	1936	35.6	1972	16.1	1946	16.1	1934	-0.6	1922	1.7	1973	15.0	1926	13.3	37	2004	35.6	1936	33.3	1938	31.7	1921	31.7	1932	2022-02-02T12:54:39Z	16.1	1946	16.1	1972	17.8	1937	19.4	1942	19.4	1943	15	1973	13.3	1926	13
-119.0	49.05	BC-10	ROCK CREEK AREA	ROCK CREEK	VSBC10V	24	6	1940	35.0	1928	33.3	1946	15.6	1939	17.2	1934	1.1	1931	4.4	1929	18.3	1927	11.1	35	1940	33.5	2004	33.3	1928	32.8	1925	32.8	1977	2022-02-02T12:54:39Z	15.6	1946	16	2014	17.2	1939	18	2016	18.3	1972	18.3	1929	15.6	1936	15.6
-119.0	49.05	BC-10	ROCK CREEK AREA	ROCK CREEK	VSBC10V	25	6	1925	37.2	1922	33.3	1975	15.0	1946	15.6	1943	2.8	1935	2.8	1926	15.0	1923	10.6	37.2	1925	35.6	1926	34.5	2017	34	2015	33.9	1928	2022-02-02T12:54:39Z	15	1975	15.6	1942	15.6	1946	16.7	1931	17.8	1972	15	1926	14.4	1938	14.4
-119.0	49.05	BC-10	ROCK CREEK AREA	ROCK CREEK	VSBC10V	26	6	1925	36.7	1922	33.9	1975	12.8	1942	17.2	1976	1.7	1975	2.8	1940	15.6	1931	12.8	36.7	1925	36	2002	36	2015	35.5	1979	34.4	1926	2022-02-02T12:54:39Z	12.8	1975	14	2012	17.2	1942	17.8	1945	17.8	1947	15.6	1940	15	2004	12.8
-119.0	49.05	BC-10	ROCK CREEK AREA	ROCK CREEK	VSBC10V	27	6	2015	39.0	2006	37.0	1947	16.7	1931	17.8	1933	3.3	1921	3.3	2006	14.5	1928	14.4	39	2015	37	2006	35	1932	34.4	1925	34	1979	2022-02-02T12:54:39Z	16.7	1947	17	2005	17.8	1931	18.3	1945	18.3	1975	14.5	2006	14.4	1928	13
-119.0	49.05	BC-10	ROCK CREEK AREA	ROCK CREEK	VSBC10V	28	6	2015	40.5	1932	36.7	1975	18.3	1946	18.3	2000	1.0	1934	2.2	2002	17.0	1928	12.8	40.5	2015	36.7	1932	36.5	1979	35	1937	34.5	1978	2022-02-02T12:54:39Z	18.3	1946	18.3	1975	19.4	1947	20	1933	20	2001	17	2002	16	2015	13
-119.0	49.05	BC-10	ROCK CREEK AREA	ROCK CREEK	VSBC10V	29	6	1979	38.0	1939	35.0	1945	15.6	1931	16.7	1945	3.3	1936	3.9	2015	21.0	1941	16.1	38	1979	37	2008	35.5	2015	35	1937	35	1939	2022-02-02T12:54:39Z	15.6	1945	16	2007	16.7	1931	18.3	1935	20	1946	21	2015	16.1	1941	16
-119.0	49.05	BC-10	ROCK CREEK AREA	ROCK CREEK	VSBC10V	30	6	2008	37.0	1932	36.1	1935	13.3	1928	18.3	1927	0.6	1925	5.0	1937	17.2	1928	11.7	37	2008	36.1	1932	35.6	1924	35	1942	34.5	2016	2022-02-02T12:54:39Z	13.3	1935	17.8	1973	18.3	1928	21	1979	21.5	2018	17.2	1937	15.5	1979	15
-119.0	49.05	BC-10	ROCK CREEK AREA	ROCK CREEK	VSBC10V	1	7	1924	38.3	1923	32.8	1935	13.9	1930	15.6	1935	2.8	1929	3.9	1938	15.0	1922	15.0	38.3	1924	36.7	1942	35.5	2013	35	1940	33.9	1929	2022-02-02T12:54:39Z	13.9	1935	15.6	1930	17	1979	17.8	1976	19.5	2000	15	1922	15	1938	14
-119.0	49.05	BC-10	ROCK CREEK AREA	ROCK CREEK	VSBC10V	2	7	1924	40.0	1922	34.4	1999	14.0	1979	17.5	1972	0.0	1935	2.8	2013	14.0	1942	12.8	40	1924	37.5	2013	37.2	1942	37	2008	35.5	2015	2022-02-02T12:54:39Z	14	1999	17.5	1979	19	2018	19.5	2010	20	1921	14	2013	12.8	1924	12.8
-119.0	49.05	BC-10	ROCK CREEK AREA	ROCK CREEK	VSBC10V	3	7	2015	38.0	1942	37.8	2012	16.0	1999	17.0	1979	1.5	1921	2.8	1941	14.4	1936	14.4	38	2015	37.8	1942	36.7	1922	36.7	1924	35.5	2001	2022-02-02T12:54:39Z	16	2012	17	1999	18	2000	20	2018	20.6	1927	14.4	1924	14.4	1936	14.4
-119.0	49.05	BC-10	ROCK CREEK AREA	ROCK CREEK	VSBC10V	4	7	1975	37.2	1924	36.1	1999	15.0	1927	18.9	2012	3.5	1972	3.9	2008	15.5	2006	14.0	37.2	1975	36.1	1924	36	2015	35.6	1926	35	1942	2022-02-02T12:54:39Z	15	1999	16	2000	18.9	1927	20	1928	20	1977	15.5	2008	14	2006	14
-119.0	49.05	BC-10	ROCK CREEK AREA	ROCK CREEK	VSBC10V	5	7	1975	39.4	1926	37.2	1977	16.7	1935	21.1	1945	2.2	1933	3.9	2006	14.0	1998	14.0	39.4	1975	37.2	1926	36.5	2007	34.5	2017	34.5	2018	2022-02-02T12:54:39Z	16.7	1977	19	1980	21.1	1935	21.5	2016	21.7	1939	14	1998	14	2006	13.5
-119.0	49.05	BC-10	ROCK CREEK AREA	ROCK CREEK	VSBC10V	6	7	1975	35.6	1934	35.6	1944	17.8	1935	22.2	1977	1.1	1932	3.3	2009	16.5	2005	16.5	35.6	1934	35.6	1975	34.5	2007	34	2011	34	2017	2022-02-02T12:54:39Z	17.8	1944	22	2009	22.2	1935	22.2	1977	23	2000	16.5	2005	16.5	2009	16.1
-119.0	49.05	BC-10	ROCK CREEK AREA	ROCK CREEK	VSBC10V	7	7	2017	36.5	1975	34.4	2009	19.0	1923	19.4	1977	2.8	1930	3.3	1941	17.2	1926	15.6	36.5	2017	34.4	1933	34.4	1975	34	1978	34	2015	2022-02-02T12:54:39Z	19	2009	19.4	1923	20	2004	20.6	1935	21.7	1973	17.2	1941	15.6	1926	15
-119.0	49.05	BC-10	ROCK CREEK AREA	ROCK CREEK	VSBC10V	8	7	1931	36.1	1930	33.3	1972	17.8	1933	21.7	1944	1.7	1930	2.8	1938	15.0	1936	12.2	36.1	1931	36	2012	35	2015	35	2017	34.5	2001	2022-02-02T12:54:39Z	17.8	1972	21.5	2002	21.5	2005	21.5	2009	21.7	1933	15	1938	14	1998	13.9
-119.0	49.05	BC-10	ROCK CREEK AREA	ROCK CREEK	VSBC10V	9	7	1975	40.0	1931	37.8	1972	18.9	1946	22.2	1924	3.3	1921	3.3	2012	17.0	1998	14.0	40	1975	37.8	1931	37	2015	36	2010	35.6	1930	2022-02-02T12:54:39Z	18.9	1972	20.6	1974	21.5	2000	22.2	1946	24.5	2005	17	2012	14	1998	13.9
-119.0	49.05	BC-10	ROCK CREEK AREA	ROCK CREEK	VSBC10V	10	7	1975	40.0	1926	36.7	2005	18.5	1978	19.0	2016	1.5	1921	2.8	1930	17.8	1926	10.0	40	1975	36.7	1926	36	2001	36	2002	36	2015	2022-02-02T12:54:39Z	18.5	2005	19	1978	21	1980	21.1	1972	21.7	1943	17.8	1930	17.5	2015	17
-119.0	49.05	BC-10	ROCK CREEK AREA	ROCK CREEK	VSBC10V	11	7	1926	38.3	1925	34.4	1980	15.5	1942	15.6	1934	1.1	1932	1.1	1975	16.7	1937	15.6	38.3	1926	37.5	2002	36.7	1940	36.1	1930	35.6	1945	2022-02-02T12:54:39Z	15.5	1980	15.6	1942	17.8	1943	20	1974	21.5	1978	16.7	1975	15.6	1937	14.5
-119.0	49.05	BC-10	ROCK CREEK AREA	ROCK CREEK	VSBC10V	12	7	1940	40.6	1930	37.2	1972	18.3	1931	18.9	1932	2.8	1929	3.3	1975	18.3	1947	12.8	40.6	1940	37.5	2002	37.2	1926	37.2	1930	36.5	2014	2022-02-02T12:54:39Z	18.3	1972	18.9	1931	21.7	1942	22.2	1974	22.8	1943	18.3	1975	15	2011	14
-119.0	49.05	BC-10	ROCK CREEK AREA	ROCK CREEK	VSBC10V	13	7	1935	38.3	1930	37.2	2010	20.0	2009	21.5	1929	3.3	1924	5.6	2012	16.5	1937	15.6	38.3	1935	37.5	2014	37.2	1930	36.1	1938	36.1	1939	2022-02-02T12:54:39Z	20	2010	21.5	2009	22.2	1944	24.5	1998	25	2006	16.5	2012	15.6	1937	15
-119.0	49.05	BC-10	ROCK CREEK AREA	ROCK CREEK	VSBC10V	14	7	1935	37.8	1933	35.6	2011	18.0	1999	19.0	1921	3.9			2012	17.0	2002	17.0	37.8	1935	37.2	1938	36.1	1973	36	2007	35.6	1933	2022-02-02T12:54:39Z	18	2011	19	1999	21.1	1937	21.1	1946	21.7	1932	17	2002	17	2012	15.6
-119.0	49.05	BC-10	ROCK CREEK AREA	ROCK CREEK	VSBC10V	15	7	1941	37.8	1938	37.8	1999	22.0	1946	22.2	1932	4.4	1921	5.0	1947	15.6	1941	13.3	37.8	1938	37.8	1941	36.7	1933	36.1	1973	36	2014	2022-02-02T12:54:39Z	22	1999	22.2	1946	22.5	2016	23	1980	23.9	1943	15.6	1947	14.5	2012	14
-119.0	49.05	BC-10	ROCK CREEK AREA	ROCK CREEK	VSBC10V	16	7	1941	39.4	1938	38.3	1942	17.8	1924	23.3	1924	2.2	1922	3.9	2012	14.5	1945	14.4	39.4	1941	38.3	1938	37.8	1925	37	2014	37	2018	2022-02-02T12:54:39Z	17.8	1942	18	2001	22.8	1945	22.8	1946	23.3	1924	14.5	2012	14.4	1940	14.4
-119.0	49.05	BC-10	ROCK CREEK AREA	ROCK CREEK	VSBC10V	17	7	1941	40.0	1938	36.7	1942	15.6	1924	21.1	1939	3.9	1922	3.9	2007	16.0	1941	15.6	40	1941	38	1979	36.7	1938	36.5	2018	36	2004	2022-02-02T12:54:39Z	15.6	1942	17.5	2001	20.6	1945	21.1	1924	22.2	1974	16	2007	15.6	1941	15
-119.0	49.05	BC-10	ROCK CREEK AREA	ROCK CREEK	VSBC10V	18	7	1979	39.5	1947	36.7	1972	20.6	1928	22.2	1926	2.8	1921	4.4	1941	20.0	1928	14.4	39.5	1979	36.7	1929	36.7	1941	36.7	1947	36.1	1973	2022-02-02T12:54:39Z	20.6	1972	22	2001	22.2	1928	24.4	1924	24.4	1942	20	1941	16.5	2007	14.5
-119.0	49.05	BC-10	ROCK CREEK AREA	ROCK CREEK	VSBC10V	19	7	1979	40.5	1973	38.9	1928	21.7	1924	23.9	1972	2.2	1932	2.8	2007	16.5	1941	16.1	40.5	1979	38.9	1973	36.7	1936	36.7	1944	35.6	1931	2022-02-02T12:54:39Z	21.7	1928	22	2011	23.9	1924	23.9	1935	23.9	1939	16.5	2007	16.1	1941	16
-119.0	49.05	BC-10	ROCK CREEK AREA	ROCK CREEK	VSBC10V	20	7	1979	41.5	1936	38.3	1973	22.2	1929	23.3	1933	1.7	1932	4.4	2015	16.0	1928	15.0	41.5	1979	38.3	1931	38.3	1936	37.8	1938	37.2	1944	2022-02-02T12:54:39Z	22.2	1973	23.3	1929	23.5	2007	23.9	1939	24	2011	16	2015	15	1928	14.5
-119.0	49.05	BC-10	ROCK CREEK AREA	ROCK CREEK	VSBC10V	21	7	1938	39.4	1936	38.9	1934	21.1	1924	23.9	1926	2.8	1925	6.1	1979	19.5	1973	13.3	39.4	1938	38.9	1936	38	1980	37.2	1932	37	2006	2022-02-02T12:54:39Z	21.1	1934	22.5	2001	23.3	1976	23.9	1924	24	2011	19.5	1979	13.5	2012	13.3
-119.0	49.05	BC-10	ROCK CREEK AREA	ROCK CREEK	VSBC10V	22	7	1979	41.0	1938	38.3	2014	19.0	2005	20.5	1921	3.9			2007	17.5	1943	16.1	41	1979	38.3	1935	38.3	1938	38	2006	37.2	1932	2022-02-02T12:54:39Z	19	2014	20.5	2005	21.7	1934	23	2011	25	2001	17.5	2007	16.1	1943	15.6
-119.0	49.05	BC-10	ROCK CREEK AREA	ROCK CREEK	VSBC10V	23	7	2006	38.0	1923	37.8	2012	18.0	2008	23.0	1934	3.3	1924	4.4	2006	19.5	1940	15.0	38	2006	37.8	1923	37.5	1998	36.7	1928	36.7	1933	2022-02-02T12:54:39Z	18	2012	23	2008	25	2000	25.6	1925	25.6	1941	19.5	2006	15	1940	14.4
-119.0	49.05	BC-10	ROCK CREEK AREA	ROCK CREEK	VSBC10V	24	7	1933	39.4	1928	37.8	2014	17.5	1947	23.9	1973	4.4	1934	4.4	1935	15.6	1928	14.4	39.4	1933	37.8	1927	37.8	1928	37.8	1937	37.8	1977	2022-02-02T12:54:39Z	17.5	2014	23.9	1947	25	1941	27	2005	27.2	1925	15.6	1935	15	1976	15
-119.0	49.05	BC-10	ROCK CREEK AREA	ROCK CREEK	VSBC10V	25	7	1933	40.6	1928	37.8	1947	20.0	1940	25.6	2014	5.0	1936	5.6	1927	19.4	1925	13.9	40.6	1933	38	2018	37.8	1928	37.2	1939	37	1978	2022-02-02T12:54:39Z	20	1947	22	2011	25	1999	25	2014	25	2015	19.4	1927	18.9	1977	17.8
-119.0	49.05	BC-10	ROCK CREEK AREA	ROCK CREEK	VSBC10V	26	7	1939	39.4	1928	38.9	1947	17.2	1930	20.0	1936	3.9	1929	3.9	1977	15.6	1928	15.6	39.4	1939	38.9	1928	37.8	1924	37.8	1933	36.5	1998	2022-02-02T12:54:39Z	17.2	1947	20	1930	20.6	1940	23.5	2015	24.5	2011	15.6	1928	15.6	1977	15
-119.0	49.05	BC-10	ROCK CREEK AREA	ROCK CREEK	VSBC10V	27	7	1939	41.7	1934	40.6	1947	19.4	1940	26.1	1930	2.8	1929	5.6	2009	18.0	1998	15.5	41.7	1939	40.6	1934	38.9	1928	37.8	1975	37	1998	2022-02-02T12:54:39Z	19.4	1947	25.5	2015	26	2011	26.1	1940	26.7	1922	18	2009	15.5	1998	14.4
-119.0	49.05	BC-10	ROCK CREEK AREA	ROCK CREEK	VSBC10V	28	7	1934	39.4	1928	37.8	1947	18.3	1940	21.1	1926	2.8	1922	7.2	1937	18.3	1932	15.0	39.4	1934	37.8	1928	37.2	1929	36.7	1939	36.5	2014	2022-02-02T12:54:39Z	18.3	1947	21.1	1940	21.7	1935	24	2001	26.7	1937	18.3	1937	15.5	1998	15
-119.0	49.05	BC-10	ROCK CREEK AREA	ROCK CREEK	VSBC10V	29	7	1934	43.9	1929	38.9	1977	22.8	1942	24.4	1935	4.4	1932	4.4	1941	17.2	1925	16.1	43.9	1934	38.9	1929	38	2014	37.8	1973	37.8	1974	2022-02-02T12:54:39Z	22.8	1977	23.5	2001	24.4	1942	25	1933	25	1976	17.2	1941	16.1	1925	16
-119.0	49.05	BC-10	ROCK CREEK AREA	ROCK CREEK	VSBC10V	30	7	1934	38.9	1929	38.9	2006	20.0	1976	20.6	1933	1.7	1932	5.6	1944	16.1	1931	15.0	38.9	1929	38.9	1934	38	2018	37.5	2003	37	2014	2022-02-02T12:54:39Z	20	2006	20.6	1976	21.7	1937	23.9	1935	25	1942	16.1	1944	15	1931	15
-119.0	49.05	BC-10	ROCK CREEK AREA	ROCK CREEK	VSBC10V	31	7	2015	38.0	1973	37.8	1935	22.2	1923	23.9	1945	2.2	1933	2.2	2009	14.0	1998	14.0	38	2015	37.8	1973	37	2018	36.7	1974	36.5	2003	2022-02-02T12:54:39Z	22.2	1935	23.9	1923	23.9	1937	24	2002	24.4	1940	14	1998	14	2009	13.9
-119.0	49.05	BC-10	ROCK CREEK AREA	ROCK CREEK	VSBC10V	1	8	1973	37.8	1922	36.7	1937	18.9	1923	24.4	1934	2.8	1923	5.0	2009	15.0	1998	13.0	37.8	1973	37.5	2009	37.2	1974	37.2	1977	36.7	1922	2022-02-02T12:54:39Z	18.9	1937	23.5	2002	24.4	1923	25	2006	26.1	1940	15	2009	14	2010	13
-119.0	49.05	BC-10	ROCK CREEK AREA	ROCK CREEK	VSBC10V	2	8	2015	37.5	1977	36.7	1980	23.5	1941	23.9	1923	0.6	1921	9.4	1998	15.0	1922	15.0	37.5	2015	36.7	1977	36.1	1931	36.1	1973	36	2007	2022-02-02T12:54:39Z	23.5	1980	23.9	1941	24	2002	25	1924	25	1938	15	1922	15	1998	14.5
-119.0	49.05	BC-10	ROCK CREEK AREA	ROCK CREEK	VSBC10V	3	8	1973	38.9	1939	37.8	1941	15.6	1924	21.7	1923	1.7	1922	6.1	2015	17.0	2004	17.0	38.9	1973	38	1998	37.8	1939	37	1978	37	2017	2022-02-02T12:54:39Z	15.6	1941	21.7	1924	23.3	1976	23.5	1980	23.5	2003	17	2004	17	2015	15.6
-119.0	49.05	BC-10	ROCK CREEK AREA	ROCK CREEK	VSBC10V	4	8	1998	37.5	1978	37.0	1941	21.1	1934	22.2	1980	2.5	1926	3.9	1922	17.8	1921	10.0	37.5	1998	37	1978	36.7	1939	36.7	1974	36.1	1973	2022-02-02T12:54:39Z	21.1	1941	22.2	1934	23.3	1924	23.5	2002	24	1999	17.8	1922	16.7	1977	15
-119.0	49.05	BC-10	ROCK CREEK AREA	ROCK CREEK	VSBC10V	5	8	1998	37.0	1930	35.6	1933	18.9	1923	23.9	1934	3.3	1926	3.9	1943	15.6	1933	11.7	37	1998	35.6	1930	35.5	2012	35.5	2014	35	2005	2022-02-02T12:54:39Z	18.9	1933	23	1980	23.9	1923	24	2004	24.4	1943	15.6	1943	14.5	2013	13.9
-119.0	49.05	BC-10	ROCK CREEK AREA	ROCK CREEK	VSBC10V	6	8	1972	37.8	1945	36.1	2004	19.0	2002	20.0	1923	1.7	1922	6.7	1946	16.7	1942	15.6	37.8	1972	36.1	1945	35.6	1930	35.5	2005	35	1932	2022-02-02T12:54:39Z	19	2004	20	2002	21.7	1931	22.2	1946	23.9	1937	16.7	1946	15.6	1942	14.4
-119.0	49.05	BC-10	ROCK CREEK AREA	ROCK CREEK	VSBC10V	7	8	1930	39.4	1929	35.6	1943	23.3	1941	23.9	2002	3.5	1946	3.9	1999	14.5	1942	13.9	39.4	1930	38.9	1972	36.7	1932	36.7	1945	36	2000	2022-02-02T12:54:39Z	23.3	1943	23.9	1941	23.9	1946	24.4	1938	24.5	2004	14.5	1999	14	2005	13.9
-119.0	49.05	BC-10	ROCK CREEK AREA	ROCK CREEK	VSBC10V	8	8	1972	37.8	1939	37.2	1943	23.9	1923	25.0	1938	1.7	1934	1.7	1945	18.3	1924	15.6	37.8	1972	37.5	2018	37.2	1939	37	1978	36.1	1932	2022-02-02T12:54:39Z	23.9	1943	25	1923	25	2016	25.6	1975	26.1	1938	18.3	1945	15.6	1924	15
-119.0	49.05	BC-10	ROCK CREEK AREA	ROCK CREEK	VSBC10V	9	8	2018	39.5	1978	39.0	1947	19.4	1923	22.8	1975	3.3	1934	3.3	1930	18.3	1926	11.1	39.5	2018	39	1978	37.8	1939	36.7	1973	36.5	2000	2022-02-02T12:54:39Z	19.4	1947	22.8	1923	24.4	1976	25	1932	25.5	2016	18.3	1930	14	2008	12
-119.0	49.05	BC-10	ROCK CREEK AREA	ROCK CREEK	VSBC10V	10	8	2018	40.0	1931	37.2	1947	22.2	1937	23.9	1932	1.1	1928	5.6	2013	15.5	1922	13.3	40	2018	37.2	1931	37	1979	36.7	1933	35.5	2000	2022-02-02T12:54:39Z	22.2	1947	23.3	1974	23.9	1937	25.5	2007	25.6	1923	15.5	2013	13.3	1922	13
-119.0	49.05	BC-10	ROCK CREEK AREA	ROCK CREEK	VSBC10V	11	8	1933	37.8	1930	35.6	1932	18.3	1922	21.1	1935	3.9	1926	3.9	2013	16.5	1979	14.5	37.8	1933	37.5	2014	37.5	2017	36.7	1946	36.7	1977	2022-02-02T12:54:39Z	18.3	1932	20.6	1947	21.1	1922	23.5	2006	25	1999	16.5	2013	14.5	1979	14.4
-119.0	49.05	BC-10	ROCK CREEK AREA	ROCK CREEK	VSBC10V	12	8	1977	38.9	1933	37.2	1974	16.1	1922	17.8	1926	3.9	1925	6.7	1941	17.2	1922	11.7	38.9	1977	37.2	1933	37	2015	36.7	1930	36.7	1973	2022-02-02T12:54:39Z	16.1	1974	17.8	1922	18.9	1932	21.1	1941	21.5	1978	17.2	1941	13.3	1976	13
-119.0	49.05	BC-10	ROCK CREEK AREA	ROCK CREEK	VSBC10V	13	8	1933	38.3	1930	36.7	1938	17.8	1922	18.9	1940	3.3	1939	5.6	1941	15.0	1937	12.8	38.3	1933	36.7	1930	36.7	1973	36.5	2004	36.5	2015	2022-02-02T12:54:39Z	17.8	1938	18.9	1922	20.6	1927	20.6	1944	22.2	1928	15	1941	13.5	2001	13.5
-119.0	49.05	BC-10	ROCK CREEK AREA	ROCK CREEK	VSBC10V	14	8	1933	38.3	1931	32.8	1976	14.4	1937	21.7	1928	-0.6	1922	6.1	1979	17.0	1941	16.7	38.3	1933	37.5	2004	36.5	2001	35.6	1973	35.5	2008	2022-02-02T12:54:39Z	14.4	1976	18.5	1978	18.5	1999	19	2009	21	2014	17	1979	16.7	1941	14.4
-119.0	49.05	BC-10	ROCK CREEK AREA	ROCK CREEK	VSBC10V	15	8	1933	40.0	1932	34.4	1925	17.2	1922	22.8	1937	0.6	1935	1.1	2004	15.0	1979	15.0	40	1933	37.8	1934	37.5	2008	37	2003	36	2001	2022-02-02T12:54:39Z	17.2	1925	18	1978	18.3	1976	20	1972	20	1999	15	1979	15	2004	13.9
-119.0	49.05	BC-10	ROCK CREEK AREA	ROCK CREEK	VSBC10V	16	8	1933	40.6	1931	36.7	1976	16.7	1925	16.7	1935	0.6	1921	4.4	2004	15.0	1932	15.0	40.6	1933	38.9	1934	38	2008	36.7	1931	36.7	1977	2022-02-02T12:54:39Z	16.7	1925	16.7	1976	19.5	1978	20	1999	21.7	1935	15	1932	15	2004	14.5
-119.0	49.05	BC-10	ROCK CREEK AREA	ROCK CREEK	VSBC10V	17	8	1977	40.0	1933	37.8	1980	14.0	1972	18.3	1928	1.1	1922	5.6	2004	14.5	1938	13.9	40	1977	37.8	1933	36.1	1931	36.1	1942	35	1932	2022-02-02T12:54:39Z	14	1980	18.3	1972	19.4	1924	21.1	1938	21.7	1935	14.5	2004	14	2005	14
-119.0	49.05	BC-10	ROCK CREEK AREA	ROCK CREEK	VSBC10V	18	8	1977	38.9	1932	37.2	1975	15.6	1924	18.3	1928	2.2	1925	5.0	2008	14.5	2004	14.5	38.9	1977	37.2	1932	36	2012	35.6	1939	35.6	1942	2022-02-02T12:54:39Z	15.6	1975	18.3	1924	18.9	1935	19.4	1926	19.5	1980	14.5	2004	14.5	2008	13
-119.0	49.05	BC-10	ROCK CREEK AREA	ROCK CREEK	VSBC10V	19	8	1977	37.8	1942	37.2	1976	12.8	1930	20.0	1934	1.1	1929	3.3	1923	15.0	1922	11.7	37.8	1977	37.2	1940	37.2	1942	35.5	2012	35	1925	2022-02-02T12:54:39Z	12.8	1976	15.5	2007	20	1930	20	1978	20.5	2000	15	1923	14	1999	14
-119.0	49.05	BC-10	ROCK CREEK AREA	ROCK CREEK	VSBC10V	20	8	1925	36.7	1921	31.7	2007	17.5	1978	18.5	1945	1.7	1921	2.8	1946	16.7	1942	13.9	36.7	1925	36.1	1939	36	2009	36	2016	34.4	1931	2022-02-02T12:54:39Z	17.5	2007	18.5	1978	21.7	1924	22	2000	22.8	1922	16.7	1946	14	2008	13.9
-119.0	49.05	BC-10	ROCK CREEK AREA	ROCK CREEK	VSBC10V	21	8	2005	35.0	1925	35.0	2008	20.5	1978	22.5	1945	1.1	1944	3.9	2009	15.0	1941	13.9	35	1925	35	2005	34.4	1939	34.4	1946	34.4	1977	2022-02-02T12:54:39Z	20.5	2008	22.5	1978	23	2014	23	2015	24	2001	15	2009	13.9	1941	13.5
-119.0	49.05	BC-10	ROCK CREEK AREA	ROCK CREEK	VSBC10V	22	8	1946	36.1	1939	35.0	1943	18.3	1937	20.0	1921	2.2			1939	17.8	1923	10.6	36.1	1946	35.5	2017	35	1933	35	1939	34.4	1935	2022-02-02T12:54:39Z	18.3	1943	18.5	2001	18.5	2004	20	1937	20.5	1978	17.8	1939	15.5	1979	14.5
-119.0	49.05	BC-10	ROCK CREEK AREA	ROCK CREEK	VSBC10V	23	8	1931	36.1	1926	33.9	1975	13.9	1937	15.6	1938	3.9	1921	3.9	2013	14.0	2004	14.0	36.1	1931	35	1933	35	1934	35	1999	34.4	1942	2022-02-02T12:54:39Z	13.9	1975	15.6	1937	19.4	1925	20	1941	21	2005	14	1979	14	2004	14
-119.0	49.05	BC-10	ROCK CREEK AREA	ROCK CREEK	VSBC10V	24	8	1926	35.6	1922	30.0	1978	17.5	1936	20.0	1929	1.7	1925	2.8	1976	13.3	1972	11.1	35.6	1926	35	1932	34.4	1934	34	2002	33.9	1931	2022-02-02T12:54:39Z	17.5	1978	19	2004	19	2015	20	1936	21.1	1925	13.3	1976	13	2017	12.5
-119.0	49.05	BC-10	ROCK CREEK AREA	ROCK CREEK	VSBC10V	25	8	1926	36.1	1922	32.8	2004	18.0	1978	20.0	1929	0.6	1921	2.8	1999	14.5	1976	13.3	36.1	1926	35	2010	34.4	1938	33.9	1932	33	2011	2022-02-02T12:54:39Z	18	2004	18.5	2008	19	2018	20	1978	20.6	1942	14.5	1999	13.3	1976	13
-119.0	49.05	BC-10	ROCK CREEK AREA	ROCK CREEK	VSBC10V	26	8	1934	39.4	1932	33.3	1942	17.2	1941	19.4	1921	-0.6			2002	14.0	1946	13.9	39.4	1934	35.6	1938	34.5	2011	33.9	1972	33.5	2001	2022-02-02T12:54:39Z	17.2	1942	19	2018	19.4	1941	19.4	1976	21.1	1977	14	2002	13.9	1946	12.8
-119.0	49.05	BC-10	ROCK CREEK AREA	ROCK CREEK	VSBC10V	27	8	1934	39.4	1922	36.1	1976	17.8	1941	18.3	1928	1.7	1921	1.7	2014	11.5	2004	11.5	39.4	1934	36.1	1922	36.1	1938	36	2017	35.6	1929	2022-02-02T12:54:39Z	17.8	1976	18.3	1941	20	1980	20	2000	22	2008	11.5	2004	11.5	2014	11
-119.0	49.05	BC-10	ROCK CREEK AREA	ROCK CREEK	VSBC10V	28	8	1929	37.2	1922	33.3	1980	16.5	1977	17.2	2000	0.0	1928	1.1	2001	14.0	1922	13.3	37.2	1929	36.1	1934	36.1	1972	35.5	1999	35.5	2011	2022-02-02T12:54:39Z	16.5	1980	17.2	1941	17.2	1977	17.8	1925	18.9	1975	14	2001	13.3	1922	12.2
-119.0	49.05	BC-10	ROCK CREEK AREA	ROCK CREEK	VSBC10V	29	8	1929	36.7	1922	35.0	2000	17.0	1975	18.3	1925	-0.6	1921	2.8	2009	18.5	1922	13.9	36.7	1929	36	2009	35	1922	35	1974	34.5	2007	2022-02-02T12:54:39Z	17	2000	18.3	1975	19.4	1941	20.6	1932	21	2010	18.5	2009	13.9	1922	12
-119.0	49.05	BC-10	ROCK CREEK AREA	ROCK CREEK	VSBC10V	30	8	1929	36.7	1928	31.1	1999	15.5	1927	17.8	1925	0.0	1924	0.0	2002	14.0	1947	13.3	36.7	1929	36.1	1940	34.4	1934	34	1998	34	2009	2022-02-02T12:54:39Z	15.5	1999	17.8	1927	18.5	2006	18.9	1941	21.1	1932	14	2002	13.3	1947	12.8
-119.0	49.05	BC-10	ROCK CREEK AREA	ROCK CREEK	VSBC10V	31	8	1938	36.7	1935	33.9	2015	16.0	1941	16.1	1932	0.0	1925	1.1	1933	12.2	1921	12.2	36.7	1938	36	1998	34.5	2009	34	2017	33.9	1935	2022-02-02T12:54:39Z	16	2015	16.1	1927	16.1	1941	17.2	1922	17.5	2010	12.2	1921	12.2	1933	11.5
-119.0	49.05	BC-10	ROCK CREEK AREA	ROCK CREEK	VSBC10V	1	9	1938	37.2	1935	35.0	1980	12.5	1978	17.0	1924	0.6	1923	6.7	1936	13.3	1925	11.1	37.2	1938	35	1935	35	2017	34.5	2013	34.4	1928	2022-02-02T12:54:39Z	12.5	1980	17	1978	19.4	1941	19.4	1975	19.5	1999	13.3	1936	13	2009	11.5
-119.0	49.05	BC-10	ROCK CREEK AREA	ROCK CREEK	VSBC10V	2	9	1938	37.2	1935	33.9	2000	15.5	1936	18.3	1944	-1.1	1932	-0.6	1979	14.5	1936	11.1	37.2	1938	35	2017	34.5	1998	34	2003	33.9	1930	2022-02-02T12:54:39Z	15.5	2000	17	2004	18.3	1936	18.9	1927	19	2016	14.5	1979	11.5	2009	11.1
-119.0	49.05	BC-10	ROCK CREEK AREA	ROCK CREEK	VSBC10V	3	9	1938	37.8	1934	35.0	2000	17.0	1976	18.3	1929	-1.1	1926	3.9	1941	13.3	1938	9.4	37.8	1938	35.5	2003	35	1934	35	1998	34.4	1935	2022-02-02T12:54:39Z	17	2000	18.3	1941	18.3	1976	19.4	1921	19.4	1927	13.3	1941	12	2002	11.7
-119.0	49.05	BC-10	ROCK CREEK AREA	ROCK CREEK	VSBC10V	4	9	1934	37.8	1924	35.0	1978	14.0	1938	16.7	1943	0.6	1923	0.6	1931	15.6	1925	7.2	37.8	1934	35	1924	34.5	2017	34.4	1937	33.9	1930	2022-02-02T12:54:39Z	14	1978	16.7	1938	17.8	1945	20	1921	20	2005	15.6	1931	13.9	1938	12.5
-119.0	49.05	BC-10	ROCK CREEK AREA	ROCK CREEK	VSBC10V	5	9	1973	36.7	1942	33.9	1940	16.1	1937	16.7	1947	0.0	1929	0.0	1937	13.9	1931	12.2	36.7	1973	35	2006	34	1998	33.9	1932	33.9	1934	2022-02-02T12:54:39Z	16.1	1940	16.7	1937	16.7	1946	18.3	1931	18.5	2015	13.9	1937	12.2	1931	12.2
-119.0	49.05	BC-10	ROCK CREEK AREA	ROCK CREEK	VSBC10V	6	9	1998	34.5	1944	34.4	1999	15.0	1931	15.0	1929	-1.1	1928	1.1	2013	14.0	1978	12.0	34.5	1998	34.4	1944	34	2006	33.9	1934	33.3	1924	2022-02-02T12:54:39Z	15	1931	15	1999	17.8	1922	17.8	1946	18.3	1927	14	2013	12	1978	11.7
-119.0	49.05	BC-10	ROCK CREEK AREA	ROCK CREEK	VSBC10V	7	9	2011	34.5	1924	33.9	1927	13.9	1922	16.1	1939	-0.6	1929	1.1	1973	14.4	1930	11.7	34.5	2011	33.9	1924	33.3	1932	33.3	1944	32.2	1935	2022-02-02T12:54:39Z	13.9	1927	15.6	1947	16	2010	16.1	1922	17	1978	14.4	1973	12	2013	11.7
-119.0	49.05	BC-10	ROCK CREEK AREA	ROCK CREEK	VSBC10V	8	9	2011	36.0	1935	34.4	2003	15.5	1945	15.6	1976	-1.1	1922	-0.6	1979	13.5	1930	11.7	36	2011	34.4	1935	33.3	1944	32.8	1940	31.1	1930	2022-02-02T12:54:39Z	15.5	2003	15.6	1945	16.1	1947	16.7	1941	16.7	1972	13.5	1979	11.7	1930	11.5
-119.0	49.05	BC-10	ROCK CREEK AREA	ROCK CREEK	VSBC10V	9	9	1935	36.1	1932	28.9	1931	13.3	1921	17.8	1928	-3.3	1926	1.1	1974	11.1	1947	9.4	36.1	1935	36	2011	33.9	1940	33.3	1944	32.8	1973	2022-02-02T12:54:39Z	13.3	1931	13.5	2000	15	1941	15.6	1947	16.1	1972	11.1	1974	11	2006	11
-119.0	49.05	BC-10	ROCK CREEK AREA	ROCK CREEK	VSBC10V	10	9	2011	36.0	1973	33.9	1921	13.9			1921	-2.2			1978	12.5	1926	10.6	36	2011	33.9	1940	33.9	1973	33.3	1944	32	2013	2022-02-02T12:54:39Z	13.9	1921	16	2005	16	2014	17.2	1941	17.8	1933	12.5	1978	10.6	1926	9.5
-119.0	49.05	BC-10	ROCK CREEK AREA	ROCK CREEK	VSBC10V	11	9	2011	36.0	1940	35.6	1931	13.9	1921	13.9	2014	-2.0	1928	-1.7	1940	11.1	1939	10.0	36	2011	35.6	1940	34.4	1973	33.9	1944	33.3	1943	2022-02-02T12:54:39Z	13.9	1921	13.9	1931	15	2005	16.1	1936	16.7	1941	11.1	1940	10	1927	10
-119.0	49.05	BC-10	ROCK CREEK AREA	ROCK CREEK	VSBC10V	12	9	2013	35.0	2011	34.0	1936	10.0	1934	12.8	2014	-2.5	1926	-2.2	1940	13.3	1927	8.9	35	2013	34	2002	34	2011	34	2015	33.9	1929	2022-02-02T12:54:39Z	10	1936	12.8	1934	13.9	1921	16.1	1941	16.7	1927	13.3	1940	10	1980	9.5
-119.0	49.05	BC-10	ROCK CREEK AREA	ROCK CREEK	VSBC10V	13	9	2013	35.0	2009	34.0	1980	14.5	1934	15.0	1921	-3.9			1980	12.0	1946	10.6	35	2013	34	2009	34	2016	32.2	1923	32.2	1937	2022-02-02T12:54:39Z	14.5	1980	15	1921	15	1927	15	1934	15.6	1930	12	1980	11	2010	10.6
-119.0	49.05	BC-10	ROCK CREEK AREA	ROCK CREEK	VSBC10V	14	9	2013	34.0	1938	33.9	2006	12.0	1936	13.9	1928	-2.8	1926	1.7	1940	13.3	1933	8.9	34	2013	33.9	1937	33.9	1938	33	2001	32.2	1975	2022-02-02T12:54:39Z	12	2006	13.9	1936	15.6	1973	16	2018	16.7	1935	13.3	1940	11.7	1946	11.1
-119.0	49.05	BC-10	ROCK CREEK AREA	ROCK CREEK	VSBC10V	15	9	1937	34.4	1929	32.2	2004	13.5	1944	14.4	1921	-4.4			2013	10.0	2005	10.0	34.4	1937	34	2001	33.9	1938	32.5	1998	32.5	2008	2022-02-02T12:54:39Z	13.5	2004	14.4	1944	16.5	2015	16.7	1936	16.7	1946	10	2005	10	2013	9.5
-119.0	49.05	BC-10	ROCK CREEK AREA	ROCK CREEK	VSBC10V	16	9	1938	34.4	1937	31.7	1926	8.3	1925	20.6	1973	-3.9	1928	-3.9	2013	14.0	1975	13.3	34.4	1938	33	2001	32.5	2008	32	2009	31.7	1924	2022-02-02T12:54:39Z	8.3	1926	12	2003	13.9	1936	13.9	1947	14	1977	14	2013	13.3	1975	11
-119.0	49.05	BC-10	ROCK CREEK AREA	ROCK CREEK	VSBC10V	17	9	1938	34.4	1928	32.2	1926	10.0	1924	23.9	1928	-3.9	1923	-2.8	2013	12.0	2010	12.0	34.4	1938	32.2	1928	30.5	2008	30	1974	30	2000	2022-02-02T12:54:39Z	10	1926	10.6	1947	13.9	1931	13.9	1945	15	1932	12	2010	12	2013	11
-119.0	49.05	BC-10	ROCK CREEK AREA	ROCK CREEK	VSBC10V	18	9	1938	34.4	1937	29.4	1941	12.8	1924	13.9	1942	-3.3	1923	-0.6	2000	12.0	1998	10.0	34.4	1938	31.5	2012	31	1979	30	2008	29.4	1922	2022-02-02T12:54:39Z	12.8	1941	13.3	1947	13.9	1924	14.4	1972	14.5	2004	12	2000	11	2014	10
-119.0	49.05	BC-10	ROCK CREEK AREA	ROCK CREEK	VSBC10V	19	9	2012	32.5	1979	31.5	1932	7.8	1921	16.1	1928	-2.8	1926	-2.8	1938	13.9	1931	9.4	32.5	2012	31.5	1979	31	2008	30.6	1937	29.4	1922	2022-02-02T12:54:39Z	7.8	1932	10.6	1941	11.1	1944	12.8	1972	12.8	1973	13.9	1938	12	2010	11
-119.0	49.05	BC-10	ROCK CREEK AREA	ROCK CREEK	VSBC10V	20	9	1999	31.5	1939	30.6	2007	11.5	2006	11.5	1934	-6.7	1925	-3.3	1973	10.6	1923	10.6	31.5	1999	31	2008	30.6	1936	30.6	1939	30.5	1979	2022-02-02T12:54:39Z	11.5	2006	11.5	2007	13.3	1945	13.9	1924	14.4	1944	10.6	1923	10.6	1973	10
-119.0	49.05	BC-10	ROCK CREEK AREA	ROCK CREEK	VSBC10V	21	9	2014	32.5	1939	32.2	2000	13.0	1926	13.3	1932	-5.6	1928	-1.7	2008	13.0	1939	11.1	32.5	2014	32.2	1928	32.2	1939	31.7	1938	31.5	1999	2022-02-02T12:54:39Z	13	2000	13.3	1926	14.4	1929	14.5	2017	15.6	1924	13	2008	11.1	1939	8.3
-119.0	49.05	BC-10	ROCK CREEK AREA	ROCK CREEK	VSBC10V	22	9	1928	32.2	1925	28.9	1926	8.3	1921	13.9	1932	-5.0	1923	-3.3	1944	10.0	1922	10.0	32.2	1928	32	1999	31.7	1938	30.6	1939	30.5	2009	2022-02-02T12:54:39Z	8.3	1926	9.4	1934	10.5	2008	12.2	1972	12.8	1929	10	1922	10	1944	9.4
-119.0	49.05	BC-10	ROCK CREEK AREA	ROCK CREEK	VSBC10V	23	9	2009	32.5	1942	31.7	1926	6.7	1923	17.8	1923	-5.6	1922	-1.1	1973	9.4	1944	8.9	32.5	2009	31.7	1928	31.7	1942	31.5	2011	31.1	1938	2022-02-02T12:54:39Z	6.7	1926	10.5	1977	10.6	1929	10.6	1933	11.7	1934	9.4	1973	8.9	1941	8.9
-119.0	49.05	BC-10	ROCK CREEK AREA	ROCK CREEK	VSBC10V	24	9	2011	33.5	2009	32.0	1933	9.4	1929	11.1	1926	-8.9	1921	-2.8	2014	13.5	1938	13.3	33.5	2011	32	2001	32	2009	31.1	1943	31.1	1974	2022-02-02T12:54:39Z	9.4	1933	11.1	1926	11.1	1929	11.1	1934	11.7	1924	13.5	2014	13.3	1938	11.1
-119.0	49.05	BC-10	ROCK CREEK AREA	ROCK CREEK	VSBC10V	25	9	1974	32.2	1943	32.2	1934	13.3	1930	13.3	1926	-6.7	1923	1.1	2011	13.0	1998	10.5	32.2	1943	32.2	1974	30.5	2009	29	2003	28.9	1922	2022-02-02T12:54:39Z	13.3	1930	13.3	1934	13.5	1999	14	2013	14.4	1933	13	2011	12	2014	10.5
-119.0	49.05	BC-10	ROCK CREEK AREA	ROCK CREEK	VSBC10V	26	9	1942	30.0	1940	29.4	1933	6.1	1926	18.3	1926	-5.6	1924	-1.7	1947	12.8	1941	10.6	30	1942	29.4	1940	29	2016	28.3	1939	28.3	1943	2022-02-02T12:54:39Z	6.1	1933	10	1972	11.7	1937	12	2011	15	1999	12.8	1947	10.6	1941	10.6
-119.0	49.05	BC-10	ROCK CREEK AREA	ROCK CREEK	VSBC10V	27	9	1942	30.0	1928	30.0	2013	10.0	1925	11.1	1972	-5.6	1935	-4.4	2011	10.0	1978	10.0	30	1928	30	1942	29.4	1932	28	2003	28	2010	2022-02-02T12:54:39Z	10	2013	11.1	1925	11.7	1972	14	1999	15	1930	10	1978	10	2011	8.9
-119.0	49.05	BC-10	ROCK CREEK AREA	ROCK CREEK	VSBC10V	28	9	1932	31.1	1928	27.8	2007	9.5	1977	11.0	1999	-6.0	1929	-3.3	1940	9.4	1933	7.2	31.1	1932	30	1935	30	2003	29.5	2006	29.4	1942	2022-02-02T12:54:39Z	9.5	2007	11	1977	11.1	1941	11.7	1925	12.2	1972	9.4	1940	8	1979	8
-119.0	49.05	BC-10	ROCK CREEK AREA	ROCK CREEK	VSBC10V	29	9	1935	31.1	1932	30.0	1937	10.6	1925	11.1	1972	-5.0	1921	-4.4	1944	10.0	1938	10.0	31.1	1935	30	1932	29.5	2006	28.9	1928	27.5	2003	2022-02-02T12:54:39Z	10.6	1937	11.1	1925	11.1	1944	11.7	1921	12	2018	10	1933	10	1938	10
-119.0	49.05	BC-10	ROCK CREEK AREA	ROCK CREEK	VSBC10V	30	9	1932	30.6	1923	26.7	1925	11.1	1921	17.2	1921	-6.1			1973	10.0	1938	9.4	30.6	1932	30	1935	28	2015	27.5	2006	27	2008	2022-02-02T12:54:39Z	11.1	1925	12	2018	12.2	1937	13.9	1972	14	2002	10	1973	9.4	1938	9
-119.0	49.05	BC-10	ROCK CREEK AREA	ROCK CREEK	VSBC10V	1	10	1935	31.1	1931	27.8	2012	9.5	1928	11.1	1921	-6.1			1940	10.6	1937	6.7	31.1	1935	30	2010	28.9	1943	28.5	2008	27.8	1931	2022-02-02T12:54:39Z	9.5	2012	11.1	1927	11.1	1928	13	2013	13.5	2009	10.6	1940	8.3	1942	7.8
-119.0	49.05	BC-10	ROCK CREEK AREA	ROCK CREEK	VSBC10V	2	10	1935	31.1	1930	28.9	1941	9.4	1927	11.7	1999	-4.5	1921	-4.4	1947	11.1	1939	8.3	31.1	1935	30	2010	29.4	1943	29	2003	28.9	1930	2022-02-02T12:54:39Z	9.4	1941	10	2013	11	2009	11.7	1927	12.2	1926	11.1	1947	8.3	1939	8
-119.0	49.05	BC-10	ROCK CREEK AREA	ROCK CREEK	VSBC10V	3	10	1935	30.0	1930	27.8	1927	7.8	1924	12.2	1979	-6.5	1977	-5.5	1975	14.4	1938	11.7	30	1935	29	2003	27.8	1930	27.2	1932	27.2	1933	2022-02-02T12:54:39Z	7.8	1927	9.5	2009	12.2	1924	12.2	1929	12.5	1998	14.4	1975	11.7	1938	10.6
-119.0	49.05	BC-10	ROCK CREEK AREA	ROCK CREEK	VSBC10V	4	10	1923	28.3	1921	23.9	1946	7.2	1927	8.3	1977	-7.0	1925	-4.4	2008	11.5	1947	11.1	28.3	1923	28	2003	27.2	1935	26.7	1932	26.5	1979	2022-02-02T12:54:39Z	7.2	1946	8.3	1927	10.6	1931	11.7	1939	12	2005	11.5	2008	11.1	1947	9.4
-119.0	49.05	BC-10	ROCK CREEK AREA	ROCK CREEK	VSBC10V	5	10	2003	27.0	1935	26.7	1927	10.0	1922	16.1	1974	-8.3	1972	-5.6	1943	14.4	1938	6.7	27	2003	26.7	1935	26.1	1933	26.1	1942	26	1979	2022-02-02T12:54:39Z	10	1927	10.5	2011	10.5	2018	12.8	1930	12.8	1974	14.4	1943	8.5	2008	6.7
-119.0	49.05	BC-10	ROCK CREEK AREA	ROCK CREEK	VSBC10V	6	10	1943	29.4	1935	26.7	1973	7.2	1927	12.8	1974	-7.2	1924	-5.6	1923	10.0	1921	2.2	29.4	1943	28.5	1979	27.5	2003	27	2014	26.7	1933	2022-02-02T12:54:39Z	7.2	1973	10.5	2005	11.5	2017	12	2008	12.8	1927	10	1923	8	2011	7
-119.0	49.05	BC-10	ROCK CREEK AREA	ROCK CREEK	VSBC10V	7	10	1943	30.6	1935	27.2	2001	9.5	1973	10.0	1974	-6.1	1929	-5.6	2003	11.0	1923	8.9	30.6	1943	27.5	2014	27.2	1933	27.2	1935	26.5	1979	2022-02-02T12:54:39Z	9.5	2001	10	1939	10	1973	10.6	1926	11.7	1947	11	2003	8.9	1923	8
-119.0	49.05	BC-10	ROCK CREEK AREA	ROCK CREEK	VSBC10V	8	10	1943	29.4	1936	27.8	1926	8.9	1924	12.8	1925	-6.7	1921	-4.4	2015	11.0	1923	8.9	29.4	1943	28	1979	27.8	1936	26.1	1928	26.1	1933	2022-02-02T12:54:39Z	8.9	1926	10	2018	10.6	1941	12.2	1930	12.8	1924	11	2015	8.9	1923	7.2
-119.0	49.05	BC-10	ROCK CREEK AREA	ROCK CREEK	VSBC10V	9	10	1934	27.2	1921	25.6	1930	8.9	1924	9.4	1932	-10.6	1925	-5.0	1928	9.4	1927	6.7	27.2	1934	25.6	1921	25.6	1936	25	1942	24	2014	2022-02-02T12:54:39Z	8.9	1930	9	2009	9.4	1924	10.6	1940	11.1	1947	9.4	1928	8	2004	8
-119.0	49.05	BC-10	ROCK CREEK AREA	ROCK CREEK	VSBC10V	10	10	1936	27.8	1934	26.7	2001	5.5	1972	8.3	2009	-11.5	1931	-6.1	1943	12.2	1938	8.9	27.8	1936	26.7	1921	26.7	1934	26	2014	25.5	1979	2022-02-02T12:54:39Z	5.5	2001	8.3	1972	10	2009	10.6	1928	11	2016	12.2	1943	11	2010	8.9
-119.0	49.05	BC-10	ROCK CREEK AREA	ROCK CREEK	VSBC10V	11	10	1934	27.2	1921	24.4	2003	8.0	1973	8.9	2009	-12.0	1977	-9.0	1940	9.4	1926	5.0	27.2	1934	25.6	1936	25.5	1979	24.4	1921	24.4	1939	2022-02-02T12:54:39Z	8	2003	8.9	1927	8.9	1973	9	2009	10.5	1999	9.4	1940	8.9	1943	7.8
-119.0	49.05	BC-10	ROCK CREEK AREA	ROCK CREEK	VSBC10V	12	10	1979	27.5	1939	24.4	2001	7.0	1943	7.8	2009	-13.0	2002	-8.0	1947	6.1	1940	3.9	27.5	1979	24.4	1939	23.3	1922	21.7	1945	21.1	1929	2022-02-02T12:54:39Z	7	2001	7.8	1943	10	1999	10	2009	10	2016	6.1	1947	6	2007	5
-119.0	49.05	BC-10	ROCK CREEK AREA	ROCK CREEK	VSBC10V	13	10	1979	26.5	1939	24.4	2016	6.0	1924	8.9	2002	-7.0	1928	-5.6	1934	7.2	1927	4.4	26.5	1979	24.4	1939	23.3	1929	23.3	1931	22	2004	2022-02-02T12:54:39Z	6	2016	8.9	1924	9.5	2001	10	1926	11	2009	7.2	1934	6.5	1998	5.6
-119.0	49.05	BC-10	ROCK CREEK AREA	ROCK CREEK	VSBC10V	14	10	1979	27.0	1929	26.7	1946	6.7	1939	8.3	2017	-7.5	1974	-6.1	2014	9.0	2012	7.0	27	1979	26.7	1929	23.3	1925	22.8	1931	22	2004	2022-02-02T12:54:39Z	6.7	1946	8.3	1939	8.5	2017	10	1947	10	2009	9	2014	7	1979	7
-119.0	49.05	BC-10	ROCK CREEK AREA	ROCK CREEK	VSBC10V	15	10	1929	24.4	1925	24.4	1930	4.4	1928	13.3	1933	-8.9	1931	-3.3	2014	8.0	1940	5.6	24.4	1925	24.4	1929	22.2	1922	22	2002	22	2012	2022-02-02T12:54:39Z	4.4	1930	5.5	2003	9.4	1933	9.4	1943	10	1999	8	2014	5.6	1940	5
-119.0	49.05	BC-10	ROCK CREEK AREA	ROCK CREEK	VSBC10V	16	10	1936	23.9	1927	22.2	1930	3.9	1926	13.3	1946	-8.9	1930	-7.8	1926	8.9	1923	1.1	23.9	1936	22.5	2002	22.2	1927	21.5	2015	21.1	1925	2022-02-02T12:54:39Z	3.9	1930	8.9	1947	9	2000	10	1935	10.5	2005	8.9	1926	7.2	1937	7
-119.0	49.05	BC-10	ROCK CREEK AREA	ROCK CREEK	VSBC10V	17	10	1936	23.9	1927	18.9	1930	1.7	1920	7.2	1946	-6.7	1932	-5.6	2003	9.0	1928	7.2	23.9	1936	23.5	2015	21.7	1974	20.6	1942	20.5	2008	2022-02-02T12:54:39Z	1.7	1930	5.6	1939	7.2	1920	9.4	1947	10	1943	9	2003	7.2	1928	7
-119.0	49.05	BC-10	ROCK CREEK AREA	ROCK CREEK	VSBC10V	18	10	1974	22.2	1942	20.0	1930	4.4	1920	10.0	1932	-9.4	1925	-7.8	2014	9.5	1926	8.9	22.2	1974	20	1942	20	2000	19.5	2003	19.4	1928	2022-02-02T12:54:39Z	4.4	1930	4.5	1979	5.6	1947	6	2007	8	2001	9.5	2014	8.9	1926	8.3
-119.0	49.05	BC-10	ROCK CREEK AREA	ROCK CREEK	VSBC10V	19	10	1927	22.8	1925	21.7	1933	3.9	1930	9.4	1932	-9.4	1925	-5.0	2015	10.0	2003	7.5	22.8	1927	21.7	1925	21.5	2003	21	2015	20.6	1942	2022-02-02T12:54:39Z	3.9	1933	5.5	1979	5.6	1946	6.7	1945	8.9	1943	10	2015	8	2017	7.5
-119.0	49.05	BC-10	ROCK CREEK AREA	ROCK CREEK	VSBC10V	20	10	2002	22.0	1942	21.1	1945	5.0	1933	6.1	1933	-6.7	1924	-4.4	2003	8.0	1934	7.2	22	2002	21.1	1942	21	2013	20.6	1974	20.5	2015	2022-02-02T12:54:39Z	5	1945	5.6	1947	6.1	1933	7	1979	7.2	1946	8	2003	7.2	1934	7
-119.0	49.05	BC-10	ROCK CREEK AREA	ROCK CREEK	VSBC10V	21	10	2003	25.0	1942	21.7	1945	-1.7	1933	3.9	1933	-9.4	1928	-7.8	2003	9.0	1939	7.2	25	2003	21.7	1942	21.1	1939	20.6	1927	20.5	2013	2022-02-02T12:54:39Z	-1.7	1945	3.3	1975	3.9	1933	4	2017	4.4	1928	9	2003	7.2	1939	7
-119.0	49.05	BC-10	ROCK CREEK AREA	ROCK CREEK	VSBC10V	22	10	2003	23.0	1942	20.0	1933	3.3	1930	7.2	1925	-7.2	1921	-7.2	2003	9.5	1939	7.2	23	2003	20	1941	20	1942	19.4	1929	19	2010	2022-02-02T12:54:39Z	3.3	1933	3.9	1945	3.9	1947	5	2004	5.6	1975	9.5	2003	7.2	1939	5.6
-119.0	49.05	BC-10	ROCK CREEK AREA	ROCK CREEK	VSBC10V	23	10	1936	21.7	1924	20.0	1945	2.8	1933	3.9	1921	-9.4	1920	-2.8	1940	9.4	1939	8.3	21.7	1936	20	1924	19	1977	18.3	1941	17.8	1928	2022-02-02T12:54:39Z	2.8	1945	3.9	1933	7	2004	7	2009	7	2012	9.4	1940	8.3	1939	7.2
-119.0	49.05	BC-10	ROCK CREEK AREA	ROCK CREEK	VSBC10V	24	10	1926	19.4	1924	13.9	1945	1.1	1934	3.9	2002	-10.0	1942	-9.4	2010	5.0	1930	5.0	19.4	1926	18.9	1936	17.2	1928	17.2	1937	17	1999	2022-02-02T12:54:39Z	1.1	1945	3.9	1934	5.6	1943	6.1	1939	6.7	1931	5	1930	5	2010	4.5
-119.0	49.05	BC-10	ROCK CREEK AREA	ROCK CREEK	VSBC10V	25	10	1979	23.5	1936	18.3	1934	4.4	1921	8.9	2002	-10.0	1978	-7.5	1979	8.5	1924	7.8	23.5	1979	18.3	1922	18.3	1928	18.3	1936	18	2014	2022-02-02T12:54:39Z	4.4	1934	5	1945	6	2004	6.7	1939	6.7	1972	8.5	1979	7.8	1924	6.7
-119.0	49.05	BC-10	ROCK CREEK AREA	ROCK CREEK	VSBC10V	26	10	1936	18.9	1926	17.2	2009	5.0	1978	6.0	2002	-10.0	1978	-7.0	1922	8.9	1921	3.9	18.9	1936	17.2	1926	16.7	1928	16.1	1929	15.5	1998	2022-02-02T12:54:39Z	5	2009	6	1978	6.1	1939	6.1	1946	6.5	2016	8.9	1922	6	2018	5.5
-119.0	49.05	BC-10	ROCK CREEK AREA	ROCK CREEK	VSBC10V	27	10	1936	17.2	1931	16.7	1935	1.7	1925	2.2	2008	-9.0	1972	-7.8	1937	12.8	1933	5.6	17.2	1936	16.7	1931	16.7	1938	16.5	2003	16.1	1934	2022-02-02T12:54:39Z	1.7	1935	2.2	1925	2.8	1972	4	2012	5.5	1999	12.8	1937	7	1979	5.6
-119.0	49.05	BC-10	ROCK CREEK AREA	ROCK CREEK	VSBC10V	28	10	1937	19.4	1936	16.7	1935	1.7	1925	3.3	1946	-7.8	1935	-7.2	1937	15.0	1927	6.1	19.4	1937	17	2017	16.7	1936	16.7	1974	15	1940	2022-02-02T12:54:39Z	1.7	1935	3.3	1925	3.3	1972	5	1946	5	2002	15	1937	7	2003	6.1
-119.0	49.05	BC-10	ROCK CREEK AREA	ROCK CREEK	VSBC10V	29	10	1928	18.9	1921	17.8	1935	-0.6	1925	6.1	1923	-10.6	1920	-7.2	1921	11.1	1920	-7.2	18.9	1928	17.8	1921	15	2015	15	2017	14.4	1974	2022-02-02T12:54:39Z	-0.6	1935	3.9	1946	4	2001	5	1945	5.6	1943	11.1	1921	6	2015	5.6
-119.0	49.05	BC-10	ROCK CREEK AREA	ROCK CREEK	VSBC10V	30	10	2011	15.0	2004	15.0	1935	-1.1	1923	6.1	1935	-15.0	1923	-10.6	1999	7.5	1940	6.7	15	1921	15	1931	15	2004	15	2011	13.9	1938	2022-02-02T12:54:39Z	-1.1	1935	2.8	1937	2.8	1972	3.5	2002	4	1978	7.5	1999	6.7	1940	6.1
-119.0	49.05	BC-10	ROCK CREEK AREA	ROCK CREEK	VSBC10V	31	10	2009	15.0	1977	14.0	1935	-0.6	1932	3.9	1935	-18.3	1923	-10.0	2012	8.0	1947	6.1	15	2009	14.5	2013	14	1977	14	2011	13.3	1930	2022-02-02T12:54:39Z	-0.6	1935	3	2002	3	2006	3.3	1973	3.9	1932	8	2012	6.5	2014	6.1
-119.0	49.05	BC-10	ROCK CREEK AREA	ROCK CREEK	VSBC10V	1	11	1934	15.0	1931	13.3	1935	-2.2	1924	3.3	1935	-20.6	1928	-11.1	2012	7.0	1947	6.1	15	1934	13.3	1931	12.8	1926	12.8	1939	12	1977	2022-02-02T12:54:39Z	-2.2	1935	2	2006	2.5	2002	2.5	2003	3.3	1924	7	2012	6.1	1947	6
-119.0	49.05	BC-10	ROCK CREEK AREA	ROCK CREEK	VSBC10V	2	11	1923	15.0	1921	8.3	1935	-1.1	1933	2.2	1935	-20.0	1928	-13.9	2012	6.0	1944	5.6	15	1923	13.5	2010	13.3	1924	13.3	1939	13	1977	2022-02-02T12:54:39Z	-1.1	1935	0	2006	1.1	1946	1.7	1936	2.2	1933	6	2012	5.6	1944	5
-119.0	49.05	BC-10	ROCK CREEK AREA	ROCK CREEK	VSBC10V	3	11	1975	16.1	1923	13.3	1935	0.6	1928	2.8	1935	-18.3	1929	-9.4	2012	7.0	2005	3.5	16.1	1975	13.5	2001	13.3	1923	13	2016	12.8	1937	2022-02-02T12:54:39Z	0.6	1935	1.1	1936	1.5	2017	2.8	1928	3	2002	7	2012	3.5	2005	3.3
-119.0	49.05	BC-10	ROCK CREEK AREA	ROCK CREEK	VSBC10V	4	11	1975	18.3	1939	13.3	2017	-0.5	1973	1.7	2002	-15.0	1935	-15.0	2012	6.5	2008	4.0	18.3	1975	17	2018	15	2007	13.3	1939	11.5	2012	2022-02-02T12:54:39Z	-0.5	2017	1.7	1973	2.8	1935	2.8	1941	2.8	1947	6.5	2012	6	2014	4
-119.0	49.05	BC-10	ROCK CREEK AREA	ROCK CREEK	VSBC10V	5	11	2012	16.5	1934	15.6	2017	-1.0	2003	0.0	2003	-15.0	1935	-12.8	2012	5.5	1976	4.4	16.5	2012	15.6	1934	13.9	1975	13	2018	12.8	1928	2022-02-02T12:54:39Z	-1	2017	0	2003	0.6	1935	1.5	2013	1.7	1946	5.5	2012	4.4	1944	4.4
-119.0	49.05	BC-10	ROCK CREEK AREA	ROCK CREEK	VSBC10V	6	11	2014	15.5	2010	12.5	1924	-1.1	1923	5.6	2003	-16.0	1936	-12.8	2016	6.0	2014	6.0	15.5	2014	14.5	2016	12.5	2010	12.2	1921	12.2	1932	2022-02-02T12:54:39Z	-1.1	1924	-1	2003	1	2017	1.1	1945	1.1	1973	6	2014	6	2016	5
-119.0	49.05	BC-10	ROCK CREEK AREA	ROCK CREEK	VSBC10V	7	11	2014	16.0	1934	12.8	1945	-3.3	1936	1.1	2003	-17.5	1936	-16.7	2010	5.0	2006	5.0	16	2014	12.8	1934	12.2	1926	12	1977	12	2006	2022-02-02T12:54:39Z	-3.3	1945	-3	2011	0	2017	1	2003	1.1	1936	5	2006	5	2010	3.3
-119.0	49.05	BC-10	ROCK CREEK AREA	ROCK CREEK	VSBC10V	8	11	1937	15.0	1923	9.4	1945	-8.9	1928	0.6	1945	-20.0	1936	-14.4	2015	5.5	1944	4.4	15	1937	12.5	1977	12	2006	12	2016	11.7	1939	2022-02-02T12:54:39Z	-8.9	1945	0.6	1928	1.1	1932	1.7	1973	2	2000	5.5	2015	4.4	1944	3.3
-119.0	49.05	BC-10	ROCK CREEK AREA	ROCK CREEK	VSBC10V	9	11	2007	12.5	1934	12.2	1945	-6.1	1942	0.0	1945	-16.7	1936	-12.8	2005	5.0	1944	4.4	12.5	2007	12.2	1934	12	1977	11.5	2016	11	2015	2022-02-02T12:54:39Z	-6.1	1945	0	1942	0.6	1931	1	2017	2.2	1938	5	2005	4.4	1944	3
-119.0	49.05	BC-10	ROCK CREEK AREA	ROCK CREEK	VSBC10V	10	11	2007	14.0	1977	13.0	1945	-6.7	1940	-2.2	1938	-15.0	1929	-13.3	1999	5.0	1937	3.3	14	2007	13	1977	12.5	2008	12.2	1921	12.2	1928	2022-02-02T12:54:39Z	-6.7	1945	-2.2	1940	-1.7	1935	0	2000	0.6	1929	5	1999	4.5	2008	4
-119.0	49.05	BC-10	ROCK CREEK AREA	ROCK CREEK	VSBC10V	11	11	1999	15.0	1941	11.1	2012	-3.5	1940	-2.2	1940	-14.4	1938	-13.3	2016	4.0	1999	4.0	15	1999	11.1	1941	10.5	2002	10	1921	10	1925	2022-02-02T12:54:39Z	-3.5	2012	-2.2	1940	-1.1	1942	0	2000	1.1	1923	4	1999	4	2016	2.8
-119.0	49.05	BC-10	ROCK CREEK AREA	ROCK CREEK	VSBC10V	12	11	1999	16.0	1934	12.8	1978	-3.0	1940	-2.8	1940	-16.1	1924	-13.3	1999	12.0	1937	2.8	16	1999	14	2016	12.8	1928	12.8	1934	11	2010	2022-02-02T12:54:39Z	-3	1978	-2.8	1940	-1.7	1927	-1.7	1945	-1.1	1924	12	1999	4.5	2007	4.5
-119.0	49.05	BC-10	ROCK CREEK AREA	ROCK CREEK	VSBC10V	13	11	1998	13.5	1977	12.5	1978	-3.0	1945	-2.2	2014	-15.5	1978	-15.0	1999	7.0	1926	1.7	13.5	1998	12.5	1977	11.7	1923	11.5	2013	11.5	2015	2022-02-02T12:54:39Z	-3	1978	-2.5	1979	-2.2	1945	-1.7	1924	-1.1	1937	7	1999	4	2013	3
-119.0	49.05	BC-10	ROCK CREEK AREA	ROCK CREEK	VSBC10V	14	11	2001	13.0	1975	12.8	1940	-2.8	1924	-0.6	2014	-15.0	1930	-14.4	1999	6.0	1998	5.0	13	2001	12.8	1975	12.5	2016	12.2	1923	10	1999	2022-02-02T12:54:39Z	-2.8	1940	-2	1978	-1.7	1944	-1.5	1979	-0.6	1924	6	1999	5	1998	5
-119.0	49.05	BC-10	ROCK CREEK AREA	ROCK CREEK	VSBC10V	15	11	2001	13.0	1975	12.2	1944	-1.1	1930	-1.1	2014	-15.0	1938	-13.9	2001	6.0	1999	5.5	13	2001	12.2	1934	12.2	1975	12	1998	9.5	2004	2022-02-02T12:54:39Z	-1.1	1930	-1.1	1944	-0.5	1979	-0.5	2000	-0.5	2014	6	2001	5.5	1999	5
-119.0	49.05	BC-10	ROCK CREEK AREA	ROCK CREEK	VSBC10V	16	11	2007	13.0	2006	10.5	1944	-2.2	1940	-0.6	2014	-15.0	2011	-15.0	1999	4.0	1972	1.7	13	2007	10.5	2006	10	1934	9.5	2002	9	1999	2022-02-02T12:54:39Z	-2.2	1944	-0.6	1940	-0.6	1947	-0.5	1979	0	1927	4	1999	2.5	2007	1.7
-119.0	49.05	BC-10	ROCK CREEK AREA	ROCK CREEK	VSBC10V	17	11	2009	12.0	2001	12.0	1944	-1.1	1940	-0.6	2014	-15.0	1930	-10.0	1999	4.0	1920	2.2	12	2001	12	2009	11.5	2015	10.5	2002	10	1934	2022-02-02T12:54:39Z	-1.1	1944	-0.6	1921	-0.6	1940	-0.5	2014	0	1930	4	1999	3	2007	3
-119.0	49.05	BC-10	ROCK CREEK AREA	ROCK CREEK	VSBC10V	18	11	2004	9.5	1934	8.9	1979	-5.5	1921	-3.9	1929	-15.6	1921	-11.7	1920	2.8			9.5	2004	9	2013	8.9	1934	8	2002	7.8	1938	2022-02-02T12:54:39Z	-5.5	1979	-3.9	1921	-3.3	1946	-3	1977	-2.5	2014	2.8	1920	1.7	1923	1.7
-119.0	49.05	BC-10	ROCK CREEK AREA	ROCK CREEK	VSBC10V	19	11	1932	12.2	1925	10.0	1977	-11.0	1921	-10.0	1921	-25.0	1920	-0.6	2002	4.0	1925	3.3	12.2	1932	10	1920	10	1925	8.5	2002	8.5	2004	2022-02-02T12:54:39Z	-11	1977	-10	1921	-7.2	1946	-5	1940	-3.9	1930	4	2002	3.3	1925	3
-119.0	49.05	BC-10	ROCK CREEK AREA	ROCK CREEK	VSBC10V	20	11	1999	11.5	1974	9.4	1921	-12.8	1920	6.7	1921	-22.8	1920	1.1	2002	4.0	1999	2.0	11.5	1999	10.5	2001	10	2002	9.5	2012	9.4	1974	2022-02-02T12:54:39Z	-12.8	1921	-11.7	1946	-4	2011	-2.8	1975	-2.2	1942	4	2002	3	2009	3
-119.0	49.05	BC-10	ROCK CREEK AREA	ROCK CREEK	VSBC10V	21	11	2002	11.0	1941	7.8	1946	-9.4	1921	-8.9	1946	-16.1	1929	-15.6	2002	5.0	2001	3.0	11	2002	9.5	2012	9	2016	8.5	2006	7.8	1941	2022-02-02T12:54:39Z	-9.4	1946	-8.9	1921	-5	2010	-3	1978	-3	2013	5	2002	4	2016	3
-119.0	49.05	BC-10	ROCK CREEK AREA	ROCK CREEK	VSBC10V	22	11	2002	12.0	1934	8.9	1977	-8.0	1946	-6.1	2003	-17.0	1940	-15.6	2002	3.0	2001	2.5	12	2002	8.9	1934	7.8	1939	7	2011	7	2017	2022-02-02T12:54:39Z	-8	1977	-6.1	1946	-6	2010	-4	2003	-2.5	1979	3	2002	2.5	2001	2
-119.0	49.05	BC-10	ROCK CREEK AREA	ROCK CREEK	VSBC10V	23	11	2011	12.0	2002	10.0	1973	-6.1	1938	-4.4	1921	-18.9	1920	1.7	1943	3.3	1920	1.7	12	2011	10	2002	9	2017	8.5	2001	8.3	1934	2022-02-02T12:54:39Z	-6.1	1973	-5.5	1977	-4.4	1938	-3	2007	-2.2	1925	3.3	1943	3	2002	3
-119.0	49.05	BC-10	ROCK CREEK AREA	ROCK CREEK	VSBC10V	24	11	1933	13.3	1923	9.4	2010	-11.0	1977	-6.0	1973	-13.9	1921	-11.7	1933	1.7	1920	1.7	13.3	1933	10	1998	9.4	1923	8.5	2009	7.2	1941	2022-02-02T12:54:39Z	-11	2010	-6	1977	-3.9	1931	-2	2007	-1.1	1922	1.7	1920	1.7	1933	1.1
-119.0	49.05	BC-10	ROCK CREEK AREA	ROCK CREEK	VSBC10V	25	11	2011	15.0	1934	10.0	2010	-7.0	1975	-3.3	2010	-14.0	1938	-12.8	1937	2.2	1926	0.6	15	2011	10	1934	10	2016	9.4	1937	9	1998	2022-02-02T12:54:39Z	-7	2010	-3.3	1975	-2.2	1930	-1	2007	-0.6	1931	2.2	1937	2	1998	2
-119.0	49.05	BC-10	ROCK CREEK AREA	ROCK CREEK	VSBC10V	26	11	1998	12.5	1934	7.2	2015	-4.0	1973	-3.9	2015	-17.0	1927	-14.4	1998	7.0	1926	0.6	12.5	1998	10	2016	9.5	2017	7.2	1934	6.1	1928	2022-02-02T12:54:39Z	-4	2015	-3.9	1930	-3.9	1973	-2.5	1979	-2	2007	7	1998	3	2016	1.5
-119.0	49.05	BC-10	ROCK CREEK AREA	ROCK CREEK	VSBC10V	27	11	2009	9.0	1973	8.3	2006	-7.5	1931	-6.1	1931	-18.9	1925	-12.2	2018	1.0	1941	0.6	9	2009	8.3	1973	7	2016	5.6	1933	5.5	2017	2022-02-02T12:54:39Z	-7.5	2006	-6.1	1931	-5	1930	-4.5	2015	-3	2005	1	2018	0.6	1941	0
-119.0	49.05	BC-10	ROCK CREEK AREA	ROCK CREEK	VSBC10V	28	11	1973	11.7	1932	7.8	2006	-11.0	1979	-6.0	2006	-20.0	1931	-19.4	1926	1.1	1923	-0.6	11.7	1973	8	2003	8	2016	7.8	1932	5.6	1929	2022-02-02T12:54:39Z	-11	2006	-6	1979	-5.6	1931	-5	2007	-4.5	2015	1.1	1926	1	2018	0.6
-119.0	49.05	BC-10	ROCK CREEK AREA	ROCK CREEK	VSBC10V	29	11	1926	10.6	1923	1.7	2006	-16.0	1979	-8.5	2006	-26.0	1931	-19.4	1926	1.7	1923	-1.7	10.6	1926	9	2003	8.9	1932	6.7	1941	6	1977	2022-02-02T12:54:39Z	-16	2006	-8.5	1979	-8.5	2014	-6.7	1931	-5	2015	1.7	1926	1.5	2018	1
-119.0	49.05	BC-10	ROCK CREEK AREA	ROCK CREEK	VSBC10V	30	11	1929	13.9	1926	8.9	2014	-12.0	1931	-8.3	2014	-21.0	1931	-20.0	1932	2.2	1929	-1.7	13.9	1929	11.1	1939	10	1932	9	1999	8.9	1926	2022-02-02T12:54:39Z	-12	2014	-8.3	1931	-7	2006	-5.5	2015	-4.4	1975	2.2	1932	2	2012	1.1
-119.0	49.05	BC-10	ROCK CREEK AREA	ROCK CREEK	VSBC10V	1	12	2012	12.0	1929	10.0	2014	-10.5	1931	-9.4	1931	-21.1	1923	-11.1	2012	4.0	1932	2.8	12	2012	10	1926	10	1929	8.3	1932	7.2	1925	2022-02-02T12:54:39Z	-10.5	2014	-9.4	1931	-7.5	2007	-6	2006	-5	1937	4	2012	2.8	1932	1.1
-119.0	49.05	BC-10	ROCK CREEK AREA	ROCK CREEK	VSBC10V	2	12	1941	12.8	1932	11.1	2014	-8.5	1936	-6.1	2014	-19.0	2006	-18.0	1941	5.6	1926	1.1	12.8	1941	11.1	1932	8.5	1998	7.2	1926	7	2012	2022-02-02T12:54:39Z	-8.5	2014	-6.1	1936	-5	1931	-5	2006	-3.3	1942	5.6	1941	2	2012	1.1
-119.0	49.05	BC-10	ROCK CREEK AREA	ROCK CREEK	VSBC10V	3	12	1943	12.8	1932	10.0	2014	-9.0	2005	-6.0	1928	-20.0	1921	-13.9	2007	2.0	1940	0.6	12.8	1943	10	1932	10	2007	8.9	1975	8.3	1941	2022-02-02T12:54:39Z	-9	2014	-6	2005	-5.6	1928	-5.6	1936	-5	1942	2	2007	0.6	1920	0.6
-119.0	49.05	BC-10	ROCK CREEK AREA	ROCK CREEK	VSBC10V	4	12	2007	12.5	1923	8.9	2005	-9.5	1972	-8.3	1928	-20.6	1922	-16.1	2012	2.0	1946	1.1	12.5	2007	8.9	1923	8.3	1943	7	2012	6.7	1946	2022-02-02T12:54:39Z	-9.5	2005	-8.3	1972	-7.8	1928	-6.7	1942	-6.5	2013	2	2012	1.1	1946	0.6
-119.0	49.05	BC-10	ROCK CREEK AREA	ROCK CREEK	VSBC10V	5	12	1941	7.8	1940	6.1	2013	-12.0	1972	-8.9	2013	-19.5	1928	-17.8	1974	0.0	1944	0.0	7.8	1941	7	2012	6.1	1940	6.1	1943	5	1944	2022-02-02T12:54:39Z	-12	2013	-8.9	1972	-7.5	2005	-6.7	1928	-6	1977	0	1925	0	1944	0
-119.0	49.05	BC-10	ROCK CREEK AREA	ROCK CREEK	VSBC10V	6	12	2009	13.0	1926	7.2	2013	-10.0	1972	-10.0	1972	-23.3	1927	-15.6	2003	2.0	1944	0.6	13	2009	7.2	1923	7.2	1926	6	2003	5	1945	2022-02-02T12:54:39Z	-10	1972	-10	2013	-7	2005	-4	2010	-3.9	1928	2	2003	0.6	1944	0
-119.0	49.05	BC-10	ROCK CREEK AREA	ROCK CREEK	VSBC10V	7	12	1938	4.4	1933	4.4	2013	-13.0	1972	-12.8	1972	-25.6	1942	-19.4	2015	1.0	2014	0.0	4.4	1923	4.4	1933	4.4	1938	4	2015	3.3	1926	2022-02-02T12:54:39Z	-13	2013	-12.8	1972	-10	2005	-9.5	1978	-8.5	2009	1	2015	0	1973	0
-119.0	49.05	BC-10	ROCK CREEK AREA	ROCK CREEK	VSBC10V	8	12	2010	8.0	1939	7.2	1972	-13.9	1932	-11.7	1972	-26.7	1932	-21.7	1939	2.2	1938	0.0	8	2010	7.2	1939	6.1	1928	5	1940	5	1943	2022-02-02T12:54:39Z	-13.9	1972	-11.7	1932	-11	2009	-11	2013	-10.6	1922	2.2	1939	0	1938	0
-119.0	49.05	BC-10	ROCK CREEK AREA	ROCK CREEK	VSBC10V	9	12	2015	9.5	1935	9.4	1977	-12.0	1932	-9.4	1932	-22.8	1924	-20.6	2014	1.0	1975	0.0	9.5	2015	9.4	1935	7.5	2010	5.6	1938	5.5	1979	2022-02-02T12:54:39Z	-12	1977	-9.5	2009	-9.4	1932	-8.3	1922	-8.3	1927	1	2014	0.5	2015	0
-119.0	49.05	BC-10	ROCK CREEK AREA	ROCK CREEK	VSBC10V	10	12	1939	8.3	1921	5.0	1927	-11.1	1922	-8.3	1927	-32.2	1922	-13.9	1939	2.2	1925	-0.6	8.3	1939	7	2014	5	1921	5	1979	4.4	1923	2022-02-02T12:54:39Z	-11.1	1927	-10.6	1972	-10	2009	-9.4	1932	-8.3	1922	2.2	1939	0.5	2014	-0.6
-119.0	49.05	BC-10	ROCK CREEK AREA	ROCK CREEK	VSBC10V	11	12	1939	9.4	1935	9.4	1922	-16.1	1920	1.7	1927	-30.0	1922	-29.4	1946	0.6	1925	0.0	9.4	1935	9.4	1939	7.5	1979	6.1	1923	5.5	2004	2022-02-02T12:54:39Z	-16.1	1922	-15.6	1927	-11.1	1932	-11	2000	-10	1977	0.6	1946	0.5	2006	0.5
-119.0	49.05	BC-10	ROCK CREEK AREA	ROCK CREEK	VSBC10V	12	12	1999	6.5	1925	5.0	1922	-21.7	1920	0.0	1922	-33.9	1920	-8.9	1937	0.6	1925	0.0	6.5	1999	6	2006	5	1921	5	1925	3.9	1937	2022-02-02T12:54:39Z	-21.7	1922	-13.5	2000	-12.8	1931	-11.7	1945	-11.1	1927	0.6	1937	0	1921	0
-119.0	49.05	BC-10	ROCK CREEK AREA	ROCK CREEK	VSBC10V	13	12	1998	10.0	1925	6.7	1927	-14.4	1922	-13.9	1927	-32.8	1922	-30.0	1998	2.5	1942	0.6	10	1998	7.5	2018	6.7	1925	6.5	2006	6	2015	2022-02-02T12:54:39Z	-14.4	1927	-13.9	1922	-11.1	1944	-11.1	1972	-9	1978	2.5	1998	1	2002	0.6
-119.0	49.05	BC-10	ROCK CREEK AREA	ROCK CREEK	VSBC10V	14	12	1979	9.0	1933	6.7	1927	-16.7	1922	-15.0	1927	-34.4	1922	-25.6	2001	1.5	1942	0.6	9	1979	8	2010	6.7	1933	6.5	2002	5.5	2018	2022-02-02T12:54:39Z	-16.7	1927	-15	1922	-15	2016	-13.3	1926	-13.3	1972	1.5	2001	1	2002	0.6
-119.0	49.05	BC-10	ROCK CREEK AREA	ROCK CREEK	VSBC10V	15	12	2002	10.0	1941	7.2	1922	-18.3	1920	-4.4	1922	-34.4	1920	-11.7	2002	3.0	1976	1.1	10	2002	7.2	1941	5.5	2018	5	1939	4.4	1935	2022-02-02T12:54:39Z	-18.3	1922	-12.8	1931	-11.1	1927	-11.1	1944	-10.6	1926	3	2002	1.1	1976	0.6
-119.0	49.05	BC-10	ROCK CREEK AREA	ROCK CREEK	VSBC10V	16	12	1979	8.5	1939	6.7	1922	-18.9	1921	-7.8	1922	-32.8	1921	-16.1	1976	1.1	1941	0.6	8.5	1979	7	2001	6.7	1939	6.1	1941	5.6	1976	2022-02-02T12:54:39Z	-18.9	1922	-13.9	1924	-11.1	1940	-11.1	1946	-11	2005	1.1	1976	0.6	1941	0
-119.0	49.05	BC-10	ROCK CREEK AREA	ROCK CREEK	VSBC10V	17	12	1936	6.1	1925	3.9	1924	-18.9	1922	-14.4	1924	-31.1	1922	-30.6	2018	0.0	2002	0.0	6.1	1936	5.6	1937	5	2001	4.5	2018	4.4	1939	2022-02-02T12:54:39Z	-18.9	1924	-14.4	1922	-12.2	1946	-12	2008	-12	2016	0	1923	0	2002	0
-119.0	49.05	BC-10	ROCK CREEK AREA	ROCK CREEK	VSBC10V	18	12	1936	7.2	1923	6.1	1924	-21.7	1922	-9.4	1924	-33.3	1922	-20.6	1947	1.1	1925	0.0	7.2	1936	6.5	2010	6.1	1923	6	2018	5.6	1925	2022-02-02T12:54:39Z	-21.7	1924	-11	2000	-11	2005	-9.4	1922	-9.4	1927	1.1	1947	0	1925	0
-119.0	49.05	BC-10	ROCK CREEK AREA	ROCK CREEK	VSBC10V	19	12	1931	7.8	1920	4.4	1924	-20.0	1921	-14.4	1924	-32.2	1921	-24.4	1972	0.6	1939	-0.6	7.8	1931	6.7	1933	5	1972	4.4	1920	4.4	1936	2022-02-02T12:54:39Z	-20	1924	-14.4	1921	-11	2008	-8.9	1943	-8.9	1945	0.6	1972	0.5	2014	0
-119.0	49.05	BC-10	ROCK CREEK AREA	ROCK CREEK	VSBC10V	20	12	2018	7.5	1933	7.2	2008	-19.0	1924	-18.3	2008	-33.0	1924	-32.2	1940	1.1	1939	0.0	7.5	2018	7.2	1933	6.1	1934	5.6	1941	5.5	2004	2022-02-02T12:54:39Z	-19	2008	-18.3	1924	-15.6	1921	-11	1998	-11	2000	1.1	1940	0.6	1941	0
-119.0	49.05	BC-10	ROCK CREEK AREA	ROCK CREEK	VSBC10V	21	12	1934	6.7	1932	3.3	1924	-17.2	1921	-8.9	1924	-31.1	1921	-18.3	2009	1.0	1979	0.0	6.7	1934	5.6	1936	4.5	2009	4.5	2014	3.3	1922	2022-02-02T12:54:39Z	-17.2	1924	-14	2008	-12	1998	-9.4	1927	-8.9	1921	1	2009	0	1933	0
-119.0	49.05	BC-10	ROCK CREEK AREA	ROCK CREEK	VSBC10V	22	12	1936	8.9	1933	6.7	1924	-15.6	1921	-11.1	1924	-30.0	1921	-23.9	1940	0.6	1933	0.6	8.9	1936	8.3	1940	6.7	1933	5	1974	3.5	2005	2022-02-02T12:54:39Z	-15.6	1924	-11.1	1921	-10.6	1927	-10.5	1998	-10.5	2008	0.6	1933	0.6	1940	0
-119.0	49.05	BC-10	ROCK CREEK AREA	ROCK CREEK	VSBC10V	23	12	1933	6.1	1925	4.4	1944	-14.4	1921	-13.3	1926	-27.8	1924	-27.2	2005	0.0	1925	-0.6	6.1	1933	4.4	1922	4.4	1925	4.4	1947	3.3	1940	2022-02-02T12:54:39Z	-14.4	1944	-13.3	1921	-11	2008	-10	1924	-9.4	1937	0	2005	-0.6	1925	-1.1
-119.0	49.05	BC-10	ROCK CREEK AREA	ROCK CREEK	VSBC10V	24	12	1935	7.2	1922	6.7	1944	-16.7	1924	-15.6	1924	-29.4	1921	-26.1	2005	1.0	1947	0.0	7.2	1935	6.7	1922	5.6	1931	5	2005	4.4	1934	2022-02-02T12:54:39Z	-16.7	1944	-15.6	1924	-13.3	1921	-12	2008	-9	2007	1	2005	0	1945	0
-119.0	49.05	BC-10	ROCK CREEK AREA	ROCK CREEK	VSBC10V	25	12	1929	6.7	1922	6.1	1924	-16.1	1921	-7.2	1924	-30.0	1920	-20.0	1947	0.6	1945	0.0	6.7	1929	6.1	1922	5.6	1940	4	2005	2.5	2002	2022-02-02T12:54:39Z	-16.1	1924	-13.9	1944	-8.3	1946	-8	2017	-7.2	1921	0.6	1947	0	1945	0
-119.0	49.05	BC-10	ROCK CREEK AREA	ROCK CREEK	VSBC10V	26	12	1922	7.2	1920	-5.0	2017	-14.0	1924	-13.9	1924	-27.2	1921	-27.2	1945	0.6	1935	-1.1	7.2	1922	6.7	1972	5.5	2002	5	1978	4	2010	2022-02-02T12:54:39Z	-14	2017	-13.9	1924	-13.3	1938	-12.2	1921	-9.4	1944	0.6	1945	0	2002	-1
-119.0	49.05	BC-10	ROCK CREEK AREA	ROCK CREEK	VSBC10V	27	12	1922	8.3	1920	0.0	2017	-11.0	1924	-10.6	1934	-24.4	1928	-15.0	1922	0.6	1920	-5.6	8.3	1922	3.5	2002	3.5	2005	3.3	1931	3.3	1945	2022-02-02T12:54:39Z	-11	2017	-10.6	1924	-9.4	1938	-8.9	1934	-7.2	1944	0.6	1922	0.5	2005	-0.6
-119.0	49.05	BC-10	ROCK CREEK AREA	ROCK CREEK	VSBC10V	28	12	1937	8.9	1922	7.8	1946	-15.6	1941	-8.9	1946	-27.2	1941	-16.7	1945	0.0	1922	-1.1	8.9	1937	7.8	1922	5	2011	2.8	1945	2.8	1975	2022-02-02T12:54:39Z	-15.6	1946	-10	1977	-8.9	1941	-8.3	1930	-8	2009	0	1945	-1	1979	-1
-119.0	49.05	BC-10	ROCK CREEK AREA	ROCK CREEK	VSBC10V	29	12	1937	8.3	1933	3.9	1946	-11.7	1930	-10.0	2006	-20.0	1946	-20.0	1937	1.1	1920	-0.6	8.3	1937	3.9	1933	3.3	1922	3.3	1975	3	2011	2022-02-02T12:54:39Z	-11.7	1946	-10	1930	-9.4	1943	-9	2006	-8.9	1936	1.1	1937	0	1940	0
-119.0	49.05	BC-10	ROCK CREEK AREA	ROCK CREEK	VSBC10V	30	12	1937	6.7	1935	6.1	1927	-16.7	1925	-4.4	1927	-37.2	1921	-21.1	1940	0.0	1937	0.0	6.7	1937	6.1	1935	6	2011	4.5	2018	3.9	1920	2022-02-02T12:54:39Z	-16.7	1927	-12.8	1946	-11.7	1943	-9.5	2007	-9.5	2014	0	1937	0	1940	-1
-119.0	49.05	BC-10	ROCK CREEK AREA	ROCK CREEK	VSBC10V	31	12	2011	4.0	1975	3.3	1927	-22.2	1923	-16.7	1927	-40.0	1923	-35.6	2005	-0.5	1945	-1.7	4	2011	3.3	1926	3.3	1975	3	2002	2.2	1945	2022-02-02T12:54:39Z	-22.2	1927	-16.7	1923	-12.8	1921	-11	2010	-10.6	1946	-0.5	2005	-1.7	1945	-2
-116.03	50.95	BC-11	KOOTENAY (NATIONAL PARK) AREA	KOOTENAY (PARC NATIONAL)	VSBC11V	1	1	1997	6.0	1994	2.0	1979	-26.0	1978	-20.0	1979	-34.0	1969	-26.7	1998	2.0	1997	1.0	6	1997	5	1998	2	1990	2	1994	0.5	2006	2022-02-02T12:54:39Z	-26	1979	-20	1978	-18.5	1993	-17.5	1985	-16	2022	2	1998	1	1997	-3
-116.03	50.95	BC-11	KOOTENAY (NATIONAL PARK) AREA	KOOTENAY (PARC NATIONAL)	VSBC11V	2	1	1997	6.5	1992	2.5	1979	-21.0	1978	-20.0	1979	-28.0	1978	-22.8	1997	1.0	1980	-3.0	6.5	1997	4.5	2003	2.5	1992	2	1980	2	1984	2022-02-02T12:54:39Z	-21	1979	-20	1978	-19.5	1993	-16.5	1991	-15	1995	1	1997	-3	1980	-3.5
-116.03	50.95	BC-11	KOOTENAY (NATIONAL PARK) AREA	KOOTENAY (PARC NATIONAL)	VSBC11V	3	1	1984	5.0	1980	0.0	1978	-21.7	1974	-16.7	2017	-27.5	1978	-26.7	2003	0.5	1994	-1.0	5	1984	4.5	2021	4	1989	4	2003	4	2020	2022-02-02T12:54:39Z	-21.7	1978	-20.5	1979	-19.5	1991	-17.5	2017	-16.7	1974	0.5	2003	0	2014	-1
-116.03	50.95	BC-11	KOOTENAY (NATIONAL PARK) AREA	KOOTENAY (PARC NATIONAL)	VSBC11V	4	1	2012	7.0	1984	6.0	1991	-22.0	1979	-21.5	1991	-30.5	1979	-30.5	2019	1.0	1989	0.0	7	2012	6	1984	5	2019	4.5	2008	4	2020	2022-02-02T12:54:39Z	-22	1991	-21.5	1979	-21	2004	-18.5	2017	-18	1988	1	2019	0	1984	0
-116.03	50.95	BC-11	KOOTENAY (NATIONAL PARK) AREA	KOOTENAY (PARC NATIONAL)	VSBC11V	5	1	2012	5.0	2008	4.0	2004	-26.0	1979	-22.5	2004	-32.5	1979	-31.0	2008	1.0	1984	-0.5	5	2012	4	2008	3.5	1990	3.5	2001	2.5	2006	2022-02-02T12:54:39Z	-26	2004	-22.5	1979	-19.5	1991	-18	1982	-18	1988	1	2008	0	2012	-0.5
-116.03	50.95	BC-11	KOOTENAY (NATIONAL PARK) AREA	KOOTENAY (PARC NATIONAL)	VSBC11V	6	1	2019	5.0	1990	3.5	1979	-22.5	1973	-19.4	2004	-34.5	1979	-31.0	2021	-1.0	1990	-1.0	5	2019	4.5	2021	3.5	1990	3	2002	2.5	2006	2022-02-02T12:54:39Z	-22.5	1979	-21	1991	-21	2004	-20.5	1982	-19.4	1973	-1	1990	-1	2021	-2
-116.03	50.95	BC-11	KOOTENAY (NATIONAL PARK) AREA	KOOTENAY (PARC NATIONAL)	VSBC11V	7	1	2002	7.0	1990	4.5	1979	-22.0	1973	-21.1	1979	-31.0	1973	-30.0	1990	0.5	1984	0.0	7	2002	4.5	1990	3.5	1984	2.5	1983	2.5	2009	2022-02-02T12:54:39Z	-22	1979	-21.1	1973	-20.5	1993	-17	1988	-16.1	1970	0.5	1990	0	1984	0
-116.03	50.95	BC-11	KOOTENAY (NATIONAL PARK) AREA	KOOTENAY (PARC NATIONAL)	VSBC11V	8	1	2002	6.0	1986	5.0	1973	-22.8	1970	-12.8	1973	-30.6	1970	-22.2	2002	3.0	1983	1.0	6	2002	5	1986	3.5	1983	3	1990	3	2020	2022-02-02T12:54:39Z	-22.8	1973	-21	1979	-18	1988	-17	1980	-16.7	1974	3	2002	1	1983	0.5
-116.03	50.95	BC-11	KOOTENAY (NATIONAL PARK) AREA	KOOTENAY (PARC NATIONAL)	VSBC11V	9	1	2016	18.0	2012	7.0	1979	-20.5	1974	-19.4	1979	-30.0	1973	-30.0	2018	0.0	1990	-0.5	18	2016	7	2012	5	2007	2.5	2006	2	1986	2022-02-02T12:54:39Z	-20.5	1979	-19.4	1973	-19.4	1974	-18	1980	-15	1988	0	2018	-0.5	1990	-2.5
-116.03	50.95	BC-11	KOOTENAY (NATIONAL PARK) AREA	KOOTENAY (PARC NATIONAL)	VSBC11V	10	1	1986	7.0	1984	0.0	1979	-21.0	1973	-18.3	1973	-27.8	1971	-19.4	2006	-1.0	1986	-1.0	7	1986	3.5	2006	2.5	2008	2.5	2014	2	1996	2022-02-02T12:54:39Z	-21	1979	-18.3	1973	-17.8	1974	-17	1993	-16.5	1980	-1	1986	-1	2006	-1.5
-116.03	50.95	BC-11	KOOTENAY (NATIONAL PARK) AREA	KOOTENAY (PARC NATIONAL)	VSBC11V	11	1	1987	6.5	1983	6.5	1998	-22.0	1974	-21.1	1998	-31.0	1974	-30.0	1986	0.5	1984	-2.0	6.5	1983	6.5	1987	6	1986	4.5	2008	4	1996	2022-02-02T12:54:39Z	-22	1998	-21.1	1974	-19.4	1971	-18.5	1993	-18.3	1975	0.5	1986	-1	1996	-1.5
-116.03	50.95	BC-11	KOOTENAY (NATIONAL PARK) AREA	KOOTENAY (PARC NATIONAL)	VSBC11V	12	1	1983	7.0	1980	4.0	1998	-22.0	1993	-19.5	1998	-35.5	1993	-27.0	1983	1.5	1981	-5.5	7	1983	6	1987	6	1996	6	2006	5	2021	2022-02-02T12:54:39Z	-22	1998	-19.5	1993	-18.9	1971	-17.5	2017	-16.5	2007	1.5	1983	1	1987	0.5
-116.03	50.95	BC-11	KOOTENAY (NATIONAL PARK) AREA	KOOTENAY (PARC NATIONAL)	VSBC11V	13	1	2021	5.5	1991	5.0	1971	-19.4	1969	-9.4	1971	-29.4	1969	-20.0	1996	2.5	1991	1.0	5.5	2021	5	1991	4	1983	4	1996	3	2014	2022-02-02T12:54:39Z	-19.4	1971	-18.5	1993	-16	2005	-16	2007	-15.6	1972	2.5	1996	1	1991	1
-116.03	50.95	BC-11	KOOTENAY (NATIONAL PARK) AREA	KOOTENAY (PARC NATIONAL)	VSBC11V	14	1	1973	6.7	1970	-3.3	2005	-20.0	1979	-19.5	2005	-30.0	1972	-27.2	1996	-0.5	1995	-1.0	6.7	1973	5.6	1974	4.5	1988	4	1999	4	2008	2022-02-02T12:54:39Z	-20	2005	-19.5	1979	-19.5	2020	-18.9	1972	-16.5	2007	-0.5	1996	-1	1994	-1
-116.03	50.95	BC-11	KOOTENAY (NATIONAL PARK) AREA	KOOTENAY (PARC NATIONAL)	VSBC11V	15	1	1974	7.8	1973	7.2	2005	-22.0	1979	-18.5	2005	-32.0	1979	-28.5	1973	3.9	1969	-17.2	7.8	1974	7.2	1973	5.5	1996	5	2008	4.5	2004	2022-02-02T12:54:39Z	-22	2005	-18.5	1979	-17	2020	-14	1993	-13.9	1975	3.9	1973	0	1994	0
-116.03	50.95	BC-11	KOOTENAY (NATIONAL PARK) AREA	KOOTENAY (PARC NATIONAL)	VSBC11V	16	1	1974	7.8	1973	4.4	1979	-18.0	1970	-17.8	1979	-29.0	1970	-24.4	1974	5.0	1973	0.0	7.8	1974	4.4	1973	3.5	1986	3.5	1989	3.5	2011	2022-02-02T12:54:39Z	-18	1979	-17.8	1970	-16.5	2005	-15.5	1982	-13	2020	5	1974	0	1973	-0.5
-116.03	50.95	BC-11	KOOTENAY (NATIONAL PARK) AREA	KOOTENAY (PARC NATIONAL)	VSBC11V	17	1	1986	5.0	1974	3.9	2012	-18.0	1984	-15.0	1970	-29.4	1969	-12.8	1986	0.0	1974	0.0	5	1986	4	1989	4	2011	3.9	1974	2.5	2000	2022-02-02T12:54:39Z	-18	2012	-15	1970	-15	1984	-13.5	1979	-12.5	1982	0	1974	0	1986	-0.5
-116.03	50.95	BC-11	KOOTENAY (NATIONAL PARK) AREA	KOOTENAY (PARC NATIONAL)	VSBC11V	18	1	1971	6.1	1969	-14.4	2012	-18.5	1984	-18.0	1970	-27.2	1969	-22.2	1989	0.0	1986	-1.0	6.1	1971	5	1989	5	1991	4	2017	3.5	1986	2022-02-02T12:54:39Z	-18.5	2012	-18	1984	-16.7	1970	-14.4	1969	-14	1996	0	1989	-1	1986	-1
-116.03	50.95	BC-11	KOOTENAY (NATIONAL PARK) AREA	KOOTENAY (PARC NATIONAL)	VSBC11V	19	1	1971	7.2	1970	-11.1	2012	-19.0	1996	-16.0	2012	-24.5	1984	-24.0	1971	1.1	1970	-21.1	7.2	1971	6	2005	5.5	1986	5.5	2017	4.5	1999	2022-02-02T12:54:39Z	-19	2012	-16	1984	-16	1996	-13.5	1980	-12.8	1969	1.1	1971	1	2017	0
-116.03	50.95	BC-11	KOOTENAY (NATIONAL PARK) AREA	KOOTENAY (PARC NATIONAL)	VSBC11V	20	1	2005	5.5	1999	4.0	1969	-17.8			1969	-23.9			2005	1.0	1999	-1.0	5.5	2005	4	1999	3.5	1993	3	2017	2	1997	2022-02-02T12:54:39Z	-17.8	1969	-14.5	1984	-14.5	1996	-13	2012	-12	2000	1	2005	-1	1998	-1
-116.03	50.95	BC-11	KOOTENAY (NATIONAL PARK) AREA	KOOTENAY (PARC NATIONAL)	VSBC11V	21	1	2005	4.0	1993	3.5	1969	-16.1			1969	-26.7			2005	1.0	1997	0.0	4	2005	3.5	1993	2.5	1999	2	1998	2	2016	2022-02-02T12:54:39Z	-16.1	1969	-14.5	1982	-13	2008	-11	1980	-11	1984	1	2005	0	1997	-1
-116.03	50.95	BC-11	KOOTENAY (NATIONAL PARK) AREA	KOOTENAY (PARC NATIONAL)	VSBC11V	22	1	2016	5.0	2005	4.0	1969	-20.6			1969	-30.6			2005	0.0	1999	-3.0	5	2016	4	1999	4	2005	2.5	2018	2	1983	2022-02-02T12:54:39Z	-20.6	1969	-14	1982	-13	1996	-9.5	2003	-9	1979	0	2005	-0.5	2016	-3
-116.03	50.95	BC-11	KOOTENAY (NATIONAL PARK) AREA	KOOTENAY (PARC NATIONAL)	VSBC11V	23	1	2005	5.0	1970	3.3	1969	-21.1			1969	-35.6			2005	-2.0	1981	-2.0	5	2005	3.3	1970	3	1981	3	2006	2.8	1975	2022-02-02T12:54:39Z	-21.1	1969	-11	1996	-10.5	1982	-10.5	2021	-9.5	1979	-2	1981	-2	2005	-3
-116.03	50.95	BC-11	KOOTENAY (NATIONAL PARK) AREA	KOOTENAY (PARC NATIONAL)	VSBC11V	24	1	2005	5.0	1973	4.4	1969	-20.6			1969	-29.4			1981	0.5	1973	-1.1	5	2005	4.4	1973	4	1984	4	1998	4	2020	2022-02-02T12:54:39Z	-20.6	1969	-17.2	1972	-14	1997	-13	1995	-12	1989	0.5	1981	0	2020	-1
-116.03	50.95	BC-11	KOOTENAY (NATIONAL PARK) AREA	KOOTENAY (PARC NATIONAL)	VSBC11V	25	1	1984	5.5	1982	3.0	1972	-19.4	1969	-16.7	1969	-28.9			2018	0.0	2015	0.0	5.5	1984	5	2018	4.5	2002	4.5	2005	4	2012	2022-02-02T12:54:39Z	-19.4	1972	-19	1997	-16.7	1969	-13.5	2009	-12.5	1996	0	1994	0	2005	0
-116.03	50.95	BC-11	KOOTENAY (NATIONAL PARK) AREA	KOOTENAY (PARC NATIONAL)	VSBC11V	26	1	2005	7.5	2003	5.0	1972	-21.1	1969	-16.1	1972	-30.6	1969	-21.1	2015	0.0	1998	-0.5	7.5	2005	5	1998	5	2003	4	1982	4	2006	2022-02-02T12:54:39Z	-21.1	1972	-20.5	1997	-16.1	1969	-15	2009	-14	1980	0	2015	-0.5	1998	-1.7
-116.03	50.95	BC-11	KOOTENAY (NATIONAL PARK) AREA	KOOTENAY (PARC NATIONAL)	VSBC11V	27	1	1984	5.0	1983	4.0	1972	-22.2	1969	-18.9	1972	-30.0	1969	-23.3	1983	-0.5	1974	-2.8	5	1984	4	1983	4	1992	4	2011	4	2019	2022-02-02T12:54:39Z	-22.2	1972	-18.9	1969	-18	1980	-17	1997	-15.5	2004	-0.5	1983	-1	2003	-1
-116.03	50.95	BC-11	KOOTENAY (NATIONAL PARK) AREA	KOOTENAY (PARC NATIONAL)	VSBC11V	28	1	1984	9.5	1974	5.0	1972	-20.6	1969	-19.4	1980	-28.0	1972	-27.2	1992	2.0	1984	0.0	9.5	1984	6.5	1988	5	1974	5	1992	4.5	2016	2022-02-02T12:54:39Z	-20.6	1972	-19.4	1969	-19	1980	-18	1996	-15.5	2008	2	1992	0	1984	0
-116.03	50.95	BC-11	KOOTENAY (NATIONAL PARK) AREA	KOOTENAY (PARC NATIONAL)	VSBC11V	29	1	1989	7.0	1988	6.5	1969	-20.6			1980	-33.0	1972	-28.3	1992	1.5	1988	1.5	7	1989	6.5	1988	6.5	1992	5	1971	5	1987	2022-02-02T12:54:39Z	-20.6	1969	-20	1996	-19.5	1980	-18.9	1972	-15.5	2008	1.5	1988	1.5	1992	0
-116.03	50.95	BC-11	KOOTENAY (NATIONAL PARK) AREA	KOOTENAY (PARC NATIONAL)	VSBC11V	30	1	1989	9.0	1987	4.0	1996	-20.0	1969	-18.9	1996	-32.0	1980	-28.0	1999	2.0	1992	2.0	9	1989	7	1992	6	1999	5.5	2005	5	2004	2022-02-02T12:54:39Z	-20	1996	-18.9	1969	-16.1	1972	-15.5	1980	-14.5	1985	2	1992	2	1999	0
-116.03	50.95	BC-11	KOOTENAY (NATIONAL PARK) AREA	KOOTENAY (PARC NATIONAL)	VSBC11V	31	1	1992	7.5	1987	3.5	1996	-19.0	1969	-18.9	1996	-30.5	1969	-29.4	1992	3.0	1982	-1.0	7.5	1992	7	2005	5	2020	4.5	2012	4.5	2021	2022-02-02T12:54:39Z	-19	1996	-18.9	1969	-16	1985	-16	1990	-13.5	2011	3	1992	0.5	2005	0
-116.03	50.95	BC-11	KOOTENAY (NATIONAL PARK) AREA	KOOTENAY (PARC NATIONAL)	VSBC11V	1	2	1991	8.5	1971	3.9	1989	-22.5	1988	-17.0	1988	-35.0	1985	-26.0	1995	1.5	1992	1.0	8.5	1991	8	2021	7.5	1992	6	2019	5	1995	2022-02-02T12:54:39Z	-22.5	1989	-17.5	1996	-17	1988	-15.5	2011	-15	1969	1.5	1995	1	1992	1
-116.03	50.95	BC-11	KOOTENAY (NATIONAL PARK) AREA	KOOTENAY (PARC NATIONAL)	VSBC11V	2	2	1991	7.5	1973	3.3	1989	-21.0	1985	-16.0	1996	-31.0	1989	-30.0	2021	1.0	1991	0.0	7.5	1991	7	2005	6.5	2021	6	1992	5	1995	2022-02-02T12:54:39Z	-21	1989	-16	1985	-15.6	1972	-14	1979	-14	1996	1	2021	0	1991	-0.5
-116.03	50.95	BC-11	KOOTENAY (NATIONAL PARK) AREA	KOOTENAY (PARC NATIONAL)	VSBC11V	3	2	2005	8.5	1991	6.0	1989	-20.5	1985	-16.5	1989	-32.0	1985	-28.5	1991	2.0	1973	-1.1	8.5	2005	6	1991	4.5	1990	4.5	1992	4	1980	2022-02-02T12:54:39Z	-20.5	1989	-16.5	1985	-16	1996	-13	2017	-12.5	2019	2	1991	0.5	2005	-1.1
-116.03	50.95	BC-11	KOOTENAY (NATIONAL PARK) AREA	KOOTENAY (PARC NATIONAL)	VSBC11V	4	2	1991	8.0	1974	3.3	1989	-16.5	1985	-16.0	1989	-30.0	1985	-28.0	2005	3.0	1991	2.0	8	1991	7	2005	5.5	2006	4.5	2013	4	2010	2022-02-02T12:54:39Z	-16.5	1989	-16	1985	-14.5	1982	-13.5	2019	-12.8	1975	3	2005	2	1991	-1.1
-116.03	50.95	BC-11	KOOTENAY (NATIONAL PARK) AREA	KOOTENAY (PARC NATIONAL)	VSBC11V	5	2	2011	15.0	1991	9.0	2014	-15.0	1982	-14.0	2014	-27.0	1982	-26.0	1991	4.0	1974	-1.7	15	2011	9	1991	5.5	2013	5	2016	4.5	2006	2022-02-02T12:54:39Z	-15	2014	-14	1982	-13.9	1975	-12.5	2019	-12	1985	4	1991	0.5	2013	-1.7
-116.03	50.95	BC-11	KOOTENAY (NATIONAL PARK) AREA	KOOTENAY (PARC NATIONAL)	VSBC11V	6	2	2013	6.5	1996	5.0	1975	-14.4	1973	-10.0	2014	-29.0	1975	-26.1	2013	0.5	1978	-1.7	6.5	2013	5	1991	5	1996	4.5	2002	4	1999	2022-02-02T12:54:39Z	-14.4	1975	-11.5	1982	-11	1985	-10	1973	-10	2019	0.5	2013	-0.5	2016	-1.7
-116.03	50.95	BC-11	KOOTENAY (NATIONAL PARK) AREA	KOOTENAY (PARC NATIONAL)	VSBC11V	7	2	2015	7.5	2002	4.0	1994	-14.0	1975	-11.1	1982	-22.5	1975	-22.2	1978	0.6	1977	-6.7	7.5	2015	4	1995	4	1996	4	1998	4	1999	2022-02-02T12:54:39Z	-14	1994	-12	2017	-11.1	1975	-10.5	1982	-10	1997	0.6	1978	0	1996	0
-116.03	50.95	BC-11	KOOTENAY (NATIONAL PARK) AREA	KOOTENAY (PARC NATIONAL)	VSBC11V	8	2	2015	8.0	1978	5.6	1994	-15.5	1975	-13.9	2014	-27.5	1994	-27.5	2015	2.0	1978	0.6	8	2015	5.6	1978	5	1991	4.4	1976	3.5	1998	2022-02-02T12:54:39Z	-15.5	1994	-13.9	1975	-12.5	2017	-12	2014	-11.5	2001	2	2015	0.6	1978	-0.5
-116.03	50.95	BC-11	KOOTENAY (NATIONAL PARK) AREA	KOOTENAY (PARC NATIONAL)	VSBC11V	9	2	2015	6.0	1984	6.0	1982	-15.5	1975	-15.0	1982	-27.5	1975	-26.1	2015	1.0	1991	1.0	6	1984	6	2015	5	1998	4.5	1991	4	1979	2022-02-02T12:54:39Z	-15.5	1982	-15	1975	-14.5	2021	-12	1985	-12	2019	1	1991	1	2015	0.5
-116.03	50.95	BC-11	KOOTENAY (NATIONAL PARK) AREA	KOOTENAY (PARC NATIONAL)	VSBC11V	10	2	2015	5.0	1984	5.0	1981	-15.5	1975	-10.6	1981	-28.0	1975	-17.8	2015	1.0	1991	0.5	5	1984	5	2015	4.5	2002	4	1990	4	1991	2022-02-02T12:54:39Z	-15.5	1981	-11	1985	-10.6	1975	-10	2014	-7.5	2018	1	2015	0.5	1991	-2
-116.03	50.95	BC-11	KOOTENAY (NATIONAL PARK) AREA	KOOTENAY (PARC NATIONAL)	VSBC11V	11	2	2015	7.0	1983	6.0	1975	-12.8	1970	-5.0	1989	-18.0	1981	-16.5	2015	1.0	1990	0.0	7	2015	6	1983	5	1979	5	1990	4.5	2016	2022-02-02T12:54:39Z	-12.8	1975	-10.5	1981	-7.5	1982	-7	2018	-5.5	1994	1	2015	0	1976	0
-116.03	50.95	BC-11	KOOTENAY (NATIONAL PARK) AREA	KOOTENAY (PARC NATIONAL)	VSBC11V	12	2	2015	8.0	1983	7.5	2021	-15.0	1975	-11.7	2021	-28.0	2018	-22.5	1983	2.5	1974	-1.1	8	2015	7.5	1983	6.5	1988	6.5	2011	5.5	1998	2022-02-02T12:54:39Z	-15	2021	-11.7	1975	-11	1995	-10	2019	-9	1981	2.5	1983	1	2015	-1
-116.03	50.95	BC-11	KOOTENAY (NATIONAL PARK) AREA	KOOTENAY (PARC NATIONAL)	VSBC11V	13	2	2015	9.0	1983	7.0	2021	-13.0	1995	-11.0	2021	-26.5	1995	-25.5	1998	1.0	1988	1.0	9	2015	7	1979	7	1983	6.5	1988	6.5	1998	2022-02-02T12:54:39Z	-13	2021	-11	1995	-10.5	1990	-7.5	2019	-6.5	2018	1	1979	1	1988	1
-116.03	50.95	BC-11	KOOTENAY (NATIONAL PARK) AREA	KOOTENAY (PARC NATIONAL)	VSBC11V	14	2	1971	7.8	1970	1.7	1990	-12.5	1980	-10.5	1995	-26.0	1980	-24.0	2015	2.0	1971	0.6	7.8	1971	6.7	1974	6.5	1981	6.5	2010	6.5	2015	2022-02-02T12:54:39Z	-12.5	1990	-11	1995	-11	2021	-10.5	1980	-8	1986	2	2015	0.6	1971	0.5
-116.03	50.95	BC-11	KOOTENAY (NATIONAL PARK) AREA	KOOTENAY (PARC NATIONAL)	VSBC11V	15	2	1982	7.5	1971	7.2	1980	-11.0	1975	-6.1	2021	-21.0	1993	-21.0	2011	1.0	1991	1.0	7.5	1982	7.2	1971	6.5	1981	6.1	1970	6	2015	2022-02-02T12:54:39Z	-11	1980	-9	1990	-8	1986	-7.5	2021	-7	1993	1	1991	1	2011	0.6
-116.03	50.95	BC-11	KOOTENAY (NATIONAL PARK) AREA	KOOTENAY (PARC NATIONAL)	VSBC11V	16	2	2017	8.0	1997	7.5	1990	-12.0	1986	-12.0	1993	-24.0	1979	-15.0	1982	3.0	1981	2.5	8	2017	7.5	1982	7.5	1997	6	1981	6	1994	2022-02-02T12:54:39Z	-12	1986	-12	1990	-10	1993	-9	2001	-8.5	2006	3	1982	2.5	1981	2
-116.03	50.95	BC-11	KOOTENAY (NATIONAL PARK) AREA	KOOTENAY (PARC NATIONAL)	VSBC11V	17	2	1982	8.0	1981	8.0	1986	-13.5	1980	-4.5	1993	-25.5	1990	-20.5	1982	2.0	1981	2.0	8	1981	8	1982	7	1997	7	2017	6.1	1973	2022-02-02T12:54:39Z	-13.5	1986	-12	1990	-12	1993	-10	2006	-8	1989	2	1981	2	1982	0
-116.03	50.95	BC-11	KOOTENAY (NATIONAL PARK) AREA	KOOTENAY (PARC NATIONAL)	VSBC11V	18	2	1996	8.0	1981	8.0	1986	-14.0	1975	-1.7	1993	-26.0	1990	-20.5	1981	2.0	1979	-2.0	8	1981	8	1996	7	1995	5.5	1982	5.5	1983	2022-02-02T12:54:39Z	-14	1986	-9.5	1993	-7.5	2006	-7	2018	-6.5	1990	2	1981	0	2016	-0.5
-116.03	50.95	BC-11	KOOTENAY (NATIONAL PARK) AREA	KOOTENAY (PARC NATIONAL)	VSBC11V	19	2	1980	7.5	1978	4.4	2018	-11.0	1986	-11.0	2018	-24.0	2006	-21.5	1981	1.5	1974	-2.8	7.5	1980	6.5	1981	6.5	2016	6	1982	6	1998	2022-02-02T12:54:39Z	-11	1986	-11	2018	-9.5	2019	-7.5	1993	-6	2006	1.5	1981	1	1995	1
-116.03	50.95	BC-11	KOOTENAY (NATIONAL PARK) AREA	KOOTENAY (PARC NATIONAL)	VSBC11V	20	2	1982	7.5	1981	5.5	2018	-13.5	1993	-6.0	2018	-26.0	1986	-21.0	1982	2.0	1972	-1.1	7.5	1982	7	1991	7	1998	6.5	1995	6	2002	2022-02-02T12:54:39Z	-13.5	2018	-6	1993	-5	1986	-4.5	2011	-3.5	2006	2	1982	1	1983	0.5
-116.03	50.95	BC-11	KOOTENAY (NATIONAL PARK) AREA	KOOTENAY (PARC NATIONAL)	VSBC11V	21	2	1995	9.5	1988	7.0	2018	-11.5	1993	-6.0	2018	-27.0	1975	-18.3	1998	3.0	1984	1.0	9.5	1995	7	1988	7	1998	6.1	1978	6	2021	2022-02-02T12:54:39Z	-11.5	2018	-6	1993	-5	1986	-3.9	1975	-3.5	1979	3	1998	1	1984	0.5
-116.03	50.95	BC-11	KOOTENAY (NATIONAL PARK) AREA	KOOTENAY (PARC NATIONAL)	VSBC11V	22	2	1992	9.0	1981	8.0	2018	-8.0	1993	-6.0	2018	-19.5	1969	-15.0	2021	0.0	2002	0.0	9	1992	8	1981	7.5	1995	6.7	1976	6.7	1977	2022-02-02T12:54:39Z	-8	2018	-6	1993	-5	1979	-5	1986	-3.5	2007	0	2002	0	2021	-1
-116.03	50.95	BC-11	KOOTENAY (NATIONAL PARK) AREA	KOOTENAY (PARC NATIONAL)	VSBC11V	23	2	1976	7.2	1970	4.4	2018	-9.0	1993	-6.5	2018	-23.0	1988	-17.0	1976	2.2	1971	-7.2	7.2	1976	7	1983	6.5	1989	6	1985	6	2000	2022-02-02T12:54:39Z	-9	2018	-6.5	1993	-6	2002	-5.5	2014	-5	1979	2.2	1976	1.5	2000	-0.5
-116.03	50.95	BC-11	KOOTENAY (NATIONAL PARK) AREA	KOOTENAY (PARC NATIONAL)	VSBC11V	24	2	1986	8.0	1983	8.0	2011	-12.5	1994	-9.5	1993	-22.5	1988	-17.0	1983	1.0	1981	0.0	8	1983	8	1986	7	1992	6.7	1971	6.7	1973	2022-02-02T12:54:39Z	-12.5	2011	-9.5	1994	-8	2014	-7	1993	-6	2003	1	1983	0	1981	0
-116.03	50.95	BC-11	KOOTENAY (NATIONAL PARK) AREA	KOOTENAY (PARC NATIONAL)	VSBC11V	25	2	1983	8.5	1973	7.8	2011	-12.5	1994	-9.5	2011	-27.0	1993	-21.5	1986	3.5	1983	0.5	8.5	1983	8	1986	7.8	1973	7	1992	7	2010	2022-02-02T12:54:39Z	-12.5	2011	-9.5	1994	-7.5	2009	-6	1993	-5.5	2014	3.5	1986	2.5	1999	0.5
-116.03	50.95	BC-11	KOOTENAY (NATIONAL PARK) AREA	KOOTENAY (PARC NATIONAL)	VSBC11V	26	2	1973	8.3	1970	5.6	2011	-10.5	1975	-5.6	2011	-21.0	1993	-19.5	1979	2.0	1973	-1.1	8.3	1973	8	1988	8	1992	8	2010	7	1983	2022-02-02T12:54:39Z	-10.5	2011	-5.6	1975	-5.5	2009	-5	1996	-4.5	1993	2	1979	-0.5	1986	-1
-116.03	50.95	BC-11	KOOTENAY (NATIONAL PARK) AREA	KOOTENAY (PARC NATIONAL)	VSBC11V	27	2	2016	9.5	2010	9.5	2011	-9.0	1996	-5.5	2019	-23.5	2011	-18.0	1980	2.0	1973	1.7	9.5	2010	9.5	2016	8.9	1973	7.5	1991	7.5	2005	2022-02-02T12:54:39Z	-9	2011	-5.5	1996	-5	2019	-4	2012	-3	1995	2	1980	1.7	1973	-0.5
-116.03	50.95	BC-11	KOOTENAY (NATIONAL PARK) AREA	KOOTENAY (PARC NATIONAL)	VSBC11V	28	2	1986	9.0	1980	8.0	1989	-9.0	1976	-7.8	1996	-18.5	1995	-15.0	1980	2.0	1974	-2.2	9	1986	8	1980	8	1992	8	2020	7.5	1985	2022-02-02T12:54:39Z	-9	1989	-7.8	1976	-7.5	2011	-5.5	1991	-5	2019	2	1980	-0.5	2006	-1
-116.03	50.95	BC-11	KOOTENAY (NATIONAL PARK) AREA	KOOTENAY (PARC NATIONAL)	VSBC11V	29	2	1980	7.5	1976	-5.6	1996	-7.0	1976	-5.6	1976	-17.8	1972	-11.1	1980	2.0	1972	-11.1	7.5	1980	7	2016	6	1984	6	1992	5.5	2000	2022-02-02T12:54:39Z	-7	1996	-5.6	1972	-5.6	1976	-2.5	2012	3	1988	2	1980	-0.5	2016	-2
-116.03	50.95	BC-11	KOOTENAY (NATIONAL PARK) AREA	KOOTENAY (PARC NATIONAL)	VSBC11V	1	3	1986	10.0	1973	8.3	1991	-11.0	1989	-10.0	2014	-20.0	1989	-20.0	2013	1.0	2008	0.5	10	1986	8.5	1994	8.3	1973	8	1980	8	2005	2022-02-02T12:54:39Z	-11	1991	-10	1989	-8.3	1976	-8	2011	-6.7	1970	1	2013	0.5	2008	0
-116.03	50.95	BC-11	KOOTENAY (NATIONAL PARK) AREA	KOOTENAY (PARC NATIONAL)	VSBC11V	2	3	1994	12.0	1986	10.0	2014	-12.5	1976	-11.1	1989	-22.5	1976	-22.2	2013	3.0	1994	2.5	12	1994	10	1986	9.5	2013	9	1998	8.9	1973	2022-02-02T12:54:39Z	-12.5	2014	-11.1	1976	-9	2019	-7.5	1989	-6	1991	3	2013	2.5	1994	0.6
-116.03	50.95	BC-11	KOOTENAY (NATIONAL PARK) AREA	KOOTENAY (PARC NATIONAL)	VSBC11V	3	3	2021	9.0	2005	9.0	2019	-9.0	1976	-8.9	2019	-25.5	1989	-23.0	1987	3.0	1975	1.7	9	2005	9	2021	8.5	1986	8	1987	8	2000	2022-02-02T12:54:39Z	-9	2019	-8.9	1976	-6.5	1989	-5.5	2014	-4.4	1978	3	1987	1.7	1975	1
-116.03	50.95	BC-11	KOOTENAY (NATIONAL PARK) AREA	KOOTENAY (PARC NATIONAL)	VSBC11V	4	3	1987	13.5	1986	10.0	1976	-7.2	1970	-2.2	2019	-24.0	1976	-22.8	1987	3.5	1983	0.0	13.5	1987	10	1986	10	2016	9.5	1981	9	1994	2022-02-02T12:54:39Z	-7.2	1976	-4.5	1980	-4	1996	-3.5	1989	-3.5	1995	3.5	1987	1.5	1992	1
-116.03	50.95	BC-11	KOOTENAY (NATIONAL PARK) AREA	KOOTENAY (PARC NATIONAL)	VSBC11V	5	3	2021	12.0	2016	12.0	2002	-5.0	1995	-5.0	1976	-19.4	1970	-17.2	1987	2.5	1979	0.5	12	2005	12	2016	12	2021	10	1979	9.5	1987	2022-02-02T12:54:39Z	-5	1995	-5	2002	-4	1980	-4	1996	-3.3	1976	2.5	1987	2	2016	1.5
-116.03	50.95	BC-11	KOOTENAY (NATIONAL PARK) AREA	KOOTENAY (PARC NATIONAL)	VSBC11V	6	3	2016	13.0	2005	11.0	2003	-9.0	2002	-8.5	2019	-21.5	1980	-17.0	1987	4.0	1977	1.1	13	2016	11	1993	11	2005	10	1992	9.5	1979	2022-02-02T12:54:39Z	-9	2003	-8.5	2002	-5	1996	-3.5	1980	-3.5	2009	4	1987	1.5	2007	1.1
-116.03	50.95	BC-11	KOOTENAY (NATIONAL PARK) AREA	KOOTENAY (PARC NATIONAL)	VSBC11V	7	3	2015	10.0	1993	10.0	2003	-10.5	2002	-10.0	2002	-18.0	1995	-16.0	1977	2.2	1970	0.6	10	1986	10	1987	10	1992	10	1993	10	2015	2022-02-02T12:54:39Z	-10.5	2003	-10	2002	-2.5	1996	-2	1995	-1	2009	2.2	1977	2	1979	1.5
-116.03	50.95	BC-11	KOOTENAY (NATIONAL PARK) AREA	KOOTENAY (PARC NATIONAL)	VSBC11V	8	3	2015	12.0	2004	10.0	2003	-11.5	2002	-10.0	2002	-17.5	1974	-15.0	2014	1.5	1978	0.6	12	2015	10	1986	10	2004	9.4	1978	8.5	1984	2022-02-02T12:54:39Z	-11.5	2003	-10	2002	-4	2009	-0.5	1995	0.6	1975	1.5	2014	1	2015	0.6
-116.03	50.95	BC-11	KOOTENAY (NATIONAL PARK) AREA	KOOTENAY (PARC NATIONAL)	VSBC11V	9	3	1983	15.0	1973	8.3	2009	-9.0	2003	-9.0	2002	-19.0	1985	-10.0	1983	4.5	1977	-0.6	15	1983	14	2015	13	2005	10.5	1984	10	2007	2022-02-02T12:54:39Z	-9	2003	-9	2009	-4.5	2002	1	2017	2.2	1975	4.5	1983	2	2014	1
-116.03	50.95	BC-11	KOOTENAY (NATIONAL PARK) AREA	KOOTENAY (PARC NATIONAL)	VSBC11V	10	3	2015	14.0	1983	13.0	2009	-9.5	2006	1.5	2009	-15.0	2006	-13.0	1983	4.0	1976	0.0	14	2015	13	1983	12.5	1989	12	1992	12	2005	2022-02-02T12:54:39Z	-9.5	2009	-0.5	2017	1.5	2003	1.5	2006	2	2002	4	1983	2.5	1995	1.5
-116.03	50.95	BC-11	KOOTENAY (NATIONAL PARK) AREA	KOOTENAY (PARC NATIONAL)	VSBC11V	11	3	1992	12.5	1981	11.5	2009	-6.0	1997	0.0	2009	-19.5	2006	-13.0	1995	4.0	1980	1.5	12.5	1992	11.5	1981	11.5	1995	11	2005	10.6	1974	2022-02-02T12:54:39Z	-6	2009	0	1997	1	1990	1.1	1976	2	2003	4	1995	2	2012	1.5
-116.03	50.95	BC-11	KOOTENAY (NATIONAL PARK) AREA	KOOTENAY (PARC NATIONAL)	VSBC11V	12	3	2015	14.0	1992	13.5	2009	-1.5	1997	-0.5	2009	-19.0	1993	-12.5	2007	4.5	1995	2.0	14	2015	13.5	1992	13	2018	12.5	1995	11	2007	2022-02-02T12:54:39Z	-1.5	2009	-0.5	1997	0	1976	1	2006	1.5	1993	4.5	2007	4	2015	2
-116.03	50.95	BC-11	KOOTENAY (NATIONAL PARK) AREA	KOOTENAY (PARC NATIONAL)	VSBC11V	13	3	1992	14.5	1981	11.0	2020	-4.0	1997	-1.5	2006	-14.5	1993	-12.5	1972	2.8	1970	-1.1	14.5	1992	14	2015	12	1994	11	1981	10.5	1986	2022-02-02T12:54:39Z	-4	2020	-1.5	1997	2.2	1976	2.2	1978	2.8	1977	2.8	1972	2	1987	2
-116.03	50.95	BC-11	KOOTENAY (NATIONAL PARK) AREA	KOOTENAY (PARC NATIONAL)	VSBC11V	14	3	1992	14.5	1972	11.7	1997	-1.0	1989	0.0	1997	-14.5	1976	-11.7	2013	4.5	2003	4.0	14.5	1992	11.7	1972	11.5	1981	11.5	2003	11.5	2021	2022-02-02T12:54:39Z	-1	1997	0	1989	1.7	1976	2	1982	2.2	1977	4.5	2013	4	2003	2
-116.03	50.95	BC-11	KOOTENAY (NATIONAL PARK) AREA	KOOTENAY (PARC NATIONAL)	VSBC11V	15	3	1992	14.5	1981	11.5	1997	-2.0	1993	0.0	1997	-14.0	1976	-11.7	1995	3.0	1969	0.6	14.5	1992	13	1994	12	1998	11.5	1981	11	2013	2022-02-02T12:54:39Z	-2	1997	0	1993	1.5	1989	1.7	1974	1.7	1977	3	1995	2.5	2017	2
-116.03	50.95	BC-11	KOOTENAY (NATIONAL PARK) AREA	KOOTENAY (PARC NATIONAL)	VSBC11V	16	3	1972	13.3	1969	10.6	2002	-2.0	1993	-0.5	2020	-15.5	1993	-10.5	1992	2.5	1972	2.2	13.3	1972	11.7	1973	11	1985	11	1987	10.6	1969	2022-02-02T12:54:39Z	-2	2002	-0.5	1989	-0.5	1993	2	1997	2.2	1971	2.5	1992	2.2	1972	2
-116.03	50.95	BC-11	KOOTENAY (NATIONAL PARK) AREA	KOOTENAY (PARC NATIONAL)	VSBC11V	17	3	1972	12.8	1969	10.6	2002	-5.0	1989	-1.0	2020	-14.5	1993	-10.5	1969	3.3			12.8	1972	12	1985	11	1992	10.6	1969	10.5	1987	2022-02-02T12:54:39Z	-5	2002	-1	1989	1	2013	2	1993	2.2	1977	3.3	1969	2.5	1987	2.5
-116.03	50.95	BC-11	KOOTENAY (NATIONAL PARK) AREA	KOOTENAY (PARC NATIONAL)	VSBC11V	18	3	2021	13.5	1985	13.0	2002	-4.5	1977	2.8	2002	-12.0	1971	-8.3	1992	3.0	1976	2.2	13.5	2021	13	1985	12	2007	11.5	1984	11	1992	2022-02-02T12:54:39Z	-4.5	2002	2.5	2013	2.8	1977	3	1989	3	2005	3	1992	2.5	2007	2.2
-116.03	50.95	BC-11	KOOTENAY (NATIONAL PARK) AREA	KOOTENAY (PARC NATIONAL)	VSBC11V	19	3	2019	12.0	2007	12.0	2002	-8.0	1974	1.1	2002	-12.0	1993	-11.5	1997	3.0	1987	3.0	12	2007	12	2019	11	1985	11	1988	11	1995	2022-02-02T12:54:39Z	-8	2002	1.1	1974	2	2005	3	1982	3.3	1977	3	1987	3	1997	2.8
-116.03	50.95	BC-11	KOOTENAY (NATIONAL PARK) AREA	KOOTENAY (PARC NATIONAL)	VSBC11V	20	3	2019	14.5	1986	14.0	2002	-7.0	1974	1.7	2002	-15.0	1974	-11.7	1988	3.0	1987	-0.5	14.5	2019	14	1986	12.8	1973	12	2015	11.5	1988	2022-02-02T12:54:39Z	-7	2002	1.7	1974	3.5	1991	3.9	1971	3.9	1976	3	1988	2	1997	1.5
-116.03	50.95	BC-11	KOOTENAY (NATIONAL PARK) AREA	KOOTENAY (PARC NATIONAL)	VSBC11V	21	3	2016	16.0	1999	16.0	2002	-4.5	1971	0.6	2002	-21.0	1971	-7.8	2015	5.0	1991	1.5	16	1999	16	2016	12	1981	12	2009	11.7	1978	2022-02-02T12:54:39Z	-4.5	2002	0.6	1971	3.3	1974	3.3	1975	3.5	1984	5	2015	2	2016	1.5
-116.03	50.95	BC-11	KOOTENAY (NATIONAL PARK) AREA	KOOTENAY (PARC NATIONAL)	VSBC11V	22	3	2016	16.0	2004	13.5	1971	-3.3	1969	6.1	2002	-12.5	1974	-10.0	2003	2.5	1973	2.2	16	2016	13.5	2004	13	2015	12	1979	12	1992	2022-02-02T12:54:39Z	-3.3	1971	-1	1990	1.7	1974	2	2012	2	2013	2.5	2003	2.2	1973	2
-116.03	50.95	BC-11	KOOTENAY (NATIONAL PARK) AREA	KOOTENAY (PARC NATIONAL)	VSBC11V	23	3	1992	14.5	1979	14.0	1996	-1.5	1990	2.0	1974	-12.2	1971	-6.7	1993	6.0	1978	1.7	14.5	1992	14	1979	14	1993	13.5	2019	13	2007	2022-02-02T12:54:39Z	-1.5	1996	2	1990	2	2005	2.8	1974	3.9	1971	6	1993	1.7	1972	1.7
-116.03	50.95	BC-11	KOOTENAY (NATIONAL PARK) AREA	KOOTENAY (PARC NATIONAL)	VSBC11V	24	3	2019	14.5	1998	13.0	1996	-1.5	1980	2.0	1996	-12.0	1990	-11.0	2007	5.0	1978	2.2	14.5	2019	13	1998	12.8	1978	12.5	1992	12.5	2002	2022-02-02T12:54:39Z	-1.5	1996	2	1980	4	2003	4	2008	4.4	1976	5	2007	3	2016	2.2
-116.03	50.95	BC-11	KOOTENAY (NATIONAL PARK) AREA	KOOTENAY (PARC NATIONAL)	VSBC11V	25	3	1997	15.0	1992	14.5	1991	-0.5	1975	1.1	1996	-13.5	1990	-9.5	2007	3.0	1978	2.2	15	1997	14.5	1992	13	1998	13	2019	12.2	1973	2022-02-02T12:54:39Z	-0.5	1991	1	1996	1.1	1975	2.2	1972	3.5	1979	3	2007	2.2	1978	1
-116.03	50.95	BC-11	KOOTENAY (NATIONAL PARK) AREA	KOOTENAY (PARC NATIONAL)	VSBC11V	26	3	2015	15.0	1992	15.0	1975	-0.6	1971	4.4	1975	-11.7	1971	-5.6	2015	3.0	1974	2.2	15	1992	15	2015	13	1986	12.5	1994	12.2	1969	2022-02-02T12:54:39Z	-0.6	1975	1	1979	1	1991	2	1988	3.5	1996	3	2015	2.2	1974	2
-116.03	50.95	BC-11	KOOTENAY (NATIONAL PARK) AREA	KOOTENAY (PARC NATIONAL)	VSBC11V	27	3	2015	20.0	1986	15.5	1979	1.0	1975	1.7	1975	-12.2	1972	-4.4	1986	7.0	1969	2.8	20	2015	15.5	1986	15	1974	14	2000	13.3	1978	2022-02-02T12:54:39Z	1	1979	1.7	1975	2.2	1977	2.5	1996	3.5	2008	7	1986	4	1992	2.8
-116.03	50.95	BC-11	KOOTENAY (NATIONAL PARK) AREA	KOOTENAY (PARC NATIONAL)	VSBC11V	28	3	1994	14.5	1978	13.3	1975	0.0	1972	5.6	1996	-11.5	1975	-11.1	2015	6.0	1986	4.5	14.5	1994	13.3	1978	13	2004	13	2015	12.5	1995	2022-02-02T12:54:39Z	0	1975	2.5	1987	3	1979	3	1996	4	2008	6	2015	4.5	1986	4
-116.03	50.95	BC-11	KOOTENAY (NATIONAL PARK) AREA	KOOTENAY (PARC NATIONAL)	VSBC11V	29	3	1978	17.2	1969	13.3	1996	2.0	1975	3.9	1987	-8.0	1979	-5.0	1981	3.5	1978	1.1	17.2	1978	16	1994	16	2004	15	2016	14.5	2007	2022-02-02T12:54:39Z	2	1996	2.5	2021	3.9	1975	5	1980	5	2008	3.5	1981	2	2012	2
-116.03	50.95	BC-11	KOOTENAY (NATIONAL PARK) AREA	KOOTENAY (PARC NATIONAL)	VSBC11V	30	3	2004	22.0	1994	18.0	1975	2.8	1970	6.1	2013	-11.0	1996	-5.0	2015	3.5	2003	3.0	22	2004	18	1994	17.5	2015	16	1990	16	2016	2022-02-02T12:54:39Z	2.8	1975	3.5	1996	4	2021	4.5	2008	5.5	1979	3.5	2015	3	1986	3
-116.03	50.95	BC-11	KOOTENAY (NATIONAL PARK) AREA	KOOTENAY (PARC NATIONAL)	VSBC11V	31	3	1994	19.0	1992	16.0	2015	-99.0	1975	-1.1	1979	-7.5	1975	-6.1	2016	6.0	1990	4.5	19	1994	18	2016	16.5	1995	16	1990	16	1992	2022-02-02T12:54:39Z	-99	2015	-1.1	1975	3	2018	3.5	1979	3.5	2008	6	2016	4.5	1990	4
-116.03	50.95	BC-11	KOOTENAY (NATIONAL PARK) AREA	KOOTENAY (PARC NATIONAL)	VSBC11V	1	4	2016	19.0	1992	19.0	1975	1.7	1974	8.3	1975	-13.3	1971	-6.1	2021	8.0	1972	3.3	19	1992	19	2016	18	1990	17.5	2013	17	1985	2022-02-02T12:54:39Z	1.7	1975	3	1979	4	2008	4.5	2018	5	1976	8	2021	3.3	1972	2.5
-116.03	50.95	BC-11	KOOTENAY (NATIONAL PARK) AREA	KOOTENAY (PARC NATIONAL)	VSBC11V	2	4	1992	20.5	1987	18.0	2007	0.5	2002	3.0	1979	-8.5	1975	-5.6	1990	4.0	1985	4.0	20.5	1992	19	2016	18.5	2013	18	1987	16	1988	2022-02-02T12:54:39Z	0.5	2007	2	2011	3	2002	4	2001	4.4	1972	4	1985	4	1990	3.3
-116.03	50.95	BC-11	KOOTENAY (NATIONAL PARK) AREA	KOOTENAY (PARC NATIONAL)	VSBC11V	3	4	1987	19.5	1973	12.8	2007	2.5	1975	4.4	1972	-8.3	1970	-4.4	1992	5.5	1990	2.0	19.5	1987	18	2016	15.5	1998	15	2021	14.5	1992	2022-02-02T12:54:39Z	2.5	2007	4.4	1975	5	1982	5	2012	5.5	2018	5.5	1992	5	2013	4
-116.03	50.95	BC-11	KOOTENAY (NATIONAL PARK) AREA	KOOTENAY (PARC NATIONAL)	VSBC11V	4	4	1987	18.0	1977	17.8	1975	2.2	1974	8.9	2002	-7.5	1972	-6.1	2000	4.0	1991	4.0	18	1987	17.8	1977	15.5	2004	15	1973	15	1990	2022-02-02T12:54:39Z	2.2	1975	4.5	1999	5.5	2007	6	1985	6	1997	4	1991	4	2000	3.5
-116.03	50.95	BC-11	KOOTENAY (NATIONAL PARK) AREA	KOOTENAY (PARC NATIONAL)	VSBC11V	5	4	1977	19.4	1969	18.9	1982	2.0	1975	5.6	1997	-7.0	1975	-6.7	1973	5.6	1972	4.4	19.4	1977	18.9	1969	17.2	1976	16.1	1971	16	2004	2022-02-02T12:54:39Z	2	1982	3	1994	5.5	1989	5.6	1975	6	1992	5.6	1973	5	2016	4.5
-116.03	50.95	BC-11	KOOTENAY (NATIONAL PARK) AREA	KOOTENAY (PARC NATIONAL)	VSBC11V	6	4	1977	20.6	1969	20.6	1989	3.5	1982	4.5	1997	-6.5	1975	-4.4	2006	5.0	1970	5.0	20.6	1969	20.6	1977	20	1971	18.3	1976	17	1996	2022-02-02T12:54:39Z	3.5	1989	4.5	1982	5	1973	6.5	2011	6.5	2018	5	1970	5	2006	4.5
-116.03	50.95	BC-11	KOOTENAY (NATIONAL PARK) AREA	KOOTENAY (PARC NATIONAL)	VSBC11V	7	4	1977	22.2	1976	16.7	2018	4.0	1982	4.0	1982	-6.5	1973	-6.1	2006	5.0	1969	4.4	22.2	1977	22	2016	19	1986	18	1996	18	2007	2022-02-02T12:54:39Z	4	1982	4	2018	4.5	1980	5.5	2011	6.5	1988	5	2006	4.4	1969	4
-116.03	50.95	BC-11	KOOTENAY (NATIONAL PARK) AREA	KOOTENAY (PARC NATIONAL)	VSBC11V	8	4	1977	23.9	1976	17.2	2013	5.5	1988	6.0	1982	-7.5	1973	-4.4	2005	4.5	2004	4.5	23.9	1977	22	2016	21.5	1986	21	1996	20	2007	2022-02-02T12:54:39Z	5.5	2013	6	1982	6	1988	6.1	1970	7	1980	4.5	2004	4.5	2005	4
-116.03	50.95	BC-11	KOOTENAY (NATIONAL PARK) AREA	KOOTENAY (PARC NATIONAL)	VSBC11V	9	4	1985	20.0	1976	17.8	1990	1.0	1980	4.5	1997	-5.0	1988	-4.5	1969	6.1			20	1985	17.8	1976	17.5	2009	17	1986	17	2000	2022-02-02T12:54:39Z	1	1990	4.5	1980	5.5	1983	5.5	2017	6.1	1972	6.1	1969	6	2003	4.5
-116.03	50.95	BC-11	KOOTENAY (NATIONAL PARK) AREA	KOOTENAY (PARC NATIONAL)	VSBC11V	10	4	1985	21.5	1976	18.9	2001	4.5	1990	5.5	1997	-6.0	1972	-5.6	1976	5.6	1974	3.3	21.5	1985	18.9	1976	18.3	1973	18	2004	18	2016	2022-02-02T12:54:39Z	4.5	2001	5.5	1983	5.5	1990	6	1979	6.5	1992	5.6	1976	5	2013	4.5
-116.03	50.95	BC-11	KOOTENAY (NATIONAL PARK) AREA	KOOTENAY (PARC NATIONAL)	VSBC11V	11	4	1976	22.8	1969	17.8	1979	6.0	1971	6.1	1997	-8.0	1989	-5.0	1985	5.0	1974	4.4	22.8	1976	20	2012	19	2004	18.5	2016	18	1988	2022-02-02T12:54:39Z	6	1979	6.1	1971	6.7	1978	7.5	1990	8	1983	5	1985	4.4	1974	4
-116.03	50.95	BC-11	KOOTENAY (NATIONAL PARK) AREA	KOOTENAY (PARC NATIONAL)	VSBC11V	12	4	2004	21.0	1988	19.0	1986	4.5	1970	6.1	1997	-5.0	1971	-5.0	1994	7.0	1973	5.0	21	2004	19	1988	18.5	2008	18	1985	17.5	2016	2022-02-02T12:54:39Z	4.5	1986	5	2018	6.1	1970	6.5	1981	7.8	1978	7	1994	5	1973	4.5
-116.03	50.95	BC-11	KOOTENAY (NATIONAL PARK) AREA	KOOTENAY (PARC NATIONAL)	VSBC11V	13	4	2008	23.0	1988	23.0	2000	4.0	1973	4.4	1986	-6.0	1978	-4.4	1969	5.6			23	1988	23	2008	20.5	2004	20	1985	18.5	1980	2022-02-02T12:54:39Z	4	2000	4.4	1973	6.5	2013	6.7	1976	7.5	1999	5.6	1969	5	2002	4.5
-116.03	50.95	BC-11	KOOTENAY (NATIONAL PARK) AREA	KOOTENAY (PARC NATIONAL)	VSBC11V	14	4	1988	25.5	1980	22.0	2000	3.5	1991	7.0	1981	-5.0	1973	-4.4	1985	6.0	1984	3.0	25.5	1988	22	1980	19	1989	17.5	2021	16.7	1974	2022-02-02T12:54:39Z	3.5	2000	5	2015	6.5	2013	7	1982	7	1991	6	1985	5.5	2006	5
-116.03	50.95	BC-11	KOOTENAY (NATIONAL PARK) AREA	KOOTENAY (PARC NATIONAL)	VSBC11V	15	4	1984	26.5	1981	21.0	2000	4.0	1972	6.1	1973	-5.6	1970	-3.3	1989	6.0	1987	4.5	26.5	1984	26	1988	21	1981	19.5	2021	18.5	1992	2022-02-02T12:54:39Z	4	2000	5.5	2013	6.1	1972	6.5	2006	7.5	2011	6	1989	4.5	1987	3
-116.03	50.95	BC-11	KOOTENAY (NATIONAL PARK) AREA	KOOTENAY (PARC NATIONAL)	VSBC11V	16	4	1984	23.0	1980	19.5	1976	6.1	1972	7.2	1972	-5.6	1971	-3.3	1987	6.0	1984	5.5	23	1984	22	1994	20.5	1988	19.5	1980	19	1999	2022-02-02T12:54:39Z	6.1	1976	6.5	2018	7	2013	7.2	1972	7.8	1977	6	1987	5.5	1984	4.5
-116.03	50.95	BC-11	KOOTENAY (NATIONAL PARK) AREA	KOOTENAY (PARC NATIONAL)	VSBC11V	17	4	1988	26.5	1980	23.5	2011	4.5	1972	6.1	2018	-5.0	2013	-5.0	1984	8.0	1969	5.6	26.5	1988	23.5	1980	20.5	1999	19.5	1994	19	1983	2022-02-02T12:54:39Z	4.5	2011	6.1	1972	7.5	2002	9.4	1976	9.4	1977	8	1984	5.6	1969	5.5
-116.03	50.95	BC-11	KOOTENAY (NATIONAL PARK) AREA	KOOTENAY (PARC NATIONAL)	VSBC11V	18	4	2016	25.0	1994	19.5	1982	4.5	1977	6.7	1972	-6.7	1970	-3.3	1988	9.5	1969	5.6	25	2016	19.5	1980	19.5	1983	19.5	1994	19	1989	2022-02-02T12:54:39Z	4.5	1982	5	1987	6	2008	6.7	1977	7.5	1985	9.5	1988	5.6	1969	5.5
-116.03	50.95	BC-11	KOOTENAY (NATIONAL PARK) AREA	KOOTENAY (PARC NATIONAL)	VSBC11V	19	4	2016	24.5	1990	21.0	2008	0.5	1985	1.5	1977	-5.6	1972	-3.9	1990	6.5	1984	5.5	24.5	2016	21	1990	20.5	1980	19.5	2000	19	1983	2022-02-02T12:54:39Z	0.5	2008	1.5	1985	6.7	1977	7.5	1982	8.5	1979	6.5	1990	6	2019	5.5
-116.03	50.95	BC-11	KOOTENAY (NATIONAL PARK) AREA	KOOTENAY (PARC NATIONAL)	VSBC11V	20	4	2016	27.0	2005	21.0	2008	2.0	1985	4.0	2008	-6.5	1982	-5.0	1980	8.0	1974	3.9	27	2016	21	1983	21	1994	21	2005	20	1991	2022-02-02T12:54:39Z	2	2008	4	1985	7.8	1976	7.8	1977	8.3	1975	8	1980	7.5	1994	6.5
-116.03	50.95	BC-11	KOOTENAY (NATIONAL PARK) AREA	KOOTENAY (PARC NATIONAL)	VSBC11V	21	4	2016	26.0	2015	22.5	2008	3.0	1978	6.1	2008	-5.0	1982	-2.5	2016	6.5	2005	6.0	26	2016	22.5	2009	22.5	2015	22	1994	21	1983	2022-02-02T12:54:39Z	3	2008	6	2013	6.1	1978	7.2	1972	8.5	1985	6.5	2016	6	1989	6
-116.03	50.95	BC-11	KOOTENAY (NATIONAL PARK) AREA	KOOTENAY (PARC NATIONAL)	VSBC11V	22	4	2016	24.0	1998	24.0	2008	6.0	1989	7.5	2008	-5.0	1975	-3.3	2016	9.0	1994	7.0	24	1998	24	2016	23.9	1969	23	2005	22.5	2003	2022-02-02T12:54:39Z	6	2008	7.5	1989	8	2021	8.3	1972	10	1985	9	2016	7	1990	7
-116.03	50.95	BC-11	KOOTENAY (NATIONAL PARK) AREA	KOOTENAY (PARC NATIONAL)	VSBC11V	23	4	1977	26.1	1969	20.6	2002	5.0	1985	9.0	2008	-5.0	1972	-5.0	1969	7.8			26.1	1977	24	1980	23.5	2012	22.5	1998	22	1981	2022-02-02T12:54:39Z	5	2002	7	2009	9	1985	9	2008	9.5	1984	7.8	1969	7.5	2003	6.5
-116.03	50.95	BC-11	KOOTENAY (NATIONAL PARK) AREA	KOOTENAY (PARC NATIONAL)	VSBC11V	24	4	1977	28.9	1974	22.8	1984	6.0	1969	7.8	2009	-3.5	1986	-3.0	2003	9.0	1980	7.5	28.9	1977	24	1999	22.8	1974	22.5	2005	21	2012	2022-02-02T12:54:39Z	6	1984	7.5	1988	7.8	1969	8	1983	8	2002	9	2003	8.5	2016	7.5
-116.03	50.95	BC-11	KOOTENAY (NATIONAL PARK) AREA	KOOTENAY (PARC NATIONAL)	VSBC11V	25	4	1977	29.4	1974	22.2	2021	7.5	1970	7.8	1982	-4.0	1970	-2.8	2001	7.0	1980	7.0	29.4	1977	25	2005	22.2	1974	22	2001	21.7	1978	2022-02-02T12:54:39Z	7.5	2021	7.8	1969	7.8	1970	8.5	1983	8.5	2008	7	1980	7	2001	6.5
-116.03	50.95	BC-11	KOOTENAY (NATIONAL PARK) AREA	KOOTENAY (PARC NATIONAL)	VSBC11V	26	4	1992	26.0	1980	26.0	2003	5.0	1984	8.5	1970	-5.6	1969	-0.6	1977	8.3	1975	5.0	26	1980	26	1992	24	2001	23	2004	23	2005	2022-02-02T12:54:39Z	5	2003	8.5	1984	8.5	2009	8.9	1970	9	1985	8.3	1977	8	2012	6
-116.03	50.95	BC-11	KOOTENAY (NATIONAL PARK) AREA	KOOTENAY (PARC NATIONAL)	VSBC11V	27	4	1987	26.0	1980	25.5	2009	5.5	1970	9.4	1984	-3.0	1982	-2.0	1992	11.5	1978	7.2	26	1987	25.5	1980	25.5	2018	22.5	2001	22	1998	2022-02-02T12:54:39Z	5.5	2009	9	2019	9.4	1970	10	1990	10	2003	11.5	1992	7.2	1978	6.5
-116.03	50.95	BC-11	KOOTENAY (NATIONAL PARK) AREA	KOOTENAY (PARC NATIONAL)	VSBC11V	28	4	1980	27.0	1979	21.0	2011	7.5	2009	7.5	2009	-2.0	1996	-2.0	2001	8.0	2000	7.0	27	1980	26	2015	23	1998	23	2018	22.5	2006	2022-02-02T12:54:39Z	7.5	2009	7.5	2011	8	1990	8.3	1973	10	1986	8	2001	7	1992	7
-116.03	50.95	BC-11	KOOTENAY (NATIONAL PARK) AREA	KOOTENAY (PARC NATIONAL)	VSBC11V	29	4	1987	24.0	1979	22.0	1969	5.0			2019	-4.0	1984	-4.0	2015	10.0	1987	9.0	24	1987	23	1998	23	2006	22	1979	21.5	1989	2022-02-02T12:54:39Z	5	1969	8.5	2018	8.9	1972	9	1995	9.5	2013	10	2015	9	1980	9
-116.03	50.95	BC-11	KOOTENAY (NATIONAL PARK) AREA	KOOTENAY (PARC NATIONAL)	VSBC11V	30	4	1998	24.0	1981	23.5	2013	7.5	1969	8.3	1990	-6.5	1984	-3.5	1974	7.8	1971	1.7	24	1998	23.5	1981	22.5	1989	22	2014	21.5	1980	2022-02-02T12:54:39Z	7.5	2013	8.3	1969	8.5	1983	8.5	1988	8.5	2006	7.8	1974	6.5	1987	6
-116.03	50.95	BC-11	KOOTENAY (NATIONAL PARK) AREA	KOOTENAY (PARC NATIONAL)	VSBC11V	1	5	1980	26.5	1976	23.3	2019	10.0	2006	10.0	1972	-3.9	1971	1.1	1981	10.0	1979	7.5	26.5	1980	26	1998	24.5	2004	24.5	2014	23.3	1976	2022-02-02T12:54:39Z	10	1974	10	1994	10	2006	10	2019	11	1988	10	1981	8.5	1987	8
-116.03	50.95	BC-11	KOOTENAY (NATIONAL PARK) AREA	KOOTENAY (PARC NATIONAL)	VSBC11V	2	5	1998	27.5	1985	25.0	1969	9.4			2008	-2.0	2001	-1.0	2014	9.5	1980	7.5	27.5	1998	27	2016	25	1985	23.3	1976	22.2	1971	2022-02-02T12:54:39Z	9.4	1969	10.5	1988	11	2012	11.7	1974	12	1981	9.5	2014	7.5	1980	7
-116.03	50.95	BC-11	KOOTENAY (NATIONAL PARK) AREA	KOOTENAY (PARC NATIONAL)	VSBC11V	3	5	2016	28.0	1998	25.0	2007	7.5	1996	9.0	1993	-3.0	1974	-1.1	2009	9.0	1976	8.9	28	2016	25	1998	23.9	1971	22.5	1980	22	1992	2022-02-02T12:54:39Z	7.5	2007	8	2014	9	1982	9	1995	9	1996	9	2009	8.9	1976	8
-116.03	50.95	BC-11	KOOTENAY (NATIONAL PARK) AREA	KOOTENAY (PARC NATIONAL)	VSBC11V	4	5	2017	26.5	1970	25.6	2007	6.5	1982	7.5	1982	-2.0	1978	-1.1	2004	7.5	2001	7.0	26.5	2017	25.6	1970	25.5	2016	25	1980	25	1992	2022-02-02T12:54:39Z	6.5	2007	7.5	1982	7.5	2014	8	1986	10	1978	7.5	2004	7	1990	7
-116.03	50.95	BC-11	KOOTENAY (NATIONAL PARK) AREA	KOOTENAY (PARC NATIONAL)	VSBC11V	5	5	1992	27.5	1980	27.5	1977	4.4	1976	11.1	1978	-1.7	1969	0.6	2016	10.0	1970	7.8	27.5	1980	27.5	1992	27	1990	26	1993	26	1998	2022-02-02T12:54:39Z	4.4	1977	11	1984	11.1	1976	11.5	2001	12	1979	10	2016	8.5	2017	7.8
-116.03	50.95	BC-11	KOOTENAY (NATIONAL PARK) AREA	KOOTENAY (PARC NATIONAL)	VSBC11V	6	5	2013	28.5	1992	28.0	2003	6.5	2002	7.0	1999	-2.0	1985	-1.0	1980	13.0	1974	8.3	28.5	2013	28	1992	26.5	1987	26	1998	24.5	2016	2022-02-02T12:54:39Z	6.5	2003	7	2002	9.5	1981	11	1979	12	1988	13	1980	10.5	1993	9.5
-116.03	50.95	BC-11	KOOTENAY (NATIONAL PARK) AREA	KOOTENAY (PARC NATIONAL)	VSBC11V	7	5	2018	28.0	1987	28.0	1996	2.0	1981	7.5	2000	-2.0	1996	-1.0	1992	9.5	1989	8.0	28	1987	28	2018	27.5	2016	27	1998	26.5	1992	2022-02-02T12:54:39Z	2	1996	7	2002	7.5	1981	9	1979	10.5	2009	9.5	1992	8	1980	8
-116.03	50.95	BC-11	KOOTENAY (NATIONAL PARK) AREA	KOOTENAY (PARC NATIONAL)	VSBC11V	8	5	1987	28.0	1969	23.9	1996	5.0	1991	10.0	2002	-4.5	1996	-3.0	1998	10.0	1992	9.0	28	1987	27	1998	26	1994	26	2016	25.5	2007	2022-02-02T12:54:39Z	5	1996	6	2008	9	1999	10	1991	10	2006	10	1998	9	1992	8.9
-116.03	50.95	BC-11	KOOTENAY (NATIONAL PARK) AREA	KOOTENAY (PARC NATIONAL)	VSBC11V	9	5	1994	26.0	1987	26.0	1996	9.5	1973	11.1	2002	-2.0	1999	-2.0	1998	10.0	1977	8.9	26	1987	26	1994	25.5	1989	25	1969	24.5	2016	2022-02-02T12:54:39Z	9.5	1996	10.5	1999	11.1	1973	11.5	2000	12	1982	10	1998	8.9	1977	8.5
-116.03	50.95	BC-11	KOOTENAY (NATIONAL PARK) AREA	KOOTENAY (PARC NATIONAL)	VSBC11V	10	5	1993	27.5	1969	26.1	2000	9.5	1996	10.5	2002	-2.5	1982	-1.0	1994	9.5	1988	9.5	27.5	1993	26.1	1969	23.9	1976	23.3	1975	23	1987	2022-02-02T12:54:39Z	9.5	2000	10	2012	10.5	1996	10.6	1973	11	1992	9.5	1988	9.5	1994	9
-116.03	50.95	BC-11	KOOTENAY (NATIONAL PARK) AREA	KOOTENAY (PARC NATIONAL)	VSBC11V	11	5	1993	32.0	1971	26.1	1989	8.5	1985	10.5	2012	-5.0	1973	-2.8	1998	9.0	1994	9.0	32	1993	26.1	1971	26	1987	26	2019	25	1994	2022-02-02T12:54:39Z	8.5	1989	9	1992	10	2008	10.5	1984	10.5	1985	9	1994	9	1998	8.3
-116.03	50.95	BC-11	KOOTENAY (NATIONAL PARK) AREA	KOOTENAY (PARC NATIONAL)	VSBC11V	12	5	1993	33.5	1988	28.0	2009	11.0	1991	11.0	1970	-1.1	1969	6.1	2011	12.5	1993	11.5	33.5	1993	28	1988	27.8	1971	27.5	2001	26	2013	2022-02-02T12:54:39Z	11	1991	11	2009	11.5	1992	11.7	1974	12	2004	12.5	2011	11.5	1993	10
-116.03	50.95	BC-11	KOOTENAY (NATIONAL PARK) AREA	KOOTENAY (PARC NATIONAL)	VSBC11V	13	5	1993	31.0	1973	26.1	1986	8.5	1974	12.8	1992	-2.0	1985	-2.0	1993	10.5	1988	9.0	31	1993	26.1	1973	26	2018	25.5	1997	25	2012	2022-02-02T12:54:39Z	8.5	1986	11	2007	12.5	2004	12.5	2009	12.8	1974	10.5	1993	10	2001	10
-116.03	50.95	BC-11	KOOTENAY (NATIONAL PARK) AREA	KOOTENAY (PARC NATIONAL)	VSBC11V	14	5	1993	29.0	1973	28.3	1990	9.5	1986	10.0	2004	0.0	1986	0.0	1993	12.0	1969	9.4	29	1993	28.3	1973	27	1997	27	2018	26.5	2012	2022-02-02T12:54:39Z	9.5	1990	10	1986	10.6	1974	11.7	1971	12	1999	12	1993	10.5	1998	9.4
-116.03	50.95	BC-11	KOOTENAY (NATIONAL PARK) AREA	KOOTENAY (PARC NATIONAL)	VSBC11V	15	5	1973	29.4	1970	22.2	1974	6.1	1971	13.3	1971	-4.4	1969	5.0	1993	13.0	1981	8.5	29.4	1973	29	2006	28	2018	27.5	2012	26.5	1997	2022-02-02T12:54:39Z	6.1	1974	9	1992	10	1984	10	1998	10	2003	13	1993	9	2014	8.5
-116.03	50.95	BC-11	KOOTENAY (NATIONAL PARK) AREA	KOOTENAY (PARC NATIONAL)	VSBC11V	16	5	2006	31.0	1970	27.2	2003	8.5	1974	8.9	1992	-1.0	1986	0.0	2019	10.0	2005	10.0	31	2006	27.2	1970	27	2008	26.7	1973	26.5	1985	2022-02-02T12:54:39Z	8.5	2003	8.9	1974	10.6	1971	10.6	1978	11.5	1984	10	2005	10	2019	9.5
-116.03	50.95	BC-11	KOOTENAY (NATIONAL PARK) AREA	KOOTENAY (PARC NATIONAL)	VSBC11V	17	5	2006	30.0	1985	27.0	1998	10.0	1974	12.8	1974	-1.1	1969	2.8	2018	13.5	1970	11.1	30	2006	27	1985	27	2021	26.7	1973	26.5	1993	2022-02-02T12:54:39Z	10	1998	11	2003	11	2019	12	2011	12.8	1974	13.5	2018	11.1	1970	11
-116.03	50.95	BC-11	KOOTENAY (NATIONAL PARK) AREA	KOOTENAY (PARC NATIONAL)	VSBC11V	18	5	1985	30.0	1981	23.0	1974	10.6	1972	15.6	1970	-1.7	1969	2.2	1991	12.5	1973	11.7	30	1985	29	2006	27	1993	25	2007	24.5	2015	2022-02-02T12:54:39Z	10.6	1974	11	2003	12	2019	12	2021	12.5	1989	12.5	1991	11.7	1973	11
-116.03	50.95	BC-11	KOOTENAY (NATIONAL PARK) AREA	KOOTENAY (PARC NATIONAL)	VSBC11V	19	5	2006	29.0	1993	28.0	1987	10.5	1975	11.1	1979	-1.5	1976	0.6	2006	11.5	1985	11.0	29	2006	28	1993	26.5	1985	25.5	2015	25	1978	2022-02-02T12:54:39Z	10.5	1987	11.1	1975	12	1989	13.5	2016	14	1979	11.5	2006	11	1985	10.5
-116.03	50.95	BC-11	KOOTENAY (NATIONAL PARK) AREA	KOOTENAY (PARC NATIONAL)	VSBC11V	20	5	1985	27.0	1978	25.6	1976	8.9	1973	10.0	1979	-1.0	1974	1.7	2006	10.5	1993	10.5	27	1985	26	2002	26	2015	25.6	1978	25	1972	2022-02-02T12:54:39Z	8.9	1976	9	1997	10	1973	10	1992	11.7	1971	10.5	1993	10.5	2006	10
-116.03	50.95	BC-11	KOOTENAY (NATIONAL PARK) AREA	KOOTENAY (PARC NATIONAL)	VSBC11V	21	5	2015	28.0	1985	27.0	1986	10.0	1984	13.0	1975	0.6	1971	2.2	1998	11.0	1981	11.0	28	2015	27	1985	25	1988	25	2013	25	2017	2022-02-02T12:54:39Z	10	1986	10.5	2008	12	2002	13	1984	13.5	1997	11	1981	11	1998	10
-116.03	50.95	BC-11	KOOTENAY (NATIONAL PARK) AREA	KOOTENAY (PARC NATIONAL)	VSBC11V	22	5	1988	31.5	1985	28.5	2002	7.0	1996	12.5	2009	1.0	1984	1.0	2013	13.0	1998	12.5	31.5	1988	29	2015	28.5	1985	27	2001	27	2017	2022-02-02T12:54:39Z	7	2002	11	2004	12.5	1996	14.5	1986	15	2005	13	2013	12.5	1998	11
-116.03	50.95	BC-11	KOOTENAY (NATIONAL PARK) AREA	KOOTENAY (PARC NATIONAL)	VSBC11V	23	5	2001	32.0	1969	27.8	2013	6.0	1980	10.5	1987	1.0	1978	1.7	1985	13.0	1981	12.0	32	2001	29	2017	29	2018	28.5	2015	27.8	1969	2022-02-02T12:54:39Z	6	2013	10.5	1980	11	2002	13	1984	13	2004	13	1985	12	1981	11.5
-116.03	50.95	BC-11	KOOTENAY (NATIONAL PARK) AREA	KOOTENAY (PARC NATIONAL)	VSBC11V	24	5	1999	31.5	1994	26.0	2017	8.0	2013	8.0	2000	-0.5	1975	1.1	2018	14.0	2001	13.5	31.5	1999	30.5	2001	30	2003	27.5	2015	26	1983	2022-02-02T12:54:39Z	8	2013	8	2017	9.4	1978	11	1989	11.7	1975	14	2018	13.5	2001	13.3
-116.03	50.95	BC-11	KOOTENAY (NATIONAL PARK) AREA	KOOTENAY (PARC NATIONAL)	VSBC11V	25	5	2018	28.5	1992	28.0	1973	8.3	1972	16.7	2007	0.5	1978	2.8	2003	13.0	1969	11.7	28.5	2018	28	1992	27.5	1999	27	1994	26	1993	2022-02-02T12:54:39Z	8.3	1973	8.5	1991	9.5	1990	11.1	1978	12	2014	13	2003	12.5	2015	11.7
-116.03	50.95	BC-11	KOOTENAY (NATIONAL PARK) AREA	KOOTENAY (PARC NATIONAL)	VSBC11V	26	5	1986	33.0	1979	27.5	1982	8.5	1973	8.9	1995	-0.5	1973	1.1	2018	12.0	1992	12.0	33	1986	28.5	2001	27.5	1979	25.5	2018	25	1983	2022-02-02T12:54:39Z	8.5	1982	8.9	1973	10.5	2006	12.5	2011	14.5	1984	12	1992	12	2018	11.7
-116.03	50.95	BC-11	KOOTENAY (NATIONAL PARK) AREA	KOOTENAY (PARC NATIONAL)	VSBC11V	27	5	2001	32.0	1986	29.5	2011	6.5	1977	11.1	2011	0.0	1975	2.8	1986	13.5	1983	9.5	32	2001	29.5	1986	28	2005	27	1983	27	2017	2022-02-02T12:54:39Z	6.5	2011	11.1	1977	13	1989	13.3	1973	13.9	1974	13.5	1986	10	1988	10
-116.03	50.95	BC-11	KOOTENAY (NATIONAL PARK) AREA	KOOTENAY (PARC NATIONAL)	VSBC11V	28	5	1986	32.0	1983	30.0	1977	8.9	1970	13.9	1979	-0.5	1974	0.6	1993	13.5	1986	12.5	32	1986	30	1983	28	1995	28	2018	27.8	1972	2022-02-02T12:54:39Z	8.9	1977	13	1989	13.5	2011	13.9	1970	14.4	1976	13.5	1993	12.5	1986	12.5
-116.03	50.95	BC-11	KOOTENAY (NATIONAL PARK) AREA	KOOTENAY (PARC NATIONAL)	VSBC11V	29	5	1983	32.0	1972	29.4	1988	9.0	1977	11.1	1989	1.0	1979	1.5	1983	13.0	1972	8.3	32	1983	31.5	1986	29.5	2009	29.4	1972	29	1995	2022-02-02T12:54:39Z	9	1988	11.1	1977	13.9	1978	14	2019	14.5	1994	13	1983	12.5	1986	12
-116.03	50.95	BC-11	KOOTENAY (NATIONAL PARK) AREA	KOOTENAY (PARC NATIONAL)	VSBC11V	30	5	1986	32.0	1972	30.0	1974	11.1	1969	12.8	2011	1.5	1978	1.7	1983	14.0	1971	11.1	32	1986	30	1972	30	2017	29	1995	29	2005	2022-02-02T12:54:39Z	11.1	1974	12.8	1969	14	1990	14	1996	14	2000	14	1983	13	1986	13
-116.03	50.95	BC-11	KOOTENAY (NATIONAL PARK) AREA	KOOTENAY (PARC NATIONAL)	VSBC11V	31	5	1986	32.0	1972	28.9	2013	11.0	1984	11.0	1994	2.0	1974	3.3	2003	14.0	1997	13.0	32	1986	28.9	1972	28.5	2007	28	1995	27	2021	2022-02-02T12:54:39Z	11	1984	11	2013	11.5	1996	12	1981	15.5	2003	14	2003	13	1997	13
-116.03	50.95	BC-11	KOOTENAY (NATIONAL PARK) AREA	KOOTENAY (PARC NATIONAL)	VSBC11V	1	6	1986	32.0	1970	27.8	1990	5.0	1984	15.0	1990	0.5	1984	1.5	1983	13.0	1977	10.0	32	1986	29	2021	28.5	2001	27.8	1970	27.5	1995	2022-02-02T12:54:39Z	5	1990	13	1993	15	1984	15	2011	15.5	2013	13	1983	12	1993	12
-116.03	50.95	BC-11	KOOTENAY (NATIONAL PARK) AREA	KOOTENAY (PARC NATIONAL)	VSBC11V	2	6	2019	32.0	1970	30.6	1980	11.0	1976	13.3	1984	1.0	1973	3.3	1986	14.5	1969	10.6	32	2019	31.5	2021	30.6	1970	29.5	1986	28	1979	2022-02-02T12:54:39Z	11	1980	12.5	1990	13.3	1973	13.3	1976	13.9	1977	14.5	1986	13	2006	12.5
-116.03	50.95	BC-11	KOOTENAY (NATIONAL PARK) AREA	KOOTENAY (PARC NATIONAL)	VSBC11V	3	6	1970	33.9	1969	27.2	1980	10.5	1976	14.4	1977	-0.6	1976	1.1	2019	14.0	1969	12.2	33.9	1970	31	2021	29.4	1978	28	1986	27.5	2009	2022-02-02T12:54:39Z	10.5	1980	14.4	1976	15	2015	16	2013	16.7	1977	14	2019	12.2	1969	12
-116.03	50.95	BC-11	KOOTENAY (NATIONAL PARK) AREA	KOOTENAY (PARC NATIONAL)	VSBC11V	4	6	2019	32.0	1978	30.6	1998	10.5	1980	12.0	1976	3.3	1974	5.6	2021	14.0	2005	12.0	32	2019	30.6	1969	30.6	1978	29	1987	29	2004	2022-02-02T12:54:39Z	10.5	1998	12	1980	14	1994	14.5	1990	15.6	1974	14	2021	12	2005	11.7
-116.03	50.95	BC-11	KOOTENAY (NATIONAL PARK) AREA	KOOTENAY (PARC NATIONAL)	VSBC11V	5	6	2016	31.0	1970	29.4	1980	11.0	1971	15.6	1976	2.8	1974	4.4	2009	13.0	1995	13.0	31	2016	29.4	1969	29.4	1970	29	1987	29	1989	2022-02-02T12:54:39Z	11	1980	14	2012	15	1985	15.6	1971	16	1984	13	1995	13	2009	12.5
-116.03	50.95	BC-11	KOOTENAY (NATIONAL PARK) AREA	KOOTENAY (PARC NATIONAL)	VSBC11V	6	6	2016	33.0	1970	32.2	1982	7.0	1980	14.0	2011	1.5	1979	2.0	1969	13.3			33	2016	32.2	1970	31.7	1977	30.6	1972	28	2015	2022-02-02T12:54:39Z	7	1982	8.5	2005	9	2012	14	1980	14	2002	13.3	1969	12.8	1978	12.5
-116.03	50.95	BC-11	KOOTENAY (NATIONAL PARK) AREA	KOOTENAY (PARC NATIONAL)	VSBC11V	7	6	2021	36.0	1977	32.2	2019	8.5	1999	13.0	2002	1.5	1999	3.5	1977	15.0	1970	13.9	36	2021	32.2	1977	32	2016	30.5	2015	30	1996	2022-02-02T12:54:39Z	8.5	2019	13	1982	13	1999	13.5	2005	14.5	2008	15	1977	13.9	1970	13.5
-116.03	50.95	BC-11	KOOTENAY (NATIONAL PARK) AREA	KOOTENAY (PARC NATIONAL)	VSBC11V	8	6	2021	35.0	2015	32.0	1988	12.0	1984	12.5	1999	0.0	1982	2.0	1977	15.6	1969	12.2	35	2021	32	2015	29	2018	28	1996	27.8	1978	2022-02-02T12:54:39Z	12	1988	12.5	1984	13	2000	14.5	2002	15	1994	15.6	1977	14.5	2016	13
-116.03	50.95	BC-11	KOOTENAY (NATIONAL PARK) AREA	KOOTENAY (PARC NATIONAL)	VSBC11V	9	6	2015	30.0	1969	29.4	2012	7.0	1984	12.0	1974	3.3	1973	4.4	1987	13.5	1969	12.2	30	2015	29.4	1969	28.5	1992	26	1997	25.5	1980	2022-02-02T12:54:39Z	7	2012	12	1984	15	1971	15	1981	15	2021	13.5	1987	12.2	1969	12
-116.03	50.95	BC-11	KOOTENAY (NATIONAL PARK) AREA	KOOTENAY (PARC NATIONAL)	VSBC11V	10	6	2015	30.0	1997	28.0	2017	10.0	2016	12.0	1973	3.9	1971	4.4	1972	12.8	1969	11.7	30	2015	28	1986	28	1997	27.2	1972	26.5	1992	2022-02-02T12:54:39Z	10	2017	12	2016	14	2018	15	1973	15	1988	12.8	1972	12	1998	12
-116.03	50.95	BC-11	KOOTENAY (NATIONAL PARK) AREA	KOOTENAY (PARC NATIONAL)	VSBC11V	11	6	2015	30.0	1979	27.5	1990	9.0	1972	12.8	1973	1.7	1970	6.1	1979	13.0	1977	11.7	30	2015	27.5	1979	26.5	2009	26.1	1969	26	1987	2022-02-02T12:54:39Z	9	1990	12.8	1972	16	1991	16.5	2000	16.5	2018	13	1979	12.5	1986	12
-116.03	50.95	BC-11	KOOTENAY (NATIONAL PARK) AREA	KOOTENAY (PARC NATIONAL)	VSBC11V	12	6	2019	29.0	1989	29.0	1993	12.5	1990	12.5	1999	2.5	1973	2.8	1987	13.0	1974	10.6	29	1982	29	1989	29	2019	27.5	1979	27.5	1992	2022-02-02T12:54:39Z	12.5	1990	12.5	1993	12.8	1972	15	2001	15	2015	13	1987	12.5	1992	10.6
-116.03	50.95	BC-11	KOOTENAY (NATIONAL PARK) AREA	KOOTENAY (PARC NATIONAL)	VSBC11V	13	6	2019	31.0	1989	30.5	2014	14.0	1981	14.0	2001	3.0	1981	4.0	2019	14.0	1987	14.0	31	2019	30.5	1989	29	1982	29	2002	29	2009	2022-02-02T12:54:39Z	14	1981	14	2014	16	1979	16.7	1976	17	1990	14	1987	14	2019	13
-116.03	50.95	BC-11	KOOTENAY (NATIONAL PARK) AREA	KOOTENAY (PARC NATIONAL)	VSBC11V	14	6	1987	33.5	1974	30.0	1973	11.7	1971	16.7	1990	1.5	1979	2.0	1989	16.5	1982	13.0	33.5	1987	30	1974	30	2002	29.5	1986	29.5	2009	2022-02-02T12:54:39Z	11.7	1973	14	1994	15	2016	15	2018	15.5	2004	16.5	1989	15	1999	13
-116.03	50.95	BC-11	KOOTENAY (NATIONAL PARK) AREA	KOOTENAY (PARC NATIONAL)	VSBC11V	15	6	1999	30.5	1988	30.0	1978	11.1	1970	13.9	2016	3.0	1979	3.0	1987	15.0	1984	14.5	30.5	1999	30	1974	30	1988	29	2002	28.5	1997	2022-02-02T12:54:39Z	11.1	1978	13	1998	13.9	1970	14	2006	14	2011	15	1987	14.5	1984	13.5
-116.03	50.95	BC-11	KOOTENAY (NATIONAL PARK) AREA	KOOTENAY (PARC NATIONAL)	VSBC11V	16	6	1974	31.7	1969	30.0	2011	11.5	1976	12.2	2016	3.5	2001	3.5	1999	15.0	1974	13.9	31.7	1974	31.5	1988	30	1969	29.5	2019	28.5	2002	2022-02-02T12:54:39Z	11.5	2011	12.2	1976	14.4	1971	14.5	1987	15.5	1991	15	1999	13.9	1974	12.5
-116.03	50.95	BC-11	KOOTENAY (NATIONAL PARK) AREA	KOOTENAY (PARC NATIONAL)	VSBC11V	17	6	2003	31.0	1986	30.0	1991	14.0	1973	14.4	2001	4.0	1991	5.0	1997	14.0	1988	13.0	31	2003	30	1986	29.4	1969	29	1999	29	2018	2022-02-02T12:54:39Z	14	1991	14.4	1973	14.5	1981	15.5	2005	16.5	2011	14	1997	13.5	2019	13
-116.03	50.95	BC-11	KOOTENAY (NATIONAL PARK) AREA	KOOTENAY (PARC NATIONAL)	VSBC11V	18	6	2003	33.0	1969	31.1	2005	11.5	2002	13.0	1981	4.5	1976	5.0	2019	15.0	1999	13.0	33	2003	31.1	1969	30	1985	30	2011	29.5	1982	2022-02-02T12:54:39Z	11.5	2005	13	2002	14	1996	14.5	1995	15.5	1981	15	2019	13	1999	12.8
-116.03	50.95	BC-11	KOOTENAY (NATIONAL PARK) AREA	KOOTENAY (PARC NATIONAL)	VSBC11V	19	6	1974	32.2	1969	29.4	1983	15.0	1973	20.0	1978	2.8	1973	7.2	1969	16.1			32.2	1974	30.5	1982	30.5	1992	30	1977	29.5	1985	2022-02-02T12:54:39Z	15	1983	16	1989	16	2011	16.5	1996	18	1986	16.1	1969	15.6	1977	14
-116.03	50.95	BC-11	KOOTENAY (NATIONAL PARK) AREA	KOOTENAY (PARC NATIONAL)	VSBC11V	20	6	2018	32.0	1970	31.1	2013	11.0	1995	11.0	1989	4.0	1986	5.0	1992	16.5	1977	15.6	32	2018	31.1	1970	31	1982	31	1993	29	1992	2022-02-02T12:54:39Z	11	1995	11	2013	14.5	1983	15	2019	15.5	1986	16.5	1992	15.6	1977	15
-116.03	50.95	BC-11	KOOTENAY (NATIONAL PARK) AREA	KOOTENAY (PARC NATIONAL)	VSBC11V	21	6	2005	32.0	1970	31.7	2003	14.0	1976	15.0	2019	6.0	1997	6.0	1992	15.0	1982	14.0	32	2005	31.7	1970	31.5	1982	31	1992	30	2001	2022-02-02T12:54:39Z	14	2003	14.5	2013	15	1976	16.7	1972	17.5	1981	15	1992	14.5	2018	14
-116.03	50.95	BC-11	KOOTENAY (NATIONAL PARK) AREA	KOOTENAY (PARC NATIONAL)	VSBC11V	22	6	2021	32.0	1994	32.0	2009	10.5	1996	14.5	1991	5.0	1972	6.1	1992	16.0	1988	14.5	32	1994	32	2021	31.7	1973	31.5	1992	31	2004	2022-02-02T12:54:39Z	10.5	2009	14.5	1996	15	1976	16	1997	16	2003	16	1992	14.5	1988	14
-116.03	50.95	BC-11	KOOTENAY (NATIONAL PARK) AREA	KOOTENAY (PARC NATIONAL)	VSBC11V	23	6	1970	32.8	1969	21.1	1993	10.0	1972	12.2	1987	4.5	1980	5.0	2002	15.0	1973	15.0	32.8	1970	32.5	1992	32	1994	32	2004	30.6	1974	2022-02-02T12:54:39Z	10	1993	12.2	1972	15	1980	15	2012	16.5	2003	15	1973	15	2002	14.5
-116.03	50.95	BC-11	KOOTENAY (NATIONAL PARK) AREA	KOOTENAY (PARC NATIONAL)	VSBC11V	24	6	2015	31.5	1992	31.0	1972	11.7	1969	19.4	1985	2.0	1981	6.0	1970	18.9	1969	11.1	31.5	2015	31	1992	29.5	2004	28.3	1974	28	1995	2022-02-02T12:54:39Z	11.7	1972	12.5	1985	14.4	1976	16	1996	16.5	1999	18.9	1970	15.5	2004	15
-116.03	50.95	BC-11	KOOTENAY (NATIONAL PARK) AREA	KOOTENAY (PARC NATIONAL)	VSBC11V	25	6	2015	34.0	1992	33.0	1976	11.7	1972	15.6	1985	3.5	1981	5.0	2004	17.0	1992	17.0	34	2015	33	1992	30.5	2006	30	2021	29.5	2014	2022-02-02T12:54:39Z	11.7	1976	15.6	1969	15.6	1972	16	1980	16	1999	17	1992	17	2004	15
-116.03	50.95	BC-11	KOOTENAY (NATIONAL PARK) AREA	KOOTENAY (PARC NATIONAL)	VSBC11V	26	6	2021	35.0	2006	34.0	2012	12.0	1999	14.0	1971	5.0	1969	10.0	2021	16.0	1992	16.0	35	2021	34	2006	33.5	2002	33	1992	31.5	1987	2022-02-02T12:54:39Z	12	2012	14	1999	14.4	1976	14.5	1980	15	1975	16	1992	16	2021	15
-116.03	50.95	BC-11	KOOTENAY (NATIONAL PARK) AREA	KOOTENAY (PARC NATIONAL)	VSBC11V	27	6	2015	38.0	2006	34.0	1975	13.9	1969	15.6	1971	3.3	1969	8.3	2021	17.0	2015	16.0	38	2015	37	2021	34	2006	30.5	1992	30.5	2016	2022-02-02T12:54:39Z	13.9	1975	15	2019	15.6	1969	16	1996	17.5	1999	17	2021	16	1992	16
-116.03	50.95	BC-11	KOOTENAY (NATIONAL PARK) AREA	KOOTENAY (PARC NATIONAL)	VSBC11V	28	6	2021	38.5	2015	34.5	1969	12.8			2012	6.0	1981	6.0	2015	18.5	2006	16.0	38.5	2021	34.5	2015	33	1985	33	2006	31.5	1984	2022-02-02T12:54:39Z	12.8	1969	13.3	1975	15.5	1998	15.6	1974	16.5	1988	18.5	2015	17	2021	16
-116.03	50.95	BC-11	KOOTENAY (NATIONAL PARK) AREA	KOOTENAY (PARC NATIONAL)	VSBC11V	29	6	2021	40.0	2004	33.0	1993	12.5	1992	16.5	1975	2.8	1974	5.6	2021	18.0	1987	17.0	40	2021	33	2004	32.8	1976	32.5	1985	32.5	2003	2022-02-02T12:54:39Z	12.5	1993	15	1997	16.5	1992	17	1989	18	1980	18	2021	17	1987	15
-116.03	50.95	BC-11	KOOTENAY (NATIONAL PARK) AREA	KOOTENAY (PARC NATIONAL)	VSBC11V	30	6	2021	41.5	2008	35.0	1970	12.8	1969	20.0	1980	5.0	1975	5.6	2021	18.0	2016	17.0	41.5	2021	35	2008	32.5	1985	31	2013	31	2017	2022-02-02T12:54:39Z	12.8	1970	13	1992	17	2002	18	1984	18	1989	18	2021	17	2016	15.6
-116.03	50.95	BC-11	KOOTENAY (NATIONAL PARK) AREA	KOOTENAY (PARC NATIONAL)	VSBC11V	1	7	2021	39.0	1987	31.0	1992	14.0	1979	16.5	1980	5.0	1979	6.0	2021	19.0	2008	16.0	39	2021	31	1987	30.5	1985	30	2017	29.5	2006	2022-02-02T12:54:39Z	14	1992	15	1999	16.5	1979	17	2020	17.2	1973	19	2021	16	2008	14.5
-116.03	50.95	BC-11	KOOTENAY (NATIONAL PARK) AREA	KOOTENAY (PARC NATIONAL)	VSBC11V	2	7	2013	35.5	1987	33.5	1988	14.5	1986	16.0	1976	3.3	1973	5.0	2021	17.0	2013	16.0	35.5	2013	35	2017	33.5	1987	33.5	2015	33	2014	2022-02-02T12:54:39Z	14.5	1988	15.5	2010	16	1979	16	1983	16	1986	17	2021	16	2013	15
-116.03	50.95	BC-11	KOOTENAY (NATIONAL PARK) AREA	KOOTENAY (PARC NATIONAL)	VSBC11V	3	7	1975	35.0	1970	31.1	1999	10.5	1969	15.0	1979	4.5	1976	5.0	2013	16.5	1987	15.0	35	1975	34	2008	34	2015	33	2001	32	1985	2022-02-02T12:54:39Z	10.5	1999	15	1969	15.5	1995	16.1	1977	16.5	1988	16.5	2013	16	2017	15.5
-116.03	50.95	BC-11	KOOTENAY (NATIONAL PARK) AREA	KOOTENAY (PARC NATIONAL)	VSBC11V	4	7	2001	36.0	1975	34.4	2000	10.5	1982	12.5	1971	4.4	1969	10.0	2015	17.0	1975	16.7	36	2001	34.4	1975	34	1985	33	2006	32	2015	2022-02-02T12:54:39Z	10.5	2000	12.5	1982	12.5	2019	15.5	1999	15.5	2002	17	2015	16.7	1975	15
-116.03	50.95	BC-11	KOOTENAY (NATIONAL PARK) AREA	KOOTENAY (PARC NATIONAL)	VSBC11V	5	7	1975	35.6	1970	30.6	1982	13.5	1971	17.2	2015	4.0	2002	6.0	2001	17.5	1975	17.2	35.6	1975	35	2007	32.5	2006	32	2009	31.5	2018	2022-02-02T12:54:39Z	13.5	1982	14.5	1988	16.5	1987	17.2	1971	18	1980	17.5	2001	17.2	1975	17
-116.03	50.95	BC-11	KOOTENAY (NATIONAL PARK) AREA	KOOTENAY (PARC NATIONAL)	VSBC11V	6	7	2017	35.5	1975	35.0	1971	13.9	1969	20.0	1971	4.4	1969	8.9	1975	17.2	1970	11.7	35.5	2017	35	1975	34	2007	31.5	2011	30.5	2018	2022-02-02T12:54:39Z	13.9	1971	16	1988	17.2	1977	18	1992	18	2019	17.2	1975	16.5	2007	15.5
-116.03	50.95	BC-11	KOOTENAY (NATIONAL PARK) AREA	KOOTENAY (PARC NATIONAL)	VSBC11V	7	7	2017	36.0	2011	33.0	1981	14.0	1975	17.8	1984	5.0	1971	5.0	2007	16.5	1998	15.0	36	2017	33	2011	32.8	1970	31	2012	30.5	2015	2022-02-02T12:54:39Z	14	1981	15	2020	17	2004	17.8	1975	18	1992	16.5	2007	15	1998	14.5
-116.03	50.95	BC-11	KOOTENAY (NATIONAL PARK) AREA	KOOTENAY (PARC NATIONAL)	VSBC11V	8	7	1970	33.3	1969	26.1	1992	15.5	1974	16.7	1971	5.0	1969	12.2	1970	16.7	1969	12.2	33.3	1970	33	2012	33	2015	32	1985	32	2010	2022-02-02T12:54:39Z	15.5	1992	16	2002	16.7	1974	18	2004	18	2011	16.7	1970	16	2007	15.5
-116.03	50.95	BC-11	KOOTENAY (NATIONAL PARK) AREA	KOOTENAY (PARC NATIONAL)	VSBC11V	9	7	2015	36.0	2001	35.0	1993	15.5	1972	15.6	1981	5.0	1973	8.9	2021	16.0	1975	15.0	36	2015	35	2001	34	1985	34	2014	33.9	1970	2022-02-02T12:54:39Z	15.5	1993	15.6	1972	16	1987	17	1992	19.5	2003	16	2021	15	1975	14.5
-116.03	50.95	BC-11	KOOTENAY (NATIONAL PARK) AREA	KOOTENAY (PARC NATIONAL)	VSBC11V	10	7	2001	36.5	1975	35.0	1972	17.2	1971	19.4	1983	3.0	1972	6.1	1985	18.5	1978	14.4	36.5	2001	35	1975	33.3	1973	33	1985	33	2015	2022-02-02T12:54:39Z	17.2	1972	17.5	1997	18.5	1989	19	1987	19.4	1971	18.5	1985	16.5	2010	16
-116.03	50.95	BC-11	KOOTENAY (NATIONAL PARK) AREA	KOOTENAY (PARC NATIONAL)	VSBC11V	11	7	2002	36.0	2001	33.5	1993	13.0	1978	16.1	2008	5.5	1987	6.0	1975	17.2	1970	15.0	36	2002	33.5	2001	33	1990	33	2012	32.8	1975	2022-02-02T12:54:39Z	13	1993	15.5	1997	16.1	1978	16.7	1974	17	1998	17.2	1975	16	2001	15.5
-116.03	50.95	BC-11	KOOTENAY (NATIONAL PARK) AREA	KOOTENAY (PARC NATIONAL)	VSBC11V	12	7	2008	36.0	2002	36.0	1997	17.0	1993	17.5	1974	5.6	1973	7.2	2015	17.0	1975	16.1	36	2002	36	2008	35	2007	34	2014	33.5	1990	2022-02-02T12:54:39Z	17	1997	17.5	1993	18.3	1972	18.3	1974	19	1988	17	2015	16.1	1975	16
-116.03	50.95	BC-11	KOOTENAY (NATIONAL PARK) AREA	KOOTENAY (PARC NATIONAL)	VSBC11V	13	7	2007	36.5	2002	35.0	2010	14.5	2006	19.0	2020	2.0	1993	6.0	1989	17.0	1975	13.3	36.5	2007	36	2014	35	2002	33.5	2000	33.5	2018	2022-02-02T12:54:39Z	14.5	2010	19	2006	19.4	1969	19.5	2020	20	1977	17	1989	16.5	2007	16
-116.03	50.95	BC-11	KOOTENAY (NATIONAL PARK) AREA	KOOTENAY (PARC NATIONAL)	VSBC11V	14	7	2007	36.5	1989	31.0	1981	11.0	1980	18.0	1981	5.5	1976	6.1	2007	20.0	2002	17.0	36.5	2007	33.5	2014	33	2021	32.5	2018	31	1987	2022-02-02T12:54:39Z	11	1981	17.5	1983	18	1980	19.4	1969	19.5	2011	20	2007	17	2002	17
-116.03	50.95	BC-11	KOOTENAY (NATIONAL PARK) AREA	KOOTENAY (PARC NATIONAL)	VSBC11V	15	7	2007	35.0	2004	34.0	1983	14.0	1982	16.0	1988	6.0	1983	6.0	1989	17.5	1975	15.6	35	2007	34	2004	34	2018	34	2021	33.3	1970	2022-02-02T12:54:39Z	14	1983	16	1982	16.5	2016	17	1999	18.5	1986	17.5	1989	16.5	2007	15.6
-116.03	50.95	BC-11	KOOTENAY (NATIONAL PARK) AREA	KOOTENAY (PARC NATIONAL)	VSBC11V	16	7	2014	35.0	2004	34.0	2016	16.0	2005	18.5	1986	6.0	1969	7.2	2004	16.0	1996	14.5	35	2014	34	2003	34	2004	34	2021	33	2002	2022-02-02T12:54:39Z	16	2016	18.5	1999	18.5	2005	19	1986	19.5	1983	16	2004	15	2007	15
-116.03	50.95	BC-11	KOOTENAY (NATIONAL PARK) AREA	KOOTENAY (PARC NATIONAL)	VSBC11V	17	7	2004	36.0	2002	34.0	1986	10.5	1982	17.0	2010	4.0	1986	5.0	2021	17.0	1994	16.5	36	2004	35	2018	34.5	2007	34	2002	33.5	2014	2022-02-02T12:54:39Z	10.5	1986	17	1982	19.4	1975	19.5	2001	20	1991	17	2021	16.5	1994	16
-116.03	50.95	BC-11	KOOTENAY (NATIONAL PARK) AREA	KOOTENAY (PARC NATIONAL)	VSBC11V	18	7	2004	36.0	2002	35.0	1987	15.5	1977	17.8	1986	6.5	1969	7.2	2018	18.0	2004	18.0	36	2004	35	2002	34.5	2007	34	1979	34	2021	2022-02-02T12:54:39Z	15.5	1987	17.8	1972	17.8	1977	18	2001	18.5	2019	18	2004	18	2018	16
-116.03	50.95	BC-11	KOOTENAY (NATIONAL PARK) AREA	KOOTENAY (PARC NATIONAL)	VSBC11V	19	7	2021	35.0	1979	35.0	2019	15.5	1987	17.0	2019	5.5	1978	6.1	1992	18.0	1974	15.0	35	1979	35	2021	34	2003	33.5	2018	33.3	1971	2022-02-02T12:54:39Z	15.5	2019	17	1987	18.5	1996	19	1991	19.5	2011	18	1992	17	2004	17
-116.03	50.95	BC-11	KOOTENAY (NATIONAL PARK) AREA	KOOTENAY (PARC NATIONAL)	VSBC11V	20	7	1979	35.0	1971	33.3	1993	14.5	1983	19.0	1991	6.5	1980	6.5	2018	16.0	2015	15.0	35	1979	33.5	1985	33.3	1971	33	1994	32.8	1973	2022-02-02T12:54:39Z	14.5	1993	15.5	2019	18.5	1996	19	1983	19.5	1991	16	2018	15	1970	15
-116.03	50.95	BC-11	KOOTENAY (NATIONAL PARK) AREA	KOOTENAY (PARC NATIONAL)	VSBC11V	21	7	1979	35.5	1971	32.2	1984	19.0	1976	20.0	2019	6.0	1982	7.0	1979	18.5	1973	14.4	35.5	1979	35	1994	34.5	1985	34.5	2006	34	2003	2022-02-02T12:54:39Z	19	1984	19.5	1993	20	1976	20	1995	20	2011	18.5	1979	15.5	1997	14.5
-116.03	50.95	BC-11	KOOTENAY (NATIONAL PARK) AREA	KOOTENAY (PARC NATIONAL)	VSBC11V	22	7	2006	36.0	2003	35.5	1972	19.4	1970	23.9	2014	6.5	1984	7.0	2007	16.0	1979	15.5	36	2006	35.5	2003	35	2009	34	1980	34	1994	2022-02-02T12:54:39Z	19.4	1972	21	1982	21	2011	22	1986	22	1993	16	2007	15.5	1979	15.5
-116.03	50.95	BC-11	KOOTENAY (NATIONAL PARK) AREA	KOOTENAY (PARC NATIONAL)	VSBC11V	23	7	2006	36.5	2003	36.0	1992	16.0	1986	22.0	2021	5.0	2011	6.0	2006	20.5	1994	16.0	36.5	2006	36	1994	36	2003	34.5	2019	34	2009	2022-02-02T12:54:39Z	16	1992	21	1995	21.5	2000	22	1986	22	2011	20.5	2006	16	1994	16
-116.03	50.95	BC-11	KOOTENAY (NATIONAL PARK) AREA	KOOTENAY (PARC NATIONAL)	VSBC11V	24	7	1994	34.5	1969	32.8	2014	17.0	1981	17.5	1973	6.1	1972	10.6	1994	17.5	1979	15.0	34.5	1994	33.5	1998	33.5	2002	33.5	2004	33.5	2013	2022-02-02T12:54:39Z	17	2014	17.5	1981	18.5	2012	19	1999	20	2020	17.5	1994	16.5	2006	16
-116.03	50.95	BC-11	KOOTENAY (NATIONAL PARK) AREA	KOOTENAY (PARC NATIONAL)	VSBC11V	25	7	1984	34.5	1978	31.7	1990	18.0	1983	18.0	2020	8.0	1999	8.0	1973	18.9	1972	11.7	34.5	1984	34	1998	34	2004	34	2013	33.5	2009	2022-02-02T12:54:39Z	18	1983	18	1990	18.5	1993	19	1999	20	1970	18.9	1973	17.2	1977	17
-116.03	50.95	BC-11	KOOTENAY (NATIONAL PARK) AREA	KOOTENAY (PARC NATIONAL)	VSBC11V	26	7	2013	35.5	1998	35.5	2015	19.0	1990	19.5	2008	6.0	1999	7.0	1998	16.0	1984	16.0	35.5	1998	35.5	2013	35	1994	32.5	1984	32.5	1988	2022-02-02T12:54:39Z	19	2015	19.5	1990	20	1986	20.6	1970	21	1983	16	1984	16	1998	15.5
-116.03	50.95	BC-11	KOOTENAY (NATIONAL PARK) AREA	KOOTENAY (PARC NATIONAL)	VSBC11V	27	7	1998	36.0	1987	35.5	1986	20.0	1976	20.6	2015	8.5	1997	8.5	1984	19.0	1978	15.6	36	1998	35.5	1987	34.5	2007	34.5	2020	34.4	1975	2022-02-02T12:54:39Z	20	1986	20.5	1995	20.6	1976	21.5	1983	21.5	2011	19	1984	17	2006	16.5
-116.03	50.95	BC-11	KOOTENAY (NATIONAL PARK) AREA	KOOTENAY (PARC NATIONAL)	VSBC11V	28	7	1987	37.0	1982	33.0	2001	20.0	1986	20.0	2019	7.0	1995	7.0	2017	18.5	2006	17.5	37	1987	35.5	1998	35	2007	34.5	2010	34.5	2014	2022-02-02T12:54:39Z	20	1986	20	2001	22	2015	22.8	1975	23	1983	18.5	2017	17.5	2006	17
-116.03	50.95	BC-11	KOOTENAY (NATIONAL PARK) AREA	KOOTENAY (PARC NATIONAL)	VSBC11V	29	7	2014	36.5	1987	36.0	1976	12.8	1975	20.6	1983	7.5	1979	9.0	1987	18.5	1984	17.0	36.5	2014	36	1987	35.5	2003	35	2020	34.5	1994	2022-02-02T12:54:39Z	12.8	1976	16	1981	16.1	1977	18	1986	20.5	1995	18.5	1987	17	1984	17
-116.03	50.95	BC-11	KOOTENAY (NATIONAL PARK) AREA	KOOTENAY (PARC NATIONAL)	VSBC11V	30	7	2003	35.5	1994	34.5	1975	15.0	1970	19.4	2013	6.0	1980	6.5	1974	17.2	1973	13.9	35.5	2003	35	2018	34.5	1994	34.5	2014	34.5	2020	2022-02-02T12:54:39Z	15	1975	18.5	1981	19.4	1970	19.4	1976	20.5	1993	17.2	1974	16.5	1994	16.5
-116.03	50.95	BC-11	KOOTENAY (NATIONAL PARK) AREA	KOOTENAY (PARC NATIONAL)	VSBC11V	31	7	2020	36.5	2014	35.5	2002	16.0	1987	19.0	1970	5.6	1969	8.9	1998	17.5	1994	16.0	36.5	2020	35.5	2014	35	1971	35	2003	35	2021	2022-02-02T12:54:39Z	16	2002	19	1987	19.5	1981	21.1	1975	22	2006	17.5	1998	16	1994	15.6
-116.03	50.95	BC-11	KOOTENAY (NATIONAL PARK) AREA	KOOTENAY (PARC NATIONAL)	VSBC11V	1	8	2003	37.0	1971	36.1	1988	9.5	1975	16.7	1988	6.5	1986	8.5	2020	18.5	2003	18.0	37	2003	36.1	1971	35.5	2020	35	2014	34.4	1973	2022-02-02T12:54:39Z	9.5	1988	16.7	1975	17	1987	21	1990	21	2002	18.5	2020	18	2003	17.5
-116.03	50.95	BC-11	KOOTENAY (NATIONAL PARK) AREA	KOOTENAY (PARC NATIONAL)	VSBC11V	2	8	1971	36.1	1969	29.4	2002	14.0	1987	18.5	2008	7.0	1990	7.5	1974	17.8	1971	17.8	36.1	1971	35	2004	34.5	2020	34	1994	34	2007	2022-02-02T12:54:39Z	14	2002	18.5	1987	19	1989	19	2021	19.4	1975	17.8	1971	17.8	1974	17.5
-116.03	50.95	BC-11	KOOTENAY (NATIONAL PARK) AREA	KOOTENAY (PARC NATIONAL)	VSBC11V	3	8	2008	34.0	1973	33.3	1989	18.0	1980	18.5	2002	4.0	1990	6.0	1971	17.8	1970	11.1	34	2008	33.3	1971	33.3	1973	33	1994	33	2001	2022-02-02T12:54:39Z	18	1989	18.5	1980	19	1996	20.5	1981	20.6	1975	17.8	1971	16.5	2020	16
-116.03	50.95	BC-11	KOOTENAY (NATIONAL PARK) AREA	KOOTENAY (PARC NATIONAL)	VSBC11V	4	8	1998	35.0	1997	34.0	2006	20.5	1982	20.5	1980	4.0	1969	8.9	1998	16.0	1994	15.5	35	1998	34	1997	33.9	1971	33.3	1974	32.8	1973	2022-02-02T12:54:39Z	20.5	1982	20.5	2006	21	1996	21	2002	21.5	1980	16	1998	15.5	1994	15
-116.03	50.95	BC-11	KOOTENAY (NATIONAL PARK) AREA	KOOTENAY (PARC NATIONAL)	VSBC11V	5	8	1998	37.5	1971	35.0	1980	14.0	1969	14.4	1980	4.5	1977	7.2	1974	16.1	1971	15.6	37.5	1998	35	1970	35	1971	34.5	1983	34	1997	2022-02-02T12:54:39Z	14	1980	14.4	1969	16.5	1996	18	2015	19.5	1986	16.1	1974	16	1998	15.6
-116.03	50.95	BC-11	KOOTENAY (NATIONAL PARK) AREA	KOOTENAY (PARC NATIONAL)	VSBC11V	6	8	2012	34.5	2005	34.0	1995	15.0	1980	18.0	1969	6.1			1974	16.1	1970	16.1	34.5	2012	34	2005	33.9	1970	33.5	1983	33.5	1997	2022-02-02T12:54:39Z	15	1995	18	1980	18	2002	18.5	1988	18.9	1973	16.1	1970	16.1	1974	16
-116.03	50.95	BC-11	KOOTENAY (NATIONAL PARK) AREA	KOOTENAY (PARC NATIONAL)	VSBC11V	7	8	2008	35.0	1972	32.8	1995	16.5	1992	19.5	1977	6.7	1974	6.7	1970	16.7	1969	6.7	35	2008	32.8	1971	32.8	1972	32.5	1983	32	2006	2022-02-02T12:54:39Z	16.5	1995	19.5	1992	20.5	1988	21	1980	21	1993	16.7	1970	16.1	1978	16
-116.03	50.95	BC-11	KOOTENAY (NATIONAL PARK) AREA	KOOTENAY (PARC NATIONAL)	VSBC11V	8	8	2019	34.0	2018	33.0	2021	13.5	1995	17.0	1980	5.0	1975	6.1	1983	17.5	1972	15.0	34	2019	33	2018	32.8	1971	32.8	1972	32.2	1978	2022-02-02T12:54:39Z	13.5	2021	17	1985	17	1995	18.3	1976	19	1992	17.5	1983	16	2014	15
-116.03	50.95	BC-11	KOOTENAY (NATIONAL PARK) AREA	KOOTENAY (PARC NATIONAL)	VSBC11V	9	8	2018	36.0	1991	35.0	1985	17.0	1976	21.1	1975	3.9	1970	7.2	2006	16.5	1982	16.5	36	2018	35	1991	33.5	2000	33.5	2003	32.5	1983	2022-02-02T12:54:39Z	17	1985	19.5	2021	20	2007	20.5	1989	20.5	1992	16.5	1982	16.5	2006	15.6
-116.03	50.95	BC-11	KOOTENAY (NATIONAL PARK) AREA	KOOTENAY (PARC NATIONAL)	VSBC11V	10	8	2018	37.0	1971	33.9	2007	17.0	1991	19.5	1997	6.0	1992	6.0	1991	15.5	1973	15.0	37	2018	33.9	1971	33.5	2017	33	2003	32.5	1990	2022-02-02T12:54:39Z	17	2007	18	2008	18	2016	19.5	1991	20	1974	15.5	1991	15	1973	15
-116.03	50.95	BC-11	KOOTENAY (NATIONAL PARK) AREA	KOOTENAY (PARC NATIONAL)	VSBC11V	11	8	1996	36.0	1971	33.9	1980	18.0	1974	18.3	1985	5.5	1974	8.9	2018	19.0	1983	17.0	36	1996	35	2014	34	2017	33.9	1971	33	2018	2022-02-02T12:54:39Z	18	1980	18.3	1974	18.5	2006	19	1985	19	1987	19	2018	17	1983	15.6
-116.03	50.95	BC-11	KOOTENAY (NATIONAL PARK) AREA	KOOTENAY (PARC NATIONAL)	VSBC11V	12	8	2015	36.0	2001	34.0	1974	12.2	1969	21.1	1987	5.0	1975	7.8	1990	15.0	1981	14.0	36	2015	34	2001	34	2017	33.9	1971	33.3	1970	2022-02-02T12:54:39Z	12.2	1974	14	1985	14	1995	16.1	1978	17.5	1987	15	1990	14	1981	14
-116.03	50.95	BC-11	KOOTENAY (NATIONAL PARK) AREA	KOOTENAY (PARC NATIONAL)	VSBC11V	13	8	2015	36.0	1971	33.9	1987	15.0	1982	16.0	2005	4.5	1980	5.0	1979	17.0	1977	15.0	36	2015	33.9	1971	33	1990	33	1994	33	1998	2022-02-02T12:54:39Z	15	1987	16	1982	16.7	1974	18	1985	18.5	2009	17	1979	16	2014	15.5
-116.03	50.95	BC-11	KOOTENAY (NATIONAL PARK) AREA	KOOTENAY (PARC NATIONAL)	VSBC11V	14	8	2016	35.0	2004	35.0	1999	15.0	1987	15.0	1978	4.4	1974	5.6	2012	17.5	2002	15.5	35	1994	35	2004	35	2016	33	1990	32.5	2001	2022-02-02T12:54:39Z	15	1987	15	1999	16.7	1974	17.5	1995	18	2009	17.5	2012	16	2014	15.5
-116.03	50.95	BC-11	KOOTENAY (NATIONAL PARK) AREA	KOOTENAY (PARC NATIONAL)	VSBC11V	15	8	2008	35.0	2003	33.5	1993	15.0	1985	16.5	2009	3.0	1982	3.0	1994	16.5	1981	14.0	35	2008	34.5	2016	33.5	2003	32.5	2001	32	2004	2022-02-02T12:54:39Z	15	1993	15.5	1999	15.5	2011	16.5	1985	16.5	2015	16.5	1994	15	2013	15
-116.03	50.95	BC-11	KOOTENAY (NATIONAL PARK) AREA	KOOTENAY (PARC NATIONAL)	VSBC11V	16	8	2008	35.0	2007	34.0	1989	10.5	1978	11.1	2011	4.0	1980	4.0	2004	16.0	1994	15.5	35	2008	34	2001	34	2007	34	2020	32.2	1970	2022-02-02T12:54:39Z	10.5	1989	11.1	1978	12.2	1976	14	1997	15	1993	16	2004	15.5	1994	15.5
-116.03	50.95	BC-11	KOOTENAY (NATIONAL PARK) AREA	KOOTENAY (PARC NATIONAL)	VSBC11V	17	8	2008	36.0	2001	35.0	2021	12.5	2005	17.0	1969	2.8			2020	17.0	2016	16.5	36	2008	35	2001	35	2020	32.5	2004	32	1991	2022-02-02T12:54:39Z	12.5	2021	17	1995	17	2005	17.8	1976	18	1987	17	2020	16.5	2007	16.5
-116.03	50.95	BC-11	KOOTENAY (NATIONAL PARK) AREA	KOOTENAY (PARC NATIONAL)	VSBC11V	18	8	2008	36.5	2001	34.0	1995	18.0	1975	18.3	1987	4.0	1973	5.0	2008	15.0	2004	14.5	36.5	2008	34	2001	33	2012	32.5	2020	32	2003	2022-02-02T12:54:39Z	18	1995	18.3	1973	18.3	1975	18.5	1998	19	1987	15	2008	14.5	2004	14.5
-116.03	50.95	BC-11	KOOTENAY (NATIONAL PARK) AREA	KOOTENAY (PARC NATIONAL)	VSBC11V	19	8	2020	33.0	2012	33.0	2007	16.5	1995	18.5	2005	3.0	1973	3.3	2014	15.5	2008	14.0	33	2012	33	2020	31	1994	30.6	1971	30.5	1986	2022-02-02T12:54:39Z	16.5	2007	17	2021	18.5	1984	18.5	1988	18.5	1995	15.5	2014	14	1999	14
-116.03	50.95	BC-11	KOOTENAY (NATIONAL PARK) AREA	KOOTENAY (PARC NATIONAL)	VSBC11V	20	8	2012	32.0	2009	31.5	1988	15.5	1976	16.7	2016	2.0	1986	4.5	1991	17.5	1972	15.0	32	2012	31.5	2009	31.1	1971	30.5	1994	30	1979	2022-02-02T12:54:39Z	15.5	1988	16.7	1976	17.5	1996	18	1982	18.3	1978	17.5	1991	15	1972	15
-116.03	50.95	BC-11	KOOTENAY (NATIONAL PARK) AREA	KOOTENAY (PARC NATIONAL)	VSBC11V	21	8	2016	36.0	2009	33.5	2008	12.0	1985	12.0	1996	5.0	1987	5.0	2009	18.0	1997	15.0	36	2016	33.5	2009	32	2005	32	2019	31.5	2003	2022-02-02T12:54:39Z	12	1985	12	2008	14.5	2015	19	1989	20	2014	18	2009	15	1997	14.5
-116.03	50.95	BC-11	KOOTENAY (NATIONAL PARK) AREA	KOOTENAY (PARC NATIONAL)	VSBC11V	22	8	1970	33.3	1969	27.2	1992	9.5	1989	17.5	2015	5.0	1987	5.0	2019	15.0	1979	15.0	33.3	1970	32	2017	31	1984	31	2011	30.6	1973	2022-02-02T12:54:39Z	9.5	1992	17.5	1989	18.9	1971	19.4	1972	19.4	1975	15	1979	15	2019	14.4
-116.03	50.95	BC-11	KOOTENAY (NATIONAL PARK) AREA	KOOTENAY (PARC NATIONAL)	VSBC11V	23	8	1970	32.8	1969	28.9	1992	11.5	1975	15.6	1992	4.0	1987	6.5	1991	13.0	1980	13.0	32.8	1970	32	2017	31	1981	31	1996	30	2002	2022-02-02T12:54:39Z	11.5	1992	13.5	2021	14.5	2005	15.6	1975	16.7	1978	13	1980	13	1991	12.5
-116.03	50.95	BC-11	KOOTENAY (NATIONAL PARK) AREA	KOOTENAY (PARC NATIONAL)	VSBC11V	24	8	1969	35.0			1973	10.0	1972	26.1	1992	2.0	1978	3.9	1979	15.0	1969	12.8	35	1969	33	1981	32	1996	31.1	1970	31	1988	2022-02-02T12:54:39Z	10	1973	16	1992	16	1993	16	1997	16.1	1975	15	1979	14.5	2017	13
-116.03	50.95	BC-11	KOOTENAY (NATIONAL PARK) AREA	KOOTENAY (PARC NATIONAL)	VSBC11V	25	8	1981	35.0	1971	30.0	1993	13.0	1990	16.0	2005	3.0	1992	3.0	1999	16.5	1981	14.0	35	1981	32	1988	31.5	1996	30	1970	30	1971	2022-02-02T12:54:39Z	13	1993	16	1990	17.2	1975	17.2	1977	17.8	1976	16.5	1999	14	1981	13.3
-116.03	50.95	BC-11	KOOTENAY (NATIONAL PARK) AREA	KOOTENAY (PARC NATIONAL)	VSBC11V	26	8	1981	35.0	1972	30.6	1994	10.5	1989	15.0	2015	0.0	1990	3.0	2000	14.5	1988	14.0	35	1981	31	1996	30.6	1972	30	2003	28.9	1969	2022-02-02T12:54:39Z	10.5	1994	15	1989	16.1	1976	17	2007	17.2	1975	14.5	2000	14	1981	14
-116.03	50.95	BC-11	KOOTENAY (NATIONAL PARK) AREA	KOOTENAY (PARC NATIONAL)	VSBC11V	27	8	1996	32.5	1972	32.2	1989	13.5	1984	18.0	1990	2.0	1978	5.6	1981	15.5	1979	12.0	32.5	1996	32.2	1972	31.5	2017	31.1	1971	31	2011	2022-02-02T12:54:39Z	13.5	1989	17	1993	17	2021	17.5	2000	18	1984	15.5	1981	13.5	1987	13
-116.03	50.95	BC-11	KOOTENAY (NATIONAL PARK) AREA	KOOTENAY (PARC NATIONAL)	VSBC11V	28	8	1972	33.3	1971	28.9	1993	12.5	1980	15.0	2000	2.0	1984	3.5	2001	16.0	1971	15.0	33.3	1972	33	2017	32.5	1986	32.5	1996	31.5	1999	2022-02-02T12:54:39Z	12.5	1993	15	1969	15	1980	15.5	1984	15.5	1992	16	2001	15	1971	14.4
-116.03	50.95	BC-11	KOOTENAY (NATIONAL PARK) AREA	KOOTENAY (PARC NATIONAL)	VSBC11V	29	8	2009	32.5	1988	31.5	2000	13.0	1995	15.0	1992	2.5	1969	2.8	1999	16.0	1996	15.5	32.5	2009	32	2017	31.5	1988	30.6	1972	30.5	1998	2022-02-02T12:54:39Z	13	2000	15	1995	16.1	1977	17	2005	17.5	1984	16	1999	15.5	1996	14.5
-116.03	50.95	BC-11	KOOTENAY (NATIONAL PARK) AREA	KOOTENAY (PARC NATIONAL)	VSBC11V	30	8	2016	36.0	2009	32.0	2006	12.5	1973	15.6	1977	2.8	1975	6.1	1974	15.6	1971	11.7	36	2016	32	1996	32	2009	30	1991	30	1998	2022-02-02T12:54:39Z	12.5	2006	15.6	1973	16	1980	16.5	1986	17	2005	15.6	1974	14.5	2002	14
-116.03	50.95	BC-11	KOOTENAY (NATIONAL PARK) AREA	KOOTENAY (PARC NATIONAL)	VSBC11V	31	8	2009	32.0	1998	30.0	1973	8.9	1971	20.6	1995	4.0	1988	5.5	2007	15.5	2001	14.0	32	2009	31	2016	30	1998	29	1987	29	2003	2022-02-02T12:54:39Z	8.9	1973	11.5	1993	11.5	2011	14	1999	16	1980	15.5	2007	14	2001	13
-116.03	50.95	BC-11	KOOTENAY (NATIONAL PARK) AREA	KOOTENAY (PARC NATIONAL)	VSBC11V	1	9	1976	30.6	1969	27.8	1981	16.0	1980	16.0	2006	2.5	1972	2.8	2009	14.0	1970	13.3	30.6	1976	29	1987	28.5	1998	28	2013	27.8	1969	2022-02-02T12:54:39Z	16	1980	16	1981	16.5	1986	16.5	1999	16.5	2004	14	2009	13.3	1970	13
-116.03	50.95	BC-11	KOOTENAY (NATIONAL PARK) AREA	KOOTENAY (PARC NATIONAL)	VSBC11V	2	9	1998	31.5	1988	31.5	1989	13.0	1977	15.6	1973	2.8	1972	5.0	1997	13.5	1986	11.5	31.5	1988	31.5	1998	28	1997	27.8	1969	27.5	2003	2022-02-02T12:54:39Z	13	1989	14	2004	14	2015	15	2000	15	2014	13.5	1997	12.5	1998	12
-116.03	50.95	BC-11	KOOTENAY (NATIONAL PARK) AREA	KOOTENAY (PARC NATIONAL)	VSBC11V	3	9	1988	34.5	1982	29.0	1969	12.8			2015	2.5	1999	2.5	1997	14.5	1979	12.5	34.5	1988	32.5	1998	31	2003	30.5	2017	29	1982	2022-02-02T12:54:39Z	12.8	1969	14	2015	14.5	2000	15.6	1975	16.5	1989	14.5	1997	12.5	1979	11.5
-116.03	50.95	BC-11	KOOTENAY (NATIONAL PARK) AREA	KOOTENAY (PARC NATIONAL)	VSBC11V	4	9	1998	30.5	1988	29.5	2015	10.5	1996	13.0	1975	1.7	1969	6.1	1997	13.5	1988	13.0	30.5	1998	29.5	1988	29	2003	29	2006	29	2013	2022-02-02T12:54:39Z	10.5	2015	13	1996	13.3	1969	16	1981	16	1985	13.5	1997	13	1988	12.5
-116.03	50.95	BC-11	KOOTENAY (NATIONAL PARK) AREA	KOOTENAY (PARC NATIONAL)	VSBC11V	5	9	1988	31.0	1973	27.8	2015	8.0	1992	12.0	2018	2.5	2000	3.5	2013	13.0	1995	13.0	31	1988	30.5	2003	29.5	1998	29	2020	28	2006	2022-02-02T12:54:39Z	8	2015	12	1992	13.5	2008	14	2016	15	1989	13	1995	13	2013	11.7
-116.03	50.95	BC-11	KOOTENAY (NATIONAL PARK) AREA	KOOTENAY (PARC NATIONAL)	VSBC11V	6	9	1998	33.0	1973	28.3	1985	5.0	1972	9.4	2005	0.0	1986	1.0	1973	15.0	1971	11.7	33	1998	31	2003	28.3	1973	28	1980	28	1991	2022-02-02T12:54:39Z	5	1985	9.4	1972	9.5	1984	12	1992	13	2004	15	1973	14	2013	12
-116.03	50.95	BC-11	KOOTENAY (NATIONAL PARK) AREA	KOOTENAY (PARC NATIONAL)	VSBC11V	7	9	2003	30.0	1998	28.0	1985	11.0	1976	12.8	1999	0.0	1992	0.0	1978	13.0	1973	12.2	30	2003	28	1998	28	2018	27	1981	27	1990	2022-02-02T12:54:39Z	11	1985	12.8	1976	14.5	1984	14.5	1992	15	2013	13	1978	12.5	2003	12.2
-116.03	50.95	BC-11	KOOTENAY (NATIONAL PARK) AREA	KOOTENAY (PARC NATIONAL)	VSBC11V	8	9	1969	28.3			2000	10.0	1985	11.0	1988	0.5	1976	0.6	1998	16.5	1982	13.0	28.3	1969	28	1981	27.5	1993	27.5	2006	27	1990	2022-02-02T12:54:39Z	10	2000	11	1985	11.5	2003	12	1991	12	2016	16.5	1998	13	1982	12
-116.03	50.95	BC-11	KOOTENAY (NATIONAL PARK) AREA	KOOTENAY (PARC NATIONAL)	VSBC11V	9	9	1981	28.0	1969	23.9	2005	11.0	1983	12.5	1992	0.0	1989	1.0	1971	14.4	1969	9.4	28	1981	27	1990	25.5	1987	25	1993	25	2016	2022-02-02T12:54:39Z	11	2005	12.5	1983	12.5	2008	12.5	2014	13	1994	14.4	1971	13.5	1998	12.5
-116.03	50.95	BC-11	KOOTENAY (NATIONAL PARK) AREA	KOOTENAY (PARC NATIONAL)	VSBC11V	10	9	1969	30.0			2014	9.5	2005	11.5	1970	0.6	1969	9.4	2006	10.5	1978	10.0	30	1969	27.2	1973	26.5	1990	25.5	1987	25.5	1993	2022-02-02T12:54:39Z	9.5	2014	11.5	1983	11.5	2005	12	2019	13.5	1982	10.5	2006	10	1978	9.4
-116.03	50.95	BC-11	KOOTENAY (NATIONAL PARK) AREA	KOOTENAY (PARC NATIONAL)	VSBC11V	11	9	1969	30.6			1970	6.1	1969	30.6	2014	-3.0	2000	0.0	1997	12.5	1969	10.0	30.6	1969	28.5	2020	28	1990	27.8	1973	26.5	1981	2022-02-02T12:54:39Z	6.1	1970	11.5	2005	12	1982	12.2	1974	13	2012	12.5	1997	10	1969	9.4
-116.03	50.95	BC-11	KOOTENAY (NATIONAL PARK) AREA	KOOTENAY (PARC NATIONAL)	VSBC11V	12	9	2020	29.0	1969	27.8	1970	10.0	1969	27.8	1970	-2.8	1969	10.0	1973	13.9	1969	10.0	29	2020	27.8	1969	27	1987	27	2013	26	1998	2022-02-02T12:54:39Z	10	1970	12	1985	12	2014	13	1986	14	1984	13.9	1973	13	2017	11
-116.03	50.95	BC-11	KOOTENAY (NATIONAL PARK) AREA	KOOTENAY (PARC NATIONAL)	VSBC11V	13	9	2013	29.0	1975	26.1	1992	9.0	1982	10.0	1970	-5.0	1969	12.2	2006	12.5	1969	12.2	29	2013	26.1	1975	26	1988	25.5	1998	25.5	2001	2022-02-02T12:54:39Z	9	1992	10	1982	10.5	1986	11.1	1973	11.5	1980	12.5	2006	12.2	1969	11
-116.03	50.95	BC-11	KOOTENAY (NATIONAL PARK) AREA	KOOTENAY (PARC NATIONAL)	VSBC11V	14	9	2013	27.0	2001	27.0	2006	8.5	1993	10.0	1982	-3.0	1970	-2.8	1996	11.0	1987	10.5	27	2001	27	2013	26.5	1998	26.1	1975	25.5	1987	2022-02-02T12:54:39Z	8.5	2006	10	1993	11	1992	12	2018	12.2	1973	11	1996	10.5	1978	10.5
-116.03	50.95	BC-11	KOOTENAY (NATIONAL PARK) AREA	KOOTENAY (PARC NATIONAL)	VSBC11V	15	9	2013	29.0	1979	28.5	1977	11.1	1971	14.4	1982	-0.5	1973	0.6	2020	11.5	2013	11.5	29	2013	28.5	1979	28	1998	28	2001	27.8	1975	2022-02-02T12:54:39Z	11.1	1977	11.5	1992	11.5	2006	13.5	1985	14	1978	11.5	2013	11.5	2020	10
-116.03	50.95	BC-11	KOOTENAY (NATIONAL PARK) AREA	KOOTENAY (PARC NATIONAL)	VSBC11V	16	9	2001	28.5	1998	27.0	2003	7.5	1980	9.0	1992	-3.0	1978	-3.0	2013	13.0	1995	12.0	28.5	2001	27	1998	26.5	1981	25	1974	25	2007	2022-02-02T12:54:39Z	7.5	2003	9	1980	10.5	2006	11	1978	12.5	1992	13	2013	12	1995	11.7
-116.03	50.95	BC-11	KOOTENAY (NATIONAL PARK) AREA	KOOTENAY (PARC NATIONAL)	VSBC11V	17	9	1981	29.5	1979	24.0	1983	9.5	1972	11.7	1971	-1.7	1970	6.7	2016	13.0	2001	12.0	29.5	1981	27	1998	26.5	1994	26.5	2001	24	1979	2022-02-02T12:54:39Z	9.5	1983	10.5	1985	10.5	1988	10.5	2003	11.7	1972	13	2016	12	2001	9.5
-116.03	50.95	BC-11	KOOTENAY (NATIONAL PARK) AREA	KOOTENAY (PARC NATIONAL)	VSBC11V	18	9	1981	28.0	1979	25.5	1983	10.0	1972	12.8	1992	-1.0	1971	-0.6	2000	12.0	1976	11.7	28	1981	26	1994	25.5	1979	24	1984	23.5	2012	2022-02-02T12:54:39Z	10	1983	10.5	2013	11.5	2004	12	1985	12	1988	12	2000	11.7	1976	11.5
-116.03	50.95	BC-11	KOOTENAY (NATIONAL PARK) AREA	KOOTENAY (PARC NATIONAL)	VSBC11V	19	9	2012	24.5	1994	24.0	2021	10.0	1988	10.0	1983	-1.5	1978	0.0	1981	12.0	1980	9.0	24.5	2012	24	1979	24	1994	23	1982	23	2008	2022-02-02T12:54:39Z	10	1988	10	2021	11	1983	11.5	1989	12	1998	12	1981	11.5	2020	10
-116.03	50.95	BC-11	KOOTENAY (NATIONAL PARK) AREA	KOOTENAY (PARC NATIONAL)	VSBC11V	20	9	2012	24.5	2008	24.5	2007	10.0	1996	10.5	1983	-3.0	1971	-0.6	2015	13.5	1998	8.0	24.5	2008	24.5	2012	24	1979	24	2015	23.5	1994	2022-02-02T12:54:39Z	10	2007	10.5	1996	10.5	2017	11	1993	11	2000	13.5	2015	11	2020	8
-116.03	50.95	BC-11	KOOTENAY (NATIONAL PARK) AREA	KOOTENAY (PARC NATIONAL)	VSBC11V	21	9	1975	25.6	1974	21.7	2000	7.5	1981	9.0	1971	-1.1	1969	0.6	2008	10.5	1979	9.5	25.6	1975	25	1987	24.5	2014	24	1999	22.8	1976	2022-02-02T12:54:39Z	7.5	2000	9	1981	11	2017	11.7	1972	12	1984	10.5	2008	9.5	1979	8.5
-116.03	50.95	BC-11	KOOTENAY (NATIONAL PARK) AREA	KOOTENAY (PARC NATIONAL)	VSBC11V	22	9	1987	26.0	1975	22.2	1984	8.0	1981	9.5	2000	-4.5	1985	-2.0	2001	9.0	1982	8.0	26	1987	24.5	1999	23.5	1992	22.5	1990	22.5	1998	2022-02-02T12:54:39Z	8	1984	8.5	1996	9	2000	9.5	1981	10	1972	9	2001	8	1982	8
-116.03	50.95	BC-11	KOOTENAY (NATIONAL PARK) AREA	KOOTENAY (PARC NATIONAL)	VSBC11V	23	9	1987	25.5	1974	23.3	1972	7.2	1970	8.3	2000	-4.5	1985	-2.0	2019	10.0	1986	9.5	25.5	1987	25	1992	25	2001	23.5	1990	23.5	1994	2022-02-02T12:54:39Z	7.2	1972	8.3	1970	8.5	1985	9.5	1984	10.5	1988	10	2019	9.5	1986	9
-116.03	50.95	BC-11	KOOTENAY (NATIONAL PARK) AREA	KOOTENAY (PARC NATIONAL)	VSBC11V	24	9	1994	24.5	1987	24.5	1972	3.9	1970	10.0	2005	-3.5	2000	-2.0	1998	11.0	1992	9.0	24.5	1987	24.5	1994	24	1990	24	2001	23.5	2012	2022-02-02T12:54:39Z	3.9	1972	8	1984	10	1970	10.5	1988	12.5	1981	11	1998	9	1992	8.9
-116.03	50.95	BC-11	KOOTENAY (NATIONAL PARK) AREA	KOOTENAY (PARC NATIONAL)	VSBC11V	25	9	1994	25.5	1974	25.0	1986	7.5	1984	8.0	2000	-5.0	1981	-1.0	2014	11.0	1998	8.5	25.5	1994	25	1974	25	2001	24.5	1997	24	1990	2022-02-02T12:54:39Z	7.5	1986	8	1984	8.9	1972	10.5	1981	10.5	1999	11	2014	8.5	1998	8.5
-116.03	50.95	BC-11	KOOTENAY (NATIONAL PARK) AREA	KOOTENAY (PARC NATIONAL)	VSBC11V	26	9	1983	25.5	1979	22.0	1972	3.3	1971	10.0	2000	-4.0	1972	-0.6	1997	11.0	1987	9.5	25.5	1983	24	1994	22	1979	22	1990	21.5	1991	2022-02-02T12:54:39Z	3.3	1972	9	1986	9	1992	9.5	1999	10	1971	11	1997	10.5	2014	10
-116.03	50.95	BC-11	KOOTENAY (NATIONAL PARK) AREA	KOOTENAY (PARC NATIONAL)	VSBC11V	27	9	1994	25.5	1976	21.1	1972	5.0	1971	9.4	1984	-5.0	1972	-4.4	2016	11.0	1979	11.0	25.5	1994	21.1	1976	21	2003	21	2017	20.6	1973	2022-02-02T12:54:39Z	5	1972	7.5	2019	8	1986	9.4	1971	10	1981	11	1979	11	2016	9.5
-116.03	50.95	BC-11	KOOTENAY (NATIONAL PARK) AREA	KOOTENAY (PARC NATIONAL)	VSBC11V	28	9	1994	23.0	1973	22.8	2019	5.0	1972	5.0	1984	-5.5	1972	-2.8	1973	8.3	1969	6.7	23	1994	22.8	1973	22.5	2017	21.7	1976	21	2012	2022-02-02T12:54:39Z	5	1972	5	2019	8.5	1986	9	1988	10	1985	8.3	1973	8	1994	8
-116.03	50.95	BC-11	KOOTENAY (NATIONAL PARK) AREA	KOOTENAY (PARC NATIONAL)	VSBC11V	29	9	1990	23.0	1976	21.7	2019	5.0	1972	9.4	1983	-5.0	1974	-2.8	2003	14.0	1980	11.0	23	1990	22	2017	21.7	1976	21.5	1994	21.5	2006	2022-02-02T12:54:39Z	5	2019	9.4	1971	9.4	1972	10	1977	10.5	1985	14	2003	11	1980	10
-116.03	50.95	BC-11	KOOTENAY (NATIONAL PARK) AREA	KOOTENAY (PARC NATIONAL)	VSBC11V	30	9	2016	23.0	2006	22.0	2019	6.5	2018	8.0	1983	-5.0	1974	-1.1	1973	10.6	1969	4.4	23	2016	22	2006	21	1994	20.5	1992	20.5	2015	2022-02-02T12:54:39Z	6.5	2019	8	2018	11.5	1999	11.5	2013	12	1986	10.6	1973	10.5	1993	9.5
-116.03	50.95	BC-11	KOOTENAY (NATIONAL PARK) AREA	KOOTENAY (PARC NATIONAL)	VSBC11V	1	10	2012	22.0	1976	21.7	1989	8.5	1986	9.0	1983	-4.0	1982	-1.0	2016	10.0	1994	10.0	22	2012	21.7	1976	21.5	1992	20.6	1970	20	1987	2022-02-02T12:54:39Z	8.5	1989	9	1986	9.5	2002	9.5	2019	10	2005	10	1994	10	2016	7.5
-116.03	50.95	BC-11	KOOTENAY (NATIONAL PARK) AREA	KOOTENAY (PARC NATIONAL)	VSBC11V	2	10	1992	22.0	1970	21.1	2018	2.0	1995	8.5	1989	-4.0	1971	-1.7	1974	10.0	1972	3.3	22	1992	21.1	1970	21	2020	20.5	2003	20	1975	2022-02-02T12:54:39Z	2	2018	8.5	1995	9	1986	9	1999	9	2019	10	1974	8.3	1976	8
-116.03	50.95	BC-11	KOOTENAY (NATIONAL PARK) AREA	KOOTENAY (PARC NATIONAL)	VSBC11V	3	10	1992	21.0	1988	17.5	2018	3.0	1995	6.5	1981	-4.0	1977	-3.9	1975	8.9	1974	7.2	21	1992	20	2003	20	2020	19	1993	19	2011	2022-02-02T12:54:39Z	3	2018	6.5	1995	8.5	1990	9	1981	9	2007	8.9	1975	8	2011	7.5
-116.03	50.95	BC-11	KOOTENAY (NATIONAL PARK) AREA	KOOTENAY (PARC NATIONAL)	VSBC11V	4	10	1984	22.0	1979	18.0	2018	5.0	2000	5.0	2000	-5.0	1981	-4.0	2010	10.0	1992	9.5	22	1984	19.5	1993	19.5	1996	19.5	2003	18	1979	2022-02-02T12:54:39Z	5	2000	5	2018	7.2	1974	9.5	2007	10	1976	10	2010	9.5	1992	8
-116.03	50.95	BC-11	KOOTENAY (NATIONAL PARK) AREA	KOOTENAY (PARC NATIONAL)	VSBC11V	5	10	1971	21.1	1969	12.2	2018	5.0	1976	6.1	2000	-6.0	1977	-4.4	1996	8.0	1971	7.8	21.1	1971	19.5	2003	19	1993	18.5	2020	18	1979	2022-02-02T12:54:39Z	5	2018	6.1	1976	7	2000	7.8	1974	9.4	1970	8	1996	7.8	1971	6
-116.03	50.95	BC-11	KOOTENAY (NATIONAL PARK) AREA	KOOTENAY (PARC NATIONAL)	VSBC11V	6	10	2020	35.5	1971	20.6	1970	2.8	1969	13.9	2000	-5.5	1974	-4.4	2004	9.5	1993	8.0	35.5	2020	20.6	1971	20	2003	20	2004	19	1979	2022-02-02T12:54:39Z	2.8	1970	4	1985	6	1990	7	2021	7.2	1973	9.5	2004	8	1993	8
-116.03	50.95	BC-11	KOOTENAY (NATIONAL PARK) AREA	KOOTENAY (PARC NATIONAL)	VSBC11V	7	10	2020	20.5	2014	19.5	1970	2.2	1969	12.8	1992	-5.0	1983	-4.0	2003	9.5	1981	6.5	20.5	2020	19.5	2014	19	1984	17.8	1971	17	1980	2022-02-02T12:54:39Z	2.2	1970	4	1985	8.3	1977	8.5	1990	8.5	1997	9.5	2003	7	2011	6.5
-116.03	50.95	BC-11	KOOTENAY (NATIONAL PARK) AREA	KOOTENAY (PARC NATIONAL)	VSBC11V	8	10	1984	24.0	1972	19.4	2019	3.5	1985	5.0	1985	-5.0	1983	-4.0	2015	9.0	1979	8.0	24	1984	19.4	1972	19	2014	18.5	2004	18.5	2020	2022-02-02T12:54:39Z	3.5	2019	5	1985	7	1999	8.3	1970	9	1990	9	2015	8	1979	8
-116.03	50.95	BC-11	KOOTENAY (NATIONAL PARK) AREA	KOOTENAY (PARC NATIONAL)	VSBC11V	9	10	1984	21.5	1971	17.8	2019	1.5	1985	3.0	2021	-7.0	2019	-6.5	1984	10.5	1972	9.4	21.5	1984	19	2020	18	2015	17.8	1971	17.5	1980	2022-02-02T12:54:39Z	1.5	2019	3	1985	5	1970	7.2	1977	7.8	1975	10.5	1984	9.4	1972	8.5
-116.03	50.95	BC-11	KOOTENAY (NATIONAL PARK) AREA	KOOTENAY (PARC NATIONAL)	VSBC11V	10	10	1984	23.0	1971	17.8	1972	1.7	1970	6.1	2019	-9.0	1987	-5.0	2015	12.0	2010	11.0	23	1984	21	2015	19	1991	17.8	1971	17	1980	2022-02-02T12:54:39Z	1.7	1972	2.8	1973	3	2019	5.5	1985	6	2016	12	2015	11	2010	8
-116.03	50.95	BC-11	KOOTENAY (NATIONAL PARK) AREA	KOOTENAY (PARC NATIONAL)	VSBC11V	11	10	1991	19.5	1979	18.0	2002	3.0	1973	5.6	2019	-8.0	2002	-4.0	1984	9.0	1975	5.0	19.5	1991	18	1979	17.5	2000	17	1980	17	1988	2022-02-02T12:54:39Z	3	2002	4.5	2019	5	2017	5.5	2013	5.6	1973	9	1984	8	2014	8
-116.03	50.95	BC-11	KOOTENAY (NATIONAL PARK) AREA	KOOTENAY (PARC NATIONAL)	VSBC11V	12	10	1979	19.0	1974	14.4	2002	5.0	1997	6.0	2021	-9.0	2002	-6.5	1996	6.5	1992	4.5	19	1979	17.5	1991	16.5	2000	16	1980	16	1988	2022-02-02T12:54:39Z	5	2002	6	1997	6	2017	6.5	2021	7.2	1972	6.5	1996	4.5	1984	4.5
-116.03	50.95	BC-11	KOOTENAY (NATIONAL PARK) AREA	KOOTENAY (PARC NATIONAL)	VSBC11V	13	10	1976	20.6	1975	12.2	1972	2.8	1969	7.2	2002	-5.0	1978	-5.0	1996	7.5	1973	5.6	20.6	1976	17	1979	16.5	2014	15.5	2012	15	1982	2022-02-02T12:54:39Z	2.8	1972	4.5	2020	5	2021	7	1992	7	2002	7.5	1996	6.5	2014	5.6
-116.03	50.95	BC-11	KOOTENAY (NATIONAL PARK) AREA	KOOTENAY (PARC NATIONAL)	VSBC11V	14	10	1991	16.5	1988	15.0	1992	4.5	1990	4.5	1972	-5.6	1970	-4.4	1988	8.5	1980	8.5	16.5	1991	15	1979	15	1980	15	1982	15	1988	2022-02-02T12:54:39Z	4.5	1990	4.5	1992	7	1987	7	1989	7	2011	8.5	1980	8.5	1988	7
-116.03	50.95	BC-11	KOOTENAY (NATIONAL PARK) AREA	KOOTENAY (PARC NATIONAL)	VSBC11V	15	10	1991	17.5	1979	15.0	1998	4.5	1992	4.5	1976	-6.1	1973	-5.6	1979	7.5	1975	3.9	17.5	1991	15	1979	14	1982	13.5	1995	13	2016	2022-02-02T12:54:39Z	4.5	1990	4.5	1992	4.5	1998	5.6	1973	6.1	1971	7.5	1979	6.5	1980	6.5
-116.03	50.95	BC-11	KOOTENAY (NATIONAL PARK) AREA	KOOTENAY (PARC NATIONAL)	VSBC11V	16	10	1974	17.8	1972	11.7	1992	4.5	1990	5.0	1992	-7.0	1971	-5.6	1982	8.0	1980	6.0	17.8	1974	17	1991	16	1982	15.5	1997	15	2021	2022-02-02T12:54:39Z	4.5	1992	5	1976	5	1990	5.5	1996	5.5	1999	8	1982	7	1985	7
-116.03	50.95	BC-11	KOOTENAY (NATIONAL PARK) AREA	KOOTENAY (PARC NATIONAL)	VSBC11V	17	10	1974	16.7	1972	12.2	2020	2.0	2004	2.0	1971	-7.8	1969	-6.7	1975	7.2	1974	1.7	16.7	1974	16.5	1978	16.1	1975	14	2003	14	2015	2022-02-02T12:54:39Z	2	2004	2	2020	4	1983	5	1984	5.5	1989	7.2	1975	7	2017	6
-116.03	50.95	BC-11	KOOTENAY (NATIONAL PARK) AREA	KOOTENAY (PARC NATIONAL)	VSBC11V	18	10	2003	18.5	1973	17.8	2020	0.0	1988	3.5	1969	-6.1			2003	7.0	1975	6.7	18.5	2003	17.8	1973	15	1969	15	2014	13.3	1977	2022-02-02T12:54:39Z	0	2020	3.5	1980	3.5	1988	4	1982	4	1983	7	2003	6.7	1975	6.5
-116.03	50.95	BC-11	KOOTENAY (NATIONAL PARK) AREA	KOOTENAY (PARC NATIONAL)	VSBC11V	19	10	1973	16.7	1970	12.8	2020	1.5	1979	3.5	1976	-5.0	1969	-3.9	2015	7.0	1973	4.4	16.7	1973	15	1974	14.5	2014	13.5	2012	13	1978	2022-02-02T12:54:39Z	1.5	2020	3.5	1979	4.5	1982	4.5	1984	5	1996	7	2015	4.4	1973	4
-116.03	50.95	BC-11	KOOTENAY (NATIONAL PARK) AREA	KOOTENAY (PARC NATIONAL)	VSBC11V	20	10	2014	16.0	1974	15.6	1979	3.0	1972	3.3	2021	-5.0	2019	-5.0	2017	5.0	2000	5.0	16	2014	15.6	1974	15	1985	14.5	2015	14	1992	2022-02-02T12:54:39Z	3	1979	3.3	1972	5	1984	5	1996	6	1990	5	2000	5	2017	4.4
-116.03	50.95	BC-11	KOOTENAY (NATIONAL PARK) AREA	KOOTENAY (PARC NATIONAL)	VSBC11V	21	10	1988	15.0	1980	15.0	1984	3.0	1975	4.4	1981	-6.0	1977	-4.4	2003	9.5	1973	7.2	15	1980	15	1988	14.5	2003	14.4	1973	13.3	1974	2022-02-02T12:54:39Z	3	1984	4.4	1975	4.5	1981	5	2001	5.5	1979	9.5	2003	7.2	1973	7
-116.03	50.95	BC-11	KOOTENAY (NATIONAL PARK) AREA	KOOTENAY (PARC NATIONAL)	VSBC11V	22	10	1969	17.8			2020	1.0	1991	2.0	1981	-6.0	1978	-5.0	2003	10.0	1973	7.8	17.8	1969	13.5	1992	13.5	2003	13	2014	12.5	1982	2022-02-02T12:54:39Z	1	2020	2	1991	2.2	1976	3.5	1990	3.5	2012	10	2003	7.8	1973	6
-116.03	50.95	BC-11	KOOTENAY (NATIONAL PARK) AREA	KOOTENAY (PARC NATIONAL)	VSBC11V	23	10	1992	16.0	1977	15.6	2020	-1.5	1991	1.5	2002	-6.5	1987	-4.5	2014	7.0	1992	6.0	16	1992	15.6	1977	15.5	2007	13	1982	12	1978	2022-02-02T12:54:39Z	-1.5	2020	1.5	1991	2	1984	2	2012	2.2	1976	7	2014	6	1992	5.6
-116.03	50.95	BC-11	KOOTENAY (NATIONAL PARK) AREA	KOOTENAY (PARC NATIONAL)	VSBC11V	24	10	2007	17.0	1992	13.5	2020	-3.5	2012	0.5	2020	-9.0	2002	-8.0	1989	6.5	1973	5.6	17	2007	13.5	1992	13	1982	12.5	1999	11.1	1973	2022-02-02T12:54:39Z	-3.5	2020	0.5	2012	1.5	1991	2.2	1969	2.2	1976	6.5	1989	5.6	1973	5
-116.03	50.95	BC-11	KOOTENAY (NATIONAL PARK) AREA	KOOTENAY (PARC NATIONAL)	VSBC11V	25	10	1990	17.0	1981	15.0	2020	-4.5	1991	1.0	2020	-15.0	2002	-7.5	2019	5.5	1979	4.0	17	1990	15	1981	13	1987	12	1979	12	2016	2022-02-02T12:54:39Z	-4.5	2020	1	1991	1.7	1969	2.5	2012	2.5	2013	5.5	2019	4	1979	3.5
-116.03	50.95	BC-11	KOOTENAY (NATIONAL PARK) AREA	KOOTENAY (PARC NATIONAL)	VSBC11V	26	10	1983	17.0	1974	12.8	2020	-3.0	1991	-0.5	2020	-9.5	2002	-8.5	2014	5.5	1986	4.5	17	1983	13	1986	12.8	1974	12	2001	11.5	1979	2022-02-02T12:54:39Z	-3	2020	-0.5	1991	0	2011	1	1985	1	2013	5.5	2014	4.5	1986	4
-116.03	50.95	BC-11	KOOTENAY (NATIONAL PARK) AREA	KOOTENAY (PARC NATIONAL)	VSBC11V	27	10	1985	15.0	1981	13.0	1971	-2.8	1969	1.1	1971	-7.8	1970	-7.8	1983	8.5	1981	5.0	15	1985	13.5	2006	13	1981	13	1986	12	2001	2022-02-02T12:54:39Z	-2.8	1971	-1.5	1991	0.5	1984	0.5	2002	1.1	1969	8.5	1983	7.5	1986	5
-116.03	50.95	BC-11	KOOTENAY (NATIONAL PARK) AREA	KOOTENAY (PARC NATIONAL)	VSBC11V	28	10	1981	14.5	1973	12.2	1971	-5.6	1969	3.9	1971	-15.0	1970	-7.8	1981	9.0	1973	6.7	14.5	1981	12.5	2000	12.2	1973	12	2006	11.7	1974	2022-02-02T12:54:39Z	-5.6	1971	-5	1991	-1.5	1984	0.5	2002	1.1	1972	9	1981	6.7	1973	5.5
-116.03	50.95	BC-11	KOOTENAY (NATIONAL PARK) AREA	KOOTENAY (PARC NATIONAL)	VSBC11V	29	10	1987	14.0	1973	11.7	1971	-7.2	1969	3.9	1971	-15.6	1970	-7.2	1987	4.5	1974	3.3	14	1987	11.7	1973	11.1	1977	11	2016	10	1974	2022-02-02T12:54:39Z	-7.2	1971	-5	1991	-4	2019	-2	2002	-1	1984	4.5	1987	4	1997	3.3
-116.03	50.95	BC-11	KOOTENAY (NATIONAL PARK) AREA	KOOTENAY (PARC NATIONAL)	VSBC11V	30	10	2016	16.0	2014	11.0	1991	-5.0	1971	-3.9	2002	-15.0	1991	-13.0	2012	4.0	1975	3.9	16	2016	11	2014	10.5	2012	9	1980	9	1988	2022-02-02T12:54:39Z	-5	1991	-4.5	2006	-3.9	1971	-3	2002	-2.5	2019	4	2012	3.9	1975	3.5
-116.03	50.95	BC-11	KOOTENAY (NATIONAL PARK) AREA	KOOTENAY (PARC NATIONAL)	VSBC11V	31	10	1983	14.5	1981	11.5	1984	-9.5	1971	-4.4	2002	-14.0	1984	-14.0	1983	6.5	1981	3.0	14.5	1983	11.5	1981	10	1997	10	2014	9.5	1987	2022-02-02T12:54:39Z	-9.5	1984	-4.5	2003	-4.4	1971	-3.5	1991	-3.5	2002	6.5	1983	4.5	2012	4
-116.03	50.95	BC-11	KOOTENAY (NATIONAL PARK) AREA	KOOTENAY (PARC NATIONAL)	VSBC11V	1	11	1988	16.0	1981	13.5	1984	-8.5	1971	1.1	1984	-15.5	1979	-8.0	1981	5.0	1976	3.3	16	1988	13.5	1981	11	1980	10.6	1975	10	2016	2022-02-02T12:54:39Z	-8.5	1984	-4.5	1991	-4	2003	-4	2006	-2.5	2002	5	1981	3.5	2010	3.3
-116.03	50.95	BC-11	KOOTENAY (NATIONAL PARK) AREA	KOOTENAY (PARC NATIONAL)	VSBC11V	2	11	2001	12.0	1981	11.0	1991	-7.5	1973	-1.7	1991	-16.5	1984	-12.5	1987	5.0	1980	4.5	12	2001	11	1980	11	1981	10.5	1988	10.5	2016	2022-02-02T12:54:39Z	-7.5	1991	-4.5	2006	-3	2017	-2	2002	-1.7	1973	5	1987	4.5	1980	4
-116.03	50.95	BC-11	KOOTENAY (NATIONAL PARK) AREA	KOOTENAY (PARC NATIONAL)	VSBC11V	3	11	1975	15.6	1969	7.2	1991	-6.0	1973	-3.3	1991	-14.0	1990	-10.0	2016	5.0	1988	4.0	15.6	1975	15	1981	12.5	2016	10.5	1987	10.5	1988	2022-02-02T12:54:39Z	-6	1991	-4.5	2017	-3.3	1973	-2	2003	-1	1990	5	2016	4	1983	4
-116.03	50.95	BC-11	KOOTENAY (NATIONAL PARK) AREA	KOOTENAY (PARC NATIONAL)	VSBC11V	4	11	1975	16.7	1969	12.8	1973	-7.8	1971	1.1	2003	-15.0	2002	-11.0	1975	8.3	1969	2.8	16.7	1975	12.8	1969	12	2001	10	2014	8.5	1980	2022-02-02T12:54:39Z	-7.8	1973	-5.5	2003	-4.5	2017	-4	1991	-1.5	2004	8.3	1975	4	2007	4
-116.03	50.95	BC-11	KOOTENAY (NATIONAL PARK) AREA	KOOTENAY (PARC NATIONAL)	VSBC11V	5	11	1975	16.7	1969	7.8	1973	-6.7	1971	-3.9	2003	-16.5	1971	-12.2	1975	5.0	1972	3.3	16.7	1975	9	2001	9	2006	8.5	2021	8	2016	2022-02-02T12:54:39Z	-6.7	1973	-6	2003	-3.9	1971	-3.5	2017	-3	1991	5	1975	3.5	2001	3.5
-116.03	50.95	BC-11	KOOTENAY (NATIONAL PARK) AREA	KOOTENAY (PARC NATIONAL)	VSBC11V	6	11	2010	13.0	1980	10.0	1971	-6.7	1970	1.1	1971	-16.7	1968	-6.1	1980	4.0	1969	3.3	13	2010	10.5	2014	10	1980	9	2016	8.5	1983	2022-02-02T12:54:39Z	-6.7	1971	-6.1	1973	-5.5	2003	-1.5	1991	-1.5	2011	4	1980	3.5	1988	3.3
-116.03	50.95	BC-11	KOOTENAY (NATIONAL PARK) AREA	KOOTENAY (PARC NATIONAL)	VSBC11V	7	11	2014	10.0	2006	9.5	2017	-7.0	1973	-6.7	1973	-16.1	1971	-12.2	2014	5.0	2010	5.0	10	2014	9.5	2006	9	1978	9	1980	9	2016	2022-02-02T12:54:39Z	-7	2017	-6.7	1973	-5	2003	-4.4	1971	-2.5	1979	5	2010	5	2014	4
-116.03	50.95	BC-11	KOOTENAY (NATIONAL PARK) AREA	KOOTENAY (PARC NATIONAL)	VSBC11V	8	11	1980	10.0	1970	7.2	1986	-7.5	1973	-3.9	2003	-15.0	1973	-11.1	2015	4.0	1980	4.0	10	1980	9	2016	7.5	2014	7.2	1969	7.2	1970	2022-02-02T12:54:39Z	-7.5	1986	-3.9	1973	-3.5	2003	-3	2017	-1.7	1968	4	1980	4	2015	3
-116.03	50.95	BC-11	KOOTENAY (NATIONAL PARK) AREA	KOOTENAY (PARC NATIONAL)	VSBC11V	9	11	2007	11.0	1989	8.5	1986	-10.0	1982	-3.5	1986	-14.5	1979	-10.0	1989	2.5	1969	1.7	11	2007	8.5	1989	8	1999	7.5	2014	7	1980	2022-02-02T12:54:39Z	-10	1986	-3.5	1982	-3	2017	-2	1978	-2	1985	2.5	1989	1.7	1969	1.5
-116.03	50.95	BC-11	KOOTENAY (NATIONAL PARK) AREA	KOOTENAY (PARC NATIONAL)	VSBC11V	10	11	2005	11.0	1999	10.5	1986	-12.0	1982	-6.5	1986	-19.5	1982	-12.0	1989	6.0	1980	0.0	11	2005	10.5	1999	9	1989	9	2007	8.9	1973	2022-02-02T12:54:39Z	-12	1986	-8	1995	-6.5	1982	-5	1978	-4	2000	6	1989	2	2007	2
-116.03	50.95	BC-11	KOOTENAY (NATIONAL PARK) AREA	KOOTENAY (PARC NATIONAL)	VSBC11V	11	11	1999	12.0	1990	11.0	1986	-8.0	1985	-6.5	1978	-15.5	1975	-10.0	1999	3.5	1973	3.3	12	1999	11	1990	10.5	1981	9.5	1987	7	2002	2022-02-02T12:54:39Z	-8	1986	-6.5	1985	-5.5	1978	-5	2000	-5	2014	3.5	1999	3.3	1973	3
-116.03	50.95	BC-11	KOOTENAY (NATIONAL PARK) AREA	KOOTENAY (PARC NATIONAL)	VSBC11V	12	11	2016	17.0	1990	13.0	1986	-8.5	1985	-5.0	2014	-16.5	1986	-15.0	1999	7.0	1990	4.0	17	2016	13	1990	12	1999	10.5	1981	8.3	1977	2022-02-02T12:54:39Z	-8.5	1986	-8	2014	-5	1978	-5	1985	-4	1982	7	1999	4	1990	3.3
-116.03	50.95	BC-11	KOOTENAY (NATIONAL PARK) AREA	KOOTENAY (PARC NATIONAL)	VSBC11V	13	11	1990	10.5	1987	8.0	2014	-7.5	1986	-7.0	2014	-17.0	1978	-15.5	1990	6.0	1977	3.3	10.5	1990	9	2016	8	1987	7.8	1975	7.2	1971	2022-02-02T12:54:39Z	-7.5	2014	-7	1986	-6.1	1976	-4.5	1980	-4	1978	6	1990	3.3	1977	2
-116.03	50.95	BC-11	KOOTENAY (NATIONAL PARK) AREA	KOOTENAY (PARC NATIONAL)	VSBC11V	14	11	1975	9.4	1971	5.6	1976	-6.7	1974	-2.2	2014	-16.0	1978	-14.0	2016	4.0	1975	3.3	9.4	1975	9	2001	7.5	1999	7.5	2015	7	2016	2022-02-02T12:54:39Z	-6.7	1976	-6	1978	-5.5	2014	-5	1982	-4	1980	4	2016	3.3	1975	3
-116.03	50.95	BC-11	KOOTENAY (NATIONAL PARK) AREA	KOOTENAY (PARC NATIONAL)	VSBC11V	15	11	2001	13.0	1975	8.3	2014	-6.0	1982	-6.0	2014	-16.0	1997	-13.0	2001	6.0	1999	4.5	13	2001	11	2015	8.3	1975	7.5	1983	7.5	2004	2022-02-02T12:54:39Z	-6	1982	-6	2014	-5	1978	-5	1979	-5	2011	6	2001	4.5	1999	2.8
-116.03	50.95	BC-11	KOOTENAY (NATIONAL PARK) AREA	KOOTENAY (PARC NATIONAL)	VSBC11V	16	11	2001	10.0	1983	8.0	2014	-7.0	1996	-5.5	2014	-15.0	2011	-15.0	2001	6.5	1999	3.5	10	2001	8	1983	8	2002	7	1990	7	1998	2022-02-02T12:54:39Z	-7	2014	-5.5	1996	-5	1980	-4	1979	-4	2000	6.5	2001	3.5	1999	2
-116.03	50.95	BC-11	KOOTENAY (NATIONAL PARK) AREA	KOOTENAY (PARC NATIONAL)	VSBC11V	17	11	1976	10.6	1970	2.2	1996	-5.5	1968	-5.0	2021	-12.0	1987	-11.5	1999	3.0	1991	1.5	10.6	1976	7	1995	7	2001	6.5	1990	6.5	1991	2022-02-02T12:54:39Z	-5.5	1996	-5	1968	-4	1985	-4	1987	-3	1984	3	1999	1.5	1991	1.5
-116.03	50.95	BC-11	KOOTENAY (NATIONAL PARK) AREA	KOOTENAY (PARC NATIONAL)	VSBC11V	18	11	1995	8.5	1989	5.5	1996	-10.0	1985	-9.5	1985	-14.5	1978	-13.0	1999	3.0	1995	2.0	8.5	1995	6.5	2002	5.5	1983	5.5	1989	5	1991	2022-02-02T12:54:39Z	-10	1996	-9.5	1978	-9.5	1985	-6.7	1973	-5.5	2011	3	1999	2	1995	0.5
-116.03	50.95	BC-11	KOOTENAY (NATIONAL PARK) AREA	KOOTENAY (PARC NATIONAL)	VSBC11V	19	11	1989	9.0	1984	5.5	1978	-12.5	1973	-7.8	1978	-19.0	1973	-13.3	2002	3.0	1989	0.5	9	1989	8	2002	5.5	1984	4.5	1999	4	1980	2022-02-02T12:54:39Z	-12.5	1978	-11.5	1996	-9.5	1985	-9	2011	-7.8	1973	3	2002	0.5	1989	0
-116.03	50.95	BC-11	KOOTENAY (NATIONAL PARK) AREA	KOOTENAY (PARC NATIONAL)	VSBC11V	20	11	1968	8.9			1977	-12.2	1975	-6.7	1978	-23.5	1977	-19.4	2002	3.0	1991	2.0	8.9	1968	8	2001	7.5	1999	7.5	2002	6.1	1974	2022-02-02T12:54:39Z	-12.2	1977	-12	1978	-12	1996	-11.5	1985	-7	2013	3	2002	2	1991	1.1
-116.03	50.95	BC-11	KOOTENAY (NATIONAL PARK) AREA	KOOTENAY (PARC NATIONAL)	VSBC11V	21	11	1971	9.4	1968	7.2	1977	-14.4	1970	-10.6	1977	-23.3	1975	-15.6	2002	4.0	1974	0.6	9.4	1971	7.5	1981	7.2	1968	7	2002	7	2006	2022-02-02T12:54:39Z	-14.4	1977	-11.5	1978	-11.5	1985	-11.5	1996	-10.6	1970	4	2002	1	2016	0.6
-116.03	50.95	BC-11	KOOTENAY (NATIONAL PARK) AREA	KOOTENAY (PARC NATIONAL)	VSBC11V	22	11	2017	11.0	1968	7.2	1985	-17.0	1977	-13.3	1985	-22.0	1978	-21.5	2002	3.0	1988	0.0	11	2017	7.2	1968	6.5	2002	6	1988	6	2011	2022-02-02T12:54:39Z	-17	1985	-14.5	1993	-13.3	1970	-13.3	1977	-13	2010	3	2002	1.5	2017	0
-116.03	50.95	BC-11	KOOTENAY (NATIONAL PARK) AREA	KOOTENAY (PARC NATIONAL)	VSBC11V	23	11	2017	8.0	2011	6.5	2010	-18.5	1985	-18.0	1985	-26.0	1977	-20.0	2017	3.0	1968	1.7	8	2017	6.5	2011	6.1	1968	6	1990	4.5	1988	2022-02-02T12:54:39Z	-18.5	2010	-18	1985	-16	1993	-12.8	1977	-11	1996	3	2017	1.7	1968	0
-116.03	50.95	BC-11	KOOTENAY (NATIONAL PARK) AREA	KOOTENAY (PARC NATIONAL)	VSBC11V	24	11	2017	5.0	2016	5.0	1985	-17.0	1982	-10.0	2010	-26.0	1993	-25.5	1995	1.0	1986	0.5	5	1968	5	1987	5	1995	5	1998	5	2016	2022-02-02T12:54:39Z	-17	1985	-16.5	1993	-16.5	2010	-10	1977	-10	1982	1	1995	0.5	1986	0
-116.03	50.95	BC-11	KOOTENAY (NATIONAL PARK) AREA	KOOTENAY (PARC NATIONAL)	VSBC11V	25	11	2017	8.0	2016	7.0	1993	-17.0	1985	-15.5	1993	-25.5	1985	-21.0	2016	2.5	1974	1.7	8	2017	7	1998	7	2016	5.6	1974	5	1995	2022-02-02T12:54:39Z	-17	1993	-15.5	1985	-14	2010	-9	1982	-7.8	1977	2.5	2016	1.7	1974	1
-116.03	50.95	BC-11	KOOTENAY (NATIONAL PARK) AREA	KOOTENAY (PARC NATIONAL)	VSBC11V	26	11	2017	9.0	2016	8.0	1985	-20.0	1970	-11.7	1993	-25.0	1985	-21.5	1998	2.5	1986	-1.5	9	2017	8	2016	7.5	1998	5	2011	4	1986	2022-02-02T12:54:39Z	-20	1985	-16	1993	-11.7	1970	-11.5	2006	-10	2015	2.5	1998	2	2017	1.5
-116.03	50.95	BC-11	KOOTENAY (NATIONAL PARK) AREA	KOOTENAY (PARC NATIONAL)	VSBC11V	27	11	2011	7.0	1997	4.5	1985	-21.0	1976	-8.9	1985	-28.0	1976	-15.6	2018	0.0	2017	-1.0	7	2011	5	2014	5	2016	4.5	1997	4	1980	2022-02-02T12:54:39Z	-21	1985	-14	2006	-11.5	1993	-8.9	1970	-8.9	1976	0	2018	-1	1995	-1
-116.03	50.95	BC-11	KOOTENAY (NATIONAL PARK) AREA	KOOTENAY (PARC NATIONAL)	VSBC11V	28	11	2014	7.0	1997	7.0	1985	-21.0	1970	-12.8	1985	-30.5	1970	-20.6	2011	0.0	1997	0.0	7	1997	7	2014	5.6	1973	4.5	2020	4	2021	2022-02-02T12:54:39Z	-21	1985	-15	2006	-12.8	1970	-10	1975	-8	2019	0	1997	0	2011	-1
-116.03	50.95	BC-11	KOOTENAY (NATIONAL PARK) AREA	KOOTENAY (PARC NATIONAL)	VSBC11V	29	11	2014	12.0	1995	7.0	1985	-17.5	1975	-11.7	1985	-29.0	1975	-16.7	1995	0.5	1977	-1.1	12	2014	7	1995	3.9	1977	3	2003	3	2016	2022-02-02T12:54:39Z	-17.5	1985	-15	2006	-11.7	1975	-9.4	1970	-8.5	1979	0.5	1995	-0.5	2003	-1
-116.03	50.95	BC-11	KOOTENAY (NATIONAL PARK) AREA	KOOTENAY (PARC NATIONAL)	VSBC11V	30	11	1997	5.5	1994	5.0	1985	-16.5	1975	-12.2	1985	-26.0	1975	-21.1	1995	0.5	1982	-1.0	5.5	1997	5	1994	5	1999	4.5	1995	4	2017	2022-02-02T12:54:39Z	-16.5	1985	-14	2014	-12.2	1975	-11.5	2006	-11.5	2007	0.5	1995	0	2011	-1
-116.03	50.95	BC-11	KOOTENAY (NATIONAL PARK) AREA	KOOTENAY (PARC NATIONAL)	VSBC11V	1	12	2012	7.0	1995	6.0	1985	-17.0	1975	-10.6	1985	-26.0	1983	-15.5	2012	3.5	1995	0.0	7	2012	6	1995	4	2013	4	2017	3.9	1972	2022-02-02T12:54:39Z	-17	1985	-13.5	2014	-13	2007	-10.6	1975	-10	2003	3.5	2012	0	1995	-1
-116.03	50.95	BC-11	KOOTENAY (NATIONAL PARK) AREA	KOOTENAY (PARC NATIONAL)	VSBC11V	2	12	2021	5.0	2001	5.0	1985	-15.0	1980	-11.0	1985	-25.0	1983	-16.0	2012	0.0	1999	0.0	5	2001	5	2021	4	1987	4	1999	4	2017	2022-02-02T12:54:39Z	-15	1985	-12	2014	-11	1980	-10	1972	-10	1983	0	1998	0	1999	0
-116.03	50.95	BC-11	KOOTENAY (NATIONAL PARK) AREA	KOOTENAY (PARC NATIONAL)	VSBC11V	3	12	1975	6.1	1968	3.3	1972	-16.1	1969	-7.8	1972	-23.3	1970	-13.3	2012	-0.5	1987	-0.5	6.1	1975	5.5	1993	5	1982	5	2007	4.5	1987	2022-02-02T12:54:39Z	-16.1	1972	-12	1980	-12	2014	-11	1985	-11	2005	-0.5	1987	-0.5	2012	-1.1
-116.03	50.95	BC-11	KOOTENAY (NATIONAL PARK) AREA	KOOTENAY (PARC NATIONAL)	VSBC11V	4	12	1987	9.5	1975	5.0	1972	-19.4	1970	-5.6	1972	-27.8	1969	-11.7	1993	1.0	1987	1.0	9.5	1987	6	2012	5	1975	5	1993	5	2007	2022-02-02T12:54:39Z	-19.4	1972	-14	1994	-12	1992	-12	2005	-11	1980	1	1987	1	1993	-1
-116.03	50.95	BC-11	KOOTENAY (NATIONAL PARK) AREA	KOOTENAY (PARC NATIONAL)	VSBC11V	5	12	2015	5.0	1981	5.0	1972	-19.4	1968	-8.9	1972	-26.1	1970	-18.9	2007	1.5	1989	0.5	5	1981	5	2015	4	1987	3.5	2007	3.5	2012	2022-02-02T12:54:39Z	-19.4	1972	-15.5	1994	-14	1980	-13.5	1984	-13.5	2013	1.5	2007	0.5	1989	0.5
-116.03	50.95	BC-11	KOOTENAY (NATIONAL PARK) AREA	KOOTENAY (PARC NATIONAL)	VSBC11V	6	12	1987	8.5	1970	5.0	1972	-19.4	1968	-8.3	1972	-28.9	1968	-15.0	2015	1.5	1991	1.0	8.5	1987	5.5	2015	5	1970	5	2003	3.5	1979	2022-02-02T12:54:39Z	-19.4	1972	-16.5	2013	-14.5	1980	-14	1992	-14	1994	1.5	2015	1	1987	1
-116.03	50.95	BC-11	KOOTENAY (NATIONAL PARK) AREA	KOOTENAY (PARC NATIONAL)	VSBC11V	7	12	1970	7.2	1968	-6.1	1972	-22.2	1971	-11.1	1972	-32.2	1971	-17.8	1987	2.0	1970	-1.1	7.2	1970	6	1987	5.5	2015	4	2020	3.3	1973	2022-02-02T12:54:39Z	-22.2	1972	-18	2013	-16	1980	-14.5	1978	-13	2005	2	1987	1.5	2015	-1
-116.03	50.95	BC-11	KOOTENAY (NATIONAL PARK) AREA	KOOTENAY (PARC NATIONAL)	VSBC11V	8	12	2015	6.5	1979	6.0	1972	-23.3	1971	-7.8	1972	-33.3	1971	-16.1	2015	0.0	1984	-1.0	6.5	2015	6	1979	5.6	1976	4.5	2020	4	1990	2022-02-02T12:54:39Z	-23.3	1972	-19.4	1977	-17.5	2013	-16.5	1995	-14.5	1980	0	2015	-1	1984	-1.7
-116.03	50.95	BC-11	KOOTENAY (NATIONAL PARK) AREA	KOOTENAY (PARC NATIONAL)	VSBC11V	9	12	2014	5.5	1979	5.5	1972	-22.2	1971	-7.8	1972	-30.0	1969	-13.3	1979	2.5	1975	0.0	5.5	1979	5.5	2014	5	1993	4.5	2015	3.5	1981	2022-02-02T12:54:39Z	-22.2	1972	-20.6	1977	-17	1995	-16	2013	-10	1986	2.5	1979	1.5	2015	0
-116.03	50.95	BC-11	KOOTENAY (NATIONAL PARK) AREA	KOOTENAY (PARC NATIONAL)	VSBC11V	10	12	2014	10.0	1993	8.0	1972	-21.1	1971	-10.0	1972	-28.9	1971	-17.2	1993	0.0	1990	-0.5	10	2014	8	1993	6.7	1968	5	2004	3.5	1981	2022-02-02T12:54:39Z	-21.1	1972	-12.5	1995	-12	1982	-11.7	1977	-11.5	1985	0	1993	-0.5	1990	-0.6
-116.03	50.95	BC-11	KOOTENAY (NATIONAL PARK) AREA	KOOTENAY (PARC NATIONAL)	VSBC11V	11	12	2014	9.5	1980	7.5	1972	-17.2	1971	-15.0	1971	-23.9	1969	-8.9	2014	3.5	1993	3.0	9.5	2014	7.5	1980	5	1993	4.5	2006	3	2004	2022-02-02T12:54:39Z	-17.2	1972	-15	1971	-15	2000	-13	2003	-10.5	1982	3.5	2014	3	1993	1
-116.03	50.95	BC-11	KOOTENAY (NATIONAL PARK) AREA	KOOTENAY (PARC NATIONAL)	VSBC11V	12	12	2014	7.0	1998	6.5	1972	-16.7	1971	-13.9	1972	-22.8	1971	-20.6	2014	4.0	2006	0.0	7	2014	6.5	1998	5.5	2002	4.5	1999	4.5	2006	2022-02-02T12:54:39Z	-16.7	1972	-15	2000	-13.9	1971	-12.8	1975	-9	2016	4	2014	0	2006	-1
-116.03	50.95	BC-11	KOOTENAY (NATIONAL PARK) AREA	KOOTENAY (PARC NATIONAL)	VSBC11V	13	12	1998	7.0	1995	5.5	1972	-17.2	1968	-10.6	1972	-25.0	1971	-18.3	1998	2.0	1973	0.0	7	1998	6	2014	5.5	1995	5	1969	5	2002	2022-02-02T12:54:39Z	-17.2	1972	-15.5	2000	-12.2	1975	-12	1981	-12	2016	2	1998	0	1973	0
-116.03	50.95	BC-11	KOOTENAY (NATIONAL PARK) AREA	KOOTENAY (PARC NATIONAL)	VSBC11V	14	12	1969	8.9	1968	-5.6	1972	-15.0	1971	-7.2	1972	-21.7	1971	-14.4	1977	0.6	1969	0.0	8.9	1969	7	2002	5	1995	5	2018	4	1979	2022-02-02T12:54:39Z	-15	1972	-14	2016	-13.5	2000	-12.8	1975	-10	1981	0.6	1977	0.5	2002	0
-116.03	50.95	BC-11	KOOTENAY (NATIONAL PARK) AREA	KOOTENAY (PARC NATIONAL)	VSBC11V	15	12	2002	7.5	1976	6.1	2016	-15.0	1972	-13.3	2015	-50.0	1972	-21.7	2002	4.0	1977	0.6	7.5	2002	6.1	1976	5	1980	4.5	1982	4.5	2013	2022-02-02T12:54:39Z	-15	2016	-13.3	1972	-11.5	1979	-11	2000	-10	1975	4	2002	0.6	1977	-0.6
-116.03	50.95	BC-11	KOOTENAY (NATIONAL PARK) AREA	KOOTENAY (PARC NATIONAL)	VSBC11V	16	12	1976	10.0	1973	5.0	2016	-13.5	1979	-13.5	1979	-21.5	1971	-20.6	2002	2.5	1976	1.7	10	1976	5.5	2002	5	1973	5	1982	5	1997	2022-02-02T12:54:39Z	-13.5	1979	-13.5	2016	-12.5	1992	-12.2	1971	-12.2	1975	2.5	2002	1.7	1976	0.6
-116.03	50.95	BC-11	KOOTENAY (NATIONAL PARK) AREA	KOOTENAY (PARC NATIONAL)	VSBC11V	17	12	1976	8.9	1973	2.8	1983	-16.0	1975	-11.1	2016	-22.5	1983	-21.0	1973	1.1	1968	-4.4	8.9	1976	5.5	1997	5	2002	5	2018	4.5	2020	2022-02-02T12:54:39Z	-16	1983	-14.5	1984	-14	2016	-13.5	1987	-13	1996	1.1	1973	0	1997	-1
-116.03	50.95	BC-11	KOOTENAY (NATIONAL PARK) AREA	KOOTENAY (PARC NATIONAL)	VSBC11V	18	12	1994	5.5	1979	5.0	1984	-17.0	1983	-16.0	1984	-26.0	1983	-21.0	1976	1.1	1973	-3.3	5.5	1994	5	1979	5	2018	4	2011	3.3	1972	2022-02-02T12:54:39Z	-17	1984	-16	1983	-14	1992	-12	1996	-11	1987	1.1	1976	0	1999	-1
-116.03	50.95	BC-11	KOOTENAY (NATIONAL PARK) AREA	KOOTENAY (PARC NATIONAL)	VSBC11V	19	12	1979	7.0	1972	6.7	1983	-19.0	1970	-13.9	1984	-25.0	1983	-25.0	1979	2.0	1972	0.6	7	1979	6.7	1972	6	1994	6	2004	4	2018	2022-02-02T12:54:39Z	-19	1983	-18	1990	-14.5	1984	-13.9	1970	-13	1992	2	1979	0.6	1972	-1
-116.03	50.95	BC-11	KOOTENAY (NATIONAL PARK) AREA	KOOTENAY (PARC NATIONAL)	VSBC11V	20	12	1994	7.0	1979	5.5	1998	-21.0	1990	-19.5	1968	-27.8			1994	3.0	1979	1.0	7	1994	5.5	1979	4.4	1972	4.4	1974	4	2018	2022-02-02T12:54:39Z	-21	1998	-19.5	1990	-18.5	1983	-13	1984	-12.8	1968	3	1994	1	1979	-1
-116.03	50.95	BC-11	KOOTENAY (NATIONAL PARK) AREA	KOOTENAY (PARC NATIONAL)	VSBC11V	21	12	1972	6.1	1969	-1.7	1990	-24.5	1983	-21.5	1990	-32.0	1983	-30.0	1972	1.7	1969	-3.3	6.1	1972	5	1974	4.5	1994	4	1979	3	2014	2022-02-02T12:54:39Z	-24.5	1990	-21.5	1983	-19	1998	-14	1989	-12.2	1968	1.7	1972	0.5	1994	0
-116.03	50.95	BC-11	KOOTENAY (NATIONAL PARK) AREA	KOOTENAY (PARC NATIONAL)	VSBC11V	22	12	1972	2.8	1969	1.1	1990	-21.5	1983	-20.0	1983	-29.5	1970	-24.4	1972	0.6	1969	-3.9	2.8	1972	2.5	1986	1.5	1979	1.5	1982	1.5	1994	2022-02-02T12:54:39Z	-21.5	1990	-20	1983	-18	1998	-16.1	1970	-16	1996	0.6	1972	-1.5	2014	-2
-116.03	50.95	BC-11	KOOTENAY (NATIONAL PARK) AREA	KOOTENAY (PARC NATIONAL)	VSBC11V	23	12	2005	7.0	1972	5.6	1998	-20.5	1990	-20.0	1990	-29.0	1983	-28.5	1986	-1.0	1972	-1.7	7	2005	5.6	1972	2	1986	2	2003	2	2021	2022-02-02T12:54:39Z	-20.5	1998	-20	1990	-19	1983	-17	1996	-14	2017	-1	1986	-1.7	1972	-2.8
-116.03	50.95	BC-11	KOOTENAY (NATIONAL PARK) AREA	KOOTENAY (PARC NATIONAL)	VSBC11V	24	12	1986	3.5	1972	3.3	1983	-24.0	1970	-12.2	1983	-32.0	1977	-25.0	1972	0.0	1969	-9.4	3.5	1986	3.3	1972	-0.6	1973	-1	1992	-1	2014	2022-02-02T12:54:39Z	-24	1983	-18	1998	-17	1996	-15.5	1990	-12.2	1970	0	1972	-1.5	1986	-2
-116.03	50.95	BC-11	KOOTENAY (NATIONAL PARK) AREA	KOOTENAY (PARC NATIONAL)	VSBC11V	25	12	1980	4.5	1972	4.4	1983	-18.0	1977	-15.0	1983	-30.5	1977	-22.8	2005	0.0	1972	-2.2	4.5	1980	4.4	1972	1	2002	0.6	1976	0.5	1979	2022-02-02T12:54:39Z	-18	1983	-16	1990	-15.5	1996	-15	1977	-13	1998	0	2005	-2.2	1972	-3
-116.03	50.95	BC-11	KOOTENAY (NATIONAL PARK) AREA	KOOTENAY (PARC NATIONAL)	VSBC11V	26	12	1980	9.5	1972	6.1	1996	-20.5	1977	-16.1	1996	-26.5	1990	-23.0	1972	1.7	1968	-12.8	9.5	1980	6.1	1972	6	2005	3.9	1975	3.3	1976	2022-02-02T12:54:39Z	-20.5	1996	-16.1	1971	-16.1	1977	-15	1988	-15	1990	1.7	1972	-2	1989	-2.5
-116.03	50.95	BC-11	KOOTENAY (NATIONAL PARK) AREA	KOOTENAY (PARC NATIONAL)	VSBC11V	27	12	1980	8.0	1976	0.6	1971	-21.7	1968	-17.8	1971	-32.2	1968	-22.2	1980	1.0	1975	-2.8	8	1980	5	1994	5	2005	4	1986	2.5	2011	2022-02-02T12:54:39Z	-21.7	1971	-21	2021	-18	1996	-17.8	1968	-16.7	1977	1	1980	-1	1994	-1.5
-116.03	50.95	BC-11	KOOTENAY (NATIONAL PARK) AREA	KOOTENAY (PARC NATIONAL)	VSBC11V	28	12	2016	5.5	1994	5.5	1968	-22.8			2021	-30.0	1968	-27.8	1980	0.0	1972	-3.9	5.5	1994	5.5	2016	5	1980	5	2011	2	1986	2022-02-02T12:54:39Z	-22.8	1968	-21	1992	-20	2021	-19.5	1996	-19	1983	0	1980	-0.5	1994	-1
-116.03	50.95	BC-11	KOOTENAY (NATIONAL PARK) AREA	KOOTENAY (PARC NATIONAL)	VSBC11V	29	12	2011	5.0	1986	3.0	1968	-29.4			1968	-33.9			2011	0.0	1980	0.0	5	2011	3	1986	2.5	1980	1.1	1975	1	2018	2022-02-02T12:54:39Z	-29.4	1968	-24.5	1990	-21	1978	-20.5	1992	-19	1984	0	1980	0	2011	-2
-116.03	50.95	BC-11	KOOTENAY (NATIONAL PARK) AREA	KOOTENAY (PARC NATIONAL)	VSBC11V	30	12	1980	3.0	1975	1.1	1968	-30.6			1968	-37.8			2011	0.0	1980	0.0	3	1980	1.5	1986	1.5	2011	1.1	1975	0	1970	2022-02-02T12:54:39Z	-30.6	1968	-24.5	1978	-21	1990	-21	1992	-19.5	1984	0	1980	0	2011	-0.6
-116.03	50.95	BC-11	KOOTENAY (NATIONAL PARK) AREA	KOOTENAY (PARC NATIONAL)	VSBC11V	31	12	1996	4.5	1980	2.0	1968	-30.0			1968	-36.7			1980	0.5	1979	-5.5	4.5	1996	4	1997	2	1980	-0.5	1989	-0.5	1993	2022-02-02T12:54:39Z	-30	1968	-26	1978	-21.5	1984	-20.5	1992	-18	2021	0.5	1980	-2.5	2013	-3
-120.03	51.65	BC-12	CLEARWATER AREA	CLEARWATER	VSBC12V	1	1	1964	7.8	1927	7.8	1952	-21.7	1928	-20.6	1952	-36.1	1924	-33.9	1992	4.0	1948	1.1	7.8	1927	7.8	1964	7.5	1992	7.5	1997	7.2	1939	2022-02-02T12:54:39Z	-21.7	1952	-21	1979	-20.6	1928	-19.5	1993	-16.7	1924	4	1992	1.1	1948	0
-120.03	51.65	BC-12	CLEARWATER AREA	CLEARWATER	VSBC12V	2	1	2006	8.5	2003	7.5	1950	-29.4	1924	-21.7	1950	-40.0	1924	-33.3	1927	1.7	1918	0.6	8.5	2006	7.5	2003	7.2	1927	7.2	1939	6.9	2021	2022-02-02T12:54:39Z	-29.4	1950	-21.7	1924	-19.4	1928	-18.9	1952	-18.5	1978	1.7	1927	0.6	1918	0
-120.03	51.65	BC-12	CLEARWATER AREA	CLEARWATER	VSBC12V	3	1	2012	8.5	1939	8.3	1950	-26.7	1924	-23.3	1950	-40.6	1924	-36.7	1939	2.8	1915	1.1	8.5	2012	8.3	1939	7.5	2003	6.7	1914	6.1	1915	2022-02-02T12:54:39Z	-26.7	1950	-24.4	1959	-23.3	1924	-21.5	1991	-16.7	1973	2.8	1939	1.1	1915	1
-120.03	51.65	BC-12	CLEARWATER AREA	CLEARWATER	VSBC12V	4	1	2012	10.0	2008	6.5	1950	-25.0	1916	-21.1	1950	-35.0	1916	-31.7	2010	1.0	2003	1.0	10	2012	6.5	2003	6.5	2006	6.5	2008	6	2020	2022-02-02T12:54:39Z	-25	1950	-23.9	1959	-22	1991	-21.1	1916	-20.5	2004	1	2003	1	2010	0.5
-120.03	51.65	BC-12	CLEARWATER AREA	CLEARWATER	VSBC12V	5	1	2006	8.5	1962	7.2	2004	-22.5	1991	-22.0	1950	-31.7	1916	-27.2	2012	2.0	1918	0.6	8.5	2006	7.2	1962	7	2008	6.7	1914	6.1	1934	2022-02-02T12:54:39Z	-22.5	2004	-22	1991	-19	1982	-17.8	1973	-17	1979	2	2012	0.6	1918	0.5
-120.03	51.65	BC-12	CLEARWATER AREA	CLEARWATER	VSBC12V	6	1	2002	7.0	1914	6.7	1993	-21.5	1991	-21.5	1991	-35.5	1937	-33.9	1956	1.1	1914	0.6	7	2002	6.7	1914	6.1	2021	6	2006	4.5	1990	2022-02-02T12:54:39Z	-21.5	1991	-21.5	1993	-20.5	1979	-18.5	1982	-17.8	1973	1.1	1956	0.6	1914	-0.5
-120.03	51.65	BC-12	CLEARWATER AREA	CLEARWATER	VSBC12V	7	1	2002	9.5	1986	7.0	1979	-22.0	1973	-21.1	1930	-35.6	1916	-21.1	2006	0.0	2002	0.0	9.5	2002	7	1986	4.5	2007	4.4	1914	3.9	1959	2022-02-02T12:54:39Z	-22	1979	-21.1	1930	-21.1	1973	-19	1991	-18	1993	0	1914	0	1945	0
-120.03	51.65	BC-12	CLEARWATER AREA	CLEARWATER	VSBC12V	8	1	1986	9.0	1928	8.9	1979	-25.0	1973	-21.7	1930	-32.2	1925	-16.1	1959	2.2	1928	1.1	9	1986	8.9	1928	7.2	1959	5	2006	4.4	1915	2022-02-02T12:54:39Z	-25	1979	-21.7	1973	-19.4	1930	-18	1991	-15.6	1937	2.2	1959	1.1	1928	0.6
-120.03	51.65	BC-12	CLEARWATER AREA	CLEARWATER	VSBC12V	9	1	1953	11.1	1928	11.1	1979	-20.0	1973	-20.0	1930	-30.6	1918	-18.3	1959	2.8	1933	-0.6	11.1	1928	11.1	1953	7.5	1986	7.2	1941	7.2	1959	2022-02-02T12:54:39Z	-20	1973	-20	1979	-17	1993	-16	1980	-15	1949	2.8	1959	0.5	2002	0
-120.03	51.65	BC-12	CLEARWATER AREA	CLEARWATER	VSBC12V	10	1	1986	10.5	1961	8.9	1963	-20.0	1949	-15.6	1949	-28.9	1930	-28.3	1986	4.5	1961	0.6	10.5	1986	8.9	1961	7.5	2010	7.2	1928	7.2	1941	2022-02-02T12:54:39Z	-20	1963	-19.4	1975	-17.2	1971	-17	1980	-16.5	1993	4.5	1986	0.6	1961	0
-120.03	51.65	BC-12	CLEARWATER AREA	CLEARWATER	VSBC12V	11	1	1961	10.0	1915	6.7	1971	-20.0	1930	-19.4	1916	-40.6	1914	-6.7	1987	2.5	1961	2.2	10	1961	9.5	2010	9	1996	7.5	1987	6.7	1915	2022-02-02T12:54:39Z	-20	1971	-19.5	1993	-19.4	1930	-18.9	1963	-18.5	1998	2.5	1987	2.2	1961	1.7
-120.03	51.65	BC-12	CLEARWATER AREA	CLEARWATER	VSBC12V	12	1	2010	9.0	1961	8.3	1950	-21.7	1916	-21.1	1930	-35.0	1916	-28.3	2010	5.0	1959	2.8	9	2010	8.3	1959	8.3	1961	7.2	1914	6	1980	2022-02-02T12:54:39Z	-21.7	1950	-21.1	1916	-20	1971	-19.4	1930	-17.5	1993	5	2010	2.8	1959	1
-120.03	51.65	BC-12	CLEARWATER AREA	CLEARWATER	VSBC12V	13	1	1959	7.8	1934	6.1	1950	-30.0	1916	-21.7	1950	-43.3	1916	-35.6	1968	0.6	1961	0.6	7.8	1959	6.5	2008	6.1	1931	6.1	1934	6.1	1961	2022-02-02T12:54:39Z	-30	1950	-22.8	1957	-21.7	1916	-21	2005	-18.3	1971	0.6	1961	0.6	1968	-0.1
-120.03	51.65	BC-12	CLEARWATER AREA	CLEARWATER	VSBC12V	14	1	2010	8.5	1973	8.3	1950	-28.9	1916	-23.3	1950	-41.7	1916	-38.3	1968	3.3	1919	0.6	8.5	2010	8.3	1961	8.3	1968	8.3	1973	7.8	1919	2022-02-02T12:54:39Z	-28.9	1950	-24	2005	-23.3	1916	-23.2	2020	-21	1979	3.3	1968	0.6	1919	0.2
-120.03	51.65	BC-12	CLEARWATER AREA	CLEARWATER	VSBC12V	15	1	1961	12.8	1919	6.1	1950	-28.3	1916	-22.8	1950	-38.9	1916	-37.8	1961	6.1	1958	-0.6	12.8	1961	10	1973	7.8	1968	7.5	2010	6.3	2021	2022-02-02T12:54:39Z	-28.3	1950	-22.8	1916	-20	1954	-20	1979	-19	2020	6.1	1961	2.8	1968	2
-120.03	51.65	BC-12	CLEARWATER AREA	CLEARWATER	VSBC12V	16	1	1961	11.1	1923	7.2	1950	-30.0	1930	-21.7	1950	-45.6	1930	-38.3	1994	0.5	1991	0.0	11.1	1961	7.2	1923	7.2	1973	6.7	1934	6.7	1944	2022-02-02T12:54:39Z	-30	1950	-21.7	1930	-21.1	1954	-21.1	1957	-20.6	1970	0.5	1994	0	1958	0
-120.03	51.65	BC-12	CLEARWATER AREA	CLEARWATER	VSBC12V	17	1	1944	7.8	1934	6.1	1950	-30.6	1943	-23.9	1950	-45.6	1943	-41.1	1944	1.7	1914	0.6	7.8	1944	6.1	1934	6	2010	5	1914	4.4	1923	2022-02-02T12:54:39Z	-30.6	1950	-23.9	1943	-21.1	1970	-20.6	1930	-20.6	1957	1.7	1944	1.1	1958	0.6
-120.03	51.65	BC-12	CLEARWATER AREA	CLEARWATER	VSBC12V	18	1	1919	8.3	1918	3.9	1950	-27.8	1943	-27.2	1950	-42.8	1943	-42.8	2010	1.5	1947	1.1	8.3	1919	8	2010	8	2018	7.2	1971	6.7	1947	2022-02-02T12:54:39Z	-27.8	1950	-27.2	1943	-21	2012	-20	1957	-17.2	1916	1.5	2010	1.1	1947	0.6
-120.03	51.65	BC-12	CLEARWATER AREA	CLEARWATER	VSBC12V	19	1	1944	10.0	1942	4.4	1935	-26.7	1930	-18.9	1935	-39.4	1930	-36.1	1968	3.9	1944	1.1	10	1944	9.1	2019	8.8	2018	6	2010	5.7	2017	2022-02-02T12:54:39Z	-26.7	1935	-20.6	1950	-20	1954	-18.9	1930	-18.9	1962	3.9	1968	1.1	1944	1
-120.03	51.65	BC-12	CLEARWATER AREA	CLEARWATER	VSBC12V	20	1	1968	11.1	1925	8.9	1935	-27.2	1930	-18.9	1935	-41.7	1930	-35.6	1968	2.2	1941	-0.6	11.1	1968	8.9	1925	5.1	2017	5	2010	4.5	2001	2022-02-02T12:54:39Z	-27.2	1935	-25	1943	-22.2	1962	-18.9	1930	-17.8	1960	2.2	1968	0	1998	-0.5
-120.03	51.65	BC-12	CLEARWATER AREA	CLEARWATER	VSBC12V	21	1	1981	7.5	1968	5.0	1943	-27.8	1927	-19.4	1943	-41.1	1930	-35.0	1983	0.0	1953	0.0	7.5	1981	6.6	2018	6.1	2022	5	1967	5	1968	2022-02-02T12:54:39Z	-27.8	1943	-23.3	1969	-19.4	1927	-18.9	1962	-18.3	1960	0	1951	0	1953	0
-120.03	51.65	BC-12	CLEARWATER AREA	CLEARWATER	VSBC12V	22	1	1919	10.0	1918	0.6	1969	-26.1	1943	-24.4	1943	-40.0	1930	-33.3	1981	2.5	1956	-0.6	10	1919	8.9	1925	7.5	1981	6.7	1931	5.6	1973	2022-02-02T12:54:39Z	-26.1	1969	-24.4	1943	-18.9	1952	-18.9	1957	-17.8	1920	2.5	1981	0.3	2016	0
-120.03	51.65	BC-12	CLEARWATER AREA	CLEARWATER	VSBC12V	23	1	1925	7.2	1919	5.6	1957	-23.9	1943	-21.1	1969	-39.4	1957	-38.9	1973	3.3	1931	1.1	7.2	1925	6.7	1944	6.7	1973	6.1	1931	5.6	1919	2022-02-02T12:54:39Z	-23.9	1957	-23.3	1969	-21.1	1943	-18.9	1916	-17.2	1954	3.3	1973	1.1	1931	0.5
-120.03	51.65	BC-12	CLEARWATER AREA	CLEARWATER	VSBC12V	24	1	1947	8.3	1925	7.2	1957	-26.7	1950	-25.6	1957	-41.1	1916	-40.0	1973	2.2	1931	1.1	8.3	1947	7.8	1973	7.2	1925	6.5	1998	5.6	1942	2022-02-02T12:54:39Z	-26.7	1957	-25.6	1950	-23.3	1969	-22.2	1943	-21.1	1916	2.2	1973	1.1	1931	0.6
-120.03	51.65	BC-12	CLEARWATER AREA	CLEARWATER	VSBC12V	25	1	1947	10.0	1931	6.7	1950	-31.1	1943	-20.6	1950	-46.1	1943	-36.7	1942	1.1	1931	0.0	10	1947	7.5	2006	7	1998	7	2012	6.7	1931	2022-02-02T12:54:39Z	-31.1	1950	-27.8	1972	-26.7	1957	-20.6	1943	-19	1997	1.1	1942	0.3	2015	0
-120.03	51.65	BC-12	CLEARWATER AREA	CLEARWATER	VSBC12V	26	1	1998	9.0	1942	7.2	1972	-28.3	1957	-24.4	1972	-40.6	1950	-38.3	1983	2.0	1927	1.1	9	1998	7.2	1942	6.7	1931	6.5	1983	6	1992	2022-02-02T12:54:39Z	-28.3	1972	-24.4	1957	-23.9	1950	-20.6	1969	-20	1997	2	1983	1.1	1927	0.3
-120.03	51.65	BC-12	CLEARWATER AREA	CLEARWATER	VSBC12V	27	1	1924	8.9	1921	5.0	1972	-26.7	1950	-25.0	1950	-42.2	1929	-37.2	1992	2.0	1983	1.5	8.9	1924	8.5	2019	7.2	1935	6.9	2020	6	1988	2022-02-02T12:54:39Z	-26.7	1972	-25	1950	-21.1	1951	-20.6	1969	-16.7	1957	2	1992	1.5	1983	1.1
-120.03	51.65	BC-12	CLEARWATER AREA	CLEARWATER	VSBC12V	28	1	1940	12.2	1919	7.2	1969	-26.7	1950	-24.4	1950	-42.8	1916	-33.3	1941	1.7	1919	1.7	12.2	1940	8.5	1999	8.3	1976	7.8	1941	7.2	1919	2022-02-02T12:54:39Z	-26.7	1969	-24.4	1950	-21.1	1951	-20.6	1916	-18.9	1972	1.7	1919	1.7	1941	1.1
-120.03	51.65	BC-12	CLEARWATER AREA	CLEARWATER	VSBC12V	29	1	1999	10.0	1995	8.5	1969	-28.9	1951	-21.1	1969	-43.3	1950	-37.8	1998	1.5	1987	1.5	10	1999	8.5	1995	8.3	1924	8.3	1940	8	1992	2022-02-02T12:54:39Z	-28.9	1969	-22.5	1996	-21.1	1951	-20.6	1950	-20	1929	1.5	1987	1.5	1998	0.6
-120.03	51.65	BC-12	CLEARWATER AREA	CLEARWATER	VSBC12V	30	1	1989	12.5	1935	10.0	1969	-25.6	1950	-20.0	1969	-42.8	1929	-38.9	1992	4.0	1987	4.0	12.5	1989	11	1992	10	1935	8.9	1952	8.3	1941	2022-02-02T12:54:39Z	-25.6	1969	-21.5	1996	-20	1929	-20	1950	-19.4	1917	4	1987	4	1992	0
-120.03	51.65	BC-12	CLEARWATER AREA	CLEARWATER	VSBC12V	31	1	1924	11.7	1920	2.8	1917	-23.9	1916	-20.0	1917	-42.2	1916	-38.3	1924	3.3	1920	-0.6	11.7	1924	10	1935	10	1960	8.9	1941	6.7	1953	2022-02-02T12:54:39Z	-23.9	1917	-22.2	1947	-20	1916	-20	1932	-19.5	1996	3.3	1924	2	1992	1.7
-120.03	51.65	BC-12	CLEARWATER AREA	CLEARWATER	VSBC12V	1	2	1941	10.0	1935	8.9	1917	-22.2	1916	-18.9	1917	-40.0	1916	-38.9	1941	3.3	1935	1.1	10	1941	9.7	2020	9.5	2005	8.9	1935	8.3	1952	2022-02-02T12:54:39Z	-22.2	1917	-21.5	1989	-18.9	1916	-18.3	1932	-17.5	1996	3.3	1941	1.1	1935	0.6
-120.03	51.65	BC-12	CLEARWATER AREA	CLEARWATER	VSBC12V	2	2	1991	10.0	1925	9.4	1917	-23.9	1916	-16.1	1916	-36.7	1914	-20.6	1973	2.8	1960	1.1	10	1991	9.5	1992	9.4	1925	8	2005	7.8	1941	2022-02-02T12:54:39Z	-23.9	1917	-20.5	1989	-17.5	1996	-16.7	1950	-16.1	1916	2.8	1973	2	1991	1.1
-120.03	51.65	BC-12	CLEARWATER AREA	CLEARWATER	VSBC12V	3	2	1992	12.0	1925	11.7	1989	-18.0	1916	-15.6	1916	-34.4	1914	-12.8	1992	4.5	1935	1.1	12	1992	11.7	1925	10	1941	8.5	1991	8.3	1927	2022-02-02T12:54:39Z	-18	1989	-15.6	1916	-14.4	1929	-13.9	1950	-13.3	1947	4.5	1992	1.1	1935	0.6
-120.03	51.65	BC-12	CLEARWATER AREA	CLEARWATER	VSBC12V	4	2	1941	10.6	1928	9.4	1989	-16.5	1929	-15.6	1929	-33.9	1916	-26.1	1941	2.2	1926	2.2	10.6	1941	9.5	1991	9.4	1928	8.9	1926	8.3	1925	2022-02-02T12:54:39Z	-16.5	1989	-15.6	1929	-14.4	1914	-13.8	2019	-13.3	1975	2.2	1926	2.2	1941	2
-120.03	51.65	BC-12	CLEARWATER AREA	CLEARWATER	VSBC12V	5	2	1963	11.7	1941	10.6	1929	-20.6	1914	-15.6	1914	-31.1			1960	1.1	1945	0.6	11.7	1963	10.6	1941	8.9	1928	8.9	1961	8.3	1920	2022-02-02T12:54:39Z	-20.6	1929	-15.6	1914	-15.4	2019	-14.4	1975	-14	1989	1.1	1960	0.6	1945	0.6
-120.03	51.65	BC-12	CLEARWATER AREA	CLEARWATER	VSBC12V	6	2	1963	15.6	1961	10.6	1936	-23.3	1914	-17.8	1937	-32.2	1929	-30.0	1925	6.1	1918	1.7	15.6	1963	10.6	1925	10.6	1961	10	1944	9.5	1991	2022-02-02T12:54:39Z	-23.3	1936	-17.8	1914	-16.1	1975	-14	2014	-12.5	1989	6.1	1925	3.3	1963	2.8
-120.03	51.65	BC-12	CLEARWATER AREA	CLEARWATER	VSBC12V	7	2	1915	8.9	1914	-10.6	1936	-22.2	1933	-12.2	1916	-41.1	1914	-23.9	1945	1.7	1921	1.7	8.9	1915	8.3	1934	7.8	1944	7.5	1978	7.5	1991	2022-02-02T12:54:39Z	-22.2	1936	-14.4	1939	-13	2014	-12.5	1994	-12.2	1933	1.7	1921	1.7	1945	1.1
-120.03	51.65	BC-12	CLEARWATER AREA	CLEARWATER	VSBC12V	8	2	2015	10.5	1961	9.4	1939	-16.7	1937	-15.0	1937	-36.1	1933	-30.6	1921	3.3	1915	2.8	10.5	2015	9.4	1961	8	1978	8	1984	7.8	1918	2022-02-02T12:54:39Z	-16.7	1939	-16.1	1975	-15	1937	-13.3	1936	-13	2014	3.3	1921	2.8	1915	1.7
-120.03	51.65	BC-12	CLEARWATER AREA	CLEARWATER	VSBC12V	9	2	1926	9.4	1918	8.9	1933	-19.4	1922	-9.4	1939	-33.9	1933	-33.3	1926	3.9	1918	3.9	9.4	1926	8.9	1918	8.3	1919	7.8	1952	7.2	1961	2022-02-02T12:54:39Z	-19.4	1933	-15.6	1939	-11.6	2021	-11.5	2014	-11.1	1975	3.9	1918	3.9	1926	1.7
-120.03	51.65	BC-12	CLEARWATER AREA	CLEARWATER	VSBC12V	10	2	1921	15.6	1919	8.3	1939	-14.4	1922	-14.4	1939	-36.1	1923	-28.9	1915	1.1	1914	-14.4	15.6	1921	10.6	1952	9.4	1926	8.9	1928	8.3	1919	2022-02-02T12:54:39Z	-14.4	1922	-14.4	1939	-13.2	2021	-11.2	2019	-11.1	1933	1.1	1915	1	1991	0.8
-120.03	51.65	BC-12	CLEARWATER AREA	CLEARWATER	VSBC12V	11	2	1921	10.6	1920	3.3	1949	-15.6	1922	-13.3	1938	-27.8	1923	-24.4	1969	2.2	1924	1.7	10.6	1921	10	1924	8.9	1952	7.5	1987	7	1983	2022-02-02T12:54:39Z	-15.6	1949	-13.3	1922	-13.3	2021	-12.8	1975	-10.6	1936	2.2	1969	2	1983	1.7
-120.03	51.65	BC-12	CLEARWATER AREA	CLEARWATER	VSBC12V	12	2	1924	10.6	1917	10.6	1936	-15.0	1923	-11.7	1949	-32.8	1923	-30.0	1947	3.3	1935	-0.6	10.6	1917	10.6	1924	10	1921	10	2010	9	1983	2022-02-02T12:54:39Z	-15	1936	-13.9	1949	-11.7	1923	-11.7	1975	-10.6	2021	3.3	1947	3	1983	0.7
-120.03	51.65	BC-12	CLEARWATER AREA	CLEARWATER	VSBC12V	13	2	2010	10.5	1954	8.9	1936	-18.3	1923	-16.7	1923	-38.3	1922	-33.3	1950	2.8	1940	1.1	10.5	2010	8.9	1947	8.9	1954	7.8	1924	7.5	1983	2022-02-02T12:54:39Z	-18.3	1936	-16.7	1923	-13.9	1949	-10.6	1922	-10.6	1975	2.8	1950	2	1987	1.5
-120.03	51.65	BC-12	CLEARWATER AREA	CLEARWATER	VSBC12V	14	2	2015	11.0	1916	10.0	1936	-18.3	1923	-12.8	1936	-39.4	1923	-28.3	1947	4.4	1916	1.1	11	2015	10	1916	9.5	1985	9.5	2010	8.3	1947	2022-02-02T12:54:39Z	-18.3	1936	-15	1979	-12.8	1923	-12.8	1956	-11	1990	4.4	1947	1.5	1991	1.1
-120.03	51.65	BC-12	CLEARWATER AREA	CLEARWATER	VSBC12V	15	2	2017	10.7	1950	10.6	1956	-17.2	1936	-16.7	1936	-40.6	1918	-24.4	1950	4.4	1948	0.6	10.7	2017	10.6	1950	10.5	1994	10	2003	8.3	1946	2022-02-02T12:54:39Z	-17.2	1956	-16.7	1936	-9	1979	-8.9	1975	-8	1986	4.4	1950	2.5	1994	1
-120.03	51.65	BC-12	CLEARWATER AREA	CLEARWATER	VSBC12V	16	2	2017	13.1	2008	10.5	1956	-16.7	1936	-15.0	1936	-40.0	1927	-22.8	2010	2.0	1991	1.5	13.1	2017	10.5	2008	9.4	1954	8.9	1915	8	1987	2022-02-02T12:54:39Z	-16.7	1956	-15	1936	-14	1990	-11.7	1927	-11	1986	2	2010	1.5	1991	1.4
-120.03	51.65	BC-12	CLEARWATER AREA	CLEARWATER	VSBC12V	17	2	1930	13.9	1915	8.9	1990	-15.0	1936	-13.3	1936	-38.3	1929	-23.3	1954	4.4	1930	2.8	13.9	1930	10.2	2017	9.4	1954	8.9	1915	8.9	1931	2022-02-02T12:54:39Z	-15	1990	-13.3	1936	-12.5	1986	-9.5	1993	-8.3	1927	4.4	1954	2.8	1930	2.5
-120.03	51.65	BC-12	CLEARWATER AREA	CLEARWATER	VSBC12V	18	2	1930	12.8	1916	8.3	1986	-14.0	1949	-11.1	1936	-34.4	1929	-25.0	1930	3.9	1924	-0.6	12.8	1930	11.1	1931	8.9	1950	8.3	1916	8.3	1958	2022-02-02T12:54:39Z	-14	1986	-11.1	1949	-10	1936	-9	1990	-8.3	1918	3.9	1930	2.2	1931	2
-120.03	51.65	BC-12	CLEARWATER AREA	CLEARWATER	VSBC12V	19	2	1965	11.7	1931	10.0	1986	-13.5	1949	-11.1	1948	-32.8	1936	-31.1	1998	3.5	1963	0.6	11.7	1965	10	1931	8.9	1972	8.5	1991	8.3	1926	2022-02-02T12:54:39Z	-13.5	1986	-11.1	1949	-10	1948	-8.3	1918	-7.8	1917	3.5	1998	1	2002	0.7
-120.03	51.65	BC-12	CLEARWATER AREA	CLEARWATER	VSBC12V	20	2	1927	10.6	1924	7.2	1949	-13.3	1917	-12.8	1949	-28.9	1918	-28.3	1983	4.0	1958	1.1	10.6	1927	10	1982	8.9	1931	8	1983	8	1995	2022-02-02T12:54:39Z	-13.3	1949	-12.8	1917	-9.5	1986	-8.9	1957	-7.8	1936	4	1983	2.5	1998	1.1
-120.03	51.65	BC-12	CLEARWATER AREA	CLEARWATER	VSBC12V	21	2	1958	11.1	1927	9.4	1917	-11.7	1914	2.2	1957	-30.0	1918	-27.2	1998	3.0	1974	1.7	11.1	1958	10	1966	10	1977	9.5	1988	9.5	2021	2022-02-02T12:54:39Z	-11.7	1917	-10.2	2018	-8.9	1957	-8.3	1936	-6.7	1937	3	1998	1.7	1974	1.1
-120.03	51.65	BC-12	CLEARWATER AREA	CLEARWATER	VSBC12V	22	2	1966	12.2	1923	11.7	1957	-11.7	1917	-9.4	1957	-32.8	1922	-28.3	1935	3.3	1915	1.7	12.2	1966	11.7	1923	10.6	1932	10.1	2021	10	1958	2022-02-02T12:54:39Z	-11.7	1957	-9.4	1917	-7.8	1936	-5.6	1956	-5.5	1993	3.3	1935	2.2	1966	1.7
-120.03	51.65	BC-12	CLEARWATER AREA	CLEARWATER	VSBC12V	23	2	1947	11.1	1932	11.1	2018	-10.1	1957	-10.0	1917	-32.8	1916	-1.7	1983	2.0	1947	1.1	11.1	1932	11.1	1947	10.5	1983	10.1	2015	8.9	1966	2022-02-02T12:54:39Z	-10.1	2018	-10	1936	-10	1957	-8.9	1917	-8	1993	2	1983	1.1	1947	1
-120.03	51.65	BC-12	CLEARWATER AREA	CLEARWATER	VSBC12V	24	2	1932	13.3	1924	10.0	1994	-11.5	1936	-10.0	1917	-30.0	1914	-8.3	1958	3.3	1932	2.8	13.3	1932	10	1924	10	1958	10	1967	9.8	2015	2022-02-02T12:54:39Z	-11.5	1994	-10	1936	-9	2011	-8.3	1919	-6	1993	3.3	1958	2.8	1932	1.5
-120.03	51.65	BC-12	CLEARWATER AREA	CLEARWATER	VSBC12V	25	2	2010	11.5	1932	10.0	1936	-10.6	1919	-5.6	1936	-32.8	1917	-30.0	1924	3.3	1915	1.7	11.5	2010	10	1932	9.5	1992	9.4	1933	9	1979	2022-02-02T12:54:39Z	-10.6	1936	-9.5	2011	-7	1993	-7	2014	-6.1	1957	3.3	1924	1.7	1915	1.1
-120.03	51.65	BC-12	CLEARWATER AREA	CLEARWATER	VSBC12V	26	2	1973	10.6	1921	10.6	2011	-8.0	1955	-7.8	1917	-30.0	1916	-11.1	1980	1.5	1932	1.1	10.6	1921	10.6	1973	10	1916	10	1924	8.9	1958	2022-02-02T12:54:39Z	-8	2011	-7.8	1940	-7.8	1955	-7.2	1917	-6.1	1936	1.5	1980	1.1	1932	0.6
-120.03	51.65	BC-12	CLEARWATER AREA	CLEARWATER	VSBC12V	27	2	1932	15.0	1924	12.2	1955	-10.0	1919	-3.3	1955	-26.7	1922	-23.3	2010	3.5	1924	2.8	15	1932	14	2006	12.3	2016	12.2	1924	11.7	1921	2022-02-02T12:54:39Z	-10	1955	-6.7	1962	-3.9	1976	-3.5	2012	-3.3	1917	3.5	2010	2.8	1924	2.2
-120.03	51.65	BC-12	CLEARWATER AREA	CLEARWATER	VSBC12V	28	2	1959	10.6	1932	10.0	1976	-11.1	1919	-9.4	1917	-25.6	1916	-3.9	2010	2.5	1967	1.1	10.6	1959	10.5	2010	10	1915	10	1921	10	1926	2022-02-02T12:54:39Z	-11.1	1976	-9.4	1919	-8	2011	-5	1989	-4.4	1955	2.5	2010	1.1	1941	1.1
-120.03	51.65	BC-12	CLEARWATER AREA	CLEARWATER	VSBC12V	29	2	2016	10.6	1924	9.4	1976	-5.6	1944	-3.9	1948	-20.6	1928	-16.1	1980	1.0	1940	-1.1	10.6	2016	9.4	1924	8.5	1988	8.5	2004	7.8	1932	2022-02-02T12:54:39Z	-5.6	1976	-3.9	1944	-3	1996	-2.2	1972	-1.7	1948	1	1980	-0.7	2020	-0.9
-120.03	51.65	BC-12	CLEARWATER AREA	CLEARWATER	VSBC12V	1	3	2010	14.0	1926	12.8	1989	-9.5	1919	-8.3	1919	-26.7	1917	-19.4	1927	3.3	1914	-1.1	14	2010	12.8	1926	12	1994	10.6	1931	10	1940	2022-02-02T12:54:39Z	-9.5	1989	-8.3	1919	-7.2	1976	-4.4	1972	-3.9	1960	3.3	1927	1.1	1941	0.7
-120.03	51.65	BC-12	CLEARWATER AREA	CLEARWATER	VSBC12V	2	3	1994	14.5	1940	12.2	1976	-13.3	1962	-7.8	1917	-25.0	1916	-10.6	1994	2.5	1992	2.0	14.5	1994	12.5	2010	12.2	1926	12.2	1940	11	2005	2022-02-02T12:54:39Z	-13.3	1976	-7.8	1962	-7.2	1960	-7	1989	-5.5	1991	2.5	1994	2	1992	1.7
-120.03	51.65	BC-12	CLEARWATER AREA	CLEARWATER	VSBC12V	3	3	1987	12.0	1950	11.1	1955	-17.8	1951	-4.4	1976	-27.8	1932	-22.8	1950	4.4	1931	2.2	12	1987	11.5	2010	11.1	1950	10.3	2016	10	2017	2022-02-02T12:54:39Z	-17.8	1955	-12.2	1976	-8.3	1962	-4.4	1951	-4.4	1960	4.4	1950	2.2	1931	1.5
-120.03	51.65	BC-12	CLEARWATER AREA	CLEARWATER	VSBC12V	4	3	1937	15.6	1924	8.9	1955	-12.8	1939	-7.2	1955	-31.7	1945	-16.7	1987	8.0	1948	3.9	15.6	1937	14.5	1987	13	1992	12.8	2016	12	1994	2022-02-02T12:54:39Z	-12.8	1955	-7.8	1962	-7.2	1939	-6.1	1976	-5	1995	8	1987	3.9	1948	2.5
-120.03	51.65	BC-12	CLEARWATER AREA	CLEARWATER	VSBC12V	5	3	2016	16.9	1987	14.0	1951	-13.9	1918	-4.4	1939	-26.1	1918	-16.7	1987	7.5	1937	3.9	16.9	2016	15.8	2021	14	1987	13.9	1937	12.8	1924	2022-02-02T12:54:39Z	-13.9	1951	-7.8	1955	-6.5	2002	-5	1995	-4.4	1918	7.5	1987	4.3	2016	3.9
-120.03	51.65	BC-12	CLEARWATER AREA	CLEARWATER	VSBC12V	6	3	2005	13.0	1941	12.8	1951	-12.8	1918	-5.0	1943	-23.9	1919	-19.4	1992	3.0	1987	2.0	13	2005	12.8	1941	11.9	2016	11.5	2021	11	1987	2022-02-02T12:54:39Z	-12.8	1951	-8	2003	-6.5	2002	-5	1918	-2.8	1920	3	1992	2	1987	1
-120.03	51.65	BC-12	CLEARWATER AREA	CLEARWATER	VSBC12V	7	3	2005	15.0	1942	13.3	1951	-10.0	1944	-1.1	1951	-27.2	1932	-18.3	1978	3.5	1971	1.1	15	2005	13.3	1942	12.8	1941	12.8	2015	11.5	1987	2022-02-02T12:54:39Z	-10	1951	-8	2002	-8	2003	-1.1	1944	-1.1	1974	3.5	1978	1.5	1986	1.5
-120.03	51.65	BC-12	CLEARWATER AREA	CLEARWATER	VSBC12V	8	3	1921	13.3	1915	12.2	2003	-9.0	2002	-8.0	1951	-18.9	1919	-16.7	1941	2.2	1920	0.0	13.3	1921	12.2	1915	12.2	1937	11.7	1924	11	1987	2022-02-02T12:54:39Z	-9	2003	-8	2002	-7.8	1951	-2.5	2009	1.1	1943	2.2	1941	1.7	1961	1.1
-120.03	51.65	BC-12	CLEARWATER AREA	CLEARWATER	VSBC12V	9	3	2005	16.0	1944	15.6	2009	-12.0	1951	-10.0	1951	-21.7	1943	-19.4	1983	6.5	1937	2.2	16	2005	15.6	1944	15.5	1983	14	2012	13.5	1981	2022-02-02T12:54:39Z	-12	2009	-10	1951	-8	2003	-2.5	2002	-0.6	1962	6.5	1983	2.2	1929	2.2
-120.03	51.65	BC-12	CLEARWATER AREA	CLEARWATER	VSBC12V	10	3	2015	14.2	1930	13.9	2009	-10.0	1956	-10.0	1951	-25.6	1948	-21.1	1927	3.3	1922	0.6	14.2	2015	13.9	1916	13.9	1930	13.5	1989	13.4	2016	2022-02-02T12:54:39Z	-10	1956	-10	2009	-6.1	1951	-1.7	1931	-1.3	2017	3.3	1927	2.8	1974	2.8
-120.03	51.65	BC-12	CLEARWATER AREA	CLEARWATER	VSBC12V	11	3	2015	16.9	1941	15.0	2009	-4.5	1956	-2.2	1951	-27.8	1917	-18.3	1989	3.5	1984	2.0	16.9	2015	15	1930	15	1941	14	1992	13.5	1995	2022-02-02T12:54:39Z	-4.5	2009	-2.2	1921	-2.2	1931	-2.2	1956	-1.4	2017	3.5	1989	2	1984	1.7
-120.03	51.65	BC-12	CLEARWATER AREA	CLEARWATER	VSBC12V	12	3	1937	16.7	1934	16.1	1956	-5.6	1919	0.0	2009	-22.0	1956	-17.2	1940	3.3	1927	2.2	16.7	1937	16.1	1934	16.1	1941	15.5	1992	15.5	2015	2022-02-02T12:54:39Z	-5.6	1956	0	1919	0	1967	0	2009	1.7	1975	3.3	1940	2.8	1968	2.2
-120.03	51.65	BC-12	CLEARWATER AREA	CLEARWATER	VSBC12V	13	3	2015	17.8	1992	17.0	2020	0.0	1967	0.0	1918	-15.6	1917	-2.8	1914	7.2			17.8	2015	17	1992	16	2003	15.6	1938	14.4	1937	2022-02-02T12:54:39Z	0	1919	0	1967	0	2020	1	1997	1.7	1925	7.2	1914	4	1998	3.5
-120.03	51.65	BC-12	CLEARWATER AREA	CLEARWATER	VSBC12V	14	3	2015	15.9	1992	15.0	1922	-2.8	1921	1.1	1955	-16.7	1949	-13.9	2015	4.8	1998	4.0	15.9	2015	15	1926	15	1929	15	1992	14	2004	2022-02-02T12:54:39Z	-2.8	1922	-2.1	2020	0	1939	0	1955	0	1967	4.8	2015	4	1998	3.3
-120.03	51.65	BC-12	CLEARWATER AREA	CLEARWATER	VSBC12V	15	3	1926	17.2	1915	14.4	1943	-2.8	1921	-2.2	1955	-17.8	1943	-16.7	1961	4.4	1918	3.3	17.2	1926	17	1992	16.1	1941	15	1931	15	2010	2022-02-02T12:54:39Z	-2.8	1943	-2.2	1921	-2	1993	-1	1997	1.1	1919	4.4	1961	3.3	1918	3
-120.03	51.65	BC-12	CLEARWATER AREA	CLEARWATER	VSBC12V	16	3	1941	16.7	1916	15.6	2002	-5.0	1943	-1.1	1943	-23.9	1917	-16.7	2010	6.0	1973	3.9	16.7	1941	16	2010	15.6	1916	14.4	1973	13.9	1931	2022-02-02T12:54:39Z	-5	2002	-1.1	1943	1.5	1993	1.7	1965	2.2	1971	6	2010	3.9	1973	3.3
-120.03	51.65	BC-12	CLEARWATER AREA	CLEARWATER	VSBC12V	17	3	1915	18.3	1914	8.3	2002	-4.0	1965	-2.8	1943	-22.2	1917	-15.0	1992	4.0	1984	3.5	18.3	1915	16.7	1947	14.5	2019	13.9	1930	13.9	1932	2022-02-02T12:54:39Z	-4	2002	-2.8	1965	-1	1993	1.1	1943	2.5	2012	4	1992	3.5	1984	3.3
-120.03	51.65	BC-12	CLEARWATER AREA	CLEARWATER	VSBC12V	18	3	1930	17.8	1929	13.9	2002	-4.5	1965	-0.6	1965	-18.3	1943	-12.8	1931	5.0	1926	1.1	17.8	1930	16.1	1947	15.9	2019	15.6	2021	14.4	1934	2022-02-02T12:54:39Z	-4.5	2002	-0.6	1965	3.3	1943	3.3	1955	4.4	1944	5	1931	3.5	1992	3
-120.03	51.65	BC-12	CLEARWATER AREA	CLEARWATER	VSBC12V	19	3	1947	17.8	1930	17.8	2002	-3.5	1965	-0.6	1965	-18.9	1955	-10.6	1997	3.5	1945	3.3	17.8	1930	17.8	1947	17.4	2019	15.6	1914	15	1926	2022-02-02T12:54:39Z	-3.5	2002	-0.6	1965	2.2	1955	2.8	1958	2.8	1971	3.5	1997	3.3	1945	2.8
-120.03	51.65	BC-12	CLEARWATER AREA	CLEARWATER	VSBC12V	20	3	2019	19.4	1940	18.3	2002	-3.0	1965	1.1	2002	-18.5	1955	-16.1	1916	4.4	1915	-4.4	19.4	2019	18.3	1915	18.3	1928	18.3	1940	16.5	1986	2022-02-02T12:54:39Z	-3	2002	1.1	1965	1.7	1955	2.8	1962	3.3	1974	4.4	1916	3.5	2003	3.3
-120.03	51.65	BC-12	CLEARWATER AREA	CLEARWATER	VSBC12V	21	3	1963	19.4	1915	19.4	1955	0.6	1936	3.3	2002	-16.0	1952	-10.6	1963	6.1	1931	4.4	19.4	1915	19.4	1963	18.9	2019	17.8	1946	16.7	1940	2022-02-02T12:54:39Z	0.6	1955	2	2002	2.8	1971	3.3	1936	3.9	1962	6.1	1963	6	1998	4.5
-120.03	51.65	BC-12	CLEARWATER AREA	CLEARWATER	VSBC12V	22	3	2019	18.7	1968	17.8	1955	0.6	1952	2.2	1965	-12.2	1955	-10.0	1998	5.5	1993	4.5	18.7	2019	17.8	1968	17.5	2004	17.2	1926	16.7	1915	2022-02-02T12:54:39Z	0.6	1955	1.1	1971	2.2	1952	2.2	1964	2.2	1965	5.5	1998	4.5	1993	4.4
-120.03	51.65	BC-12	CLEARWATER AREA	CLEARWATER	VSBC12V	23	3	1915	18.9	1914	12.2	1955	-6.7	1936	2.8	1955	-23.9	1948	-10.6	1926	4.4	1923	0.0	18.9	1915	18.3	1940	17.5	2006	17	2019	16	1992	2022-02-02T12:54:39Z	-6.7	1955	-0.6	1965	0	1964	2.2	1975	2.5	1996	4.4	1926	4	1984	3.5
-120.03	51.65	BC-12	CLEARWATER AREA	CLEARWATER	VSBC12V	24	3	2010	18.0	2001	17.5	1955	-7.2	1942	1.1	1955	-21.1	1914	-11.1	1943	8.3	1940	8.3	18	2010	17.5	2001	17.2	1953	16.7	1940	16.7	1941	2022-02-02T12:54:39Z	-7.2	1955	0	1965	1.1	1942	2	1985	2.2	1944	8.3	1940	8.3	1943	5.6
-120.03	51.65	BC-12	CLEARWATER AREA	CLEARWATER	VSBC12V	25	3	1940	17.2	1937	14.4	1965	0.0	1955	0.6	1955	-24.4	1914	-17.8	1978	5.5	1963	2.8	17.2	1940	16.5	1992	16.5	1997	15.6	1941	15.6	1966	2022-02-02T12:54:39Z	0	1965	0.6	1955	1.1	1914	1.7	1944	2.8	1964	5.5	1978	4.4	2019	3
-120.03	51.65	BC-12	CLEARWATER AREA	CLEARWATER	VSBC12V	26	3	1941	20.0	1934	15.0	1914	-1.1			1965	-17.8	1955	-17.2	1960	4.4	1946	4.4	20	1941	17	1994	17	2012	16.7	1966	16	1992	2022-02-02T12:54:39Z	-1.1	1914	1.1	1965	1.7	1924	1.7	1944	2.2	1971	4.4	1940	4.4	1946	4.4
-120.03	51.65	BC-12	CLEARWATER AREA	CLEARWATER	VSBC12V	27	3	1941	20.6	1930	20.0	1965	-1.1	1954	-0.6	1965	-14.4	1922	-12.8	1986	7.0	1974	4.4	20.6	1941	20	1930	19	2015	17	1986	17	1994	2022-02-02T12:54:39Z	-1.1	1965	-0.6	1954	1.1	1936	3.3	1914	5	2008	7	1986	4.4	1974	3.5
-120.03	51.65	BC-12	CLEARWATER AREA	CLEARWATER	VSBC12V	28	3	1930	22.2	1915	15.6	1936	-2.8	1924	2.2	1954	-21.1	1936	-14.4	2015	6.7	1929	4.4	22.2	1930	19.5	1994	18.9	1941	18.3	1947	17.8	1942	2022-02-02T12:54:39Z	-2.8	1936	-0.6	1965	2.2	1924	2.8	1954	5	1920	6.7	2015	4.4	1929	4
-120.03	51.65	BC-12	CLEARWATER AREA	CLEARWATER	VSBC12V	29	3	1941	22.8	1919	20.0	1936	-3.3	1935	2.2	1936	-16.7	1924	-13.3	2010	6.0	1951	4.4	22.8	1941	22	2004	20	1919	19	1994	18.9	1918	2022-02-02T12:54:39Z	-3.3	1936	2.2	1924	2.2	1935	4.4	1943	4.4	1949	6	2010	4.4	1951	4
-120.03	51.65	BC-12	CLEARWATER AREA	CLEARWATER	VSBC12V	30	3	1941	21.7	1923	18.9	1936	0.6	1920	3.3	1936	-17.8	1935	-10.6	1915	5.6	1914	-1.1	21.7	1941	21.5	1994	20.7	2016	19	1995	19	2013	2022-02-02T12:54:39Z	0.6	1936	3.3	1920	4.4	1917	4.5	1985	4.5	1996	5.6	1915	5	2004	4.5
-120.03	51.65	BC-12	CLEARWATER AREA	CLEARWATER	VSBC12V	31	3	2016	22.5	1942	21.7	1936	2.2	1917	5.0	1936	-16.1	1917	-12.2	1961	4.4	1941	4.4	22.5	2016	21.7	1942	20.5	1991	20	1930	20	2013	2022-02-02T12:54:39Z	2.2	1936	4.3	2020	5	1917	5.5	1979	5.5	2008	4.4	1941	4.4	1961	4
-120.03	51.65	BC-12	CLEARWATER AREA	CLEARWATER	VSBC12V	1	4	1941	23.3	1930	19.4	2020	1.5	2018	2.3	1936	-14.4	1935	-12.2	1961	5.6	1915	4.4	23.3	1941	23.1	2016	21.5	1987	21	2013	20.5	1992	2022-02-02T12:54:39Z	1.5	2020	2.3	2018	2.8	1936	2.8	1954	3.9	1920	5.6	1961	5.5	1991	4.4
-120.03	51.65	BC-12	CLEARWATER AREA	CLEARWATER	VSBC12V	2	4	1992	24.0	1944	23.3	1954	-2.2	1920	-1.1	1936	-16.1	1913	-11.1	1915	7.2	1914	3.3	24	1992	23.3	1944	22	1987	20	1930	18.9	1951	2022-02-02T12:54:39Z	-2.2	1954	-1.1	1920	4.2	2020	4.4	1936	5	2007	7.2	1915	6.7	1943	5.6
-120.03	51.65	BC-12	CLEARWATER AREA	CLEARWATER	VSBC12V	3	4	1944	24.4	1925	21.1	1920	-1.7	1917	8.3	1936	-15.0	1920	-13.3	1914	7.2	1913	-1.7	24.4	1944	22.5	1987	21.1	1925	21.1	1962	21	2004	2022-02-02T12:54:39Z	-1.7	1920	1.7	1952	3.3	1948	3.9	2020	5	1954	7.2	1914	5.5	1992	5
-120.03	51.65	BC-12	CLEARWATER AREA	CLEARWATER	VSBC12V	4	4	1977	21.1	1966	20.6	1935	3.9	1929	5.6	1936	-13.9	1935	-8.3	1941	11.7	1914	5.6	21.1	1977	20.6	1919	20.6	1966	20	1944	19	2004	2022-02-02T12:54:39Z	3.9	1935	4.4	1954	5	1947	5.1	2020	5.6	1929	11.7	1941	8	1987	5.6
-120.03	51.65	BC-12	CLEARWATER AREA	CLEARWATER	VSBC12V	5	4	1976	22.2	1966	21.7	1929	3.3	1928	7.2	1935	-11.7	1921	-5.6	1931	7.8	1914	4.4	22.2	1976	21.7	1966	21	2004	20.6	1977	20.5	2006	2022-02-02T12:54:39Z	3.3	1929	5.6	1935	6	2003	6.3	2020	6.7	1948	7.8	1931	5	1970	5
-120.03	51.65	BC-12	CLEARWATER AREA	CLEARWATER	VSBC12V	6	4	1966	22.8	1934	22.8	1965	5.0	1935	6.7	1929	-12.2	1918	-8.9	2005	6.5	1987	5.5	22.8	1934	22.8	1966	22.5	2007	22.2	1977	21.7	1925	2022-02-02T12:54:39Z	5	1965	6	1989	6.7	1935	7.2	1920	7.2	1933	6.5	2005	5.5	1987	5
-120.03	51.65	BC-12	CLEARWATER AREA	CLEARWATER	VSBC12V	7	4	1977	25.6	1925	23.3	1952	5.0	1920	5.0	1921	-11.7	1913	-4.4	1930	7.2	1915	3.3	25.6	1977	24.5	2007	23.3	1925	23	1986	22.8	1960	2022-02-02T12:54:39Z	5	1920	5	1952	6.1	1927	6.7	1929	7	1991	7.2	1930	6.7	1931	5.5
-120.03	51.65	BC-12	CLEARWATER AREA	CLEARWATER	VSBC12V	8	4	1977	23.9	1960	22.2	1972	5.0	1958	7.8	1952	-7.8	1935	-7.8	1990	6.0	1938	5.6	23.9	1977	23.5	1986	22.2	1960	21.7	1926	20	1938	2022-02-02T12:54:39Z	5	1972	7.8	1958	8	2010	8.3	1929	8.3	1945	6	1990	5.6	1938	5
-120.03	51.65	BC-12	CLEARWATER AREA	CLEARWATER	VSBC12V	9	4	1926	22.8	1921	19.4	1981	5.5	1972	6.7	1945	-9.4	1933	-7.8	1960	7.8	1924	7.8	22.8	1926	21.7	1973	20	1935	20	1959	20	2004	2022-02-02T12:54:39Z	5.5	1981	6.7	1948	6.7	1972	7	1980	7	1990	7.8	1924	7.8	1960	5.6
-120.03	51.65	BC-12	CLEARWATER AREA	CLEARWATER	VSBC12V	10	4	1959	23.9	1926	23.3	1946	5.0	1945	8.3	1933	-9.4	1920	-6.7	1987	6.0	1966	5.0	23.9	1959	23.5	2012	23.3	1926	22.8	1921	22.8	1973	2022-02-02T12:54:39Z	5	1946	7.8	1948	8	1981	8	1983	8.3	1937	6	1987	5	1915	5
-120.03	51.65	BC-12	CLEARWATER AREA	CLEARWATER	VSBC12V	11	4	2004	25.0	1934	22.8	1966	2.2	1933	4.4	1992	-8.0	1927	-6.7	1913	6.1			25	2004	22.8	1934	22.2	1956	21.7	1943	21.1	1915	2022-02-02T12:54:39Z	2.2	1966	4.4	1933	6.1	1968	6.7	1948	7.2	1955	6.1	1913	5	1942	5
-120.03	51.65	BC-12	CLEARWATER AREA	CLEARWATER	VSBC12V	12	4	1934	26.1	1930	23.9	1955	4.4	1953	5.0	1968	-8.3	1953	-8.3	1914	9.4	1913	7.8	26.1	1934	25.6	1951	25.5	2004	25	1943	23.9	1930	2022-02-02T12:54:39Z	4.4	1955	5	1953	6	1981	6.1	1920	6.1	1966	9.4	1914	7.8	1913	7
-120.03	51.65	BC-12	CLEARWATER AREA	CLEARWATER	VSBC12V	13	4	1943	27.2	1926	23.3	1968	0.6	1966	5.6	1968	-8.3	1935	-7.8	1913	8.3			27.2	1943	25	1988	23.9	1956	23.3	1926	22.5	1989	2022-02-02T12:54:39Z	0.6	1968	5	2000	5.6	1966	6.1	1953	7.2	1961	8.3	1913	7.2	1940	6.7
-120.03	51.65	BC-12	CLEARWATER AREA	CLEARWATER	VSBC12V	14	4	1956	26.7	1926	23.9	2000	1.5	1976	3.9	1953	-8.9	1951	-6.1	1958	8.9	1932	7.2	26.7	1956	26	1988	24.4	1962	23.9	1913	23.9	1926	2022-02-02T12:54:39Z	1.5	2000	3.9	1976	4.4	1955	6.5	1979	7.8	1924	8.9	1958	8	1984	7.2
-120.03	51.65	BC-12	CLEARWATER AREA	CLEARWATER	VSBC12V	15	4	1984	27.0	1915	24.4	1976	4.4	1972	8.3	1924	-7.8	1919	-7.2	1984	7.0	1963	6.1	27	1984	25.5	1988	24.7	2021	24.4	1915	23.5	2010	2022-02-02T12:54:39Z	4.4	1976	8.3	1972	8.9	1933	8.9	1941	8.9	1955	7	1984	6.1	1963	5.6
-120.03	51.65	BC-12	CLEARWATER AREA	CLEARWATER	VSBC12V	16	4	1936	28.3	1915	26.1	1972	4.4	1955	8.3	1972	-6.1	1966	-5.6	1931	8.3	1914	3.9	28.3	1936	26.1	1915	26	2021	25.6	1926	25	1923	2022-02-02T12:54:39Z	4.4	1972	6.3	2018	8.3	1918	8.3	1955	8.3	1976	8.3	1931	8	1996	7.2
-120.03	51.65	BC-12	CLEARWATER AREA	CLEARWATER	VSBC12V	17	4	1936	29.4	1913	23.3	1924	8.3	1918	11.7	1968	-7.8	1945	-6.7	2001	7.5	1936	6.7	29.4	1936	26.4	2021	24.1	2016	24	1999	23.9	1939	2022-02-02T12:54:39Z	8.3	1924	8.8	2020	9.4	1950	9.4	1964	9.4	1977	7.5	2001	6.7	1919	6.7
-120.03	51.65	BC-12	CLEARWATER AREA	CLEARWATER	VSBC12V	18	4	1962	26.1	1934	24.4	1927	5.0	1922	7.8	1966	-6.7	1964	-6.1	1926	7.8	1923	4.4	26.1	1962	24.4	1934	24.3	2016	23.3	1915	23	1991	2022-02-02T12:54:39Z	5	1927	6.5	2008	7.5	1979	7.8	1922	8	1982	7.8	1926	7.5	1988	7.3
-120.03	51.65	BC-12	CLEARWATER AREA	CLEARWATER	VSBC12V	19	4	1934	29.4	1915	25.6	2008	-0.5	1927	6.1	1951	-11.1	1948	-6.7	1980	11.0	1947	9.4	29.4	1934	28	2016	25.6	1915	25	2010	24	1981	2022-02-02T12:54:39Z	-0.5	2008	6.1	1927	6.7	1924	7.5	1985	7.5	1986	11	1980	9.4	1947	7.5
-120.03	51.65	BC-12	CLEARWATER AREA	CLEARWATER	VSBC12V	20	4	1934	30.6	1933	26.1	2008	5.0	1976	8.9	1927	-9.4	1924	-5.6	1989	9.0	1969	7.8	30.6	1934	29.4	2016	28.9	1942	28.5	2010	26.5	2005	2022-02-02T12:54:39Z	5	2008	8.9	1923	8.9	1976	9	2011	9.9	2017	9	1989	8.5	1992	7.8
-120.03	51.65	BC-12	CLEARWATER AREA	CLEARWATER	VSBC12V	21	4	1934	31.1	1930	25.0	2008	3.0	1950	8.9	1951	-7.2	1938	-6.7	1994	9.0	1922	7.8	31.1	1934	27.8	1956	27.5	2005	27	2016	25.5	2015	2022-02-02T12:54:39Z	3	2008	8.9	1950	9	1978	9.5	2006	10	1920	9	1994	7.8	1922	7.2
-120.03	51.65	BC-12	CLEARWATER AREA	CLEARWATER	VSBC12V	22	4	1934	31.1	1926	23.9	1950	7.8	1924	8.9	1968	-6.7	1931	-5.6	1930	10.0	1927	6.1	31.1	1934	26.5	2005	24.4	1941	24.4	1948	23.9	1926	2022-02-02T12:54:39Z	7.8	1950	8	2008	8.5	2014	8.9	1924	9.5	1992	10	1930	8.5	2003	8.3
-120.03	51.65	BC-12	CLEARWATER AREA	CLEARWATER	VSBC12V	23	4	1934	31.7	1930	23.9	1985	7.5	1958	8.3	1924	-8.9	1918	-5.0	2016	9.2	1977	7.2	31.7	1934	28.9	1977	26	2005	24.4	1944	24	1980	2022-02-02T12:54:39Z	7.5	1985	8.3	1958	8.5	1984	8.9	1943	8.9	1954	9.2	2016	7.2	1977	6.7
-120.03	51.65	BC-12	CLEARWATER AREA	CLEARWATER	VSBC12V	24	4	1934	31.1	1926	26.7	2008	7.0	1970	8.3	1959	-8.9	1924	-6.1	2003	9.0	2001	8.0	31.1	1934	30.6	1977	27.5	2005	26.7	1926	25.5	1999	2022-02-02T12:54:39Z	7	2008	8.3	1937	8.3	1942	8.3	1970	8.5	1984	9	2003	8.5	2012	8
-120.03	51.65	BC-12	CLEARWATER AREA	CLEARWATER	VSBC12V	25	4	1977	32.8	1946	29.4	1954	2.8	1950	11.1	1920	-6.7	1918	-6.1	2012	9.0	1994	9.0	32.8	1977	29.4	1946	28.5	2005	28.3	1926	28.3	1934	2022-02-02T12:54:39Z	2.8	1954	8.9	1955	8.9	1970	9	1990	9	2003	9	1994	9	2012	8.9
-120.03	51.65	BC-12	CLEARWATER AREA	CLEARWATER	VSBC12V	26	4	1926	29.4	1924	26.1	1954	2.8	1948	8.9	1943	-6.1	1935	-6.1	1992	11.0	1932	8.3	29.4	1926	27	2004	27	2005	26.7	1941	26.7	1947	2022-02-02T12:54:39Z	2.8	1954	7	1985	8.3	1955	8.9	1948	10	1945	11	1992	10	2012	8.3
-120.03	51.65	BC-12	CLEARWATER AREA	CLEARWATER	VSBC12V	27	4	2018	28.0	1987	28.0	1954	6.1	1945	6.7	1913	-5.6			1992	11.5	1953	9.4	28	1987	28	2018	27.5	1980	26.1	1926	26	1979	2022-02-02T12:54:39Z	6.1	1954	6.7	1945	6.7	1962	7	1985	7.8	1948	11.5	1992	9.4	1953	8.3
-120.03	51.65	BC-12	CLEARWATER AREA	CLEARWATER	VSBC12V	28	4	1939	29.4	1931	27.2	1954	2.2	1948	8.9	1966	-5.6	1955	-5.6	1960	12.2	1949	10.0	29.4	1939	27.2	1931	25	1924	25	1941	25	1979	2022-02-02T12:54:39Z	2.2	1954	7.8	1962	8.9	1948	9	1986	10	1990	12.2	1960	10	1949	10
-120.03	51.65	BC-12	CLEARWATER AREA	CLEARWATER	VSBC12V	29	4	1957	29.4	1931	27.2	1954	3.9	1948	8.3	2005	-5.0	1955	-5.0	1960	10.0	1941	10.0	29.4	1957	27.2	1931	25.6	1922	25.6	1941	25	1918	2022-02-02T12:54:39Z	3.9	1954	7.2	1969	8.3	1948	10	1945	10	1953	10	1941	10	1960	9.5
-120.03	51.65	BC-12	CLEARWATER AREA	CLEARWATER	VSBC12V	30	4	1957	28.9	1931	28.9	1915	6.7	1913	12.2	1954	-8.9	1927	-6.1	1987	10.5	1960	10.0	28.9	1931	28.9	1957	27.5	1998	25.6	1922	25.5	2014	2022-02-02T12:54:39Z	6.7	1915	8.3	1948	8.9	1954	10	1923	10.6	1928	10.5	1987	10	1960	9.4
-120.03	51.65	BC-12	CLEARWATER AREA	CLEARWATER	VSBC12V	1	5	1980	29.0	1976	26.7	2011	8.0	1915	8.3	1954	-7.2	1935	-5.6	1936	10.0	1931	7.8	29	1980	28.5	1998	28	2004	27	2014	26.7	1957	2022-02-02T12:54:39Z	8	2011	8.3	1915	8.9	1956	10	1927	10	1949	10	1936	9.5	1987	8.9
-120.03	51.65	BC-12	CLEARWATER AREA	CLEARWATER	VSBC12V	2	5	1998	29.5	1945	29.4	1959	9.4	1934	11.1	1935	-5.6	1920	-3.3	1980	10.0	1970	9.4	29.5	1998	29.4	1945	29.3	2016	28.9	1937	28.9	1946	2022-02-02T12:54:39Z	9.4	1959	10.6	1964	11	1996	11	1999	11.1	1934	10	1980	9.4	1970	9
-120.03	51.65	BC-12	CLEARWATER AREA	CLEARWATER	VSBC12V	3	5	1937	29.4	1923	25.0	2014	6.5	1959	8.9	1925	-5.0	1919	-5.0	1976	8.9	1916	8.3	29.4	1937	28.5	2016	28.3	1945	28.3	1946	26.1	1966	2022-02-02T12:54:39Z	6.5	2014	8.9	1959	10	1982	10.6	1922	11	1995	8.9	1976	8.5	1979	8.3
-120.03	51.65	BC-12	CLEARWATER AREA	CLEARWATER	VSBC12V	4	5	1946	29.4	1944	28.3	1959	8.9	1952	9.4	1913	-6.1			2016	10.4	1979	9.5	29.4	1946	29	2013	28.3	1944	27.8	1951	27	1998	2022-02-02T12:54:39Z	8.9	1959	9.4	1952	9.4	1965	10	1939	10	1999	10.4	2016	9.5	1979	9
-120.03	51.65	BC-12	CLEARWATER AREA	CLEARWATER	VSBC12V	5	5	1966	31.1	1957	28.3	2002	10.5	1977	10.6	1919	-5.0	1913	-4.4	1951	11.7	1914	8.9	31.1	1966	31	1980	30	2013	29	1990	28.3	1957	2022-02-02T12:54:39Z	10.5	2002	10.6	1965	10.6	1977	11.1	1937	11.1	1962	11.7	1951	10.1	2017	10
-120.03	51.65	BC-12	CLEARWATER AREA	CLEARWATER	VSBC12V	6	5	1966	32.2	1953	28.9	2002	6.5	1996	8.0	1965	-4.4	1952	-3.9	1980	12.5	1966	10.6	32.2	1966	31.5	2013	29	1998	28.9	1953	28.5	1987	2022-02-02T12:54:39Z	6.5	2002	8	1996	9.4	1972	10.6	1929	11	2003	12.5	1980	11.5	1989	10.6
-120.03	51.65	BC-12	CLEARWATER AREA	CLEARWATER	VSBC12V	7	5	1987	31.0	1957	28.3	1996	5.0	1936	10.6	1962	-4.4	1935	-3.9	1954	10.0	1951	8.9	31	1987	30.8	2016	28.5	2013	28.3	1947	28.3	1957	2022-02-02T12:54:39Z	5	1996	10	1999	10.6	1936	11.1	1922	11.1	1967	10	1954	9.4	1966	8.9
-120.03	51.65	BC-12	CLEARWATER AREA	CLEARWATER	VSBC12V	8	5	1987	30.5	1949	29.4	1996	10.0	1991	11.0	1962	-3.3	1927	-2.8	1947	11.7	1940	9.4	30.5	1987	29.4	1949	29	2013	27.8	1969	27.5	1994	2022-02-02T12:54:39Z	10	1996	11	1991	11.1	1955	11.1	1963	11.5	1999	11.7	1947	9.4	1940	8.8
-120.03	51.65	BC-12	CLEARWATER AREA	CLEARWATER	VSBC12V	9	5	2013	30.0	1969	29.4	1991	10.5	1916	11.1	2006	-4.0	1922	-3.3	1924	10.0	1923	10.0	30	2013	29.4	1949	29.4	1969	27.2	1917	26.7	1915	2022-02-02T12:54:39Z	10.5	1991	11	1996	11.1	1916	11.7	1973	12.5	1999	10	1923	10	1924	9.4
-120.03	51.65	BC-12	CLEARWATER AREA	CLEARWATER	VSBC12V	10	5	2013	32.0	1949	29.4	1996	10.5	1959	10.6	1939	-5.0	1918	-3.3	1994	11.5	1987	11.0	32	2013	29.4	1949	29	2019	28.9	1969	28.3	1926	2022-02-02T12:54:39Z	10.5	1996	10.6	1959	11	1992	11.1	1935	11.5	1985	11.5	1994	11	1987	10
-120.03	51.65	BC-12	CLEARWATER AREA	CLEARWATER	VSBC12V	11	5	1993	33.0	1949	31.1	1955	10.0	1927	11.1	1916	-4.4	1915	2.2	1993	11.0	1987	10.0	33	1993	31.1	1949	30.6	1971	30	2019	29.4	1931	2022-02-02T12:54:39Z	10	1955	11	1984	11.1	1927	11.1	1964	11.5	1985	11	1993	10	1960	10
-120.03	51.65	BC-12	CLEARWATER AREA	CLEARWATER	VSBC12V	12	5	1993	35.0	1924	31.7	1974	11.7	1943	12.8	1959	-4.4	1916	-3.3	2013	14.0	1941	12.2	35	1993	31.7	1924	31	1988	30.6	1971	29.4	1926	2022-02-02T12:54:39Z	11.7	1974	12	2006	12.8	1919	12.8	1943	13.3	1954	14	2013	12.2	1941	11
-120.03	51.65	BC-12	CLEARWATER AREA	CLEARWATER	VSBC12V	13	5	1993	33.5	1924	33.3	1986	10.5	1943	10.6	1958	-3.9	1956	-1.7	1988	11.5	1941	11.1	33.5	1993	33.3	1924	31.1	1973	30.6	1939	29.5	2018	2022-02-02T12:54:39Z	10.5	1986	10.6	1943	11	1978	12.2	1960	12.2	1964	11.5	1988	11.1	1941	10.6
-120.03	51.65	BC-12	CLEARWATER AREA	CLEARWATER	VSBC12V	14	5	1973	33.3	1924	33.3	1966	9.4	1962	13.3	1964	-3.9	1938	-3.9	1956	12.2	1953	10.0	33.3	1924	33.3	1973	32.2	1939	32.1	2018	31.1	1934	2022-02-02T12:54:39Z	9.4	1966	12.2	1971	12.8	1974	13	1998	13.3	1942	12.2	1956	11.5	2005	10
-120.03	51.65	BC-12	CLEARWATER AREA	CLEARWATER	VSBC12V	15	5	1939	33.3	1925	30.0	2003	9.0	1917	10.6	1938	-5.0	1932	-3.9	2005	12.5	1927	11.1	33.3	1939	32.2	1973	31	2006	30.9	2018	30	1925	2022-02-02T12:54:39Z	9	2003	10.6	1917	11.1	1974	11.7	1971	12.2	1923	12.5	2005	11.1	1927	10.5
-120.03	51.65	BC-12	CLEARWATER AREA	CLEARWATER	VSBC12V	16	5	2006	34.0	1973	31.7	2003	9.5	1965	10.6	1943	-3.9	1938	-3.9	1939	11.7	1931	8.9	34	2006	31.7	1973	30.6	1925	30.5	2008	29.2	2021	2022-02-02T12:54:39Z	9.5	2003	10.6	1965	13.3	1913	13.5	2011	13.9	1966	11.7	1939	10	1988	10
-120.03	51.65	BC-12	CLEARWATER AREA	CLEARWATER	VSBC12V	17	5	2008	32.5	1925	32.2	2011	9.5	1960	10.6	1943	-2.8	1929	-2.8	1955	13.9	1916	10.6	32.5	2008	32.2	1925	30	2006	29.5	1985	29.4	1924	2022-02-02T12:54:39Z	9.5	2011	10.6	1960	11.1	1950	12	1983	12	1996	13.9	1955	11	2010	10.6
-120.03	51.65	BC-12	CLEARWATER AREA	CLEARWATER	VSBC12V	18	5	2006	31.5	1956	31.1	1975	9.4	1950	11.1	1970	-3.3	1966	-2.2	1955	12.8	1926	10.6	31.5	2006	31.1	1956	30.5	1993	29.5	1985	29.4	1958	2022-02-02T12:54:39Z	9.4	1975	10	1987	11.1	1927	11.1	1950	11.7	2021	12.8	1955	11.5	2010	10.6
-120.03	51.65	BC-12	CLEARWATER AREA	CLEARWATER	VSBC12V	19	5	1993	31.5	1956	31.1	1918	8.3	1915	15.0	1979	-3.5	1937	-3.3	1932	12.2	1915	10.0	31.5	1993	31.1	1956	30	2006	29.5	1991	29.4	1961	2022-02-02T12:54:39Z	8.3	1918	10.6	1975	12.2	1971	12.4	2021	12.8	1920	12.2	1932	11	1992	10.5
-120.03	51.65	BC-12	CLEARWATER AREA	CLEARWATER	VSBC12V	20	5	1928	32.2	1925	26.7	1918	10.0	1916	16.1	1975	-2.2	1931	-2.2	1956	13.9	1943	10.0	32.2	1928	30	1972	29.4	1935	29.4	1961	29.4	1963	2022-02-02T12:54:39Z	10	1918	10.6	1953	10.6	1960	12.2	1930	12.2	1944	13.9	1956	12	2008	11
-120.03	51.65	BC-12	CLEARWATER AREA	CLEARWATER	VSBC12V	21	5	1928	33.3	1919	31.1	1916	5.0	1915	16.1	2009	-1.5	2007	-1.5	1942	11.1	1935	10.0	33.3	1928	31.7	1958	31.1	1919	30.6	1963	30	2015	2022-02-02T12:54:39Z	5	1916	8.9	1960	10	1964	11.6	2016	12	2002	11.1	1942	10.6	1977	10
-120.03	51.65	BC-12	CLEARWATER AREA	CLEARWATER	VSBC12V	22	5	1940	32.2	1929	28.9	1960	8.9	1920	12.2	1941	-2.2	1927	-0.6	1988	14.0	1928	13.3	32.2	1940	31.7	1958	31.4	2015	31.1	1963	31	2018	2022-02-02T12:54:39Z	8.9	1960	10.5	2004	11	1978	11	2002	12	2016	14	1988	13.3	1928	12.8
-120.03	51.65	BC-12	CLEARWATER AREA	CLEARWATER	VSBC12V	23	5	2018	32.7	1958	32.2	1964	9.4	1918	10.0	1964	-1.1	1960	-1.1	1979	14.0	1929	11.7	32.7	2018	32.2	1941	32.2	1958	31.7	1940	31.1	1969	2022-02-02T12:54:39Z	9.4	1964	10	1918	10	1975	11.5	2013	12.2	1968	14	1979	11.7	1929	11.1
-120.03	51.65	BC-12	CLEARWATER AREA	CLEARWATER	VSBC12V	24	5	1934	32.2	1928	31.7	1964	11.1	1920	11.1	1950	-1.7	1920	-1.1	1981	15.0	1954	12.8	32.2	1934	32	1999	31.7	1928	31.7	1958	30.3	2018	2022-02-02T12:54:39Z	11.1	1920	11.1	1964	11.5	1991	12.2	1975	12.8	1917	15	1981	12.8	1954	12.5
-120.03	51.65	BC-12	CLEARWATER AREA	CLEARWATER	VSBC12V	25	5	1928	32.2	1916	25.6	1930	10.0	1921	14.4	1920	-3.9	1918	-3.3	1934	15.0	1928	11.7	32.2	1928	31.1	1958	31	1992	30.6	1947	30	1936	2022-02-02T12:54:39Z	10	1930	10.6	1973	12.8	1940	13	1990	13	1991	15	1934	13.9	1957	13
-120.03	51.65	BC-12	CLEARWATER AREA	CLEARWATER	VSBC12V	26	5	1936	33.3	1928	30.6	1926	12.2	1921	17.2	1935	-1.7	1932	-1.7	1979	13.5	1956	11.7	33.3	1936	32	1986	30.6	1928	30.6	1948	30.6	1958	2022-02-02T12:54:39Z	12.2	1926	13.3	1927	13.9	1954	13.9	1955	14	1984	13.5	1979	13	1992	11.7
-120.03	51.65	BC-12	CLEARWATER AREA	CLEARWATER	VSBC12V	27	5	1958	32.2	1936	31.7	2011	12.0	1939	12.8	1930	-2.8	1921	-2.8	1936	14.4	1928	12.2	32.2	1958	31.7	1936	31.1	1948	30.7	2017	30.5	2005	2022-02-02T12:54:39Z	12	2011	12.8	1939	13.9	1942	13.9	2016	14	1979	14.4	1936	13	1986	12.2
-120.03	51.65	BC-12	CLEARWATER AREA	CLEARWATER	VSBC12V	28	5	2005	34.0	1983	33.5	1951	12.8	1920	12.8	1920	-3.3	1914	1.7	1944	12.2	1939	11.7	34	2005	33.5	1983	32.4	2019	32.2	1934	32.2	2017	2022-02-02T12:54:39Z	12.8	1920	12.8	1951	13.9	1976	14	1988	14	2016	12.2	1944	12	2002	12
-120.03	51.65	BC-12	CLEARWATER AREA	CLEARWATER	VSBC12V	29	5	1983	36.5	1972	32.2	1919	12.2	1915	15.6	1937	-2.2	1920	-1.7	2015	13.2	1936	12.8	36.5	1983	35.5	2005	33.5	1986	32.6	2017	32.3	2019	2022-02-02T12:54:39Z	12.2	1919	12.8	1950	12.8	1951	13.3	1943	14.4	1955	13.2	2015	12.8	1936	12.2
-120.03	51.65	BC-12	CLEARWATER AREA	CLEARWATER	VSBC12V	30	5	1936	37.8	1922	31.1	1923	9.4	1919	17.8	1937	-2.2	1920	-2.2	1973	13.3	1960	12.8	37.8	1936	34	1983	33.5	1986	31.8	2019	31.5	2005	2022-02-02T12:54:39Z	9.4	1923	10.5	1996	12.2	1955	14.4	1967	15	1965	13.3	1973	12.8	1960	12.5
-120.03	51.65	BC-12	CLEARWATER AREA	CLEARWATER	VSBC12V	31	5	1986	34.5	1936	33.9	1984	11.5	1976	11.7	1951	-2.2	1933	-1.1	2017	14.0	1997	12.5	34.5	1986	33.9	1936	32.5	1983	31	2007	30.1	2019	2022-02-02T12:54:39Z	11.5	1984	11.7	1976	12.8	1916	12.8	1943	13.5	2013	14	2017	12.5	1997	12.2
-120.03	51.65	BC-12	CLEARWATER AREA	CLEARWATER	VSBC12V	1	6	1961	32.2	1937	32.2	1999	11.5	1988	12.5	1933	-3.3	1919	-2.2	2001	14.5	1957	12.8	32.2	1922	32.2	1937	32.2	1961	31.7	1914	31.7	1970	2022-02-02T12:54:39Z	11.5	1999	12.5	1988	12.8	1918	14	2005	15	1958	14.5	2001	12.8	1957	12.5
-120.03	51.65	BC-12	CLEARWATER AREA	CLEARWATER	VSBC12V	2	6	1970	34.4	1961	33.9	1917	10.6	1916	16.7	1939	-1.1	1933	0.0	2006	13.5	1914	13.3	34.4	1970	33.9	1961	33.8	2021	33.5	1978	33	2007	2022-02-02T12:54:39Z	10.6	1917	12.2	1976	12.4	2020	14.4	1960	15.5	2001	13.5	2006	13.3	1914	12.8
-120.03	51.65	BC-12	CLEARWATER AREA	CLEARWATER	VSBC12V	3	6	1970	35.6	1961	34.4	1991	13.0	1981	15.0	1918	-1.7	1915	2.2	2019	14.7	1996	13.0	35.6	1970	35	2007	34.4	1961	33	1978	31.7	1969	2022-02-02T12:54:39Z	13	1991	15	1916	15	1962	15	1981	15.2	2015	14.7	2019	13.3	2021	13
-120.03	51.65	BC-12	CLEARWATER AREA	CLEARWATER	VSBC12V	4	6	1978	33.0	1969	32.2	1980	12.0	1962	13.3	1960	-0.6	1931	0.0	2007	17.5	1969	13.3	33	1978	32.5	2009	32.2	1969	31.5	1989	31.1	1961	2022-02-02T12:54:39Z	12	1980	12.5	1990	13.3	1928	13.3	1962	14.4	1954	17.5	2007	13.3	1964	13.3
-120.03	51.65	BC-12	CLEARWATER AREA	CLEARWATER	VSBC12V	5	6	2016	33.4	1969	32.2	1956	12.2	1954	12.8	2014	0.5	1968	0.6	1987	14.0	1972	13.3	33.4	2016	32.2	1969	31.7	1957	31.5	1978	31	1989	2022-02-02T12:54:39Z	12.2	1956	12.8	1954	14	1985	14.4	1924	14.4	1962	14	1987	13.3	1972	12.5
-120.03	51.65	BC-12	CLEARWATER AREA	CLEARWATER	VSBC12V	6	6	2016	33.3	1970	33.3	1954	10.6	1914	14.4	1932	-0.6	1919	2.2	1961	14.4	1921	13.9	33.3	1970	33.3	2016	32.2	1929	31.7	1937	31.7	1958	2022-02-02T12:54:39Z	10.6	1954	11.5	2012	12.5	1999	14.4	1914	14.5	1982	14.4	1961	13.9	1921	13.9
-120.03	51.65	BC-12	CLEARWATER AREA	CLEARWATER	VSBC12V	7	6	1977	33.9	1948	32.8	2002	12.0	1944	12.8	1982	0.0	1965	0.0	1972	13.3	1921	12.8	33.9	1977	33	2017	32.8	1948	32.5	2003	32.2	2016	2022-02-02T12:54:39Z	12	2002	12.8	1944	14	1985	14	1999	14.3	2021	13.3	1972	12.8	1913	12.8
-120.03	51.65	BC-12	CLEARWATER AREA	CLEARWATER	VSBC12V	8	6	1969	32.8	1965	31.1	1971	11.7	1938	12.8	1952	0.6	1932	1.1	1972	13.3	1957	12.2	32.8	1969	31.5	2015	31.1	1965	30.6	1931	30.6	1958	2022-02-02T12:54:39Z	11.7	1971	12.8	1938	13.9	1917	15.6	1933	15.6	1939	13.3	1972	13	2003	12.8
-120.03	51.65	BC-12	CLEARWATER AREA	CLEARWATER	VSBC12V	9	6	1969	34.4	1965	30.6	1978	12.5	1933	12.8	1915	0.6	1913	10.6	1987	14.5	1923	13.3	34.4	1969	30.6	1944	30.6	1958	30.6	1965	30	1918	2022-02-02T12:54:39Z	12.5	1978	12.8	1933	13.3	1971	13.3	1973	14.5	2010	14.5	1987	13.3	1923	12.8
-120.03	51.65	BC-12	CLEARWATER AREA	CLEARWATER	VSBC12V	10	6	1969	33.3	1955	33.3	1956	13.9	1952	13.9	1926	-0.6	1919	0.0	1918	15.6	1914	5.6	33.3	1944	33.3	1955	33.3	1969	32.2	1932	30.6	1964	2022-02-02T12:54:39Z	13.9	1952	13.9	1956	14	1990	14.4	1943	14.5	2017	15.6	1918	14.4	1972	13.5
-120.03	51.65	BC-12	CLEARWATER AREA	CLEARWATER	VSBC12V	11	6	1969	35.6	1941	32.2	1990	10.5	1972	11.1	1973	0.0	1916	0.0	1994	14.0	1963	12.2	35.6	1969	32.2	1932	32.2	1941	31.1	1955	31	1989	2022-02-02T12:54:39Z	10.5	1990	11.1	1972	13.3	1956	13.9	1976	14.5	2001	14	1994	12.5	1998	12.4
-120.03	51.65	BC-12	CLEARWATER AREA	CLEARWATER	VSBC12V	12	6	1932	33.3	1918	31.7	1972	10.6	1935	11.7	1919	-1.1	1917	3.9	1987	15.0	1964	13.9	33.3	1932	32.4	2019	32	1982	31.7	1918	31.5	1989	2022-02-02T12:54:39Z	10.6	1972	11.7	1935	12.2	1952	13	1990	13.9	1976	15	1987	13.9	1933	13.9
-120.03	51.65	BC-12	CLEARWATER AREA	CLEARWATER	VSBC12V	13	6	2002	32.0	1932	31.7	2020	12.8	1966	13.3	1968	1.1	1919	1.1	1987	15.5	1953	13.3	32	2002	31.7	1932	30.6	1918	30.6	1933	30	1950	2022-02-02T12:54:39Z	12.8	2020	13.3	1966	14.4	1923	14.4	1952	15	1979	15.5	1987	14.5	1989	14.1
-120.03	51.65	BC-12	CLEARWATER AREA	CLEARWATER	VSBC12V	14	6	1974	33.9	1933	33.3	1994	13.0	1991	14.5	1926	0.6	1913	2.2	1989	14.0	1970	12.8	33.9	1974	33.3	1933	33	2002	31	1987	30.6	1951	2022-02-02T12:54:39Z	13	1994	13.1	2020	14.5	1991	15	2012	15.6	1946	14	1989	13	2006	12.8
-120.03	51.65	BC-12	CLEARWATER AREA	CLEARWATER	VSBC12V	15	6	1999	33.0	1974	32.8	2014	14.0	1976	14.4	1949	1.7	1945	1.7	1980	18.0	1948	16.7	33	1999	32.8	1961	32.8	1974	32.2	1969	31.2	2019	2022-02-02T12:54:39Z	14	2014	14.4	1976	15	1991	15.6	1928	15.9	2017	18	1980	16.7	1948	15
-120.03	51.65	BC-12	CLEARWATER AREA	CLEARWATER	VSBC12V	16	6	1969	35.0	1961	32.8	1952	13.9	1913	16.1	1934	0.0	1913	0.6	1999	14.5	1967	13.9	35	1969	32.8	1961	32.2	1916	31.7	1963	31.1	1966	2022-02-02T12:54:39Z	13.9	1952	14.4	1954	14.5	1991	15.5	2001	16	1978	14.5	1999	13.9	1967	12.8
-120.03	51.65	BC-12	CLEARWATER AREA	CLEARWATER	VSBC12V	17	6	1961	35.6	1916	32.2	1930	14.4	1915	15.6	1949	0.0	1940	1.7	2015	14.6	1966	13.9	35.6	1961	35	1969	32.2	1916	32	1982	31.7	1977	2022-02-02T12:54:39Z	14.4	1930	15	1954	15.5	1996	15.6	1915	16.1	1933	14.6	2015	13.9	1966	13.2
-120.03	51.65	BC-12	CLEARWATER AREA	CLEARWATER	VSBC12V	18	6	1969	36.7	1961	33.9	1931	13.9	1929	16.7	1922	-0.6	1917	3.9	1988	14.0	1961	13.3	36.7	1969	34.3	2018	33.9	1961	33	1982	32.5	1985	2022-02-02T12:54:39Z	13.9	1931	14.4	1937	15	2006	15.5	2008	15.6	1955	14	1988	13.3	1961	13.2
-120.03	51.65	BC-12	CLEARWATER AREA	CLEARWATER	VSBC12V	19	6	2018	35.8	1919	34.4	1947	14.4	1916	15.0	1936	1.1	1933	1.7	1977	16.7	1956	14.4	35.8	2018	34.4	1919	33.9	1940	32.8	1974	31.7	1938	2022-02-02T12:54:39Z	14.4	1947	14.5	2013	15	1916	15	1986	15.6	1941	16.7	1977	14.4	1956	14
-120.03	51.65	BC-12	CLEARWATER AREA	CLEARWATER	VSBC12V	20	6	1970	36.7	1967	33.9	2019	12.6	1983	14.0	1935	1.1	1920	1.1	2020	15.4	1969	14.4	36.7	1970	36.1	2018	33.9	1967	33	1982	32.5	2004	2022-02-02T12:54:39Z	12.6	2019	14	1983	14.5	1979	14.5	1999	15	1981	15.4	2020	14.4	1922	14.4
-120.03	51.65	BC-12	CLEARWATER AREA	CLEARWATER	VSBC12V	21	6	2004	34.5	1973	33.9	1981	14.5	1969	16.1	1940	2.8	1929	3.3	2016	13.3	1948	13.3	34.5	2004	33.9	1938	33.9	1973	33.5	2021	33.3	1927	2022-02-02T12:54:39Z	14.5	1981	16	1987	16.1	1969	17.8	1953	17.8	1960	13.3	1920	13.3	1948	13.3
-120.03	51.65	BC-12	CLEARWATER AREA	CLEARWATER	VSBC12V	22	6	1938	37.2	1936	35.0	1950	14.4	1924	15.6	1965	-0.6	1951	1.1	1982	15.5	1927	15.0	37.2	1938	35	1936	34.4	1973	33.9	1958	33.6	2021	2022-02-02T12:54:39Z	14.4	1950	14.5	1981	15.5	1997	15.5	1999	15.6	1914	15.5	1982	15	1927	15
-120.03	51.65	BC-12	CLEARWATER AREA	CLEARWATER	VSBC12V	23	6	1958	35.0	1938	35.0	1943	12.2	1931	16.7	1920	0.0	1917	2.8	2012	16.0	1941	15.6	35	1936	35	1938	35	1958	34.5	2004	33.9	1970	2022-02-02T12:54:39Z	12.2	1943	14.5	1985	15	1993	15.6	1950	16	1997	16	2012	15.6	1941	14.5
-120.03	51.65	BC-12	CLEARWATER AREA	CLEARWATER	VSBC12V	24	6	1958	35.6	1925	32.8	1943	13.3	1942	16.1	1934	0.0	1919	0.6	1970	14.4	1944	13.9	35.6	1958	33	1992	33	2004	32.8	1925	31.8	2017	2022-02-02T12:54:39Z	13.3	1943	14	1999	15.6	1971	15.6	1976	16.1	1920	14.4	1970	13.9	1944	13.9
-120.03	51.65	BC-12	CLEARWATER AREA	CLEARWATER	VSBC12V	25	6	1925	37.8	1922	29.4	1976	12.2	1955	14.4	1934	0.0	1924	3.9	1970	14.4	1962	13.9	37.8	1925	35.8	2017	35.5	1992	34.4	2021	33.5	2006	2022-02-02T12:54:39Z	12.2	1976	14.4	1955	15	1949	16.1	1933	16.1	1960	14.4	1970	13.9	1962	13.5
-120.03	51.65	BC-12	CLEARWATER AREA	CLEARWATER	VSBC12V	26	6	2021	40.0	1925	37.8	1915	12.8	1914	22.8	1951	0.6	1935	2.8	2021	16.9	2017	16.9	40	2021	37.8	1925	35.5	2006	34.9	2017	34.5	1992	2022-02-02T12:54:39Z	12.8	1915	15	1959	15.6	1963	15.6	1969	16.7	1933	16.9	2017	16.9	2021	15.5
-120.03	51.65	BC-12	CLEARWATER AREA	CLEARWATER	VSBC12V	27	6	2021	42.3	2015	36.9	1962	12.8	1946	13.3	1951	1.1	1940	1.7	2021	17.1	1992	16.0	42.3	2021	36.9	2015	36	2006	35	1925	35	2008	2022-02-02T12:54:39Z	12.8	1962	13.3	1946	15	1915	15.6	1972	16	1989	17.1	2021	16	1992	15
-120.03	51.65	BC-12	CLEARWATER AREA	CLEARWATER	VSBC12V	28	6	2021	43.7	2015	38.3	1936	13.3	1919	16.7	1963	1.7	1951	4.4	2021	16.9	1992	15.5	43.7	2021	38.3	2015	37	2008	36.7	1937	33.5	1978	2022-02-02T12:54:39Z	13.3	1936	14.4	1975	14.5	1999	15.5	1989	15.6	1949	16.9	2021	15.5	1992	15
-120.03	51.65	BC-12	CLEARWATER AREA	CLEARWATER	VSBC12V	29	6	2021	44.7	2008	36.5	1917	12.8	1916	20.6	1966	1.1	1918	1.1	2021	19.3	2015	16.2	44.7	2021	36.5	2008	35	1939	34.7	2016	34	1987	2022-02-02T12:54:39Z	12.8	1917	13.5	1988	13.9	1936	14	1984	15.6	1919	19.3	2021	16.2	2015	15.6
-120.03	51.65	BC-12	CLEARWATER AREA	CLEARWATER	VSBC12V	30	6	2021	44.9	1924	36.7	1917	7.2	1913	20.0	1968	1.7	1945	1.7	2021	18.7	2008	16.0	44.9	2021	36.7	1924	35.1	2017	35	2008	34	1987	2022-02-02T12:54:39Z	7.2	1917	14.4	1935	15	2011	15.6	1936	15.6	1973	18.7	2021	16	2008	15.6
-120.03	51.65	BC-12	CLEARWATER AREA	CLEARWATER	VSBC12V	1	7	1924	38.3	1923	34.4	1976	12.2	1921	12.8	2009	2.0	1966	2.2	2021	18.8	2008	16.0	38.3	1924	36.9	2021	36.1	1940	35.6	1942	34.4	1923	2022-02-02T12:54:39Z	12.2	1976	12.8	1921	13.3	1935	14	2020	15.5	1979	18.8	2021	16	1995	16
-120.03	51.65	BC-12	CLEARWATER AREA	CLEARWATER	VSBC12V	2	7	1924	38.3	1922	35.0	1971	14.4	1954	15.0	1974	1.7	1913	2.8	2021	19.1	1995	16.0	38.3	1924	36	2013	35.6	1942	35.5	2006	35	1922	2022-02-02T12:54:39Z	14.4	1971	14.6	2018	15	1954	15	1990	16	1999	19.1	2021	16	1995	15
-120.03	51.65	BC-12	CLEARWATER AREA	CLEARWATER	VSBC12V	3	7	2006	37.0	1967	35.0	1977	13.9	1939	16.1	1921	1.7	1920	6.1	2013	16.0	1927	15.6	37	2006	35	1926	35	1942	35	1967	34.4	1968	2022-02-02T12:54:39Z	13.9	1977	15.5	1986	15.5	1999	16.1	1939	16.5	2012	16	2013	15.6	1927	15
-120.03	51.65	BC-12	CLEARWATER AREA	CLEARWATER	VSBC12V	4	7	1926	37.8	1924	35.6	1982	15.0	1980	15.0	1940	2.8	1918	3.3	2021	17.1	1998	15.5	37.8	1926	37.2	1942	36	2001	35.6	1924	35.6	1975	2022-02-02T12:54:39Z	15	1980	15	1982	16.1	1932	17.5	2002	17.8	1977	17.1	2021	15.5	1998	14
-120.03	51.65	BC-12	CLEARWATER AREA	CLEARWATER	VSBC12V	5	7	1926	40.0	1924	32.8	1987	14.0	1971	14.4	1925	1.7	1920	2.2	1985	15.5	1942	13.3	40	1926	37	2007	36.7	1975	34.4	2017	33.9	1960	2022-02-02T12:54:39Z	14	1987	14.4	1971	14.5	1982	16.7	1969	17	1980	15.5	1985	14.9	2021	14
-120.03	51.65	BC-12	CLEARWATER AREA	CLEARWATER	VSBC12V	6	7	2017	36.9	1975	35.6	1973	15.0	1971	15.6	1952	2.2	1932	3.3	2018	15.4	2004	14.5	36.9	2017	35.6	1975	34.4	1960	34.1	2015	33.9	1968	2022-02-02T12:54:39Z	15	1973	15.6	1971	16	1990	17	1984	17.2	1919	15.4	2018	14.5	1990	14.5
-120.03	51.65	BC-12	CLEARWATER AREA	CLEARWATER	VSBC12V	7	7	2017	37.7	1970	36.1	1999	14.5	1948	15.0	1929	3.9	1917	3.9	1941	15.6	1926	15.0	37.7	2017	36.1	1970	35.3	2015	33.9	1920	32.8	1918	2022-02-02T12:54:39Z	14.5	1999	15	1948	16.5	1981	17.2	1951	17.2	1955	15.6	1941	15	1926	14.5
-120.03	51.65	BC-12	CLEARWATER AREA	CLEARWATER	VSBC12V	8	7	2015	38.1	1964	36.7	2011	16.5	1957	17.2	1939	3.3	1922	3.3	1975	16.1	1947	14.4	38.1	2015	36.7	1964	36.1	1918	35	1931	35	1968	2022-02-02T12:54:39Z	16.5	2011	17.2	1935	17.2	1957	17.5	1987	18	1997	16.1	1975	14.6	2016	14.5
-120.03	51.65	BC-12	CLEARWATER AREA	CLEARWATER	VSBC12V	9	7	2015	38.2	1930	37.2	1972	15.6	1915	17.8	1932	0.6	1917	3.9	2006	16.0	1959	15.6	38.2	2015	37.2	1930	36.7	1926	35.5	1985	35	1975	2022-02-02T12:54:39Z	15.6	1972	16.7	1974	17.8	1915	18	2005	18.3	1943	16	2006	15.6	1925	15.6
-120.03	51.65	BC-12	CLEARWATER AREA	CLEARWATER	VSBC12V	10	7	1926	38.3	1919	32.2	1997	13.5	1929	16.1	1924	2.8	1922	3.3	1975	20.0	1930	12.8	38.3	1926	36.7	1975	36.5	2002	35	2001	33.7	2021	2022-02-02T12:54:39Z	13.5	1997	15.5	2008	16.1	1929	16.5	1978	17.8	1950	20	1975	15.4	2019	15.2
-120.03	51.65	BC-12	CLEARWATER AREA	CLEARWATER	VSBC12V	11	7	1926	38.3	1925	33.3	1997	12.0	1974	12.8	1931	1.7	1924	2.8	1998	16.0	1975	15.6	38.3	1926	37.5	2002	35.5	1990	35.5	2003	35	1930	2022-02-02T12:54:39Z	12	1997	12.8	1974	15	1915	15.6	1942	17.5	1988	16	1998	15.6	1975	14.4
-120.03	51.65	BC-12	CLEARWATER AREA	CLEARWATER	VSBC12V	12	7	1930	39.4	1926	39.4	1972	16.1	1969	16.7	1939	2.2	1929	2.8	1975	16.7	1953	13.9	39.4	1926	39.4	1930	37	2007	36	2014	35.6	1940	2022-02-02T12:54:39Z	16.1	1972	16.7	1948	16.7	1969	17.2	1974	17.8	1913	16.7	1975	16.5	1990	16
-120.03	51.65	BC-12	CLEARWATER AREA	CLEARWATER	VSBC12V	13	7	1930	38.9	1924	33.9	2010	16.0	1993	16.0	1934	1.1	1929	5.0	1953	16.1	1925	15.6	38.9	1930	38.5	2007	37.8	1961	35.5	2021	35	1935	2022-02-02T12:54:39Z	16	1993	16	2010	16.7	1915	16.7	1976	17.8	1913	16.1	1953	16	1989	15.6
-120.03	51.65	BC-12	CLEARWATER AREA	CLEARWATER	VSBC12V	14	7	1961	35.6	1941	35.6	1999	13.0	1983	16.0	1968	4.4	1959	4.4	1945	15.6	1942	13.9	35.6	1941	35.6	1961	35.5	2014	35	1923	35	1935	2022-02-02T12:54:39Z	13	1999	16	1983	16.5	1982	16.7	1915	17.8	1963	15.6	1945	15	2002	13.9
-120.03	51.65	BC-12	CLEARWATER AREA	CLEARWATER	VSBC12V	15	7	1941	40.0	1919	37.8	1915	15.0	1913	18.9	1914	2.8	1913	5.6	2007	16.5	1998	15.0	40	1941	37.8	1919	36.5	2014	36.1	1918	35.6	1920	2022-02-02T12:54:39Z	15	1915	16.5	1988	16.7	1968	17	1980	17	1991	16.5	2007	15	1954	15
-120.03	51.65	BC-12	CLEARWATER AREA	CLEARWATER	VSBC12V	16	7	1941	41.1	1938	37.8	1942	15.6	1939	15.6	1936	2.2	1922	2.8	1940	17.2	1934	13.9	41.1	1941	37.8	1938	36.1	1920	35.6	1925	35.5	2014	2022-02-02T12:54:39Z	15.6	1939	15.6	1942	16.7	1924	17	1986	17.5	1980	17.2	1940	16.5	1998	14
-120.03	51.65	BC-12	CLEARWATER AREA	CLEARWATER	VSBC12V	17	7	1941	41.1	1918	38.3	1942	14.4	1924	18.9	1968	3.3	1932	4.4	1955	17.2	1941	15.6	41.1	1941	38.3	1918	37.1	2018	36.1	1920	35.6	1917	2022-02-02T12:54:39Z	14.4	1942	15	1946	15.6	1962	16.7	1957	18.9	1924	17.2	1955	15.6	1918	15.6
-120.03	51.65	BC-12	CLEARWATER AREA	CLEARWATER	VSBC12V	18	7	1979	36.0	1971	35.6	1962	12.2	1952	20.6	1925	2.2	1919	2.2	1941	18.3	1937	14.4	36	1979	35.6	1941	35.6	1958	35.6	1971	35	1917	2022-02-02T12:54:39Z	12.2	1962	14.5	2001	17.4	2019	18	1980	18.3	1977	18.3	1941	15	1982	15
-120.03	51.65	BC-12	CLEARWATER AREA	CLEARWATER	VSBC12V	19	7	1944	40.6	1920	37.2	1962	15.0	1949	15.6	1919	3.3	1916	5.6	1918	21.1	1913	10.6	40.6	1944	37.2	1920	37.2	1973	37	1979	35.6	1936	2022-02-02T12:54:39Z	15	1962	15.6	1949	17.2	1968	17.5	2019	18.9	1939	21.1	1918	17	1998	17
-120.03	51.65	BC-12	CLEARWATER AREA	CLEARWATER	VSBC12V	20	7	2008	39.0	1979	39.0	1952	17.8	1934	17.8	1925	1.7	1919	4.4	1944	18.9	1918	17.8	39	1979	39	2008	37.8	1931	36.7	1936	36	1985	2022-02-02T12:54:39Z	17.8	1916	17.8	1934	17.8	1952	18	1996	18.3	1954	18.9	1944	17.8	1918	15
-120.03	51.65	BC-12	CLEARWATER AREA	CLEARWATER	VSBC12V	21	7	1938	38.9	1913	36.1	1914	16.7	1913	36.1	1926	3.9	1923	5.0	1961	17.2	1944	15.6	38.9	1938	37	2006	36.1	1913	36	2003	35	1985	2022-02-02T12:54:39Z	16.7	1914	18.3	1954	18.5	1982	18.9	1976	19	1989	17.2	1961	16.7	1963	15.6
-120.03	51.65	BC-12	CLEARWATER AREA	CLEARWATER	VSBC12V	22	7	1938	38.3	1923	36.7	1982	15.0	1964	18.3	1946	2.8	1924	3.9	1961	16.7	1956	14.4	38.3	1938	38	2006	36.7	1923	36.5	2003	36.1	1935	2022-02-02T12:54:39Z	15	1982	18.3	1916	18.3	1964	18.5	1997	19.4	1922	16.7	1961	15	1992	15
-120.03	51.65	BC-12	CLEARWATER AREA	CLEARWATER	VSBC12V	23	7	2006	37.5	1994	36.5	1952	15.6	1948	16.1	1917	2.8	1914	7.2	2006	16.0	1995	15.0	37.5	2006	36.5	1994	36.1	1923	36	2003	35.6	1928	2022-02-02T12:54:39Z	15.6	1952	16.1	1948	18.9	1964	19.4	1973	19.5	1997	16	2006	15.3	2016	15
-120.03	51.65	BC-12	CLEARWATER AREA	CLEARWATER	VSBC12V	24	7	1923	37.2	1913	34.4	2014	15.0	1952	16.7	1918	1.1	1917	2.2	1944	16.7	1935	14.4	37.2	1923	37	1994	36.1	1933	35.5	2004	35	1927	2022-02-02T12:54:39Z	15	2014	16.7	1952	18.5	1997	18.9	1930	20	1916	16.7	1944	16	1994	16
-120.03	51.65	BC-12	CLEARWATER AREA	CLEARWATER	VSBC12V	25	7	2009	37.0	1928	36.1	1966	14.4	1949	17.2	1918	0.6	1915	6.7	1994	17.5	1991	15.5	37	2009	36.1	1928	36	1984	36	1994	35.6	1924	2022-02-02T12:54:39Z	14.4	1966	17.2	1949	18.3	1916	20	1936	20.5	1987	17.5	1994	16.3	2016	15.5
-120.03	51.65	BC-12	CLEARWATER AREA	CLEARWATER	VSBC12V	26	7	1928	37.8	1917	37.2	1914	16.7	1913	29.4	1932	1.7	1916	4.4	1984	17.5	1970	13.9	37.8	1928	37.2	1917	36.7	1924	36	1998	35.6	1934	2022-02-02T12:54:39Z	16.7	1914	17.2	1955	18.3	1949	19.5	1986	20	1947	17.5	1984	15	1995	14.3
-120.03	51.65	BC-12	CLEARWATER AREA	CLEARWATER	VSBC12V	27	7	1939	38.3	1928	36.7	1957	16.7	1948	16.7	1930	2.8	1914	3.3	1989	16.0	1978	16.0	38.3	1939	38	1998	37	2009	36.7	1928	36.1	1924	2022-02-02T12:54:39Z	16.7	1948	16.7	1957	17.2	1919	17.8	1955	18.9	1954	16	1978	16	1989	15.6
-120.03	51.65	BC-12	CLEARWATER AREA	CLEARWATER	VSBC12V	28	7	1998	38.5	1934	37.2	1955	16.7	1947	19.4	1956	2.2	1926	2.8	2009	17.0	1924	16.7	38.5	1998	37.2	1934	36.7	1928	36.5	1996	35.9	2018	2022-02-02T12:54:39Z	16.7	1955	18	1986	18.9	1957	19	2000	19.4	1947	17	2009	16.7	1924	15
-120.03	51.65	BC-12	CLEARWATER AREA	CLEARWATER	VSBC12V	29	7	2018	37.1	1960	36.7	1995	15.0	1986	16.5	1956	2.2	1914	2.8	1998	18.0	1996	17.0	37.1	2018	36.7	1960	36	2009	35	1920	35	1930	2022-02-02T12:54:39Z	15	1995	16.5	1986	16.7	1955	17.8	1976	19.4	1917	18	1998	17	1996	14.5
-120.03	51.65	BC-12	CLEARWATER AREA	CLEARWATER	VSBC12V	30	7	2018	38.4	2003	38.0	2006	14.0	1944	14.4	1933	2.8	1932	3.9	1998	16.0	1997	14.5	38.4	2018	38	2003	37.8	1929	37.2	1971	37	2009	2022-02-02T12:54:39Z	14	2006	14.4	1944	15.6	1937	18	2008	18.3	1955	16	1998	14.5	1997	14.4
-120.03	51.65	BC-12	CLEARWATER AREA	CLEARWATER	VSBC12V	31	7	1971	39.4	1965	35.6	1987	15.0	1964	16.7	1933	3.3	1932	3.9	1960	16.1	1942	13.9	39.4	1971	38	2003	36.5	2009	35.6	1925	35.6	1965	2022-02-02T12:54:39Z	15	1987	16.7	1937	16.7	1964	17.2	1955	19	2002	16.1	1960	16	1982	16
-120.03	51.65	BC-12	CLEARWATER AREA	CLEARWATER	VSBC12V	1	8	2009	37.0	1965	36.7	1987	16.5	1982	18.0	1929	2.2	1923	4.4	1971	18.3	1955	12.8	37	2009	36.7	1965	35.6	1974	35	1971	35	2003	2022-02-02T12:54:39Z	16.5	1987	18	1982	18.9	1940	18.9	1964	20	1935	18.3	1971	18	2020	17.4
-120.03	51.65	BC-12	CLEARWATER AREA	CLEARWATER	VSBC12V	2	8	2009	36.0	1974	35.6	1989	14.5	1980	16.0	1926	1.7	1923	2.2	2021	16.5	1976	15.6	36	2009	35.6	1974	35.1	2017	35	1965	35	2007	2022-02-02T12:54:39Z	14.5	1989	16	1980	17	1982	17	1996	18	2002	16.5	2021	15.6	1947	15.6
-120.03	51.65	BC-12	CLEARWATER AREA	CLEARWATER	VSBC12V	3	8	1974	36.7	1961	36.7	1956	12.2	1941	15.6	1946	2.8	1917	2.8	1976	16.7	1913	15.6	36.7	1961	36.7	1974	36.5	1978	36	1998	36	2009	2022-02-02T12:54:39Z	12.2	1956	15.6	1941	16.1	1975	18.3	1916	18.3	1934	16.7	1976	16.1	2020	15.6
-120.03	51.65	BC-12	CLEARWATER AREA	CLEARWATER	VSBC12V	4	8	1961	38.3	1939	34.4	1980	13.5	1935	15.6	1931	2.2	1918	3.3	1994	17.0	1960	15.6	38.3	1961	37.5	1998	36.1	1974	35.7	2021	35	1978	2022-02-02T12:54:39Z	13.5	1980	15.6	1935	16	1996	17.8	1923	17.8	1948	17	1994	16	2009	15.6
-120.03	51.65	BC-12	CLEARWATER AREA	CLEARWATER	VSBC12V	5	8	2021	36.1	1990	36.0	1969	12.8	1939	15.6	1959	2.2	1921	3.3	1961	18.9	1951	13.9	36.1	2021	36	1990	35.5	2012	35	1998	34.7	2017	2022-02-02T12:54:39Z	12.8	1969	15.6	1939	16	1982	16.7	1948	17	1980	18.9	1961	14.4	1973	14
-120.03	51.65	BC-12	CLEARWATER AREA	CLEARWATER	VSBC12V	6	8	1971	35.6	1945	35.6	1948	15.0	1946	17.2	1939	1.1	1923	3.9	2021	16.8	1976	15.6	35.6	1920	35.6	1930	35.6	1945	35.6	1971	35	2008	2022-02-02T12:54:39Z	15	1948	15.5	1995	17.2	1928	17.2	1946	17.8	1931	16.8	2021	15.6	1976	14.4
-120.03	51.65	BC-12	CLEARWATER AREA	CLEARWATER	VSBC12V	7	8	1981	38.0	1930	37.2	1995	16.0	1914	16.7	1939	0.6	1935	3.9	2012	17.5	2010	15.5	38	1981	37.2	1930	36.7	1932	35.6	1972	35.4	2019	2022-02-02T12:54:39Z	16	1995	16.7	1914	18.3	1938	18.9	1943	19.4	1949	17.5	2012	15.5	1991	15.5
-120.03	51.65	BC-12	CLEARWATER AREA	CLEARWATER	VSBC12V	8	8	1930	37.8	1920	33.9	1988	15.5	1918	16.7	1914	2.2	1913	11.1	1991	18.0	1953	15.6	37.8	1930	35.7	2017	35.1	2019	35	1981	35	2018	2022-02-02T12:54:39Z	15.5	1988	16	1994	16.7	1918	17.8	1913	18	1992	18	1991	15.6	1953	15
-120.03	51.65	BC-12	CLEARWATER AREA	CLEARWATER	VSBC12V	9	8	2018	38.0	1960	35.0	1923	13.9	1918	16.7	1926	2.8	1918	2.8	1930	17.8	1928	7.8	38	2018	35	1939	35	1960	34.5	1978	34.5	1981	2022-02-02T12:54:39Z	13.9	1923	16	2010	16.5	1985	16.7	1918	17.2	1944	17.8	1930	16	1983	15
-120.03	51.65	BC-12	CLEARWATER AREA	CLEARWATER	VSBC12V	10	8	1960	36.7	1939	36.7	1954	15.6	1937	17.2	1926	3.3	1919	3.3	2021	17.5	1983	15.0	36.7	1939	36.7	1960	36.6	2018	35.6	1928	35.6	1930	2022-02-02T12:54:39Z	15.6	1954	17.2	1937	17.2	1966	17.8	1947	18.3	1918	17.5	2021	15	1982	15
-120.03	51.65	BC-12	CLEARWATER AREA	CLEARWATER	VSBC12V	11	8	1971	36.7	1941	36.7	1932	15.6	1918	19.4	1916	2.2	1914	4.4	1983	15.0	1951	14.4	36.7	1941	36.7	1971	36.1	1960	35.6	1930	35.6	1939	2022-02-02T12:54:39Z	15.6	1932	16	2008	18	1983	18	1995	18.3	1944	15	1983	14.4	1951	14
-120.03	51.65	BC-12	CLEARWATER AREA	CLEARWATER	VSBC12V	12	8	1961	36.7	1929	35.0	1974	13.9	1932	15.0	1931	2.8	1916	2.8	1941	16.1	1913	15.0	36.7	1961	36.4	2015	36.1	1971	36.1	1973	35.5	2004	2022-02-02T12:54:39Z	13.9	1974	14.5	1995	15	1932	16	1982	17	1987	16.1	1941	15	1913	14.4
-120.03	51.65	BC-12	CLEARWATER AREA	CLEARWATER	VSBC12V	13	8	2004	37.0	1933	35.0	1991	16.0	1987	17.5	1942	3.3	1931	3.3	1963	14.4	1936	12.8	37	2004	36.9	2021	35	1920	35	1930	35	1933	2022-02-02T12:54:39Z	16	1991	17.5	1987	18	1984	18.3	1913	18.3	1949	14.4	1963	13.5	1990	13
-120.03	51.65	BC-12	CLEARWATER AREA	CLEARWATER	VSBC12V	14	8	2004	37.5	1961	36.1	1978	15.5	1976	15.6	1928	0.0	1927	5.6	2002	15.0	1983	15.0	37.5	2004	36.1	1961	35.5	1998	34.5	2001	34.5	2008	2022-02-02T12:54:39Z	15.5	1978	15.6	1937	15.6	1976	16.1	1966	16.5	2018	15	1961	15	1983	15
-120.03	51.65	BC-12	CLEARWATER AREA	CLEARWATER	VSBC12V	15	8	2008	36.0	2003	35.0	2009	15.0	1989	15.5	1928	1.1	1919	4.4	2013	17.0	1979	16.5	36	2008	35	1945	35	1967	35	2003	34.5	2001	2022-02-02T12:54:39Z	15	2009	15.5	1978	15.5	1989	15.6	1946	16	1995	17	2013	16.5	1979	16.3
-120.03	51.65	BC-12	CLEARWATER AREA	CLEARWATER	VSBC12V	16	8	1967	38.3	1933	36.7	1989	15.5	1976	15.6	1940	2.2	1937	2.8	2014	16.5	1956	15.6	38.3	1967	36.7	1933	36.5	2008	35.5	2004	35.5	2007	2022-02-02T12:54:39Z	15.5	1989	15.6	1976	16.1	1925	16.5	1995	17	1988	16.5	2014	15.6	1956	15.5
-120.03	51.65	BC-12	CLEARWATER AREA	CLEARWATER	VSBC12V	17	8	1967	37.8	1933	34.4	1935	13.3	1916	14.4	1946	1.7	1928	2.8	2020	15.3	1915	14.4	37.8	1967	36.5	2012	36.3	2020	34.4	1931	34.4	1933	2022-02-02T12:54:39Z	13.3	1935	13.9	1973	14.4	1916	15.6	1976	16	1980	15.3	2020	14.4	1915	14
-120.03	51.65	BC-12	CLEARWATER AREA	CLEARWATER	VSBC12V	18	8	1967	35.0	1923	34.4	1918	15.0	1913	17.8	1939	0.0	1934	1.7	2008	16.5	1931	13.9	35	1967	34.4	1923	34.4	1977	34	2012	33.5	2004	2022-02-02T12:54:39Z	15	1918	15.6	1954	15.6	1973	16	1978	16.7	1924	16.5	2008	13.9	1931	13.5
-120.03	51.65	BC-12	CLEARWATER AREA	CLEARWATER	VSBC12V	19	8	1967	35.6	1941	34.4	1976	13.9	1968	16.7	1973	-1.1	1916	0.6	2008	16.0	1926	15.0	35.6	1967	34.5	2004	34.5	2012	34.4	1941	34.4	1977	2022-02-02T12:54:39Z	13.9	1976	14.5	2007	16.7	1926	16.7	1968	17	1978	16	2008	15	1926	14.5
-120.03	51.65	BC-12	CLEARWATER AREA	CLEARWATER	VSBC12V	20	8	2009	37.0	1925	35.6	1968	16.7	1948	16.7	1945	1.1	1916	2.2	2012	15.5	1991	15.0	37	2009	35.6	1925	35	1941	34	2016	33.9	1940	2022-02-02T12:54:39Z	16.7	1948	16.7	1968	17	1985	17	2007	17.2	1926	15.5	2012	15	1981	15
-120.03	51.65	BC-12	CLEARWATER AREA	CLEARWATER	VSBC12V	21	8	1941	35.6	1915	32.2	1960	16.1	1924	16.1	1933	1.1	1917	1.7	2012	16.0	2009	15.5	35.6	1941	34.4	1961	34	1979	33.9	1958	33.9	1977	2022-02-02T12:54:39Z	16.1	1924	16.1	1960	16.7	1968	17.8	1976	18.9	1948	16	2012	15.5	1990	15.5
-120.03	51.65	BC-12	CLEARWATER AREA	CLEARWATER	VSBC12V	22	8	1970	33.9	1939	33.9	1925	10.6	1918	18.9	1914	1.7	1913	7.2	1977	15.6	1923	15.6	33.9	1939	33.9	1970	33.3	1961	33	2017	32.2	1933	2022-02-02T12:54:39Z	10.6	1925	15	1960	15.2	2021	15.6	1976	16	2004	15.6	1923	15.6	1977	15
-120.03	51.65	BC-12	CLEARWATER AREA	CLEARWATER	VSBC12V	23	8	1970	36.1	1958	34.4	1959	15.6	1954	15.6	1919	0.0	1917	4.4	1950	14.4	1913	14.4	36.1	1970	34.4	1958	34	2002	33.3	1931	32.8	1915	2022-02-02T12:54:39Z	15.6	1954	15.6	1959	16	2004	16.1	1948	16.2	2019	14.4	1913	14.4	1950	13
-120.03	51.65	BC-12	CLEARWATER AREA	CLEARWATER	VSBC12V	24	8	1958	34.4	1915	32.2	1993	15.5	1954	16.1	1992	-0.5	1938	1.7	1965	15.0	1950	14.4	34.4	1958	33	2002	32.2	1915	31.7	1916	31.7	1931	2022-02-02T12:54:39Z	15.5	1993	16.1	1954	16.7	1963	17.2	1921	17.2	1925	15	1965	14.4	1937	14.4
-120.03	51.65	BC-12	CLEARWATER AREA	CLEARWATER	VSBC12V	25	8	2010	33.0	1934	32.8	1976	13.3	1968	15.6	1967	0.6	1933	1.1	1981	19.0	1950	14.4	33	2010	32.8	1934	32.2	1916	31.1	1926	31.1	1958	2022-02-02T12:54:39Z	13.3	1976	13.8	2018	14	1990	15.6	1942	15.6	1968	19	1981	17	1999	14.5
-120.03	51.65	BC-12	CLEARWATER AREA	CLEARWATER	VSBC12V	26	8	1934	35.0	1924	31.7	1948	12.8	1942	15.6	1921	1.7	1917	1.7	1984	14.5	1956	14.4	35	1934	33.5	2006	31.7	1924	31.7	1967	31.7	1972	2022-02-02T12:54:39Z	12.8	1948	14	2018	15	1975	15.6	1942	15.6	1959	14.5	1984	14.4	1956	13
-120.03	51.65	BC-12	CLEARWATER AREA	CLEARWATER	VSBC12V	27	8	1972	33.3	1934	33.3	1968	12.2	1962	13.3	1928	0.6	1921	2.2	1950	13.3	1945	11.1	33.3	1934	33.3	1972	32.8	1932	32.7	2015	32.2	1916	2022-02-02T12:54:39Z	12.2	1968	13.3	1959	13.3	1962	15	1993	15.6	1925	13.3	1950	13	1982	12.2
-120.03	51.65	BC-12	CLEARWATER AREA	CLEARWATER	VSBC12V	28	8	2017	34.7	1929	34.4	1959	15.0	1920	16.1	1928	0.6	1921	2.2	1945	13.9	1932	13.9	34.7	2017	34.4	1929	34	2002	32.8	1916	32.8	1934	2022-02-02T12:54:39Z	15	1959	15.6	1970	16.1	1920	16.1	1966	16.5	1984	13.9	1932	13.9	1945	13.5
-120.03	51.65	BC-12	CLEARWATER AREA	CLEARWATER	VSBC12V	29	8	1915	35.6	1913	29.4	1920	11.7	1914	21.7	1932	-0.6	1914	0.6	1986	15.0	1983	13.5	35.6	1915	35.4	2017	33.9	1974	33.3	1967	33	1998	2022-02-02T12:54:39Z	11.7	1920	15.2	2018	15.6	1958	16	2010	16.7	1924	15	1986	14	1996	13.5
-120.03	51.65	BC-12	CLEARWATER AREA	CLEARWATER	VSBC12V	30	8	1967	35.6	1940	33.9	1927	14.4	1924	20.6	1914	-1.7	1913	5.0	1996	15.5	1991	14.5	35.6	1967	33.9	1940	33.6	2017	33.5	2007	33.3	1929	2022-02-02T12:54:39Z	14.4	1927	15	1999	16	1985	16.7	1960	17	1984	15.5	1996	14.5	1991	14
-120.03	51.65	BC-12	CLEARWATER AREA	CLEARWATER	VSBC12V	31	8	1967	35.6	1928	33.9	2010	13.0	1989	13.0	1930	-0.6	1914	0.0	1971	15.0	1926	13.9	35.6	1967	33.9	1928	32.2	1916	31.5	2009	31.1	1963	2022-02-02T12:54:39Z	13	1989	13	2010	14.4	1927	14.8	2021	15	1999	15	1971	14	1983	14
-120.03	51.65	BC-12	CLEARWATER AREA	CLEARWATER	VSBC12V	1	9	1928	33.3	1924	29.4	1980	13.0	1964	15.0	1917	-0.6	1914	0.6	1944	13.3	1939	12.2	33.3	1928	30.6	1974	30	1938	30	1946	30	1967	2022-02-02T12:54:39Z	13	1980	15	1964	15.6	1936	15.6	1960	16	2011	13.3	1944	13	1982	13
-120.03	51.65	BC-12	CLEARWATER AREA	CLEARWATER	VSBC12V	2	9	2017	33.1	1988	32.0	1981	11.0	1977	13.3	1984	1.0	1968	1.1	1963	14.4	1957	12.8	33.1	2017	32	1988	31.7	1938	31.5	1998	31.5	2003	2022-02-02T12:54:39Z	11	1981	13.3	1977	14.4	1913	14.5	1987	14.5	2015	14.4	1963	14	1979	13
-120.03	51.65	BC-12	CLEARWATER AREA	CLEARWATER	VSBC12V	3	9	1950	33.9	1938	32.2	1932	11.1	1921	16.7	1917	-2.2	1915	5.6	1982	15.5	1922	13.9	33.9	1950	32.5	1998	32.5	2003	32.2	1938	31	1988	2022-02-02T12:54:39Z	11.1	1932	11.7	1969	13.3	1954	13.7	2016	14	2004	15.5	1982	13.9	1922	13.9
-120.03	51.65	BC-12	CLEARWATER AREA	CLEARWATER	VSBC12V	4	9	2003	33.5	1934	33.3	1978	13.5	1969	15.0	1917	-2.2	1915	6.1	2013	14.5	1939	13.9	33.5	2003	33.3	1934	32.3	2017	32.2	1924	32	1988	2022-02-02T12:54:39Z	13.5	1978	14	1999	14.5	1985	15	1959	15	1969	14.5	2013	13.9	1939	12.8
-120.03	51.65	BC-12	CLEARWATER AREA	CLEARWATER	VSBC12V	5	9	1924	35.0	1918	28.9	1970	11.7	1969	13.3	1956	-1.7	1917	-0.6	1931	13.9	1924	12.8	35	1924	33.3	1934	32	2003	31.1	1967	31	1998	2022-02-02T12:54:39Z	11.7	1970	13.3	1948	13.3	1969	13.5	1978	13.9	1927	13.9	1931	13.3	1939	13.3
-120.03	51.65	BC-12	CLEARWATER AREA	CLEARWATER	VSBC12V	6	9	2003	33.5	1998	32.5	1985	10.0	1961	13.3	1939	-1.1	1929	-1.1	1957	15.6	1930	12.2	33.5	2003	32.5	1998	31.7	1932	31.1	1973	30.3	2019	2022-02-02T12:54:39Z	10	1985	12	2010	12.5	1992	13.3	1922	13.3	1961	15.6	1957	12.8	1967	12.8
-120.03	51.65	BC-12	CLEARWATER AREA	CLEARWATER	VSBC12V	7	9	1998	32.5	1924	32.2	1992	11.5	1985	12.0	1950	-1.7	1928	-1.1	2003	13.0	1963	12.8	32.5	1998	32.2	1924	31.1	1958	30	1923	29.4	1940	2022-02-02T12:54:39Z	11.5	1992	12	1985	12.8	1927	13	2000	14.4	1970	13	2003	12.8	1963	12.5
-120.03	51.65	BC-12	CLEARWATER AREA	CLEARWATER	VSBC12V	8	9	1963	32.2	1923	31.1	1922	11.1	1914	12.8	1928	-4.4	1920	0.0	1974	13.9	1963	13.9	32.2	1963	31.1	1923	30.6	1967	30.5	2011	30	1940	2022-02-02T12:54:39Z	11.1	1922	12.8	1914	13.3	1961	13.4	2015	13.5	1988	13.9	1963	13.9	1974	13.2
-120.03	51.65	BC-12	CLEARWATER AREA	CLEARWATER	VSBC12V	9	9	1940	31.7	1935	28.9	2005	11.0	1920	13.3	1928	-2.2	1916	-0.6	1958	15.6	1934	11.7	31.7	1940	29.4	1966	29	2011	29	2012	28.9	1935	2022-02-02T12:54:39Z	11	2005	13.3	1920	14.4	1972	14.5	2000	14.7	2014	15.6	1958	13.4	2019	12.2
-120.03	51.65	BC-12	CLEARWATER AREA	CLEARWATER	VSBC12V	10	9	1973	30.6	1940	30.6	1949	11.1	1920	13.3	1915	-2.2	1913	0.6	2019	12.5	1978	12.0	30.6	1940	30.6	1973	30	1932	29.5	2011	29.5	2020	2022-02-02T12:54:39Z	11.1	1949	11.5	1983	13.3	1920	13.9	1931	14	1984	12.5	2019	12	1978	11.7
-120.03	51.65	BC-12	CLEARWATER AREA	CLEARWATER	VSBC12V	11	9	1973	31.7	1940	31.1	1936	9.4	1920	10.0	1921	-5.0	1915	-3.9	1917	12.8	1914	7.2	31.7	1973	31.1	1940	30.8	2020	30	1944	29.5	2011	2022-02-02T12:54:39Z	9.4	1936	10	1920	10	1982	12.2	1970	13	1985	12.8	1917	12.2	1968	11.7
-120.03	51.65	BC-12	CLEARWATER AREA	CLEARWATER	VSBC12V	12	9	2015	29.9	1943	29.4	1936	9.4	1932	12.8	1970	-5.0	1921	-4.4	1953	13.9	1919	12.2	29.9	2015	29.4	1918	29.4	1940	29.4	1943	29	2013	2022-02-02T12:54:39Z	9.4	1936	12.8	1932	12.8	1954	13	1984	13	1997	13.9	1953	12.2	1919	11.5
-120.03	51.65	BC-12	CLEARWATER AREA	CLEARWATER	VSBC12V	13	9	2009	31.0	1929	30.6	1915	7.8	1914	16.1	1916	-4.4	1915	0.0	1940	15.0	1924	8.3	31	2009	30.6	1929	30.5	2013	30	1923	28.3	1959	2022-02-02T12:54:39Z	7.8	1915	8.9	1962	11.4	2018	11.7	1935	12.2	1936	15	1940	12.8	1963	12.2
-120.03	51.65	BC-12	CLEARWATER AREA	CLEARWATER	VSBC12V	14	9	2009	30.0	1937	30.0	1936	9.4	1915	9.4	1916	-4.4	1913	0.0	1959	14.4	1940	11.7	30	1937	30	2009	29.4	1938	27.8	1918	27.8	1967	2022-02-02T12:54:39Z	9.4	1915	9.4	1936	9.5	2018	11	1992	11.1	1926	14.4	1959	13.3	1976	12.3
-120.03	51.65	BC-12	CLEARWATER AREA	CLEARWATER	VSBC12V	15	9	1979	30.5	1938	30.0	2006	8.0	1965	10.0	1936	-6.7	1921	-2.8	2020	11.6	2019	11.3	30.5	1979	30	1938	29.4	1937	29	2009	28.9	1967	2022-02-02T12:54:39Z	8	2006	10	1914	10	1965	11	1992	11.1	1944	11.6	2020	11.3	2019	11.1
-120.03	51.65	BC-12	CLEARWATER AREA	CLEARWATER	VSBC12V	16	9	2009	32.5	1967	31.1	1968	9.4	1952	9.4	1965	-6.1	1914	-2.2	1939	15.6	1934	10.0	32.5	2009	31.1	1967	30.6	1929	30	1937	28.9	1951	2022-02-02T12:54:39Z	9.4	1952	9.4	1968	10.6	1914	10.6	1926	11.5	1989	15.6	1939	14.4	1959	12.8
-120.03	51.65	BC-12	CLEARWATER AREA	CLEARWATER	VSBC12V	17	9	1967	30.0	1951	29.4	1926	10.0	1925	12.8	1947	-3.9	1923	-1.7	1919	13.3	1913	8.9	30	1967	29.4	1951	28.9	1937	28.9	1938	27.8	1956	2022-02-02T12:54:39Z	10	1926	10.9	2021	12	1983	12	2013	12.5	1997	13.3	1919	12.8	1954	12.8
-120.03	51.65	BC-12	CLEARWATER AREA	CLEARWATER	VSBC12V	18	9	1938	30.0	1918	28.3	1942	8.9	1941	10.0	1957	-4.4	1947	-4.4	1919	13.3	1913	8.3	30	1938	28.3	1918	28.3	1967	27	1981	26.7	1916	2022-02-02T12:54:39Z	8.9	1942	9	2004	10	1925	10	1941	10	1992	13.3	1919	12	2000	12
-120.03	51.65	BC-12	CLEARWATER AREA	CLEARWATER	VSBC12V	19	9	1967	26.7	1917	26.1	1944	10.0	1932	10.6	1926	-5.6	1925	-2.2	1967	13.9	1938	12.8	26.7	1967	26.5	1979	26.1	1917	25.6	1962	25.5	2012	2022-02-02T12:54:39Z	10	1944	10.6	1932	11	1988	11.1	1943	11.1	1957	13.9	1967	12.8	1938	12.2
-120.03	51.65	BC-12	CLEARWATER AREA	CLEARWATER	VSBC12V	20	9	1967	29.4	1917	26.7	1985	8.0	1945	10.0	1916	-3.3	1915	-1.1	1967	12.8	1938	10.6	29.4	1967	26.7	1917	26.1	1939	26	1987	25.6	1950	2022-02-02T12:54:39Z	8	1985	9.9	2017	10	1923	10	1945	10	1996	12.8	1967	10.6	1938	10
-120.03	51.65	BC-12	CLEARWATER AREA	CLEARWATER	VSBC12V	21	9	1950	28.3	1939	28.3	1996	8.5	1964	9.4	1971	-2.2	1955	-2.2	1979	12.0	1947	11.1	28.3	1939	28.3	1950	27.8	1938	27.8	1967	27.2	1917	2022-02-02T12:54:39Z	8.5	1996	9.4	1964	10	1984	10	2007	11.1	1945	12	1979	11.5	1982	11.1
-120.03	51.65	BC-12	CLEARWATER AREA	CLEARWATER	VSBC12V	22	9	1950	30.6	1947	27.2	1926	2.2	1920	14.4	2000	-4.5	1955	-3.9	2011	11.0	1918	10.6	30.6	1950	27.2	1940	27.2	1947	26.7	1928	26.7	1939	2022-02-02T12:54:39Z	2.2	1926	8.9	1934	9	1991	9.4	1960	10.6	1945	11	2011	10.6	1918	10.1
-120.03	51.65	BC-12	CLEARWATER AREA	CLEARWATER	VSBC12V	23	9	1928	28.9	1925	25.6	1926	6.7	1920	15.0	1930	-6.7	1926	-5.6	1922	13.9	1918	6.7	28.9	1928	28	2009	28	2011	27.8	1940	27.5	2001	2022-02-02T12:54:39Z	6.7	1926	8	1985	8.3	1972	10	1951	10	1970	13.9	1922	13.5	2011	11.1
-120.03	51.65	BC-12	CLEARWATER AREA	CLEARWATER	VSBC12V	24	9	2011	30.0	1940	27.2	1972	7.2	1926	8.9	1926	-6.1	1917	-3.9	1950	12.8	1949	10.6	30	2011	27.2	1940	26.7	1928	26.7	1947	26.1	1952	2022-02-02T12:54:39Z	7.2	1972	8.9	1926	9.4	1951	10	1961	10.5	1981	12.8	1950	11.9	2014	10.6
-120.03	51.65	BC-12	CLEARWATER AREA	CLEARWATER	VSBC12V	25	9	1947	28.3	1922	27.8	1972	5.6	1951	9.4	1930	-6.1	1926	-5.6	1950	13.9	1938	12.2	28.3	1947	27.8	1922	26.7	1952	26.5	1997	25	1940	2022-02-02T12:54:39Z	5.6	1972	9.4	1951	10	1971	10	1988	10.6	1930	13.9	1950	12.2	1938	11.1
-120.03	51.65	BC-12	CLEARWATER AREA	CLEARWATER	VSBC12V	26	9	1940	27.8	1928	24.4	1933	7.2	1931	13.9	1935	-5.0	1926	-5.0	2010	12.0	1943	11.1	27.8	1940	27.2	1947	24.4	1928	24.4	1942	24.4	1963	2022-02-02T12:54:39Z	7.2	1933	8.3	1972	9.4	1971	9.5	1988	10	1937	12	2010	11.5	2021	11.1
-120.03	51.65	BC-12	CLEARWATER AREA	CLEARWATER	VSBC12V	27	9	1947	26.7	1940	25.0	1972	8.3	1953	8.9	1972	-7.2	1919	-5.0	1957	14.4	1930	11.1	26.7	1947	25.6	1967	25.5	2010	25	1940	24.4	1942	2022-02-02T12:54:39Z	8.3	1972	8.9	1953	9	2013	9.4	1917	10	1951	14.4	1957	12	2010	11.1
-120.03	51.65	BC-12	CLEARWATER AREA	CLEARWATER	VSBC12V	28	9	1947	26.7	1918	25.0	1972	8.3	1961	8.3	1919	-8.3	1915	-3.3	2010	15.0	1966	10.6	26.7	1947	25.2	2017	25	1918	24.4	1940	24	2003	2022-02-02T12:54:39Z	8.3	1961	8.3	1972	9	2005	10	1999	10.5	1982	15	2010	10.6	1966	9
-120.03	51.65	BC-12	CLEARWATER AREA	CLEARWATER	VSBC12V	29	9	1947	26.1	1940	26.1	1961	7.2	1953	7.2	1919	-6.7	1916	0.0	1952	11.1	1944	9.4	26.1	1940	26.1	1947	24.5	2003	23.3	1918	23.1	2020	2022-02-02T12:54:39Z	7.2	1953	7.2	1961	8.9	1959	9.4	1956	10	1922	11.1	1952	11	1980	10.6
-120.03	51.65	BC-12	CLEARWATER AREA	CLEARWATER	VSBC12V	30	9	1947	25.6	1932	25.6	1961	7.2	1941	10.0	1950	-6.1	1930	-3.3	1946	11.1	1937	8.3	25.6	1932	25.6	1947	23.9	1935	23	2003	22.2	1923	2022-02-02T12:54:39Z	7.2	1961	8	2007	8.7	2018	10	1941	10.5	1985	11.1	1946	10.5	1978	10
-120.03	51.65	BC-12	CLEARWATER AREA	CLEARWATER	VSBC12V	1	10	1938	23.9	1923	23.9	2018	4.5	1969	7.8	1916	-7.8	1914	-0.6	1931	12.2	1913	8.9	23.9	1923	23.9	1938	23.3	1931	23.3	1947	23	2008	2022-02-02T12:54:39Z	4.5	2018	7.8	1969	8.9	1954	9.4	1955	9.5	1983	12.2	1931	10	1940	10
-120.03	51.65	BC-12	CLEARWATER AREA	CLEARWATER	VSBC12V	2	10	1923	25.0	1913	20.6	2018	3.5	1986	6.0	1916	-8.3	1915	4.4	1947	11.1	1932	10.0	25	1923	24.4	1975	23.3	1932	23.3	1943	23.3	1962	2022-02-02T12:54:39Z	3.5	2018	6	1986	8	1995	8.5	2002	8.9	1954	11.1	1947	10	1932	9.4
-120.03	51.65	BC-12	CLEARWATER AREA	CLEARWATER	VSBC12V	3	10	1923	26.1	1917	18.9	1916	5.6	1914	11.1	1916	-10.0	1913	0.0	1917	12.8	1915	6.1	26.1	1923	23.9	1943	23.9	1947	23.5	1987	22.7	2020	2022-02-02T12:54:39Z	5.6	1916	6.3	2018	7	1990	7.8	1920	8.3	1954	12.8	1917	11.1	1975	11
-120.03	51.65	BC-12	CLEARWATER AREA	CLEARWATER	VSBC12V	4	10	1923	25.0	1917	22.8	1957	3.3	1913	7.2	1954	-7.2	1952	-2.8	1938	11.1	1917	8.9	25	1923	23.9	1943	22.8	1917	22	2003	21.1	1932	2022-02-02T12:54:39Z	3.3	1957	6.1	1974	7.2	1913	7.5	1990	8.3	1920	11.1	1938	11	2008	9.4
-120.03	51.65	BC-12	CLEARWATER AREA	CLEARWATER	VSBC12V	5	10	1919	23.3	1918	21.1	1976	6.1	1957	6.7	1954	-8.3	1913	-5.0	1918	11.1	1917	4.4	23.3	1919	22.8	1923	21.1	1918	21.1	1933	21.1	1943	2022-02-02T12:54:39Z	6.1	1976	6.7	1957	7.5	1999	8.3	1930	8.9	1954	11.1	1918	9.8	2020	8.9
-120.03	51.65	BC-12	CLEARWATER AREA	CLEARWATER	VSBC12V	6	10	2003	22.0	1952	21.7	1957	3.3	1939	6.7	1916	-6.7	1915	-3.9	1922	13.9	1920	5.6	22	2003	21.7	1933	21.7	1952	21.1	1940	21.1	1942	2022-02-02T12:54:39Z	3.3	1957	6.7	1939	6.7	1970	7.2	1954	7.8	1927	13.9	1922	11.7	2020	10.6
-120.03	51.65	BC-12	CLEARWATER AREA	CLEARWATER	VSBC12V	7	10	1951	21.7	1945	21.7	1970	5.0	1939	5.0	1916	-5.6	1913	-2.8	1984	12.0	1967	10.0	21.7	1945	21.7	1951	21.1	1933	21.1	1942	20	1936	2022-02-02T12:54:39Z	5	1939	5	1970	6.7	1959	7.2	1957	8	1990	12	1984	10	1966	10
-120.03	51.65	BC-12	CLEARWATER AREA	CLEARWATER	VSBC12V	8	10	1984	26.0	1943	21.7	1949	5.0	1924	6.7	1985	-7.0	1949	-6.7	1984	15.5	1967	10.0	26	1984	21.7	1943	21.1	1936	21.1	1952	21.1	2014	2022-02-02T12:54:39Z	5	1949	6.7	1924	6.7	1959	6.7	1970	7	2019	15.5	1984	10	1967	9.4
-120.03	51.65	BC-12	CLEARWATER AREA	CLEARWATER	VSBC12V	9	10	1934	25.6	1921	22.8	1958	3.3	1919	6.7	1932	-10.0	1919	-7.2	1934	14.4	1925	6.1	25.6	1934	22.8	1921	22.2	1945	20.5	1984	20	1951	2022-02-02T12:54:39Z	3.3	1958	3.9	1959	5.6	1970	6.5	2009	6.7	1919	14.4	1934	11.7	1967	9.8
-120.03	51.65	BC-12	CLEARWATER AREA	CLEARWATER	VSBC12V	10	10	1942	25.6	1934	25.6	1919	0.6	1913	9.4	2009	-10.0	1919	-7.2	2010	14.0	1984	12.0	25.6	1934	25.6	1942	22.2	1945	21.1	1921	20.6	1963	2022-02-02T12:54:39Z	0.6	1919	3.9	1972	5.5	2009	5.6	1959	6.5	1993	14	2010	12	1984	10
-120.03	51.65	BC-12	CLEARWATER AREA	CLEARWATER	VSBC12V	11	10	1934	23.9	1921	21.1	1959	3.9	1919	4.4	2009	-10.5	1972	-9.4	1964	10.0	1963	10.0	23.9	1934	21.1	1921	21.1	1945	20	1964	19.4	1923	2022-02-02T12:54:39Z	3.9	1959	4.4	1919	5.5	2009	5.6	1913	6.1	1972	10	1963	10	1964	9.4
-120.03	51.65	BC-12	CLEARWATER AREA	CLEARWATER	VSBC12V	12	10	1934	21.7	1929	18.3	2001	3.0	1999	5.0	2009	-11.5	1972	-7.8	1951	8.3	1914	8.3	21.7	1934	20	1945	18.9	1947	18.3	1916	18.3	1921	2022-02-02T12:54:39Z	3	2001	5	1966	5	1999	5.5	2019	5.6	1961	8.3	1914	8.3	1951	6.7
-120.03	51.65	BC-12	CLEARWATER AREA	CLEARWATER	VSBC12V	13	10	1929	23.3	1921	21.1	1924	5.6	1920	8.9	2009	-11.0	1924	-7.2	1963	12.2	1957	10.6	23.3	1929	21.1	1921	20.6	1963	20	1945	18.9	1914	2022-02-02T12:54:39Z	5.6	1924	5.8	2020	6	1997	6	2009	6.5	1995	12.2	1963	10.6	1957	9.4
-120.03	51.65	BC-12	CLEARWATER AREA	CLEARWATER	VSBC12V	14	10	1945	25.6	1929	21.7	2017	2.7	1992	4.0	1972	-6.1	1943	-5.0	1963	13.3	1929	12.8	25.6	1945	21.7	1929	21.1	1914	20.6	1963	19	2004	2022-02-02T12:54:39Z	2.7	2017	4	1992	6.5	1990	6.7	1934	6.7	1973	13.3	1963	12.8	1929	11.1
-120.03	51.65	BC-12	CLEARWATER AREA	CLEARWATER	VSBC12V	15	10	1963	26.1	1929	25.6	1930	1.1	1920	7.2	1946	-8.9	1917	-6.7	1963	13.3	1947	8.9	26.1	1963	25.6	1929	22.8	1945	22.2	1914	20	1916	2022-02-02T12:54:39Z	1.1	1930	3.9	1951	4	1992	5	1990	5.6	1962	13.3	1963	8.9	1924	8.9
-120.03	51.65	BC-12	CLEARWATER AREA	CLEARWATER	VSBC12V	16	10	1945	22.8	1927	20.6	1930	1.1	1913	6.1	1946	-8.9	1938	-6.1	1927	11.1	1914	11.1	22.8	1945	20.6	1914	20.6	1927	19.4	1916	19.4	1963	2022-02-02T12:54:39Z	1.1	1930	3.5	1992	5	1951	5	1962	5.5	1996	11.1	1914	11.1	1927	10
-120.03	51.65	BC-12	CLEARWATER AREA	CLEARWATER	VSBC12V	17	10	1927	18.3	1925	18.3	1930	0.0	1913	6.7	1946	-8.9	1917	-7.2	1927	9.4	1914	8.9	18.3	1925	18.3	1927	17.8	1954	16.7	1942	16.2	2015	2022-02-02T12:54:39Z	0	1930	4.4	1950	4.4	1951	4.5	1988	5	1984	9.4	1927	8.9	1914	8.3
-120.03	51.65	BC-12	CLEARWATER AREA	CLEARWATER	VSBC12V	18	10	2014	19.8	2003	19.0	1917	1.7	1913	6.7	1946	-8.3	1916	-6.7	1954	10.6	1953	9.4	19.8	2014	19	2003	17.8	1958	16.1	1936	16.1	1940	2022-02-02T12:54:39Z	1.7	1917	2.8	1930	2.8	1951	3.5	2004	3.5	2020	10.6	1954	9.4	1927	9.4
-120.03	51.65	BC-12	CLEARWATER AREA	CLEARWATER	VSBC12V	19	10	1940	21.7	1934	20.0	1933	2.2	1917	5.6	1949	-8.9	1933	-6.7	1940	15.0	1914	8.3	21.7	1940	21.5	2014	20.6	1973	20	1934	17.8	1941	2022-02-02T12:54:39Z	2.2	1933	3.3	1949	4	1984	4.4	1951	4.5	1997	15	1940	8.9	2014	8.5
-120.03	51.65	BC-12	CLEARWATER AREA	CLEARWATER	VSBC12V	20	10	1940	20.6	1918	18.3	2019	3.4	1951	4.4	1949	-8.9	1936	-7.2	1940	12.8	1939	6.7	20.6	1940	18.3	1918	18.3	1941	18	2014	17.8	1952	2022-02-02T12:54:39Z	3.4	2019	4.4	1951	4.4	2020	4.5	2004	5	1917	12.8	1940	9.1	2014	7.2
-120.03	51.65	BC-12	CLEARWATER AREA	CLEARWATER	VSBC12V	21	10	1915	18.3	1914	11.7	1951	2.8	1933	3.3	1936	-9.4	1928	-6.1	1963	8.3	1915	8.3	18.3	1915	18	1988	17.8	1965	17.2	1925	17.2	1927	2022-02-02T12:54:39Z	2.8	1951	3	2004	3.3	1933	3.3	1961	3.9	1957	8.3	1915	8.3	1963	8
-120.03	51.65	BC-12	CLEARWATER AREA	CLEARWATER	VSBC12V	22	10	1924	20.0	1915	17.8	1950	0.6	1933	0.6	1935	-7.8	1916	-7.8	2014	8.8	1927	7.8	20	1924	17.8	1915	17.2	1958	16.7	1927	16.7	1977	2022-02-02T12:54:39Z	0.6	1933	0.6	1950	3.3	1957	3.3	1976	4	1991	8.8	2014	7.8	1927	7.6
-120.03	51.65	BC-12	CLEARWATER AREA	CLEARWATER	VSBC12V	23	10	1992	18.5	1960	18.3	1933	0.0	1919	1.7	1921	-7.2	1919	-5.6	1992	10.0	1924	8.9	18.5	1992	18.3	1944	18.3	1960	17.2	1977	16	2007	2022-02-02T12:54:39Z	0	1933	0.3	2020	1.1	1957	1.5	1984	1.7	1919	10	1992	8.9	1924	8
-120.03	51.65	BC-12	CLEARWATER AREA	CLEARWATER	VSBC12V	24	10	1926	18.9	1924	15.6	1939	-1.7	1919	-1.7	1942	-7.2	1921	-6.1	1982	9.5	1924	9.4	18.9	1926	17.8	1936	17.8	1966	16.5	1982	15.6	1924	2022-02-02T12:54:39Z	-1.7	1919	-1.7	1939	-1	2020	0.6	1933	3.3	1951	9.5	1982	9.4	1924	7.8
-120.03	51.65	BC-12	CLEARWATER AREA	CLEARWATER	VSBC12V	25	10	1938	19.4	1922	15.6	2020	-2.0	1919	-1.1	1919	-8.9	1913	-6.1	1924	8.3	1922	6.7	19.4	1938	17	1990	16.7	1947	16	1982	16	1994	2022-02-02T12:54:39Z	-2	2020	-1.1	1919	1.1	1951	2.2	1925	2.2	1939	8.3	1924	7.8	1955	7
-120.03	51.65	BC-12	CLEARWATER AREA	CLEARWATER	VSBC12V	26	10	1966	17.8	1915	17.8	2020	-0.9	1919	0.6	1919	-8.3	1917	-3.3	1979	8.5	1960	6.7	17.8	1915	17.8	1966	15.5	1979	15	1926	15	1938	2022-02-02T12:54:39Z	-0.9	2020	0.6	1919	1	1991	3	1996	3.3	1939	8.5	1979	7.5	1982	7.5
-120.03	51.65	BC-12	CLEARWATER AREA	CLEARWATER	VSBC12V	27	10	1937	16.1	1915	13.9	1991	-5.0	1919	-1.1	1946	-9.4	1923	-9.4	1976	9.4	1924	6.7	16.1	1937	15	1938	15	1990	13.9	1915	13.5	1981	2022-02-02T12:54:39Z	-5	1991	-1.1	1919	0.8	2020	1.1	1971	1.7	1925	9.4	1976	8	1986	8
-120.03	51.65	BC-12	CLEARWATER AREA	CLEARWATER	VSBC12V	28	10	1937	18.3	1915	15.6	2008	-8.0	1991	-5.0	1991	-14.5	1923	-11.7	1937	11.1	1915	5.0	18.3	1937	15.6	1915	14.5	1981	14.4	1921	14.4	1977	2022-02-02T12:54:39Z	-8	2008	-5	1991	-4	1984	-1.1	1971	0	1956	11.1	1937	6.5	2003	6.1
-120.03	51.65	BC-12	CLEARWATER AREA	CLEARWATER	VSBC12V	29	10	1966	17.2	1921	15.6	1984	-4.5	1935	-4.4	1991	-15.0	1923	-13.3	1977	6.7	1968	6.7	17.2	1966	15.6	1921	15.6	1968	15	1977	14.4	1938	2022-02-02T12:54:39Z	-4.5	1984	-4.4	1935	-3	1991	0.5	1996	0.6	1971	6.7	1968	6.7	1977	6.1
-120.03	51.65	BC-12	CLEARWATER AREA	CLEARWATER	VSBC12V	30	10	1944	18.3	1914	15.6	1935	-5.0	1923	1.7	1935	-16.1	1923	-12.8	1962	5.6	1957	5.6	18.3	1944	15.6	1914	14.4	1949	14.4	1966	13.9	1964	2022-02-02T12:54:39Z	-5	1935	-4.5	1984	-3.5	1991	-0.5	1996	-0.5	2006	5.6	1957	5.6	1962	5.5
-120.03	51.65	BC-12	CLEARWATER AREA	CLEARWATER	VSBC12V	31	10	1964	16.7	1958	15.6	1984	-10.0	1935	-1.7	1984	-19.0	1935	-15.6	1944	8.3	1938	5.6	16.7	1964	15.6	1958	14.5	1981	13.9	1949	13.5	1992	2022-02-02T12:54:39Z	-10	1984	-1.7	1935	-0.5	2003	0	1991	0	2002	8.3	1944	8	2010	6.5
-120.03	51.65	BC-12	CLEARWATER AREA	CLEARWATER	VSBC12V	1	11	1931	18.3	1921	10.6	1935	-4.4	1927	2.2	1935	-16.7	1928	-7.2	1981	10.5	1980	9.0	18.3	1931	17.5	1981	16.7	1964	15.5	1980	14.5	2010	2022-02-02T12:54:39Z	-4.4	1935	-4	1991	-3	1984	-1.1	1970	-0.6	1951	10.5	1981	9	1980	7.2
-120.03	51.65	BC-12	CLEARWATER AREA	CLEARWATER	VSBC12V	2	11	1931	15.6	1916	12.2	1991	-5.0	1935	-3.9	1935	-19.4	1919	-9.4	1981	9.5	1980	6.0	15.6	1931	15.5	1981	12.2	1916	12.2	2018	11.7	1934	2022-02-02T12:54:39Z	-5	1991	-3.9	1935	-1.1	1936	-1.1	1961	-1.1	1970	9.5	1981	6	1980	5.6
-120.03	51.65	BC-12	CLEARWATER AREA	CLEARWATER	VSBC12V	3	11	2016	18.0	1975	17.2	2017	-1.6	1970	-1.1	1935	-15.0	1919	-12.2	1981	7.0	1975	5.6	18	2016	17.2	1975	12.5	1983	12	1981	12	2012	2022-02-02T12:54:39Z	-1.6	2017	-1.1	1935	-1.1	1970	-1	1991	0.5	1995	7	1981	6	1983	6
-120.03	51.65	BC-12	CLEARWATER AREA	CLEARWATER	VSBC12V	4	11	1975	18.9	1950	13.3	2017	-3.6	2003	-3.0	2003	-13.0	1961	-12.8	1975	9.4	1944	5.6	18.9	1975	14.5	2001	14	2012	13.3	1950	12.8	1928	2022-02-02T12:54:39Z	-3.6	2017	-3	2003	-2.8	1973	-2	2002	-1.7	1961	9.4	1975	5.6	1944	4.5
-120.03	51.65	BC-12	CLEARWATER AREA	CLEARWATER	VSBC12V	5	11	1975	17.2	1954	14.4	2003	-4.0	1973	-3.3	1919	-20.0	1918	-2.8	1975	10.0	1953	6.1	17.2	1975	15.9	2016	14.5	2012	14.4	1954	13.9	1934	2022-02-02T12:54:39Z	-4	2003	-3.3	1973	-2.2	1961	-2.2	1971	-0.6	1919	10	1975	8.4	2016	6.1
-120.03	51.65	BC-12	CLEARWATER AREA	CLEARWATER	VSBC12V	6	11	2016	14.7	2006	14.5	2003	-4.0	1973	-3.3	2017	-15.5	2003	-14.0	1980	5.0	1953	4.4	14.7	2016	14.5	2006	12.5	1980	11.7	1934	11.7	1944	2022-02-02T12:54:39Z	-4	2003	-3.3	1973	-2.3	2017	-0.6	1936	-0.6	1971	5	1980	4.6	2014	4.4
-120.03	51.65	BC-12	CLEARWATER AREA	CLEARWATER	VSBC12V	7	11	1944	13.9	1913	11.7	1945	-7.8	1936	-1.1	2003	-15.5	1936	-12.2	2010	4.5	1980	4.5	13.9	1944	11.7	1913	11.5	2016	11	1980	10.6	1969	2022-02-02T12:54:39Z	-7.8	1945	-4	2003	-3.4	2017	-2.8	1973	-1.1	1936	4.5	1980	4.5	2010	4.4
-120.03	51.65	BC-12	CLEARWATER AREA	CLEARWATER	VSBC12V	8	11	2016	20.7	1930	20.0	1945	-9.4	1940	-6.1	1945	-18.9	1919	-12.2	2016	6.8	1953	6.1	20.7	2016	20	1930	13.3	1917	11.5	1999	11.1	1926	2022-02-02T12:54:39Z	-9.4	1945	-8	1986	-6.1	1940	-3	2003	-1.7	1919	6.8	2016	6.1	1953	5
-120.03	51.65	BC-12	CLEARWATER AREA	CLEARWATER	VSBC12V	9	11	1930	16.1	1926	11.1	1940	-10.0	1924	-3.9	1986	-13.5	1945	-12.2	2016	8.1	1954	5.6	16.1	1930	12.8	1954	12	1999	11.5	2016	11.1	1926	2022-02-02T12:54:39Z	-10	1940	-7.5	1986	-3.9	1924	-3.9	1973	-3.5	2003	8.1	2016	5.6	1949	5.6
-120.03	51.65	BC-12	CLEARWATER AREA	CLEARWATER	VSBC12V	10	11	1930	13.3	1928	11.1	1986	-8.0	1985	-7.0	1986	-15.0	1940	-15.0	1999	6.0	1930	5.0	13.3	1930	12	1987	12	2005	11.1	1913	11.1	1928	2022-02-02T12:54:39Z	-8	1986	-7	1985	-6.7	1940	-6	1995	-3	1978	6	1999	5.3	2016	5
-120.03	51.65	BC-12	CLEARWATER AREA	CLEARWATER	VSBC12V	11	11	1981	15.0	1953	13.3	1955	-13.9	1940	-8.3	1940	-18.3	1919	-16.1	1987	7.5	1953	6.1	15	1981	13.3	1953	12.2	1917	12.2	1930	12.2	1941	2022-02-02T12:54:39Z	-13.9	1955	-8.3	1940	-8	1985	-6.7	1919	-6	1978	7.5	1987	6.1	1953	5.5
-120.03	51.65	BC-12	CLEARWATER AREA	CLEARWATER	VSBC12V	12	11	1990	16.5	1981	15.0	1955	-15.0	1940	-9.4	1919	-23.3	1916	-14.4	1939	7.2	1918	3.3	16.5	1990	15	1981	14.5	2001	13.9	1939	12.2	1914	2022-02-02T12:54:39Z	-15	1955	-9.4	1940	-8.9	1919	-8.3	1959	-6.1	1916	7.2	1939	5.8	2016	5.6
-120.03	51.65	BC-12	CLEARWATER AREA	CLEARWATER	VSBC12V	13	11	1939	14.4	1934	10.0	1955	-16.1	1927	-5.0	1955	-26.1	1940	-17.8	1939	8.3	1934	3.3	14.4	1939	13	2001	12.2	1975	12	1990	10.6	1953	2022-02-02T12:54:39Z	-16.1	1955	-11.1	1959	-5	1916	-5	1927	-3.9	1940	8.3	1939	5.6	1975	5.5
-120.03	51.65	BC-12	CLEARWATER AREA	CLEARWATER	VSBC12V	14	11	2001	15.5	1939	13.9	1955	-16.1	1937	-6.7	1955	-26.1	1940	-15.0	1953	6.1	1934	4.4	15.5	2001	13.9	1939	12.8	1975	12.2	1934	12.2	1953	2022-02-02T12:54:39Z	-16.1	1955	-6.7	1937	-6.7	1959	-6.1	1927	-4.4	1940	6.1	1953	5.6	1963	5.5
-120.03	51.65	BC-12	CLEARWATER AREA	CLEARWATER	VSBC12V	15	11	2001	17.0	1934	15.0	1959	-16.1	1955	-15.6	1955	-26.1	1916	-15.0	1953	8.9	1934	8.9	17	2001	15	1934	12.8	1929	12.8	1939	12.8	1953	2022-02-02T12:54:39Z	-16.1	1959	-15.6	1955	-7.8	1958	-6.7	1927	-4.5	1984	8.9	1934	8.9	1953	7
-120.03	51.65	BC-12	CLEARWATER AREA	CLEARWATER	VSBC12V	16	11	2001	12.0	1939	11.7	1955	-15.0	1931	-5.6	1959	-26.1	1955	-26.1	1939	6.1	1933	2.8	12	2001	11.7	1919	11.7	1939	11.5	1999	10.6	1922	2022-02-02T12:54:39Z	-15	1955	-13.9	1959	-10	1958	-5.6	1931	-4.4	1914	6.1	1939	5	1983	4
-120.03	51.65	BC-12	CLEARWATER AREA	CLEARWATER	VSBC12V	17	11	1934	13.9	1918	10.0	1955	-10.6	1931	-5.6	1955	-26.1	1931	-19.4	1999	4.5	1939	4.4	13.9	1934	10.6	1939	10	1918	9.5	1995	9.4	1976	2022-02-02T12:54:39Z	-10.6	1955	-5.6	1931	-5	1921	-5	1959	-5	1996	4.5	1999	4.4	1939	4
-120.03	51.65	BC-12	CLEARWATER AREA	CLEARWATER	VSBC12V	18	11	1936	14.4	1925	11.1	1978	-11.5	1946	-10.0	1978	-16.5	1940	-13.9	1995	3.5	1949	2.2	14.4	1936	11.5	2006	11.1	1925	11.1	1939	10	2002	2022-02-02T12:54:39Z	-11.5	1978	-10	1946	-9	1985	-8.9	1950	-7	1996	3.5	1995	2.6	2019	2.2
-120.03	51.65	BC-12	CLEARWATER AREA	CLEARWATER	VSBC12V	19	11	1962	15.6	1925	12.8	1978	-14.5	1950	-10.6	1978	-22.5	1950	-22.2	1925	8.9	1917	2.2	15.6	1962	12.8	1925	10.5	2009	10	1936	10	1954	2022-02-02T12:54:39Z	-14.5	1978	-10.6	1921	-10.6	1946	-10.6	1950	-9.5	1985	8.9	1925	4.5	1999	4.4
-120.03	51.65	BC-12	CLEARWATER AREA	CLEARWATER	VSBC12V	20	11	2009	12.0	1925	11.7	1978	-14.0	1946	-12.8	1946	-25.6	1921	-21.1	2009	4.0	1917	3.9	12	2009	11.7	1925	10	2001	9.4	1954	8.9	1917	2022-02-02T12:54:39Z	-14	1978	-12.8	1946	-12.5	1996	-11.1	1921	-11	1985	4	2009	3.9	1917	3
-120.03	51.65	BC-12	CLEARWATER AREA	CLEARWATER	VSBC12V	21	11	1939	12.8	1917	7.8	1946	-15.0	1921	-10.6	1921	-23.3	1913	-9.4	2001	5.0	1954	5.0	12.8	1939	11.5	2001	10	1954	10	1968	7.8	1917	2022-02-02T12:54:39Z	-15	1946	-13.5	1978	-12	1985	-10.6	1921	-10	1977	5	1917	5	1954	5
-120.03	51.65	BC-12	CLEARWATER AREA	CLEARWATER	VSBC12V	22	11	1942	10.0	1939	10.0	1985	-17.0	1950	-11.1	1946	-23.3	1927	-13.3	1954	5.6	1942	4.4	10	1939	10	1942	9	2011	8.9	1917	8.9	1954	2022-02-02T12:54:39Z	-17	1985	-12.5	1993	-11.5	1996	-11.1	1950	-10.6	1946	5.6	1954	4.4	1917	4.4
-120.03	51.65	BC-12	CLEARWATER AREA	CLEARWATER	VSBC12V	23	11	2017	13.7	1939	12.8	1993	-16.0	1985	-16.0	1993	-23.0	1985	-23.0	2001	3.0	1942	1.7	13.7	2017	12.8	1939	10	1937	8.9	1919	8.7	2016	2022-02-02T12:54:39Z	-16	1985	-16	1993	-14.5	2010	-11	1996	-10.6	1977	3	2001	1.7	1928	1.7
[truncated: 33,344 more rows]
[truncated: 21 more columns]
