# Supplementary material for: The unprecedented Pacific Northwest heatwave of June 2021
Source: Nat Commun. 2023 Feb 9;14:727. doi: 10.1038/s41467-023-36289-3 (PMC9910268; doi:10.1038/s41467-023-36289-3)
Supplement: Supplementary file 2 — Source Data [file 41467_2023_36289_MOESM2_ESM.zip › June2021_data/overview/ltce-temperature_NWTerritories.csv]

x	y	WXO_CITY_CODE	VIRTUAL_STATION_NAME_E	VIRTUAL_STATION_NAME_F	VIRTUAL_CLIMATE_ID	LOCAL_DAY	LOCAL_MONTH	RECORD_HIGH_MAX_TEMP_YR	RECORD_HIGH_MAX_TEMP	PREV_RECORD_HIGH_MAX_TEMP_YR	PREV_RECORD_HIGH_MAX_TEMP	RECORD_LOW_MAX_TEMP_YR	RECORD_LOW_MAX_TEMP	PREV_RECORD_LOW_MAX_TEMP_YR	PREV_RECORD_LOW_MAX_TEMP	RECORD_LOW_MIN_TEMP_YR	RECORD_LOW_MIN_TEMP	PREV_RECORD_LOW_MIN_TEMP_YR	PREV_RECORD_LOW_MIN_TEMP	RECORD_HIGH_MIN_TEMP_YR	RECORD_HIGH_MIN_TEMP	PREV_RECORD_HIGH_MIN_TEMP_YR	PREV_RECORD_HIGH_MIN_TEMP	FIRST_HIGH_MAX_TEMP	FIRST_HIGH_MAX_TEMP_YEAR	SECOND_HIGH_MAX_TEMP	SECOND_HIGH_MAX_TEMP_YEAR	THIRD_HIGH_MAX_TEMP	THIRD_HIGH_MAX_TEMP_YEAR	FOURTH_HIGH_MAX_TEMP	FOURTH_HIGH_MAX_TEMP_YEAR	FIFTH_HIGH_MAX_TEMP	FIFTH_HIGH_MAX_TEMP_YEAR	LAST_UPDATED	FIRST_LOW_MAX_TEMP	FIRST_LOW_MAX_TEMP_YEAR	SECOND_LOW_MAX_TEMP	SECOND_LOW_MAX_TEMP_YEAR	THIRD_LOW_MAX_TEMP	THIRD_LOW_MAX_TEMP_YEAR	FOURTH_LOW_MAX_TEMP	FOURTH_LOW_MAX_TEMP_YEAR	FIFTH_LOW_MAX_TEMP	FIFTH_LOW_MAX_TEMP_YEAR	FIRST_HIGH_MIN_TEMP	FIRST_HIGH_MIN_TEMP_YEAR	SECOND_HIGH_MIN_TEMP	SECOND_HIGH_MIN_TEMP_YEAR	THIRD_HIGH_MIN_TEMP
-134.88	67.44	NT-10	FORT MCPHERSON AREA	FORT MCPHERSON	VSNT10V	1	1	1974	5.6	1898	2.8	1969	-45.0	1954	-45.0	1969	-48.3	1954	-46.7	1928	-5.0	1898	-10.6	5.6	1974	2.8	1898	1.7	1920	1.7	1970	0.6	1928	2022-02-03T13:22:22Z	-45	1954	-45	1969	-40	1938	-38	1998	-37.8	1896	-5	1928	-10.6	1898	-12
-134.88	67.44	NT-10	FORT MCPHERSON AREA	FORT MCPHERSON	VSNT10V	2	1	1995	4.0	1974	2.2	1969	-46.1	1949	-46.1	1969	-50.0	1934	-48.3	1974	-3.3	1928	-3.9	4	1995	2.2	1898	2.2	1974	1.1	1928	0	1910	2022-02-03T13:22:22Z	-46.1	1949	-46.1	1969	-42.8	1965	-40	1938	-38.9	1896	-3.3	1974	-3.9	1910	-3.9
-134.88	67.44	NT-10	FORT MCPHERSON AREA	FORT MCPHERSON	VSNT10V	3	1	2005	6.0	1898	0.6	1965	-44.4	1954	-42.2	1934	-50.6	1913	-46.1	1910	-11.7	1895	-15.0	6	2005	0.6	1898	-2.8	1910	-3.5	1995	-5.6	1973	2022-02-03T13:22:22Z	-44.4	1965	-42.2	1954	-40	1923	-40	1959	-37.8	1913	-11.7	1910	-13.3	1973	-13.9
-134.88	67.44	NT-10	FORT MCPHERSON AREA	FORT MCPHERSON	VSNT10V	4	1	1974	8.3	1916	0.0	1954	-47.2	1923	-45.0	1959	-52.2	1934	-50.0	1973	-9.4	1928	-17.8	8.3	1974	6	2005	0	1916	-0.6	1920	-0.6	1947	2022-02-03T13:22:22Z	-47.2	1954	-45	1923	-45	1965	-42	2000	-39.5	1990	-9.4	1973	-9.5	2004	-10.5
-134.88	67.44	NT-10	FORT MCPHERSON AREA	FORT MCPHERSON	VSNT10V	5	1	1974	6.1	1973	1.7	1954	-50.0	1923	-45.6	1954	-51.2	1923	-48.3	1974	-1.7	1947	-8.3	6.1	1974	1.7	1973	-1.7	1947	-3.3	1910	-4	2005	2022-02-03T13:22:22Z	-50	1954	-47.2	1965	-45.6	1923	-40	1975	-39.4	1893	-1.7	1974	-7	2005	-8.3
-134.88	67.44	NT-10	FORT MCPHERSON AREA	FORT MCPHERSON	VSNT10V	6	1	1973	1.1	1947	-0.6	1965	-49.4	1954	-45.6	1975	-50.6	1965	-50.6	1973	-12.8	1947	-15.0	1.1	1973	-0.6	1947	-2	1987	-3.5	2005	-5.6	1968	2022-02-03T13:22:22Z	-49.4	1965	-45.6	1954	-42.8	1948	-41.1	1972	-40.6	1975	-12.8	1973	-15	1947	-16.1
-134.88	67.44	NT-10	FORT MCPHERSON AREA	FORT MCPHERSON	VSNT10V	7	1	1973	6.1	1938	-0.6	1972	-45.0	1965	-45.0	1965	-51.7	1896	-49.4	2005	-14.0	1973	-15.0	6.1	1973	2.5	1987	0.8	1993	-0.6	1938	-5	1968	2022-02-03T13:22:22Z	-45	1965	-45	1972	-42.2	1923	-41.7	1969	-41.1	1948	-14	2005	-15	1910	-15
-134.88	67.44	NT-10	FORT MCPHERSON AREA	FORT MCPHERSON	VSNT10V	8	1	1973	7.2	1920	1.7	1965	-45.6	1894	-45.6	1969	-50.6	1894	-50.0	1993	-2.3	1968	-12.8	7.2	1973	4.2	1993	1.7	1920	0	2005	-8.9	1968	2022-02-03T13:22:22Z	-45.6	1894	-45.6	1965	-40	1997	-39.4	1975	-36.7	1952	-2.3	1993	-12.8	1968	-13.5
-134.88	67.44	NT-10	FORT MCPHERSON AREA	FORT MCPHERSON	VSNT10V	9	1	1973	2.8	1949	-1.1	1965	-45.6	1894	-42.2	1975	-50.6	1894	-50.6	1973	-7.2	1968	-21.1	2.8	1973	-1.1	1949	-2.6	1993	-3.3	1920	-8.9	1962	2022-02-03T13:22:22Z	-45.6	1965	-42.2	1894	-41.1	1975	-40	1966	-39.4	1952	-7.2	1973	-8.4	1993	-16.5
-134.88	67.44	NT-10	FORT MCPHERSON AREA	FORT MCPHERSON	VSNT10V	10	1	2002	3.0	1949	2.2	1894	-46.1	1893	-26.7	1965	-49.4	1894	-48.9	1949	-11.1	1940	-20.0	3	2002	2.2	1949	-4.4	1898	-5	1916	-6.1	1920	2022-02-03T13:22:22Z	-46.1	1894	-43.3	1952	-41.1	1965	-40.6	1953	-40	1913	-11.1	1949	-13.9	1973	-16.7
-134.88	67.44	NT-10	FORT MCPHERSON AREA	FORT MCPHERSON	VSNT10V	11	1	1993	0.5	1955	-2.2	1894	-47.2	1893	-25.6	1894	-51.2	1893	-30.0	2002	-10.0	1962	-11.1	0.5	1993	-0.1	2002	-2.2	1955	-3.3	1957	-5	1898	2022-02-03T13:22:22Z	-47.2	1894	-42.8	1975	-41.7	1969	-40	1918	-40	1925	-10	2002	-11.1	1962	-17.2
-134.88	67.44	NT-10	FORT MCPHERSON AREA	FORT MCPHERSON	VSNT10V	12	1	1916	2.2	1915	-23.3	1894	-48.9	1893	-29.4	1894	-51.2	1893	-44.4	1993	-7.3	1957	-11.7	2.2	1916	0.5	1993	-1.1	1935	-2.2	1917	-5	2002	2022-02-03T13:22:22Z	-48.9	1894	-45	1923	-45	1975	-43.9	1969	-43.5	1994	-7.3	1993	-11.7	1957	-12.5
-134.88	67.44	NT-10	FORT MCPHERSON AREA	FORT MCPHERSON	VSNT10V	13	1	1916	3.9	1911	-22.8	1894	-52.8	1893	-33.3	1894	-55.0	1893	-45.6	1932	-9.4	1916	-10.6	3.9	1916	2.5	1993	1.1	1917	-2	1987	-2.8	1935	2022-02-03T13:22:22Z	-52.8	1894	-43.9	1969	-43	1994	-40.6	1975	-40	1938	-9.4	1932	-10.6	1916	-10.6
-134.88	67.44	NT-10	FORT MCPHERSON AREA	FORT MCPHERSON	VSNT10V	14	1	1916	8.9	1896	-22.2	1894	-50.0	1893	-29.4	1894	-55.6	1893	-33.3	1916	-2.2	1897	-31.7	8.9	1916	8.3	1917	5.6	1957	2.5	1993	-3.5	1987	2022-02-03T13:22:22Z	-50	1894	-45.6	1966	-42.5	1994	-40	1938	-39.4	1969	-2.2	1916	-10	1993	-13.9
-134.88	67.44	NT-10	FORT MCPHERSON AREA	FORT MCPHERSON	VSNT10V	15	1	1916	8.9	1896	-5.0	1966	-45.6	1900	-40.6	1894	-51.2	1893	-31.1	1916	-5.0	1896	-18.9	8.9	1916	5.6	1917	5	1957	2.5	2001	-1.1	1956	2022-02-03T13:22:22Z	-45.6	1966	-40.6	1900	-40	1938	-40	1973	-39.4	1895	-5	1916	-12.2	1957	-15.5
-134.88	67.44	NT-10	FORT MCPHERSON AREA	FORT MCPHERSON	VSNT10V	16	1	1957	6.1	1916	0.6	1966	-46.7	1897	-43.3	1966	-48.9	1934	-47.8	1957	-0.6	1916	-10.6	6.1	1957	4	2001	0.6	1916	-0.6	1917	-4.4	1950	2022-02-03T13:22:22Z	-46.7	1966	-43.3	1897	-41.7	1898	-41	1989	-40	1953	-0.6	1957	-10.6	1916	-14
-134.88	67.44	NT-10	FORT MCPHERSON AREA	FORT MCPHERSON	VSNT10V	17	1	1962	-2.2	1957	-2.8	1966	-43.3	1953	-41.1	1971	-48.3	1966	-47.8	1957	-9.4	1950	-9.4	-2.2	1962	-2.5	1987	-2.8	1957	-6.1	1916	-6.1	1950	2022-02-03T13:22:22Z	-43.3	1966	-41.1	1949	-41.1	1953	-41	1996	-40	1970	-9.4	1950	-9.4	1957	-15.6
-134.88	67.44	NT-10	FORT MCPHERSON AREA	FORT MCPHERSON	VSNT10V	18	1	1962	3.3	1923	-5.0	1952	-42.8	1949	-40.0	1971	-53.3	1952	-48.3	1962	-10.0	1950	-16.7	3.3	1962	-1	1987	-5	1923	-7.2	1963	-8.9	1957	2022-02-03T13:22:22Z	-42.8	1952	-42	1989	-41.7	1953	-41.1	1964	-40	1949	-10	1962	-12	1987	-16.7
-134.88	67.44	NT-10	FORT MCPHERSON AREA	FORT MCPHERSON	VSNT10V	19	1	2008	5.8	1962	3.3	1900	-49.4	1894	-37.2	1900	-50.0	1894	-48.9	1962	-7.2	1923	-9.4	5.8	2008	3.3	1962	-0.6	1923	-6.7	1948	-6.7	1963	2022-02-03T13:22:22Z	-49.4	1900	-45	1952	-40	1925	-39.4	1941	-37.8	1966	-7.2	1962	-9.4	1923	-14.4
-134.88	67.44	NT-10	FORT MCPHERSON AREA	FORT MCPHERSON	VSNT10V	20	1	2008	6.1	1991	1.5	1952	-44.4	1900	-43.3	1900	-51.7	1897	-49.4	1962	-8.3	1923	-17.8	6.1	2008	1.5	1991	-2.2	1962	-6.7	1948	-8	2001	2022-02-03T13:22:22Z	-44.4	1952	-43.3	1900	-41.7	1925	-40	1941	-39.4	1899	-8.3	1962	-17	2001	-17.8
-134.88	67.44	NT-10	FORT MCPHERSON AREA	FORT MCPHERSON	VSNT10V	21	1	2008	4.1	1991	3.5	1952	-43.9	1925	-41.7	1900	-50.0	1897	-48.9	2008	-3.8	1962	-10.6	4.1	2008	3.5	1991	0	1948	-7.8	1962	-9.4	1921	2022-02-03T13:22:22Z	-43.9	1952	-42	1986	-42	1997	-41.7	1925	-40	1894	-3.8	2008	-10.6	1962	-15.2
-134.88	67.44	NT-10	FORT MCPHERSON AREA	FORT MCPHERSON	VSNT10V	22	1	2008	4.4	2000	-1.3	1913	-45.6	1894	-43.3	1913	-49.4	1911	-47.8	2008	-12.0	1942	-17.8	4.4	2008	-1.3	2000	-1.8	1991	-3.5	1995	-6.7	1948	2022-02-03T13:22:22Z	-45.6	1913	-44.4	1925	-43.3	1894	-42	1989	-41.7	1952	-12	2008	-17.8	1942	-18.5
-134.88	67.44	NT-10	FORT MCPHERSON AREA	FORT MCPHERSON	VSNT10V	23	1	1923	1.1	1920	-15.6	1913	-45.6	1894	-44.4	1913	-49.4	1911	-47.8	2008	-8.2	1991	-13.1	1.1	1923	0	2000	-0.6	1999	-2.4	2008	-3	1995	2022-02-03T13:22:22Z	-45.6	1913	-44.4	1894	-43.3	1974	-43	1993	-41.7	1896	-8.2	2008	-13.1	1991	-15.6
-134.88	67.44	NT-10	FORT MCPHERSON AREA	FORT MCPHERSON	VSNT10V	24	1	1961	4.4	1957	-5.6	1894	-45.6	1893	-28.3	1913	-48.9	1894	-48.3	1999	-12.0	1920	-14.4	4.4	1961	2.5	2000	-0.6	1999	-5.6	1950	-5.6	1957	2022-02-03T13:22:22Z	-45.6	1894	-42.8	1896	-42.2	1918	-40.5	1993	-40	1959	-12	1999	-14.4	1920	-14.7
-134.88	67.44	NT-10	FORT MCPHERSON AREA	FORT MCPHERSON	VSNT10V	25	1	1991	3.6	1957	1.1	1896	-43.3	1894	-37.2	1896	-53.9	1894	-47.2	2000	-5.0	1961	-11.1	3.6	1991	2	2000	1.1	1957	0	1963	-2.8	1961	2022-02-03T13:22:22Z	-43.3	1896	-42.8	1925	-39.5	2004	-39.4	1947	-38.9	1959	-5	2000	-11.1	1961	-15
-134.88	67.44	NT-10	FORT MCPHERSON AREA	FORT MCPHERSON	VSNT10V	26	1	1991	4.0	1957	2.8	1990	-43.5	1925	-42.8	1896	-53.9	1894	-38.3	2000	-6.5	1957	-9.4	4	1991	2.8	1957	0	1972	-1.1	1963	-1.7	1948	2022-02-03T13:22:22Z	-43.5	1990	-42.8	1923	-42.8	1925	-42.6	1982	-40.6	1896	-6.5	2000	-9.4	1957	-15
-134.88	67.44	NT-10	FORT MCPHERSON AREA	FORT MCPHERSON	VSNT10V	27	1	1972	1.7	1957	1.1	1925	-43.9	1896	-40.6	1896	-53.3	1894	-32.8	1957	-11.1	1936	-16.7	1.7	1972	1.1	1957	0	1908	-6.7	1963	-8.9	1950	2022-02-03T13:22:22Z	-43.9	1925	-42.2	1954	-41.5	2006	-40.6	1896	-40	1923	-11.1	1957	-13.3	1972	-16.1
-134.88	67.44	NT-10	FORT MCPHERSON AREA	FORT MCPHERSON	VSNT10V	28	1	1972	2.8	1963	1.7	2006	-42.2	1971	-40.6	1896	-53.3	1893	-43.9	1957	-11.1	1936	-21.1	2.8	1972	1.7	1963	-3.9	1973	-10.6	1957	-14.2	2007	2022-02-03T13:22:22Z	-42.2	2006	-40.6	1896	-40.6	1971	-40	1960	-40	1990	-11.1	1957	-14.4	1972	-19.1
-134.88	67.44	NT-10	FORT MCPHERSON AREA	FORT MCPHERSON	VSNT10V	29	1	1963	2.8	1950	-5.0	1966	-48.3	1893	-43.9	1966	-51.2	1960	-51.2	1972	-3.9	1963	-6.1	2.8	1963	1.7	1973	-1.1	1972	-4	1996	-5	1923	2022-02-03T13:22:22Z	-48.3	1966	-43.9	1893	-40	1933	-39.4	1971	-38.9	1962	-3.9	1972	-6.1	1963	-10.6
-134.88	67.44	NT-10	FORT MCPHERSON AREA	FORT MCPHERSON	VSNT10V	30	1	1908	-1.1	1900	-8.9	1893	-43.3			1966	-52.2	1893	-47.2	1996	-7.0	1972	-11.1	-1.1	1908	-1.5	1996	-5	1972	-5.6	1976	-7.2	1950	2022-02-03T13:22:22Z	-43.3	1893	-41.1	1971	-40	1939	-40	1966	-39.4	1913	-7	1996	-11.1	1972	-11.7
-134.88	67.44	NT-10	FORT MCPHERSON AREA	FORT MCPHERSON	VSNT10V	31	1	1949	0.0	1935	-5.0	1953	-45.0	1923	-41.1	1933	-50.0	1917	-48.9	1996	-12.5	1957	-13.9	0	1949	-3.9	1957	-4.3	1996	-4.4	1976	-5	1913	2022-02-03T13:22:22Z	-45	1953	-42.2	1969	-41.1	1923	-40.6	1893	-40	1966	-12.5	1996	-13.9	1957	-16
-134.88	67.44	NT-10	FORT MCPHERSON AREA	FORT MCPHERSON	VSNT10V	1	2	1949	-0.6	1898	-0.6	1953	-47.2	1939	-42.8	1953	-51.7	1917	-48.9	1919	9.4	1898	-12.8	-0.6	1898	-0.6	1949	-3.9	1950	-5.6	1913	-5.6	1945	2022-02-03T13:22:22Z	-47.2	1953	-46	1990	-42.8	1939	-40	1893	-38.3	1933	9.4	1919	-10	1957	-12.8
-134.88	67.44	NT-10	FORT MCPHERSON AREA	FORT MCPHERSON	VSNT10V	2	2	2000	0.0	1957	-0.6	1947	-47.8	1897	-44.4	1953	-50.6	1947	-48.3	1957	-11.7	1948	-16.7	0	2000	-0.6	1957	-2.5	1989	-2.8	1916	-2.8	1973	2022-02-03T13:22:22Z	-47.8	1947	-44.4	1897	-44	1990	-42.8	1939	-42.8	1953	-11.7	1957	-14.5	1985	-16.7
-134.88	67.44	NT-10	FORT MCPHERSON AREA	FORT MCPHERSON	VSNT10V	3	2	2000	0.5	1976	-1.1	1947	-50.6	1897	-41.1	1947	-54.4	1897	-51.7	1989	-15.0	1948	-16.1	0.5	2000	-1.1	1976	-1.5	1989	-4.4	1923	-7.2	1948	2022-02-03T13:22:22Z	-50.6	1947	-43	1990	-41.1	1897	-40.6	1910	-39.4	1939	-15	1989	-16	1998	-16.1
-134.88	67.44	NT-10	FORT MCPHERSON AREA	FORT MCPHERSON	VSNT10V	4	2	1976	3.3	1973	1.1	1968	-50.6	1947	-46.1	1968	-53.9	1947	-53.9	1989	-8.5	1975	-13.3	3.3	1976	1.1	1973	-1	1989	-4.4	1923	-6	1982	2022-02-03T13:22:22Z	-50.6	1968	-46.1	1947	-43	1990	-42.8	1939	-40	1897	-8.5	1989	-13.3	1975	-15.6
-134.88	67.44	NT-10	FORT MCPHERSON AREA	FORT MCPHERSON	VSNT10V	5	2	1976	5.6	1923	2.2	1968	-50.0	1947	-43.3	1968	-55.0	1947	-53.3	1976	-6.1	1975	-17.2	5.6	1976	2.2	1923	-2.5	1989	-6.1	1916	-7	1982	2022-02-03T13:22:22Z	-50	1968	-43.3	1947	-42.8	1939	-42.5	1990	-41.7	1897	-6.1	1976	-9	1989	-11
-134.88	67.44	NT-10	FORT MCPHERSON AREA	FORT MCPHERSON	VSNT10V	6	2	1995	8.5	1973	-1.7	1953	-41.1	1897	-40.0	1968	-50.6	1936	-48.9	1989	-15.0	1916	-15.0	8.5	1995	-1.7	1916	-1.7	1973	-2.5	1989	-10	1923	2022-02-03T13:22:22Z	-41.1	1953	-40	1897	-39.4	1894	-38.9	1939	-38.9	1969	-15	1916	-15	1989	-15.3
-134.88	67.44	NT-10	FORT MCPHERSON AREA	FORT MCPHERSON	VSNT10V	7	2	1923	6.1	1893	-2.8	1898	-41.7	1896	-32.8	1936	-48.3	1898	-46.7	1923	-12.8	1916	-20.6	6.1	1923	-1	1989	-2.8	1893	-3.3	1916	-7.5	1987	2022-02-03T13:22:22Z	-41.7	1898	-37.8	1899	-37.8	1972	-36.7	1917	-36.7	1965	-12.8	1923	-15	1995	-15.5
-134.88	67.44	NT-10	FORT MCPHERSON AREA	FORT MCPHERSON	VSNT10V	8	2	1989	7.0	1986	7.0	1965	-40.0	1918	-40.0	1936	-50.0	1896	-46.7	1989	-5.0	1923	-15.0	7	1986	7	1989	3	1982	-7.8	1923	-9.4	1893	2022-02-03T13:22:22Z	-40	1918	-40	1965	-38.3	1898	-38.3	1972	-37.5	1990	-5	1989	-15	1923	-17
-134.88	67.44	NT-10	FORT MCPHERSON AREA	FORT MCPHERSON	VSNT10V	9	2	1989	4.0	1986	4.0	1918	-42.8	1896	-35.0	1936	-47.8	1918	-46.7	1989	-2.0	1982	-8.0	4	1986	4	1989	-2	1982	-3.3	1917	-3.3	1948	2022-02-03T13:22:22Z	-42.8	1918	-41.7	1925	-41.1	1965	-40.3	1990	-36.7	1938	-2	1989	-8	1982	-12.5
-134.88	67.44	NT-10	FORT MCPHERSON AREA	FORT MCPHERSON	VSNT10V	10	2	1989	4.5	1915	-3.9	1939	-41.1	1894	-36.1	1896	-50.6	1894	-43.9	1989	0.5	1895	-16.1	4.5	1989	-3.9	1915	-5	1895	-7.8	1959	-9.4	1917	2022-02-03T13:22:22Z	-41.1	1939	-36.1	1894	-36	1984	-35.6	1896	-35.6	1899	0.5	1989	-16.1	1895	-17.5
-134.88	67.44	NT-10	FORT MCPHERSON AREA	FORT MCPHERSON	VSNT10V	11	2	1989	2.5	1968	-7.8	1939	-42.8	1894	-36.7	1939	-48.9	1896	-46.1	1989	-5.0	1915	-17.2	2.5	1989	-7.8	1968	-9.4	1954	-10.6	1948	-11	1986	2022-02-03T13:22:22Z	-42.8	1939	-39.4	1950	-37.8	1975	-36.7	1894	-35.6	1896	-5	1989	-17.2	1915	-18.2
-134.88	67.44	NT-10	FORT MCPHERSON AREA	FORT MCPHERSON	VSNT10V	12	2	1986	-4.0	1933	-5.6	1975	-44.4	1939	-38.3	1975	-51.7	1939	-46.7	1989	-10.5	1968	-13.3	-4	1986	-5.6	1933	-6.5	1989	-7.5	2000	-8.3	1968	2022-02-03T13:22:22Z	-44.4	1975	-38.3	1939	-37.8	1896	-36.7	1950	-35.6	1965	-10.5	1989	-13.3	1968	-16.5
-134.88	67.44	NT-10	FORT MCPHERSON AREA	FORT MCPHERSON	VSNT10V	13	2	1942	-1.1	1915	-8.9	1975	-44.4	1967	-37.8	1936	-48.3	1918	-43.3	1959	-9.4	1915	-17.8	-1.1	1942	-2	1986	-4	1989	-5	2001	-5.6	1943	2022-02-03T13:22:22Z	-44.4	1975	-37.8	1965	-37.8	1967	-37.2	1972	-35.6	1896	-9.4	1959	-11	1989	-11.5
-134.88	67.44	NT-10	FORT MCPHERSON AREA	FORT MCPHERSON	VSNT10V	14	2	2006	1.4	2001	-4.0	1975	-44.4	1967	-40.0	1975	-50.6	1936	-48.9	1959	-7.8	1926	-21.1	1.4	2006	-4	2001	-5.6	1959	-7.2	1908	-8	1982	2022-02-03T13:22:22Z	-44.4	1975	-40	1967	-38.9	1965	-37.8	1894	-37.5	1987	-7.8	1959	-9.5	2001	-11.9
-134.88	67.44	NT-10	FORT MCPHERSON AREA	FORT MCPHERSON	VSNT10V	15	2	1920	6.1	1911	2.2	1894	-41.7	1893	-27.8	1975	-49.4	1967	-48.9	1920	2.8	1911	-15.6	6.1	1920	2.2	1911	0	2001	-0.5	2005	-1.7	1942	2022-02-03T13:22:22Z	-41.7	1894	-41.1	1975	-38.9	1970	-37.8	1896	-35.6	1967	2.8	1920	-15.5	2001	-15.6
-134.88	67.44	NT-10	FORT MCPHERSON AREA	FORT MCPHERSON	VSNT10V	16	2	1920	8.9	1911	-1.1	1970	-38.9	1964	-37.2	1970	-48.9	1894	-48.3	1920	4.4	1911	-11.7	8.9	1920	5.6	2006	3.9	1941	2.2	1944	1.1	1942	2022-02-03T13:22:22Z	-38.9	1970	-37.2	1964	-36.7	1896	-36.1	1894	-35.6	1965	4.4	1920	-11.7	1911	-14.1
-134.88	67.44	NT-10	FORT MCPHERSON AREA	FORT MCPHERSON	VSNT10V	17	2	1920	4.4	1911	-6.1	1966	-37.2	1964	-37.2	1956	-47.8	1896	-47.8	2006	-2.0	1993	-5.6	4.4	1920	2.2	1944	1.1	1934	1	2006	0	1989	2022-02-03T13:22:22Z	-37.2	1964	-37.2	1966	-37	1985	-36.7	1896	-36.1	1970	-2	2006	-5.6	1993	-11.7
-134.88	67.44	NT-10	FORT MCPHERSON AREA	FORT MCPHERSON	VSNT10V	18	2	1944	2.8	1920	-1.1	1896	-36.7	1895	-27.8	1896	-46.1	1895	-35.6	1934	-10.0	1911	-11.7	2.8	1944	-1.1	1920	-2.2	1911	-4.4	1967	-5	1989	2022-02-03T13:22:22Z	-36.7	1896	-36.5	1985	-34.4	1926	-34.4	1970	-33.3	1964	-10	1934	-11.7	1911	-14.4
-134.88	67.44	NT-10	FORT MCPHERSON AREA	FORT MCPHERSON	VSNT10V	19	2	1911	6.7	1894	-1.1	1995	-38.0	1952	-36.7	1952	-47.8	1915	-42.8	1944	-6.1	1911	-10.0	6.7	1911	3.2	2006	1.1	1944	-1.1	1894	-1.7	1967	2022-02-03T13:22:22Z	-38	1995	-36.7	1952	-35.6	1926	-33.4	1985	-32.2	1955	-6.1	1944	-10	1911	-16
-134.88	67.44	NT-10	FORT MCPHERSON AREA	FORT MCPHERSON	VSNT10V	20	2	1920	4.4	1918	0.0	1955	-38.3	1952	-37.2	1952	-48.3	1898	-46.7	1920	0.6	1918	-6.1	4.4	1920	2.2	1944	2	2006	0.6	1943	0	1918	2022-02-03T13:22:22Z	-38.3	1955	-37.2	1952	-35.6	1899	-35	1930	-34.4	1976	0.6	1920	-6.1	1918	-11.1
-134.88	67.44	NT-10	FORT MCPHERSON AREA	FORT MCPHERSON	VSNT10V	21	2	1918	3.3	1893	-12.8	1955	-40.6	1898	-33.9	1952	-45.6	1930	-43.3	1920	-3.9	1918	-3.9	3.3	1918	2.5	1989	2.2	1920	0	1944	-1.1	1967	2022-02-03T13:22:22Z	-40.6	1955	-33.9	1898	-32.8	1930	-32.5	1985	-32.4	1994	-3.9	1918	-3.9	1920	-9.4
-134.88	67.44	NT-10	FORT MCPHERSON AREA	FORT MCPHERSON	VSNT10V	22	2	1960	0.6	1918	0.0	1955	-37.2	1933	-34.4	1985	-45.0	1900	-43.9	1918	-6.7	1917	-17.8	0.6	1960	0	1918	-1.5	1989	-2.8	1922	-6.1	1972	2022-02-03T13:22:22Z	-37.2	1955	-34.4	1933	-31.5	1996	-31.1	1898	-31	1985	-6.7	1918	-12.2	1944	-13
-134.88	67.44	NT-10	FORT MCPHERSON AREA	FORT MCPHERSON	VSNT10V	23	2	1943	8.3	1922	1.1	1955	-36.7	1895	-34.4	1965	-44.4	1899	-44.4	1922	-6.1	1911	-11.7	8.3	1943	3.9	1945	1.5	1987	1.1	1922	0.6	1911	2022-02-03T13:22:22Z	-36.7	1955	-34.4	1895	-33.3	1965	-31.7	1899	-30.6	1898	-6.1	1922	-11.7	1911	-12.2
-134.88	67.44	NT-10	FORT MCPHERSON AREA	FORT MCPHERSON	VSNT10V	24	2	1943	10.0	1911	-3.9	1899	-35.0	1895	-30.0	1899	-48.3	1895	-37.8	1943	5.0	1939	-17.2	10	1943	3.9	1945	3	1988	2.2	1970	1.5	1987	2022-02-03T13:22:22Z	-35	1899	-32.8	1948	-32.8	1965	-32.2	1950	-32.2	1976	5	1943	-14	1987	-17.2
-134.88	67.44	NT-10	FORT MCPHERSON AREA	FORT MCPHERSON	VSNT10V	25	2	1943	10.0	1911	6.7	1899	-38.3	1895	-26.1	1899	-46.1	1898	-32.2	1943	2.8	1893	-17.2	10	1943	6.7	1911	4	1989	3.8	1991	2.2	1970	2022-02-03T13:22:22Z	-38.3	1899	-35.6	1954	-33.9	1957	-32	1986	-31.1	1950	2.8	1943	-9.4	1964	-12.5
-134.88	67.44	NT-10	FORT MCPHERSON AREA	FORT MCPHERSON	VSNT10V	26	2	1911	9.4	1897	-6.1	1899	-34.4	1894	-29.4	1899	-50.0	1894	-38.9	1911	0.6	1908	-14.4	9.4	1911	4.5	1988	2.2	1962	1.1	1943	-1	1996	2022-02-03T13:22:22Z	-34.4	1899	-33.3	1948	-32.2	1957	-31.5	1986	-31.1	1950	0.6	1911	-7.2	1943	-11.6
-134.88	67.44	NT-10	FORT MCPHERSON AREA	FORT MCPHERSON	VSNT10V	27	2	1911	10.0	1898	-0.6	1899	-34.4	1894	-30.0	1899	-47.8	1895	-46.1	1911	2.2	1898	-21.7	10	1911	4	1988	3.3	1928	1	1996	-0.6	1898	2022-02-03T13:22:22Z	-34.4	1899	-31.7	1923	-31.7	1957	-31	1986	-30	1894	2.2	1911	-4.5	1988	-7
-134.88	67.44	NT-10	FORT MCPHERSON AREA	FORT MCPHERSON	VSNT10V	28	2	1911	7.8	1897	1.7	1899	-32.8	1896	-27.2	1919	-45.6	1896	-42.2	1928	-1.1	1911	-1.1	7.8	1911	7.2	1968	5.6	1928	4.4	1943	1.7	1897	2022-02-03T13:22:22Z	-32.8	1899	-32.2	1910	-31.6	1994	-29	1983	-28.9	1950	-1.1	1911	-1.1	1928	-10
-134.88	67.44	NT-10	FORT MCPHERSON AREA	FORT MCPHERSON	VSNT10V	29	2	1968	5.0	1960	-2.2	2004	-30.0	1940	-28.9	1936	-47.8	1896	-43.9	1928	-9.4	1924	-18.9	5	1968	-2.2	1928	-2.2	1960	-7.6	1992	-9	1996	2022-02-03T13:22:22Z	-30	2004	-28.9	1940	-26.1	1948	-26.1	1956	-26	1984	-9.4	1928	-10.5	1996	-13.5
-134.88	67.44	NT-10	FORT MCPHERSON AREA	FORT MCPHERSON	VSNT10V	1	3	1930	5.6	1911	5.0	1955	-33.3	1899	-33.3	1955	-48.3	1918	-43.9	1897	-1.1	1895	-27.2	5.6	1930	5	1897	5	1911	2.8	1943	1.1	1960	2022-02-03T13:22:22Z	-33.3	1899	-33.3	1955	-29.4	1922	-28.9	1971	-28.3	1910	-1.1	1897	-12	1989	-12
-134.88	67.44	NT-10	FORT MCPHERSON AREA	FORT MCPHERSON	VSNT10V	2	3	2010	20.8	1930	5.0	1922	-34.4	1899	-32.2	1918	-44.4	1915	-43.3	1930	-0.6	1897	-12.2	20.8	2010	5	1930	0	1897	-2.8	1898	-5	1911	2022-02-03T13:22:22Z	-34.4	1922	-32.2	1899	-30	1935	-29.8	2008	-29.4	1971	-0.6	1930	-12.2	1897	-13
-134.88	67.44	NT-10	FORT MCPHERSON AREA	FORT MCPHERSON	VSNT10V	3	3	1912	7.2	1894	-3.3	1956	-31.7	1922	-31.1	1956	-45.0	1915	-43.9	1944	-10.0	1911	-11.1	7.2	1912	-2.8	1917	-2.8	1944	-3.3	1894	-3.9	1898	2022-02-03T13:22:22Z	-31.7	1956	-31.1	1922	-30	1952	-29.5	1987	-29.4	1947	-10	1944	-11.1	1911	-15
-134.88	67.44	NT-10	FORT MCPHERSON AREA	FORT MCPHERSON	VSNT10V	4	3	1920	4.4	1917	1.7	1935	-30.0	1928	-29.4	1956	-45.6	1915	-44.4	1894	-5.6	1893	-26.1	4.4	1920	2.2	1949	1.7	1917	0.6	1912	0.6	1924	2022-02-03T13:22:22Z	-30	1935	-29.4	1922	-29.4	1928	-28.9	1970	-28	1987	-5.6	1894	-12.8	1944	-16.7
-134.88	67.44	NT-10	FORT MCPHERSON AREA	FORT MCPHERSON	VSNT10V	5	3	1924	3.9	1920	1.7	1970	-31.7	1899	-30.6	1956	-43.9	1899	-42.8	1918	-2.8	1894	-11.7	3.9	1924	1.7	1920	1.1	1965	0	1917	0	1918	2022-02-03T13:22:22Z	-31.7	1970	-30.6	1899	-30	1971	-29	1989	-28.6	2007	-2.8	1918	-8.3	1949	-11.1
-134.88	67.44	NT-10	FORT MCPHERSON AREA	FORT MCPHERSON	VSNT10V	6	3	1897	2.8	1895	-5.0	1948	-34.4	1930	-30.0	1900	-43.9	1899	-40.0	1949	-12.2	1912	-13.9	2.8	1897	1.7	1912	1.7	1917	1.1	1924	1.1	1965	2022-02-03T13:22:22Z	-34.4	1948	-30	1900	-30	1930	-29.4	1971	-28.9	1899	-12.2	1949	-13.9	1912	-16.1
-134.88	67.44	NT-10	FORT MCPHERSON AREA	FORT MCPHERSON	VSNT10V	7	3	1895	7.8	1894	-6.7	1952	-35.6	1923	-28.9	1923	-48.9	1910	-44.4	1895	-7.2	1894	-20.0	7.8	1895	3.3	1965	0	1996	-2.2	1912	-5	1949	2022-02-03T13:22:22Z	-35.6	1952	-35.5	2004	-28.9	1899	-28.9	1923	-28.3	1915	-7.2	1895	-11.1	1965	-12.8
-134.88	67.44	NT-10	FORT MCPHERSON AREA	FORT MCPHERSON	VSNT10V	8	3	1949	7.2	1912	-2.2	1952	-34.4	1908	-29.4	1923	-47.2	1910	-46.7	1949	-3.9	1895	-11.1	7.2	1949	6.1	1963	2.8	1965	-2.2	1895	-2.2	1912	2022-02-03T13:22:22Z	-34.4	1952	-29.4	1908	-28.9	1923	-28.3	1910	-27.8	1900	-3.9	1949	-6.7	1965	-11.1
-134.88	67.44	NT-10	FORT MCPHERSON AREA	FORT MCPHERSON	VSNT10V	9	3	1965	9.4	1949	7.8	1899	-31.7	1894	-28.3	1910	-43.9	1908	-41.7	1965	-8.3	1949	-11.7	9.4	1965	7.8	1949	4	1992	-2.8	1975	-3.3	1933	2022-02-03T13:22:22Z	-31.7	1899	-30.6	1900	-30	1939	-29.4	1910	-28.9	1973	-8.3	1965	-11.7	1949	-14.4
-134.88	67.44	NT-10	FORT MCPHERSON AREA	FORT MCPHERSON	VSNT10V	10	3	1965	5.6	1949	1.7	1966	-32.2	1939	-30.0	1964	-45.6	1961	-44.4	1965	-2.2	1949	-15.0	5.6	1965	1.7	1949	-1.5	1992	-2.2	1924	-8.9	1912	2022-02-03T13:22:22Z	-32.2	1966	-30	1939	-29.4	1899	-28.9	1900	-28.3	1910	-2.2	1965	-13.9	1969	-15
-134.88	67.44	NT-10	FORT MCPHERSON AREA	FORT MCPHERSON	VSNT10V	11	3	1988	9.0	1896	3.3	2007	-31.2	1964	-30.6	1908	-48.3	1900	-40.6	1988	-13.0	1949	-13.3	9	1988	3.3	1896	2.2	1924	0	1989	-1.1	1967	2022-02-03T13:22:22Z	-31.2	2007	-30.6	1964	-29.4	1894	-29.4	1939	-28.9	1908	-13	1988	-13.3	1949	-14.4
-134.88	67.44	NT-10	FORT MCPHERSON AREA	FORT MCPHERSON	VSNT10V	12	3	1988	6.5	1896	2.8	1957	-34.4	1931	-33.3	1908	-47.2	1897	-37.8	1988	-3.0	1975	-7.8	6.5	1988	6	2005	2.8	1896	1.5	1989	-1.7	1956	2022-02-03T13:22:22Z	-34.4	1957	-33.3	1931	-31.7	1911	-30.6	1908	-30.6	1964	-3	1988	-7.8	1975	-12.5
-134.88	67.44	NT-10	FORT MCPHERSON AREA	FORT MCPHERSON	VSNT10V	13	3	2005	6.0	1896	5.0	1894	-29.4	1893	-16.1	1908	-43.3	1894	-39.4	1920	-4.4	1896	-15.0	6	2005	5	1896	2	1988	0.2	1994	0	1997	2022-02-03T13:22:22Z	-29.4	1894	-28.9	1908	-28	1995	-27.8	1964	-27.2	1933	-4.4	1920	-7.5	1997	-10
-134.88	67.44	NT-10	FORT MCPHERSON AREA	FORT MCPHERSON	VSNT10V	14	3	1896	3.9	1895	-12.8	1995	-29.0	1940	-28.3	1964	-48.3	1933	-40.0	2005	-3.5	1997	-11.0	3.9	1896	3.5	2005	-2.2	1920	-3.3	1899	-4.4	1900	2022-02-03T13:22:22Z	-29	1995	-28.3	1940	-27.2	1894	-26.7	1897	-26.1	1969	-3.5	2005	-11	1997	-11.5
-134.88	67.44	NT-10	FORT MCPHERSON AREA	FORT MCPHERSON	VSNT10V	15	3	1943	3.3	1900	0.6	1897	-31.7	1894	-27.8	1894	-48.3	1893	-23.9	1943	-7.8	1900	-11.1	3.3	1943	2.8	1956	0.6	1900	-0.6	1924	-1.7	1911	2022-02-03T13:22:22Z	-31.7	1897	-29.4	1940	-28	1995	-27.8	1894	-27.2	1973	-7.8	1943	-11.1	1900	-12.8
-134.88	67.44	NT-10	FORT MCPHERSON AREA	FORT MCPHERSON	VSNT10V	16	3	1943	5.0	1899	3.3	1930	-28.9	1897	-25.6	1894	-46.7	1893	-15.6	1920	-1.1	1911	-7.2	5	1943	3.3	1899	2.8	1956	2.2	1911	1.7	1920	2022-02-03T13:22:22Z	-28.9	1930	-28	1995	-27.8	1973	-27.8	2001	-27.2	1940	-1.1	1920	-2.2	1956	-6.7
-134.88	67.44	NT-10	FORT MCPHERSON AREA	FORT MCPHERSON	VSNT10V	17	3	1943	1.7	1893	0.6	1908	-28.3	1897	-28.3	1897	-46.1	1894	-40.0	1899	-5.6	1893	-18.3	1.7	1943	0.6	1893	0	1899	0	1911	0	1971	2022-02-03T13:22:22Z	-28.3	1897	-28.3	1908	-28	2001	-27.5	1987	-26.7	1973	-5.6	1899	-8.9	1943	-9.4
-134.88	67.44	NT-10	FORT MCPHERSON AREA	FORT MCPHERSON	VSNT10V	18	3	1971	0.6	1900	0.0	1987	-29.0	1952	-26.1	1952	-42.8	1916	-42.2	1957	-8.9	1899	-10.0	0.6	1971	0	1900	-1	1993	-1.1	1898	-2.2	1947	2022-02-03T13:22:22Z	-29	1987	-28.6	2008	-26.1	1952	-25.6	1918	-25	1916	-8.9	1957	-10	1899	-12.2
-134.88	67.44	NT-10	FORT MCPHERSON AREA	FORT MCPHERSON	VSNT10V	19	3	1998	8.5	1910	5.6	1977	-30.0	1918	-28.9	1916	-42.8	1908	-38.9	1947	-7.8	1899	-14.4	8.5	1998	5.6	1910	1.7	1900	-2.2	1899	-2.5	2002	2022-02-03T13:22:22Z	-30	1977	-28.9	1918	-28.5	1987	-28.3	1939	-26.7	1897	-7.8	1947	-10	1998	-14.4
-134.88	67.44	NT-10	FORT MCPHERSON AREA	FORT MCPHERSON	VSNT10V	20	3	1947	7.2	1910	5.0	1897	-32.2	1895	-26.7	1926	-45.0	1918	-43.3	1954	-7.8	1947	-11.1	7.2	1947	5	1910	5	1992	5	1998	4.4	1954	2022-02-03T13:22:22Z	-32.2	1897	-27.8	1977	-26.7	1895	-26.1	1918	-25.6	1939	-7.8	1954	-11.1	1947	-12
-134.88	67.44	NT-10	FORT MCPHERSON AREA	FORT MCPHERSON	VSNT10V	21	3	1956	8.3	1954	-4.4	1897	-29.4	1895	-26.7	1897	-48.9	1896	-41.1	1992	-5.9	1954	-11.1	8.3	1956	3.5	1998	2	2002	-0.2	1992	-3.5	2004	2022-02-03T13:22:22Z	-29.4	1897	-28.9	1977	-26.7	1895	-26.7	1943	-26.1	1928	-5.9	1992	-11.1	1954	-12.2
-134.88	67.44	NT-10	FORT MCPHERSON AREA	FORT MCPHERSON	VSNT10V	22	3	1998	2.0	1992	2.0	1916	-27.8	1895	-26.7	1896	-41.1	1895	-34.4	1900	-11.7	1894	-31.1	2	1992	2	1998	0.5	2002	-0.5	2004	-2.2	1912	2022-02-03T13:22:22Z	-27.8	1916	-27.2	1943	-26.7	1895	-26.7	1939	-26.1	1969	-11.7	1900	-13	1998	-14
-134.88	67.44	NT-10	FORT MCPHERSON AREA	FORT MCPHERSON	VSNT10V	23	3	1949	6.7	1912	-2.8	1916	-29.4	1897	-26.7	1939	-40.6	1916	-38.3	1998	-10.5	1924	-10.6	6.7	1949	3	1992	-1	1998	-1	2002	-2	1986	2022-02-03T13:22:22Z	-29.4	1916	-28.9	1943	-27.2	1969	-26.7	1895	-26.7	1897	-10.5	1998	-10.6	1924	-11
-134.88	67.44	NT-10	FORT MCPHERSON AREA	FORT MCPHERSON	VSNT10V	24	3	1924	2.8	1915	1.1	1928	-28.9	1917	-26.1	1969	-39.4	1899	-38.9	2002	-8.0	1894	-8.9	2.8	1924	1.1	1915	0	1894	0	1996	-1	1992	2022-02-03T13:22:22Z	-28.9	1928	-27.2	1943	-27.2	1977	-26.7	1969	-26.1	1917	-8	2002	-8.9	1894	-11.8
-134.88	67.44	NT-10	FORT MCPHERSON AREA	FORT MCPHERSON	VSNT10V	25	3	1915	7.2	1908	-0.6	1969	-26.1	1928	-26.1	1923	-42.8	1895	-38.9	1996	-10.0	1992	-10.3	7.2	1915	5	1994	3	1992	0.6	1963	0	1996	2022-02-03T13:22:22Z	-26.1	1928	-26.1	1969	-25	1943	-24.4	1977	-23.9	1917	-10	1996	-10.3	1992	-10.5
-134.88	67.44	NT-10	FORT MCPHERSON AREA	FORT MCPHERSON	VSNT10V	26	3	1915	7.2	1894	2.2	1977	-26.7	1939	-26.1	1943	-43.3	1897	-40.0	1992	-7.5	1947	-11.7	7.2	1915	5.5	1996	2.2	1894	2.1	1992	-0.6	1994	2022-02-03T13:22:22Z	-26.7	1977	-26.1	1939	-25.6	1895	-25.6	1928	-25.6	1943	-7.5	1992	-8.5	1994	-11.7
-134.88	67.44	NT-10	FORT MCPHERSON AREA	FORT MCPHERSON	VSNT10V	27	3	1954	8.9	1894	0.6	1943	-25.6	1895	-23.9	1964	-42.2	1910	-42.2	1996	-6.5	1992	-10.4	8.9	1954	0.6	1894	0	1987	-1.2	1994	-3	1996	2022-02-03T13:22:22Z	-25.6	1943	-25.5	1999	-23.9	1895	-23.3	1928	-23.3	1964	-6.5	1996	-10.4	1992	-11.1
-134.88	67.44	NT-10	FORT MCPHERSON AREA	FORT MCPHERSON	VSNT10V	28	3	1926	10.6	1894	1.1	1895	-28.9	1893	-18.3	1971	-40.6	1960	-38.3	1894	-5.6	1893	-24.4	10.6	1926	7.2	1954	6.7	1962	4	1987	3.9	1939	2022-02-03T13:22:22Z	-28.9	1895	-27.6	1997	-25	1999	-23.3	1933	-23.3	1944	-5.6	1894	-9	1987	-12.2
-134.88	67.44	NT-10	FORT MCPHERSON AREA	FORT MCPHERSON	VSNT10V	29	3	1926	10.0	1898	-1.1	1944	-30.0	1933	-26.1	1960	-40.0	1912	-40.0	1926	1.7	1894	-12.2	10	1926	6.7	1939	6.7	1962	3.3	1930	3	1994	2022-02-03T13:22:22Z	-30	1944	-26.1	1933	-25	1999	-23	1997	-22.8	1893	1.7	1926	-5.6	1954	-8.3
-134.88	67.44	NT-10	FORT MCPHERSON AREA	FORT MCPHERSON	VSNT10V	30	3	1926	5.6	1918	1.1	1944	-25.6	1893	-23.9	1967	-37.2	1924	-37.2	1918	-1.7	1894	-16.1	5.6	1926	5	1938	4.4	1962	4	1994	1.1	1918	2022-02-03T13:22:22Z	-25.6	1944	-23.9	1893	-23.3	1931	-23	1997	-22.2	1933	-1.7	1918	-3.9	1926	-4.4
-134.88	67.44	NT-10	FORT MCPHERSON AREA	FORT MCPHERSON	VSNT10V	31	3	1938	5.0	1923	-1.1	1893	-28.3			1913	-35.6	1893	-34.4	1994	-5.0	1926	-6.7	5	1938	4	1994	3.3	1946	1.7	1940	0.6	1962	2022-02-03T13:22:22Z	-28.3	1893	-26.1	1944	-25.6	1924	-24	1997	-21.7	1955	-5	1994	-6.7	1926	-7.8
-134.88	67.44	NT-10	FORT MCPHERSON AREA	FORT MCPHERSON	VSNT10V	1	4	2008	8.0	1938	3.9	1943	-25.0	1924	-24.4	1899	-44.4	1897	-37.8	1938	-4.4	1918	-7.2	8	2008	3.9	1938	2.8	1918	0.6	1945	-2.2	1966	2022-02-03T13:22:22Z	-25	1943	-24.4	1924	-24.4	1955	-24.4	1961	-24.4	1971	-4.4	1938	-7.2	1918	-10
-134.88	67.44	NT-10	FORT MCPHERSON AREA	FORT MCPHERSON	VSNT10V	2	4	2008	5.6	1998	5.0	1928	-26.1	1893	-25.6	1971	-42.2	1924	-38.9	2008	-4.0	1994	-9.5	5.6	2008	5	1998	3.3	1966	1.1	1938	0	1990	2022-02-03T13:22:22Z	-26.1	1928	-25.6	1893	-22.8	1924	-22.8	1955	-22.2	1908	-4	2008	-9.5	1994	-11
-134.88	67.44	NT-10	FORT MCPHERSON AREA	FORT MCPHERSON	VSNT10V	3	4	1966	7.2	1940	7.2	1964	-22.8	1960	-22.8	1987	-35.0	1971	-33.9	2008	-1.0	1994	-8.0	7.2	1940	7.2	1966	5.1	2008	3.9	1953	3	1998	2022-02-03T13:22:22Z	-22.8	1960	-22.8	1964	-22.2	1908	-22.2	1961	-22	1987	-1	2008	-8	1994	-10
-134.88	67.44	NT-10	FORT MCPHERSON AREA	FORT MCPHERSON	VSNT10V	4	4	1953	6.7	1911	5.0	1931	-24.4	1896	-21.1	1896	-40.6	1893	-35.0	1994	-6.0	1911	-6.7	6.7	1953	6.2	2008	6	1998	5	1911	4.2	1990	2022-02-03T13:22:22Z	-24.4	1931	-23.3	1960	-23	1987	-21.1	1896	-21	1986	-6	1994	-6.7	1911	-7.9
-134.88	67.44	NT-10	FORT MCPHERSON AREA	FORT MCPHERSON	VSNT10V	5	4	1912	10.0	1911	-5.6	1986	-25.5	1931	-23.3	1918	-36.7	1896	-36.7	1990	-4.1	1963	-5.0	10	1912	5	1982	5	1998	4.3	1990	2.8	1933	2022-02-03T13:22:22Z	-25.5	1986	-23.3	1931	-21.7	1954	-20	1896	-20	1955	-4.1	1990	-5	1963	-5.2
-134.88	67.44	NT-10	FORT MCPHERSON AREA	FORT MCPHERSON	VSNT10V	6	4	1982	10.0	1965	10.0	2000	-24.3	1986	-22.0	1931	-38.3	1896	-38.3	1963	-7.2	1941	-7.8	10	1916	10	1965	10	1982	7.8	1963	6.7	1926	2022-02-03T13:22:22Z	-24.3	2000	-22	1986	-21.1	1931	-20	1928	-19.5	1988	-7.2	1963	-7.8	1939	-7.8
-134.88	67.44	NT-10	FORT MCPHERSON AREA	FORT MCPHERSON	VSNT10V	7	4	1916	12.8	1915	-5.0	1986	-22.5	1931	-22.2	1896	-39.4	1894	-31.7	1982	0.0	1965	-3.9	12.8	1916	9	1989	8.9	1963	5	1998	4.5	1990	2022-02-03T13:22:22Z	-22.5	1986	-22.2	1931	-21.7	1971	-20.6	1928	-19	1988	0	1982	-3.9	1965	-6.7
-134.88	67.44	NT-10	FORT MCPHERSON AREA	FORT MCPHERSON	VSNT10V	8	4	1969	10.0	1916	10.0	1986	-22.0	1928	-20.0	1971	-41.1	1896	-37.8	1916	-4.4	1911	-11.1	10	1916	10	1969	9.5	1989	7.5	1990	7.5	2004	2022-02-03T13:22:22Z	-22	1986	-20	1897	-20	1928	-19.4	1974	-18.9	1931	-4.4	1916	-6	1989	-9.4
-134.88	67.44	NT-10	FORT MCPHERSON AREA	FORT MCPHERSON	VSNT10V	9	4	1959	12.8	1916	10.0	1934	-22.2	1928	-21.1	1971	-37.8	1896	-35.6	1989	-2.0	1963	-3.9	12.8	1959	11.5	1990	11.5	2004	11	1997	10.5	1989	2022-02-03T13:22:22Z	-22.2	1934	-21.1	1928	-19	1986	-17.8	1974	-17.5	1985	-2	1989	-3.9	1963	-4.5
-134.88	67.44	NT-10	FORT MCPHERSON AREA	FORT MCPHERSON	VSNT10V	10	4	1944	11.7	1940	6.7	1964	-20.6	1928	-20.6	1936	-33.9	1912	-32.8	1959	-1.7	1944	-6.7	11.7	1944	9.4	1952	8	1989	7.8	1969	7.2	1956	2022-02-03T13:22:22Z	-20.6	1928	-20.6	1964	-20	1899	-19	1994	-18.9	1934	-1.7	1959	-5	1965	-5.5
-134.88	67.44	NT-10	FORT MCPHERSON AREA	FORT MCPHERSON	VSNT10V	11	4	1959	14.4	1915	7.2	1924	-23.3	1899	-19.4	1961	-35.6	1894	-35.0	1956	-3.3	1944	-8.9	14.4	1959	8.2	2010	7.8	1965	7.2	1915	7.2	1976	2022-02-03T13:22:22Z	-23.3	1924	-20.6	1928	-19.8	1994	-19.4	1899	-19.2	1992	-3.3	1956	-6	1989	-7.2
-134.88	67.44	NT-10	FORT MCPHERSON AREA	FORT MCPHERSON	VSNT10V	12	4	1959	11.7	1915	10.0	1924	-23.3	1897	-21.7	1894	-35.6	1893	-26.7	1989	-1.0	1944	-6.1	11.7	1959	10	1915	8.5	1989	8.3	1957	7.9	2010	2022-02-03T13:22:22Z	-23.3	1924	-21.7	1897	-21.7	1935	-21.1	1911	-20.8	1994	-1	1989	-4	2010	-6.1
-134.88	67.44	NT-10	FORT MCPHERSON AREA	FORT MCPHERSON	VSNT10V	13	4	1970	11.1	1957	8.9	1964	-21.7	1924	-21.7	1966	-36.1	1964	-35.0	2010	0.6	1957	-3.3	11.1	1970	10	1989	8.9	1957	7.2	1943	6.7	1976	2022-02-03T13:22:22Z	-21.7	1924	-21.7	1964	-20.6	1911	-19.4	1897	-18.9	1966	0.6	2010	-3.3	1939	-3.3
-134.88	67.44	NT-10	FORT MCPHERSON AREA	FORT MCPHERSON	VSNT10V	14	4	1998	10.0	1943	8.9	1911	-20.6	1910	-16.7	1954	-34.4	1924	-32.8	1965	-1.1	1957	-2.2	10	1998	8.9	1943	7.8	1947	6.5	1991	6	1989	2022-02-03T13:22:22Z	-20.6	1911	-17.8	1928	-17.8	1952	-17.8	1953	-17.8	1966	-1.1	1965	-2	1989	-2.2
-134.88	67.44	NT-10	FORT MCPHERSON AREA	FORT MCPHERSON	VSNT10V	15	4	1900	11.1	1896	6.1	1952	-18.9	1894	-16.7	1966	-35.6	1964	-33.3	1965	1.7	1957	-1.1	11.1	1900	10.5	1998	10	1943	9	1988	9	2003	2022-02-03T13:22:22Z	-18.9	1952	-17.5	1994	-16.7	1894	-16.7	1961	-15	1910	1.7	1965	-1.1	1957	-1.7
-134.88	67.44	NT-10	FORT MCPHERSON AREA	FORT MCPHERSON	VSNT10V	16	4	1998	15.0	1988	12.0	1959	-19.4	1952	-18.9	1968	-31.1	1911	-28.3	1957	1.7	1943	-6.1	15	1998	12	1988	10	1990	9.4	1970	8.9	1943	2022-02-03T13:22:22Z	-19.4	1959	-18.9	1952	-18.9	1961	-16.1	1935	-15	1934	1.7	1957	-2	1998	-2.8
-134.88	67.44	NT-10	FORT MCPHERSON AREA	FORT MCPHERSON	VSNT10V	17	4	1926	15.0	1896	8.9	1959	-19.4	1952	-17.2	1933	-29.4	1919	-26.1	1998	1.5	1957	0.6	15	1926	12.2	1957	12	1998	11.4	2010	10.6	1970	2022-02-03T13:22:22Z	-19.4	1959	-17.2	1952	-15	1894	-14.4	1960	-13.9	1924	1.5	1998	0.6	1957	-2.2
-134.88	67.44	NT-10	FORT MCPHERSON AREA	FORT MCPHERSON	VSNT10V	18	4	1957	13.3	1896	9.4	1985	-17.0	1960	-15.6	1968	-26.7	1933	-26.1	1998	0.0	1957	-3.3	13.3	1957	11.5	2010	10	1998	9.4	1896	9	2002	2022-02-03T13:22:22Z	-17	1985	-15.6	1960	-13.3	1894	-13	1986	-12.8	1965	0	1998	-2.2	2010	-3.3
-134.88	67.44	NT-10	FORT MCPHERSON AREA	FORT MCPHERSON	VSNT10V	19	4	2010	13.0	1988	12.5	1894	-17.2	1893	-7.8	1894	-30.0	1893	-17.2	1939	2.2	1926	-3.3	13	2010	12.5	1988	11.7	1926	10	1940	10	1957	2022-02-03T13:22:22Z	-17.2	1894	-16.1	1961	-15	1924	-15	1985	-13	1994	2.2	1939	-1	1998	-1
-134.88	67.44	NT-10	FORT MCPHERSON AREA	FORT MCPHERSON	VSNT10V	20	4	1940	13.3	1931	10.0	1965	-17.2	1894	-15.0	1894	-32.8	1893	-26.1	1967	1.7	1939	-0.6	13.3	1940	11.1	1953	10	1931	9.9	2010	8.9	1939	2022-02-03T13:22:22Z	-17.2	1965	-15	1894	-13.9	1922	-12.8	1893	-12.2	1960	1.7	1967	0.9	2010	0
-134.88	67.44	NT-10	FORT MCPHERSON AREA	FORT MCPHERSON	VSNT10V	21	4	1953	12.8	1931	12.8	1966	-18.9	1928	-16.7	1894	-31.7			1931	0.0	1930	-3.9	12.8	1931	12.8	1953	12.2	1977	11.1	1940	11.1	1956	2022-02-03T13:22:22Z	-18.9	1966	-16.7	1928	-16.1	1924	-15	1965	-13.9	1922	0	1931	-1	2010	-1.5
-134.88	67.44	NT-10	FORT MCPHERSON AREA	FORT MCPHERSON	VSNT10V	22	4	1977	13.9	1931	13.9	1928	-17.8	1924	-12.8	1966	-34.4	1894	-28.9	1931	1.7	1915	-7.8	13.9	1931	13.9	1977	11	1983	10	1953	9.6	2010	2022-02-03T13:22:22Z	-17.8	1928	-14.4	1965	-12.8	1924	-11.1	1941	-11.1	1966	1.7	1931	0	1953	-1
-134.88	67.44	NT-10	FORT MCPHERSON AREA	FORT MCPHERSON	VSNT10V	23	4	1995	14.0	1940	13.3	1974	-16.1	1928	-11.7	1924	-30.0	1920	-26.1	2005	2.3	1991	-2.5	14	1995	13.3	1940	13.3	2005	10.6	1977	10	1915	2022-02-03T13:22:22Z	-16.1	1974	-13	1996	-11.7	1928	-10.6	1973	-10	1941	2.3	2005	-2.5	1991	-2.8
-134.88	67.44	NT-10	FORT MCPHERSON AREA	FORT MCPHERSON	VSNT10V	24	4	1960	16.7	1923	11.1	1928	-16.7	1918	-8.3	1950	-27.2	1924	-25.6	1931	2.8	1923	2.2	16.7	1960	16	1989	14.4	1977	13	1983	11.1	1923	2022-02-03T13:22:22Z	-16.7	1928	-13.3	1974	-13	1996	-12.8	1966	-12.2	1949	2.8	1931	2.2	1923	2
-134.88	67.44	NT-10	FORT MCPHERSON AREA	FORT MCPHERSON	VSNT10V	25	4	1989	15.0	1960	14.4	1928	-15.0	1922	-8.9	1966	-28.3	1950	-26.1	1931	2.2	1915	-7.8	15	1989	14.4	1960	12.5	2010	11.5	1995	11.1	1931	2022-02-03T13:22:22Z	-15	1928	-12.2	1949	-12.2	1968	-11.7	1964	-11.7	1966	2.2	1931	-1.1	1977	-1.6
-134.88	67.44	NT-10	FORT MCPHERSON AREA	FORT MCPHERSON	VSNT10V	26	4	1995	12.5	1900	11.7	1949	-12.2	1941	-12.2	1928	-27.8	1924	-24.4	1995	3.0	1931	1.7	12.5	1995	11.7	1900	11.1	1915	11.1	1931	10.6	1893	2022-02-03T13:22:22Z	-12.2	1941	-12.2	1949	-12	1998	-11.7	1950	-10.6	1945	3	1995	1.7	1931	0
-134.88	67.44	NT-10	FORT MCPHERSON AREA	FORT MCPHERSON	VSNT10V	27	4	1995	14.5	1967	11.1	1992	-12.0	1894	-11.7	1966	-26.7	1899	-24.4	1995	7.0	1931	-0.6	14.5	1995	11.7	2010	11.1	1967	10.6	1915	10.6	1943	2022-02-03T13:22:22Z	-12	1992	-11.9	2001	-11.7	1894	-11.1	1950	-10.6	1934	7	1995	4	2002	-0.6
-134.88	67.44	NT-10	FORT MCPHERSON AREA	FORT MCPHERSON	VSNT10V	28	4	1967	14.4	1943	13.9	1934	-12.8	1894	-11.7	1966	-22.8	1956	-22.2	1967	5.0	1944	0.0	14.4	1967	13.9	1943	11.1	1969	11	1998	10	2003	2022-02-03T13:22:22Z	-12.8	1934	-11.7	1894	-11.3	2006	-10.6	1957	-9.4	1923	5	1967	0	1944	0
-134.88	67.44	NT-10	FORT MCPHERSON AREA	FORT MCPHERSON	VSNT10V	29	4	1943	14.4	1911	14.4	1894	-11.1	1893	-3.9	1934	-26.1	1920	-25.0	2004	1.0	1997	-0.5	14.4	1911	14.4	1943	13.9	1967	12.5	1998	9.4	1969	2022-02-03T13:22:22Z	-11.1	1894	-10	1925	-10	1971	-10	2001	-9.4	1920	1	2004	-0.5	1995	-0.5
-134.88	67.44	NT-10	FORT MCPHERSON AREA	FORT MCPHERSON	VSNT10V	30	4	1943	15.0	1911	13.3	1896	-12.8	1893	-8.9	1935	-26.1	1920	-26.1	1967	0.6	1963	-2.2	15	1943	13.3	1911	12.8	1950	11.5	1987	11.1	1973	2022-02-03T13:22:22Z	-12.8	1896	-10	1897	-10	1962	-9.7	1992	-9.4	1920	0.6	1967	-1.4	2010	-1.5
-134.88	67.44	NT-10	FORT MCPHERSON AREA	FORT MCPHERSON	VSNT10V	1	5	1921	21.1	1911	17.2	1896	-12.2	1893	-11.1	1899	-23.3	1896	-21.7	1985	5.0	1921	4.4	21.1	1921	17.2	1911	14.6	1994	13.3	1967	12.8	1956	2022-02-03T13:22:22Z	-12.2	1896	-11.7	1957	-11.1	1893	-10	1931	-10	2002	5	1985	4.4	1921	2
-134.88	67.44	NT-10	FORT MCPHERSON AREA	FORT MCPHERSON	VSNT10V	2	5	1969	17.8	1946	14.4	1922	-16.1	1896	-14.4	1893	-21.1			1921	2.8	1920	2.8	17.8	1969	14.4	1946	14	1994	13.9	1967	12.5	1991	2022-02-03T13:22:22Z	-16.1	1922	-14.4	1896	-12.4	1992	-10	1925	-9.5	1999	2.8	1911	2.8	1920	2.8
-134.88	67.44	NT-10	FORT MCPHERSON AREA	FORT MCPHERSON	VSNT10V	3	5	1946	16.1	1921	15.0	1896	-15.6	1894	-8.9	1992	-19.7	1923	-19.4	1921	6.1	1916	1.7	16.1	1946	15.6	1967	15	1921	12.2	1915	11.1	1942	2022-02-03T13:22:22Z	-15.6	1896	-14.4	1922	-12.5	1992	-10	1971	-8.9	1894	6.1	1921	1.7	1916	1.1
-134.88	67.44	NT-10	FORT MCPHERSON AREA	FORT MCPHERSON	VSNT10V	4	5	1921	21.1	1915	16.7	1922	-13.9	1917	-11.1	1894	-21.1	1893	-10.0	1921	5.0	1915	0.0	21.1	1921	18	1991	17	1995	16.7	1915	16.1	1946	2022-02-03T13:22:22Z	-13.9	1922	-12.5	1992	-11.1	1894	-11.1	1917	-10.6	1898	5	1921	2	1991	0
-134.88	67.44	NT-10	FORT MCPHERSON AREA	FORT MCPHERSON	VSNT10V	5	5	1991	17.5	1976	16.7	1894	-14.4	1893	4.4	1992	-24.5	1917	-22.8	1921	6.1	1915	-0.6	17.5	1991	16.7	1915	16.7	1976	13.3	1921	12.8	1910	2022-02-03T13:22:22Z	-14.4	1894	-13.3	1922	-12.8	1898	-7.2	1900	-6.1	1917	6.1	1921	4.4	1946	3.5
-134.88	67.44	NT-10	FORT MCPHERSON AREA	FORT MCPHERSON	VSNT10V	6	5	1972	19.4	1942	15.0	1898	-13.9	1894	-12.8	1922	-20.0	1894	-20.0	1991	5.5	1946	2.8	19.4	1972	15	1942	14.5	1991	13.5	1995	11.7	1923	2022-02-03T13:22:22Z	-13.9	1898	-12.8	1894	-11.7	1922	-7.2	1964	-6.7	1900	5.5	1991	2.8	1946	2.5
-134.88	67.44	NT-10	FORT MCPHERSON AREA	FORT MCPHERSON	VSNT10V	7	5	1943	15.6	1942	12.8	1898	-12.2	1894	-11.1	1922	-17.8	1917	-17.2	1957	3.9	1911	0.0	15.6	1943	15	1995	13.9	1966	13.9	1972	12.8	1942	2022-02-03T13:22:22Z	-12.2	1898	-11.1	1894	-10.6	1964	-8.9	1922	-6.1	1971	3.9	1957	3.5	1995	0
-134.88	67.44	NT-10	FORT MCPHERSON AREA	FORT MCPHERSON	VSNT10V	8	5	1995	22.5	1943	15.6	1964	-16.1	1898	-11.1	1944	-21.1	1922	-20.6	1995	7.0	1963	2.8	22.5	1995	15.6	1943	13.5	1986	11.7	1967	11	1984	2022-02-03T13:22:22Z	-16.1	1964	-11.1	1898	-10	1962	-8.9	1897	-7.8	1894	7	1995	2.8	1963	1.7
-134.88	67.44	NT-10	FORT MCPHERSON AREA	FORT MCPHERSON	VSNT10V	9	5	1995	22.5	1930	15.6	1964	-12.2	1897	-11.7	1964	-17.8	1959	-17.8	1995	3.5	1918	1.7	22.5	1995	15.6	1930	14.4	1926	14.4	1998	13.9	1911	2022-02-03T13:22:22Z	-12.2	1964	-11.7	1897	-9.4	1898	-7.8	1894	-7.2	1945	3.5	1995	1.7	1918	1
-134.88	67.44	NT-10	FORT MCPHERSON AREA	FORT MCPHERSON	VSNT10V	10	5	1995	23.0	1942	20.0	1989	-9.0	1956	-6.7	1935	-25.6	1919	-16.1	1995	4.0	1918	2.2	23	1995	20	1942	17.3	1998	16.1	1926	15.6	1911	2022-02-03T13:22:22Z	-9	1989	-6.7	1956	-6.1	1898	-5	1894	-4.4	1964	4	1995	2.3	1998	2.2
-134.88	67.44	NT-10	FORT MCPHERSON AREA	FORT MCPHERSON	VSNT10V	11	5	1998	15.2	1926	15.0	1989	-8.5	1954	-6.7	1935	-21.1	1928	-14.4	1918	7.2	1908	0.0	15.2	1998	15	1926	14.4	1950	13.9	1973	13.3	1918	2022-02-03T13:22:22Z	-8.5	1989	-6.7	1954	-5	1896	-5	1984	-4.4	1898	7.2	1918	6.1	1998	4.5
-134.88	67.44	NT-10	FORT MCPHERSON AREA	FORT MCPHERSON	VSNT10V	12	5	1950	17.8	1918	13.9	1954	-9.4	1896	-8.3	1935	-18.9	1917	-13.3	1918	7.2	1911	-1.7	17.8	1950	16.5	1991	13.9	1918	13.3	1959	12.8	1916	2022-02-03T13:22:22Z	-9.4	1954	-8.3	1896	-6.5	1986	-5	1989	-4.4	1898	7.2	1918	1.8	1992	1.7
-134.88	67.44	NT-10	FORT MCPHERSON AREA	FORT MCPHERSON	VSNT10V	13	5	1995	18.0	1991	17.0	1898	-10.0	1896	-6.7	1935	-15.6	1896	-12.8	1918	3.9	1911	-0.6	18	1995	17	1991	15.6	1915	15.5	1999	15	1950	2022-02-03T13:22:22Z	-10	1898	-8.9	1954	-8	1986	-6.7	1896	-5.7	2007	3.9	1918	3	1992	2.8
-134.88	67.44	NT-10	FORT MCPHERSON AREA	FORT MCPHERSON	VSNT10V	14	5	1915	16.7	1899	15.0	1900	-6.7	1898	-3.9	2000	-16.0	1967	-15.0	1921	5.0	1915	-0.6	16.7	1915	15	1899	15	1921	14.6	2010	14.5	2005	2022-02-03T13:22:22Z	-6.7	1900	-5	1982	-5	1986	-3.9	1898	-3.3	1967	5	1921	4	1995	3.3
-134.88	67.44	NT-10	FORT MCPHERSON AREA	FORT MCPHERSON	VSNT10V	15	5	1991	19.0	1915	17.8	1966	-6.1	1918	-3.9	1954	-15.6	1894	-11.1	1991	3.5	1955	1.7	19	1991	17.8	1915	16.1	1930	15	1955	15	1985	2022-02-03T13:22:22Z	-6.1	1966	-5	1967	-3.9	1918	-3.9	1972	-3.5	1986	3.5	1991	2.8	2008	1.7
-134.88	67.44	NT-10	FORT MCPHERSON AREA	FORT MCPHERSON	VSNT10V	16	5	1998	20.0	1961	17.2	1986	-6.0	1983	-6.0	1972	-14.4	1918	-11.7	1985	5.0	1955	3.3	20	1998	17.2	1961	17	1984	16.7	1974	15.6	1930	2022-02-03T13:22:22Z	-6	1983	-6	1986	-3.5	1989	-3.3	1918	-2.5	1995	5	1985	3.3	1955	3.3
-134.88	67.44	NT-10	FORT MCPHERSON AREA	FORT MCPHERSON	VSNT10V	17	5	1977	16.7	1974	16.1	1983	-8.0	1942	-4.4	1982	-13.0	1918	-12.8	1998	7.5	1963	6.1	16.7	1977	16.1	1946	16.1	1974	16	1994	15.6	1963	2022-02-03T13:22:22Z	-8	1983	-4.5	1986	-4.4	1942	-4	2001	-1.7	1900	7.5	1998	6.1	1963	4
-134.88	67.44	NT-10	FORT MCPHERSON AREA	FORT MCPHERSON	VSNT10V	18	5	1963	21.7	1938	17.8	1983	-5.5	1972	-1.1	1983	-17.5	1919	-9.4	1991	4.0	1966	3.9	21.7	1963	20.8	1994	19.4	1977	17.8	1938	17	2002	2022-02-03T13:22:22Z	-5.5	1983	-1.1	1940	-1.1	1972	-0.6	1918	-0.6	1976	4	1991	3.9	1966	3.3
-134.88	67.44	NT-10	FORT MCPHERSON AREA	FORT MCPHERSON	VSNT10V	19	5	1994	23.7	1963	22.2	1972	-3.3	1954	-2.2	1972	-10.0	1954	-10.0	1994	9.0	1949	4.4	23.7	1994	22.2	1963	18.3	1916	17.2	1962	16.5	1997	2022-02-03T13:22:22Z	-3.3	1972	-2.2	1950	-2.2	1954	-1.7	1942	-1.1	1894	9	1994	4.4	1938	4.4
-134.88	67.44	NT-10	FORT MCPHERSON AREA	FORT MCPHERSON	VSNT10V	20	5	1963	24.4	1945	18.9	1976	-6.1	1954	-5.6	1976	-11.7	1954	-10.6	1994	8.6	1963	6.7	24.4	1963	18.9	1916	18.9	1934	18.9	1945	18.9	1994	2022-02-03T13:22:22Z	-6.1	1976	-5.6	1954	-3.9	1952	-3.3	1894	-3	2000	8.6	1994	7	1997	6.7
-134.88	67.44	NT-10	FORT MCPHERSON AREA	FORT MCPHERSON	VSNT10V	21	5	1994	22.0	1971	19.4	1977	-4.4	1926	-4.4	1954	-14.4	1918	-10.0	1963	6.1	1962	3.9	22	1994	19.4	1934	19.4	1971	19	1989	18.3	1962	2022-02-03T13:22:22Z	-4.4	1926	-4.4	1977	-2.8	1933	-2.2	1967	-2.2	1968	6.1	1963	4.4	1994	3.9
-134.88	67.44	NT-10	FORT MCPHERSON AREA	FORT MCPHERSON	VSNT10V	22	5	1994	25.6	1969	22.8	1977	-3.3	1900	-1.7	1894	-11.7	1893	0.0	1994	7.5	1920	5.0	25.6	1994	22.8	1969	20.6	1938	19.5	1996	18	1984	2022-02-03T13:22:22Z	-3.3	1977	-2.5	1986	-1.7	1900	-1.1	1897	-1.1	1924	7.5	1994	7	1998	5
-134.88	67.44	NT-10	FORT MCPHERSON AREA	FORT MCPHERSON	VSNT10V	23	5	1994	22.4	1938	20.6	1900	-3.9	1897	4.4	1900	-10.0	1896	-5.0	1965	8.3	1920	7.8	22.4	1994	22	1996	20.6	1938	19.4	2008	19	2002	2022-02-03T13:22:22Z	-3.9	1900	-0.6	1925	0	1954	0	1956	0.6	1922	8.3	1965	8	1998	7.8
-134.88	67.44	NT-10	FORT MCPHERSON AREA	FORT MCPHERSON	VSNT10V	24	5	2008	24.4	1996	22.2	1900	-4.4	1897	3.9	1983	-17.0	1900	-8.3	1998	9.5	1996	8.5	24.4	2008	22.2	1996	21.7	1938	21.1	1947	20	2002	2022-02-03T13:22:22Z	-4.4	1900	-2.2	1956	-1.7	1924	-1.7	1954	-1.7	1968	9.5	1998	8.5	1996	5.7
-134.88	67.44	NT-10	FORT MCPHERSON AREA	FORT MCPHERSON	VSNT10V	25	5	2008	22.9	1995	22.0	1900	-5.6	1897	1.7	1900	-8.9	1897	-5.6	1996	9.5	1938	6.1	22.9	2008	22	1995	21.7	1938	20.6	1916	20	1976	2022-02-03T13:22:22Z	-5.6	1900	-2.8	1924	-2.2	1910	-2.2	1954	-0.7	1997	9.5	1996	9	1998	7.6
-134.88	67.44	NT-10	FORT MCPHERSON AREA	FORT MCPHERSON	VSNT10V	26	5	1898	23.3	1893	17.8	1900	-2.2	1896	1.1	1928	-11.1	1900	-8.3	1998	12.5	1995	11.0	23.3	1898	23	1995	22.7	2010	21.5	1998	21.1	1911	2022-02-03T13:22:22Z	-2.2	1900	-1.1	1969	-0.6	1924	0	1986	0.5	2000	12.5	1998	11	1995	6.1
-134.88	67.44	NT-10	FORT MCPHERSON AREA	FORT MCPHERSON	VSNT10V	27	5	2010	26.0	1998	25.0	2001	-3.0	1986	-2.0	1928	-8.3	1896	-7.2	1998	9.5	1995	9.5	26	2010	25	1998	21.7	1943	21.2	2003	21	1990	2022-02-03T13:22:22Z	-3	2001	-2	1986	-1.1	1967	-1.1	1969	0	1896	9.5	1995	9.5	1998	7.8
-134.88	67.44	NT-10	FORT MCPHERSON AREA	FORT MCPHERSON	VSNT10V	28	5	2010	29.5	1995	23.0	1994	-3.7	1959	-2.2	1928	-6.7	1921	-6.7	2010	12.3	1991	11.0	29.5	2010	23	1995	22	1991	21.7	1943	20.6	1930	2022-02-03T13:22:22Z	-3.7	1994	-2.2	1959	0	1933	0	1967	0.6	1896	12.3	2010	11	1991	10
-134.88	67.44	NT-10	FORT MCPHERSON AREA	FORT MCPHERSON	VSNT10V	29	5	1991	23.5	1989	23.5	1994	1.0	1976	1.1	1994	-6.6	1959	-6.1	1991	11.0	1971	6.7	23.5	1989	23.5	1991	23.3	1964	22.8	1941	22.2	1943	2022-02-03T13:22:22Z	1	1994	1.1	1894	1.1	1959	1.1	1976	1.7	1942	11	1991	8	1998	6.7
-134.88	67.44	NT-10	FORT MCPHERSON AREA	FORT MCPHERSON	VSNT10V	30	5	1941	28.3	1920	21.7	1965	-3.9	1933	0.0	1972	-5.6	1965	-5.6	1991	10.3	1989	8.0	28.3	1941	24.4	1964	23.3	1968	22	1989	21.7	1920	2022-02-03T13:22:22Z	-3.9	1965	0	1933	0.6	1947	1.1	1949	1.1	1956	10.3	1991	10	1998	9
-134.88	67.44	NT-10	FORT MCPHERSON AREA	FORT MCPHERSON	VSNT10V	31	5	1985	26.0	1983	25.0	1933	-2.2	1917	4.4	1965	-6.7	1933	-6.1	1998	10.0	1955	8.9	26	1985	25	1983	23	2002	22.8	1944	22.8	1964	2022-02-03T13:22:22Z	-2.2	1933	-1.1	1965	-0.6	1956	0	1942	1	1988	10	1998	9	2002	8.9
-134.88	67.44	NT-10	FORT MCPHERSON AREA	FORT MCPHERSON	VSNT10V	1	6	1971	26.7	1941	22.2	1933	-1.1	1893	3.9	1933	-6.1	1894	-3.3	1998	10.0	1989	10.0	26.7	1971	24	2003	23	2002	22.2	1941	22	1983	2022-02-03T13:22:22Z	-1.1	1933	0.6	1940	0.6	1965	1.7	1942	2.2	1945	10	1983	10	1989	10
-134.88	67.44	NT-10	FORT MCPHERSON AREA	FORT MCPHERSON	VSNT10V	2	6	1926	24.4	1910	24.4	1940	-0.6	1933	-0.6	1940	-5.0	1933	-3.9	1955	10.0	1920	9.4	24.4	1910	24.4	1926	23.2	2007	23	1990	22.2	1897	2022-02-03T13:22:22Z	-0.6	1933	-0.6	1940	2.8	1942	3.9	1916	3.9	1965	10	1955	9.5	1998	9.4
-134.88	67.44	NT-10	FORT MCPHERSON AREA	FORT MCPHERSON	VSNT10V	3	6	1925	26.7	1911	20.6	1933	-2.2	1916	3.9	1900	-5.6	1893	-1.7	1897	12.8	1896	1.1	26.7	1925	25	1943	24.5	1985	24.4	2007	23.9	1934	2022-02-03T13:22:22Z	-2.2	1933	0.6	1940	1.1	1947	1.1	1974	3.9	1916	12.8	1897	10.5	1999	8.5
-134.88	67.44	NT-10	FORT MCPHERSON AREA	FORT MCPHERSON	VSNT10V	4	6	2007	26.8	1934	26.1	1933	-1.1	1896	4.4	1940	-4.4	1933	-4.4	1897	15.0	1894	4.4	26.8	2007	26.1	1934	25.6	1943	23.9	1977	23.5	1985	2022-02-03T13:22:22Z	-1.1	1933	0.5	1996	1.7	1974	1.8	1992	2.8	1952	15	1897	12.8	1925	12.2
-134.88	67.44	NT-10	FORT MCPHERSON AREA	FORT MCPHERSON	VSNT10V	5	6	1977	26.7	1966	25.0	1933	2.2	1924	3.3	1933	-4.4	1924	-3.3	1956	12.8	1943	9.4	26.7	1977	26.5	2007	25	1943	25	1966	25	1995	2022-02-03T13:22:22Z	2.2	1933	2.8	1952	3.3	1924	5.5	1990	5.6	1910	12.8	1956	12.2	1977	12
-134.88	67.44	NT-10	FORT MCPHERSON AREA	FORT MCPHERSON	VSNT10V	6	6	1988	28.0	1976	27.2	1924	1.7	1916	6.7	1940	-2.8	1933	-2.2	1923	10.6	1920	8.9	28	1988	27.2	1976	26.1	1923	25.6	1971	23.9	1938	2022-02-03T13:22:22Z	1.7	1924	3.3	1965	4.5	1990	5	1933	5	1989	10.6	1923	10.5	2007	10
-134.88	67.44	NT-10	FORT MCPHERSON AREA	FORT MCPHERSON	VSNT10V	7	6	1923	28.3	1911	23.3	1916	4.4	1894	5.0	1959	-5.0	1940	-3.3	1971	16.7	1961	13.3	28.3	1923	27	1987	25	1995	25	2002	24.4	1961	2022-02-03T13:22:22Z	4.4	1916	5	1894	5	1950	5	1959	5	1988	16.7	1971	13.3	1920	13.3
-134.88	67.44	NT-10	FORT MCPHERSON AREA	FORT MCPHERSON	VSNT10V	8	6	2000	28.0	1995	28.0	1894	1.1	1893	14.4	1970	-2.2	1935	-2.2	1998	13.0	1995	13.0	28	1995	28	2000	27	2002	26	1987	25	1923	2022-02-03T13:22:22Z	1.1	1894	3.9	1956	4	1991	6	1983	6.1	1942	13	1995	13	1998	12.2
-134.88	67.44	NT-10	FORT MCPHERSON AREA	FORT MCPHERSON	VSNT10V	9	6	1946	26.7	1943	26.7	1894	3.9	1893	18.9	1918	-5.6	1894	-3.3	1998	15.6	1995	15.5	26.7	1943	26.7	1946	26.5	1995	26	1989	26	2000	2022-02-03T13:22:22Z	3.9	1894	6	1991	6.7	1933	6.7	1953	6.7	1964	15.6	1998	15.5	1995	14
-134.88	67.44	NT-10	FORT MCPHERSON AREA	FORT MCPHERSON	VSNT10V	10	6	2006	28.5	1955	27.8	1918	3.9	1894	5.6	1918	-6.7	1917	-0.6	1923	13.9	1897	11.1	28.5	2006	27.8	1955	27.2	1966	26.7	1972	25.5	1995	2022-02-03T13:22:22Z	3.9	1918	5	1986	5.6	1894	6.1	1954	7.8	1945	13.9	1923	12.2	1961	12
-134.88	67.44	NT-10	FORT MCPHERSON AREA	FORT MCPHERSON	VSNT10V	11	6	1966	28.3	1941	27.2	1985	4.5	1972	8.3	1971	-2.2	1918	-1.7	2006	14.8	1995	13.5	28.3	1966	27.4	2010	27.2	1941	27.2	2006	26.7	1947	2022-02-03T13:22:22Z	4.5	1985	7	1986	8	1996	8.3	1972	8.9	1971	14.8	2006	13.5	1995	13.3
-134.88	67.44	NT-10	FORT MCPHERSON AREA	FORT MCPHERSON	VSNT10V	12	6	1992	30.4	1977	26.1	1965	5.0	1957	7.8	1918	-1.7	1900	0.6	1921	15.6	1916	8.3	30.4	1992	26.1	1977	25.6	1969	25.5	2001	25	1958	2022-02-03T13:22:22Z	5	1965	5.5	1987	7.2	1971	7.5	1985	7.8	1957	15.6	1921	14.7	2006	12.6
-134.88	67.44	NT-10	FORT MCPHERSON AREA	FORT MCPHERSON	VSNT10V	13	6	1969	30.0	1961	25.6	1900	2.8	1897	10.0	1935	-1.7	1934	-1.1	1921	14.4	1911	11.7	30	1969	28	1999	25.6	1944	25.6	1961	25.5	1984	2022-02-03T13:22:22Z	2.8	1900	4.4	1925	6.1	1957	7.5	1985	7.5	1989	14.4	1921	14	1997	13
-134.88	67.44	NT-10	FORT MCPHERSON AREA	FORT MCPHERSON	VSNT10V	14	6	1999	32.0	1994	28.0	1900	3.9	1899	9.4	1918	-2.2	1900	-0.6	1999	16.0	1921	15.0	32	1999	28	1994	27.8	1944	26.7	1974	26.5	1995	2022-02-03T13:22:22Z	3.9	1900	4.4	1954	5.6	1938	6	1992	6.7	1925	16	1999	15	1920	15
-134.88	67.44	NT-10	FORT MCPHERSON AREA	FORT MCPHERSON	VSNT10V	15	6	1944	29.4	1916	24.4	1982	4.0	1954	7.2	1938	-1.7	1900	-1.7	1999	15.0	1944	15.0	29.4	1944	28.3	1969	27.8	1946	27.1	1983	27	2003	2022-02-03T13:22:22Z	4	1982	7.2	1954	7.8	1933	8.3	1938	8.3	1941	15	1944	15	1999	13.9
-134.88	67.44	NT-10	FORT MCPHERSON AREA	FORT MCPHERSON	VSNT10V	16	6	1950	31.1	1939	26.1	1924	1.1	1898	6.7	1917	-2.8	1899	0.6	1897	16.7	1893	7.8	31.1	1950	29	2004	27	1993	26.5	1986	26.1	1939	2022-02-03T13:22:22Z	1.1	1924	6.7	1898	7.2	1900	7.2	1954	7.8	1940	16.7	1897	16.1	1944	12.8
-134.88	67.44	NT-10	FORT MCPHERSON AREA	FORT MCPHERSON	VSNT10V	17	6	1999	31.8	1971	27.8	1924	1.7	1917	5.6	1924	-2.2	1917	-2.2	1950	18.9	1946	13.3	31.8	1999	30.5	2004	27.8	1971	26.7	1897	26.5	1996	2022-02-03T13:22:22Z	1.7	1924	5.5	1982	5.6	1917	7.8	1955	8.9	1933	18.9	1950	17	2004	16
-134.88	67.44	NT-10	FORT MCPHERSON AREA	FORT MCPHERSON	VSNT10V	18	6	2004	30.5	1934	29.4	1933	5.6	1917	8.3	1924	-2.8	1917	-0.6	2004	19.0	1961	18.3	30.5	2004	29.4	1934	27.2	1961	27.2	1967	26.7	1950	2022-02-03T13:22:22Z	5.6	1933	8.3	1917	9	1982	9.3	1993	10	1963	19	2004	18.3	1961	15.6
-134.88	67.44	NT-10	FORT MCPHERSON AREA	FORT MCPHERSON	VSNT10V	19	6	1961	28.9	1934	27.8	1938	3.9	1918	10.6	1918	-2.8	1917	1.7	1950	15.6	1923	11.7	28.9	1961	27.8	1910	27.8	1934	27.5	1996	26.5	1991	2022-02-03T13:22:22Z	3.9	1938	7	1994	8.3	1955	8.3	1957	8.9	1947	15.6	1950	15.5	2000	15
-134.88	67.44	NT-10	FORT MCPHERSON AREA	FORT MCPHERSON	VSNT10V	20	6	1928	31.1	1910	29.4	1945	4.4	1900	7.2	1918	-1.1	1896	1.1	1910	15.6	1897	11.7	31.1	1928	29.4	1910	29	1996	28.5	1991	28.3	1897	2022-02-03T13:22:22Z	4.4	1945	5.6	1947	5.6	1956	7.2	1900	8.3	1941	15.6	1910	15	1969	14.5
-134.88	67.44	NT-10	FORT MCPHERSON AREA	FORT MCPHERSON	VSNT10V	21	6	1991	30.5	1971	28.9	1900	3.9	1896	9.4	1963	0.6	1896	0.6	1920	16.7	1910	16.1	30.5	1991	28.9	1958	28.9	1971	28	2004	27.2	1923	2022-02-03T13:22:22Z	3.9	1900	7.8	1949	8	1999	8.5	2002	9.4	1896	16.7	1920	16.1	1910	15.6
-134.88	67.44	NT-10	FORT MCPHERSON AREA	FORT MCPHERSON	VSNT10V	22	6	1923	29.4	1916	27.2	1962	5.6	1957	6.7	1924	-1.1	1918	1.7	1998	17.5	1910	15.0	29.4	1923	28.5	1988	28.3	2008	27.2	1916	26.5	1989	2022-02-03T13:22:22Z	5.6	1962	6.5	1983	6.7	1957	7.5	2001	8.3	1896	17.5	1998	15	1910	15
-134.88	67.44	NT-10	FORT MCPHERSON AREA	FORT MCPHERSON	VSNT10V	23	6	2004	29.0	1991	28.5	1949	5.6	1931	8.9	1918	-1.1	1896	0.6	1989	17.0	1919	15.0	29	2004	28.8	2008	28.5	1991	27.2	1941	26.7	1916	2022-02-03T13:22:22Z	5.6	1949	6.1	1973	8.9	1896	8.9	1931	9.4	1954	17	1989	16.6	2008	15.5
-134.88	67.44	NT-10	FORT MCPHERSON AREA	FORT MCPHERSON	VSNT10V	24	6	2004	32.0	1955	27.8	1964	5.6	1939	7.2	1896	-0.6	1893	6.7	2008	17.1	2004	17.0	32	2004	28.5	2008	27.8	1955	27.2	1933	27	1984	2022-02-03T13:22:22Z	5.6	1964	7.2	1939	8.9	1967	10	1973	10	1994	17.1	2008	17	2004	16.1
-134.88	67.44	NT-10	FORT MCPHERSON AREA	FORT MCPHERSON	VSNT10V	25	6	2004	29.5	1955	28.3	1964	6.1	1939	9.4	1918	-1.1	1917	2.2	2008	16.8	2004	16.0	29.5	2004	28.3	1941	28.3	1955	28.3	2008	26.9	2003	2022-02-03T13:22:22Z	6.1	1964	7.2	1972	9.4	1939	10	1897	10	1967	16.8	2008	16	2004	15.6
-134.88	67.44	NT-10	FORT MCPHERSON AREA	FORT MCPHERSON	VSNT10V	26	6	1943	30.6	1933	27.2	1972	4.4	1949	8.9	1964	-0.6	1934	1.1	2000	19.0	1960	16.1	30.6	1943	29.5	2004	28.5	1983	28.3	1955	27.7	2008	2022-02-03T13:22:22Z	4.4	1972	8.9	1949	9.4	1942	9.5	1995	10	1931	19	2000	16.1	1955	16.1
-134.88	67.44	NT-10	FORT MCPHERSON AREA	FORT MCPHERSON	VSNT10V	27	6	1933	28.9	1900	28.9	1967	6.7	1925	6.7	1918	-0.6	1896	0.0	2000	19.5	1955	18.9	28.9	1900	28.9	1933	28	1982	28	1986	27.8	1957	2022-02-03T13:22:22Z	6.7	1925	6.7	1967	7.2	1896	8.3	1972	9.4	1918	19.5	2000	18.9	1955	14.4
-134.88	67.44	NT-10	FORT MCPHERSON AREA	FORT MCPHERSON	VSNT10V	28	6	1982	32.0	1900	28.9	1976	6.7	1918	7.2	1918	-1.1	1896	-0.6	1986	16.0	1941	15.6	32	1982	29	1986	28.9	1900	27.8	1958	27.5	1987	2022-02-03T13:22:22Z	6.7	1976	7.2	1918	7.8	1947	8.3	1971	8.9	1926	16	1986	15.6	1941	15
-134.88	67.44	NT-10	FORT MCPHERSON AREA	FORT MCPHERSON	VSNT10V	29	6	1938	29.4	1910	28.3	1949	5.6	1947	7.2	1976	-1.7	1918	-1.7	1988	17.0	1982	16.0	29.4	1938	28.3	1910	28	1991	27.8	1950	27.8	1966	2022-02-03T13:22:22Z	5.6	1949	7.2	1947	7.8	1953	8.3	1944	8.9	1962	17	1988	16	1982	15.7
-134.88	67.44	NT-10	FORT MCPHERSON AREA	FORT MCPHERSON	VSNT10V	30	6	1910	30.0	1900	29.4	1974	7.2	1953	8.3	1949	1.1	1908	3.3	1966	17.8	1960	15.6	30	1910	29.4	1900	29.4	1911	28.9	1916	28.9	1966	2022-02-03T13:22:22Z	7.2	1974	8.3	1953	8.9	1933	10	1967	10.6	1955	17.8	1966	17.4	1993	17
-134.88	67.44	NT-10	FORT MCPHERSON AREA	FORT MCPHERSON	VSNT10V	1	7	1972	31.7	1910	29.4	1964	7.2	1926	7.2	1974	0.6	1924	1.1	1939	16.7	1916	16.1	31.7	1972	29.4	1896	29.4	1910	29	2003	28.9	1916	2022-02-03T13:22:22Z	7.2	1926	7.2	1964	8.9	1952	8.9	2005	11.1	1974	16.7	1939	16.1	1916	15.6
-134.88	67.44	NT-10	FORT MCPHERSON AREA	FORT MCPHERSON	VSNT10V	2	7	1998	31.0	1966	30.6	1964	7.2	1926	8.3	1964	0.0	1926	1.7	1969	20.6	1954	18.3	31	1998	30.6	1966	29.4	1954	29.4	1959	28.9	1910	2022-02-03T13:22:22Z	7.2	1964	8.3	1926	10.8	2005	12.2	1953	12.2	1974	20.6	1969	18.3	1954	18
-134.88	67.44	NT-10	FORT MCPHERSON AREA	FORT MCPHERSON	VSNT10V	3	7	1998	33.0	1910	29.4	1974	6.7	1964	9.4	2002	1.0	1974	1.1	1955	18.9	1949	18.9	33	1998	30	2004	29.4	1910	28.9	1897	28.9	1972	2022-02-03T13:22:22Z	6.7	1974	9	2002	9.4	1894	9.4	1964	10.7	2005	18.9	1949	18.9	1955	17.2
-134.88	67.44	NT-10	FORT MCPHERSON AREA	FORT MCPHERSON	VSNT10V	4	7	1998	30.0	1942	30.0	1953	8.9	1923	12.2	1974	0.6	1972	2.2	2004	19.0	1954	16.7	30	1942	30	1998	29.5	1989	28.9	1893	28.3	1941	2022-02-03T13:22:22Z	8.9	1953	10	2002	10.7	2005	10.9	1991	11.1	1974	19	2004	16.7	1954	16.1
-134.88	67.44	NT-10	FORT MCPHERSON AREA	FORT MCPHERSON	VSNT10V	5	7	1998	32.0	1893	31.7	2006	7.6	2001	8.5	2006	2.8	1974	2.8	1998	18.5	1970	18.3	32	1998	31.7	1893	30	1989	29.4	1972	28.9	1969	2022-02-03T13:22:22Z	7.6	2006	8.5	2001	10	1949	10	1987	11.5	1985	18.5	1998	18.3	1970	17
-134.88	67.44	NT-10	FORT MCPHERSON AREA	FORT MCPHERSON	VSNT10V	6	7	1989	30.5	1986	29.5	2001	7.5	1917	8.9	2001	2.3	1962	2.8	1998	19.0	1996	17.5	30.5	1989	29.5	1986	28.3	1928	27.5	1990	27.2	1897	2022-02-03T13:22:22Z	7.5	2001	8.9	1917	10	1949	11	1997	11.1	2006	19	1998	17.5	1996	17.2
-134.88	67.44	NT-10	FORT MCPHERSON AREA	FORT MCPHERSON	VSNT10V	7	7	1990	31.0	1916	28.9	2005	5.4	1925	5.6	1899	1.1	1894	3.9	1989	17.0	1961	16.7	31	1990	28.9	1895	28.9	1916	27.8	1956	27.2	1955	2022-02-03T13:22:22Z	5.4	2005	5.6	1925	7.2	1933	7.5	2001	8.3	1899	17	1989	16.7	1961	15.6
-134.88	67.44	NT-10	FORT MCPHERSON AREA	FORT MCPHERSON	VSNT10V	8	7	1971	28.3	1943	27.8	1991	4.8	1925	6.7	1933	1.7	1925	2.8	1895	17.8	1893	11.1	28.3	1971	27.8	1923	27.8	1943	27.2	1964	27	1983	2022-02-03T13:22:22Z	4.8	1991	6.7	1925	7	2001	8.3	1953	10	1933	17.8	1895	15.6	1923	15
-134.88	67.44	NT-10	FORT MCPHERSON AREA	FORT MCPHERSON	VSNT10V	9	7	1964	30.6	1949	30.0	1996	6.0	1991	9.0	1918	0.0	1899	2.8	1971	16.7	1952	16.1	30.6	1964	30	1930	30	1949	29.4	1910	29.4	1940	2022-02-03T13:22:22Z	6	1996	9	1991	9.4	1931	10	1925	13	1998	16.7	1971	16.1	1952	15.6
-134.88	67.44	NT-10	FORT MCPHERSON AREA	FORT MCPHERSON	VSNT10V	10	7	1930	31.1	1910	28.9	1931	6.1	1923	13.9	1925	1.7	1918	1.7	1989	16.5	1956	16.1	31.1	1930	30	1949	30	1987	28.9	1910	28.4	1992	2022-02-03T13:22:22Z	6.1	1931	8.2	1991	8.9	1941	9	1996	9.4	1947	16.5	1989	16.1	1956	15.6
-134.88	67.44	NT-10	FORT MCPHERSON AREA	FORT MCPHERSON	VSNT10V	11	7	1956	30.6	1921	28.9	1986	6.0	1969	7.2	1922	0.6	1918	3.9	1989	19.5	1987	17.0	30.6	1956	29.4	1961	28.9	1921	28.3	1915	28.3	1930	2022-02-03T13:22:22Z	6	1986	7.2	1969	8.9	1941	8.9	1943	9	1991	19.5	1989	17	1987	16.7
-134.88	67.44	NT-10	FORT MCPHERSON AREA	FORT MCPHERSON	VSNT10V	12	7	1915	32.2	1911	29.4	1983	10.0	1955	12.2	1935	0.0	1934	2.2	1989	17.5	1952	16.7	32.2	1915	30	1966	29.4	1911	29.4	1942	29	1989	2022-02-03T13:22:22Z	10	1983	10.5	1985	10.8	1992	11.6	2010	12	1997	17.5	1989	16.7	1952	15
-134.88	67.44	NT-10	FORT MCPHERSON AREA	FORT MCPHERSON	VSNT10V	13	7	1989	32.0	1946	31.1	1992	6.0	1945	10.0	1922	0.6	1918	4.4	1988	20.0	1968	18.9	32	1989	31.1	1946	30.6	1915	30.6	1967	30	1942	2022-02-03T13:22:22Z	6	1992	9	2000	10	1945	10.6	1964	10.6	1973	20	1988	18.9	1968	18.3
-134.88	67.44	NT-10	FORT MCPHERSON AREA	FORT MCPHERSON	VSNT10V	14	7	1967	32.2	1924	31.1	1893	9.4			1922	0.0	1894	1.7	1952	20.0	1940	15.6	32.2	1967	31.1	1924	30	1960	29	1989	28.9	1946	2022-02-03T13:22:22Z	9.4	1893	10	1990	10.6	1897	12.8	1894	12.8	1963	20	1952	18.5	1989	18
-134.88	67.44	NT-10	FORT MCPHERSON AREA	FORT MCPHERSON	VSNT10V	15	7	1946	32.2	1924	30.6	1893	8.9			1985	3.5	1894	4.4	1965	18.3	1941	16.7	32.2	1946	30.6	1924	30	1967	30	1989	29	1998	2022-02-03T13:22:22Z	8.9	1893	11.7	1897	12.8	1926	13.3	1915	13.3	1944	18.3	1965	18	1989	16.7
-134.88	67.44	NT-10	FORT MCPHERSON AREA	FORT MCPHERSON	VSNT10V	16	7	1947	31.7	1924	28.9	1933	5.0	1926	11.1	1933	4.4	1926	4.4	1924	18.3	1917	12.8	31.7	1947	30	1987	29	1999	28.9	1924	28.9	1967	2022-02-03T13:22:22Z	5	1933	9.4	1956	10.6	1949	11	1984	11.1	1926	18.3	1924	17.5	1986	16
-134.88	67.44	NT-10	FORT MCPHERSON AREA	FORT MCPHERSON	VSNT10V	17	7	1947	32.2	1924	30.6	1896	10.6	1893	11.1	1933	0.6	1918	3.9	1924	20.6	1917	11.7	32.2	1947	30.6	1924	29.4	1964	28.9	1974	28.3	1965	2022-02-03T13:22:22Z	10.6	1896	11.1	1893	11.7	1933	11.7	1949	12	1985	20.6	1924	18	1987	17.2
-134.88	67.44	NT-10	FORT MCPHERSON AREA	FORT MCPHERSON	VSNT10V	18	7	1947	31.1	1897	27.8	2008	8.6	1931	9.4	1918	-1.1	1896	0.6	1943	19.4	1924	18.3	31.1	1947	28.9	1960	28.9	1966	28.9	1974	28	1990	2022-02-03T13:22:22Z	8.6	2008	9.4	1931	10.6	1949	11.1	1922	11.1	1961	19.4	1943	18.3	1924	16
-134.88	67.44	NT-10	FORT MCPHERSON AREA	FORT MCPHERSON	VSNT10V	19	7	2001	29.5	1962	29.4	1984	8.5	1964	9.4	1984	1.0	1922	2.2	1957	17.2	1952	13.9	29.5	2001	29.4	1962	29	1992	28.9	1960	28.5	1989	2022-02-03T13:22:22Z	8.5	1984	9	1985	9.4	1964	9.7	2005	10.6	1956	17.2	1957	17	2002	15
-134.88	67.44	NT-10	FORT MCPHERSON AREA	FORT MCPHERSON	VSNT10V	20	7	2001	33.3	1939	28.9	1956	6.1	1954	6.1	1956	0.6	1946	1.1	2002	17.9	2001	17.5	33.3	2001	28.9	1939	28.5	1990	28	1982	28	2002	2022-02-03T13:22:22Z	6.1	1954	6.1	1956	7.8	1916	8	1984	9.5	1985	17.9	2002	17.5	2001	16.8
-134.88	67.44	NT-10	FORT MCPHERSON AREA	FORT MCPHERSON	VSNT10V	21	7	1962	30.6	1945	26.7	1956	7.8	1954	7.8	1917	1.7	1916	2.2	1990	17.0	1962	15.0	30.6	1962	29.6	2003	28.7	2006	28	1982	28	2001	2022-02-03T13:22:22Z	7.8	1954	7.8	1956	8.3	1917	8.5	1988	9.4	1924	17	1990	16.6	2002	15.4
-134.88	67.44	NT-10	FORT MCPHERSON AREA	FORT MCPHERSON	VSNT10V	22	7	2001	33.2	1955	29.4	1931	7.8	1926	11.1	1954	3.3	1931	3.9	1982	17.0	1918	15.6	33.2	2001	29.4	1955	28.3	1915	28.3	1945	28	1982	2022-02-03T13:22:22Z	7.8	1931	8.9	1957	9.9	2006	10	1954	11.1	1926	17	1982	16.2	2001	16
-134.88	67.44	NT-10	FORT MCPHERSON AREA	FORT MCPHERSON	VSNT10V	23	7	1915	29.4	1899	26.1	1926	7.8	1923	11.7	1956	2.2	1933	3.9	1915	17.2	1894	13.3	29.4	1915	28.9	1947	28.3	1925	28.3	1930	27.6	1998	2022-02-03T13:22:22Z	7.8	1926	9.4	1960	10	1974	10.6	1972	10.9	2005	17.2	1915	16.7	1941	16.6
-134.88	67.44	NT-10	FORT MCPHERSON AREA	FORT MCPHERSON	VSNT10V	24	7	1925	31.1	1894	28.3	1969	6.1	1910	10.0	1931	0.6	1923	2.2	1996	17.8	1994	14.6	31.1	1925	30.6	1947	29	1996	28.3	1894	28	1983	2022-02-03T13:22:22Z	6.1	1969	10	1910	10.1	2008	11	1999	11.1	1897	17.8	1996	16.3	2003	15
-134.88	67.44	NT-10	FORT MCPHERSON AREA	FORT MCPHERSON	VSNT10V	25	7	1925	31.7	1923	26.1	1949	8.9	1897	10.0	1972	1.7	1969	2.8	1973	18.9	1957	15.6	31.7	1925	30	1996	29	1992	28.9	1973	28.5	1997	2022-02-03T13:22:22Z	8.9	1949	9.4	1990	9.5	1995	10	1897	10	1969	18.9	1973	18	1996	17.5
-134.88	67.44	NT-10	FORT MCPHERSON AREA	FORT MCPHERSON	VSNT10V	26	7	1973	30.6	1971	29.4	1966	8.9	1957	11.1	1946	0.6	1896	2.8	1925	18.3	1922	12.8	30.6	1973	29.4	1971	28.3	1961	27.8	1895	27.2	1933	2022-02-03T13:22:22Z	8.9	1966	9	2002	10	1995	11.1	1947	11.1	1949	18.3	1925	17.8	1942	17.8
-134.88	67.44	NT-10	FORT MCPHERSON AREA	FORT MCPHERSON	VSNT10V	27	7	2004	29.5	1895	29.4	1999	10.0	1995	10.0	1966	1.1	1949	1.1	1971	16.7	1935	15.0	29.5	2004	29.4	1895	27.8	1956	27.8	1961	26.8	2010	2022-02-03T13:22:22Z	10	1989	10	1995	10	1999	11.1	1966	11.7	1959	16.7	1971	15	1925	15
-134.88	67.44	NT-10	FORT MCPHERSON AREA	FORT MCPHERSON	VSNT10V	28	7	1895	28.3	1894	13.9	1959	7.2	1917	8.3	1897	0.0	1896	5.6	1957	15.6	1895	13.9	28.3	1895	27.8	1956	27.8	1964	27.8	1973	27.2	1933	2022-02-03T13:22:22Z	7.2	1959	7.8	2002	8.3	1917	9.4	1955	10	1997	15.6	1957	15.5	2004	15.3
-134.88	67.44	NT-10	FORT MCPHERSON AREA	FORT MCPHERSON	VSNT10V	29	7	2006	29.1	1988	28.5	1969	8.3	1940	8.3	1917	1.1	1899	4.4	1974	17.8	1930	15.6	29.1	2006	28.5	1988	28.3	1973	28	1993	27.8	1921	2022-02-03T13:22:22Z	8.3	1940	8.3	1969	8.9	1959	8.9	1963	10.5	1992	17.8	1974	15.6	1930	15
-134.88	67.44	NT-10	FORT MCPHERSON AREA	FORT MCPHERSON	VSNT10V	30	7	1989	32.0	1933	27.8	1964	7.8	1950	9.4	1937	1.1	1899	3.3	1934	20.6	1925	15.6	32	1989	29.8	1994	27.8	1933	27.2	1919	26.7	1953	2022-02-03T13:22:22Z	7.8	1964	9.4	1950	9.5	2001	10.6	1955	11.7	1940	20.6	1934	15.6	1925	15
-134.88	67.44	NT-10	FORT MCPHERSON AREA	FORT MCPHERSON	VSNT10V	31	7	1953	26.7	1933	26.7	2005	7.5	2003	9.0	1959	1.1	1937	2.8	1989	18.0	1925	16.7	26.7	1933	26.7	1953	26.1	1968	26.1	1974	25.6	1896	2022-02-03T13:22:22Z	7.5	2005	9	2003	10	2001	11.1	1940	11.1	1950	18	1989	16.7	1925	16.1
-134.88	67.44	NT-10	FORT MCPHERSON AREA	FORT MCPHERSON	VSNT10V	1	8	1994	33.0	1953	31.1	1967	9.4	1917	10.0	1926	0.6	1917	3.9	1927	22.2	1920	18.3	33	1994	31.1	1953	28.3	1925	27.2	1933	26.9	1992	2022-02-03T13:22:22Z	9.4	1967	10	1917	11	2004	11.1	1947	11.1	1959	22.2	1927	18.3	1920	15.6
-134.88	67.44	NT-10	FORT MCPHERSON AREA	FORT MCPHERSON	VSNT10V	2	8	1994	33.0	1925	27.2	1959	6.1	1938	7.8	1959	1.7	1917	1.7	1994	18.0	1989	17.0	33	1994	27.2	1920	27.2	1925	27	1998	26.7	1927	2022-02-03T13:22:22Z	6.1	1959	7.8	1938	10.6	1944	11	2004	11.7	1956	18	1994	17	1989	17
-134.88	67.44	NT-10	FORT MCPHERSON AREA	FORT MCPHERSON	VSNT10V	3	8	1920	27.8	1918	24.4	1959	7.2	1938	12.2	1938	-1.1	1926	0.6	1993	16.6	1956	15.0	27.8	1920	27	2000	26.7	1933	26.7	1934	26.7	1962	2022-02-03T13:22:22Z	7.2	1959	9.3	1990	10	1995	11.1	1969	11.4	1992	16.6	1993	16	1994	16
-134.88	67.44	NT-10	FORT MCPHERSON AREA	FORT MCPHERSON	VSNT10V	4	8	2010	28.8	1934	28.3	1990	9.0	1988	10.0	1926	0.6	1914	1.7	1954	16.1	1933	14.4	28.8	2010	28.3	1934	27.5	1999	26.5	1989	25.6	1966	2022-02-03T13:22:22Z	9	1990	10	1959	10	1971	10	1988	11	2004	16.1	1954	16	2000	14.6
-134.88	67.44	NT-10	FORT MCPHERSON AREA	FORT MCPHERSON	VSNT10V	5	8	2010	28.0	1999	27.5	1959	8.9	1945	9.4	1968	0.6	1959	0.6	1999	16.5	1921	15.6	28	2010	27.5	1997	27.5	1999	27.2	1930	26.7	1919	2022-02-03T13:22:22Z	8.9	1959	9.4	1945	10	1969	10	1982	10.6	1946	16.5	1999	15.6	1921	15
-134.88	67.44	NT-10	FORT MCPHERSON AREA	FORT MCPHERSON	VSNT10V	6	8	1919	30.0	1917	23.3	1959	7.2	1933	10.6	1950	0.0	1944	1.7	2010	15.6	1921	15.6	30	1919	29.4	1930	28	1989	28	1994	27.2	1934	2022-02-03T13:22:22Z	7.2	1959	9.4	1993	10	2002	10.6	1933	11.7	1961	15.6	1921	15.6	2010	15
-134.88	67.44	NT-10	FORT MCPHERSON AREA	FORT MCPHERSON	VSNT10V	7	8	1919	33.3	1917	28.9	1944	7.8	1916	10.0	2003	0.0	1959	0.0	1994	15.5	1954	15.0	33.3	1919	30.5	1989	30.5	1994	28.9	1917	28.5	1988	2022-02-03T13:22:22Z	7.8	1944	8.9	1947	10	1916	10	2002	10.6	1956	15.5	1994	15	1954	14.4
-134.88	67.44	NT-10	FORT MCPHERSON AREA	FORT MCPHERSON	VSNT10V	8	8	1989	31.5	1954	27.8	1947	7.2	1944	7.2	1993	1.0	1969	1.1	1989	15.5	1919	12.8	31.5	1989	27.8	1917	27.8	1930	27.8	1954	27	1982	2022-02-03T13:22:22Z	7.2	1944	7.2	1947	7.8	1955	8.3	1964	8.3	1967	15.5	1989	15	1994	12.8
-134.88	67.44	NT-10	FORT MCPHERSON AREA	FORT MCPHERSON	VSNT10V	9	8	2004	29.5	1989	29.0	1966	7.2	1940	9.4	1969	-1.7	1944	1.1	1957	18.9	1954	13.9	29.5	2004	29	1989	28.9	1968	27.8	1930	27.8	1954	2022-02-03T13:22:22Z	7.2	1966	8	1988	8.9	1967	9.4	1940	11.7	1937	18.9	1957	17	1989	15.6
-134.88	67.44	NT-10	FORT MCPHERSON AREA	FORT MCPHERSON	VSNT10V	10	8	1968	31.1	1957	30.0	1966	7.2	1950	8.9	1969	-1.7	1944	0.0	1957	18.9	1930	15.6	31.1	1968	30.5	1989	30	1924	30	1957	29.4	1946	2022-02-03T13:22:22Z	7.2	1966	8.9	1950	10.6	1944	11.1	1947	11.1	1971	18.9	1957	15.6	1930	15
-134.88	67.44	NT-10	FORT MCPHERSON AREA	FORT MCPHERSON	VSNT10V	11	8	1994	32.0	1954	30.6	1956	6.7	1955	6.7	1969	-0.6	1956	1.1	1957	18.9	1952	16.1	32	1994	30.6	1954	28.9	1924	27.8	1946	27	1992	2022-02-03T13:22:22Z	6.7	1955	6.7	1956	7.8	1969	8.3	1971	10	1959	18.9	1957	16.5	1989	16.5
-134.88	67.44	NT-10	FORT MCPHERSON AREA	FORT MCPHERSON	VSNT10V	12	8	1989	32.0	1954	31.1	1955	5.6	1950	8.9	1956	0.0	1935	2.2	1957	20.0	1954	18.9	32	1989	31.1	1954	28.9	1946	27.8	1924	27.8	1945	2022-02-03T13:22:22Z	5.6	1955	7.8	1969	8	2000	8	2003	8.3	1956	20	1957	18.9	1954	16
-134.88	67.44	NT-10	FORT MCPHERSON AREA	FORT MCPHERSON	VSNT10V	13	8	1954	31.7	1897	27.8	1956	7.2	1955	7.8	1969	-2.8	1928	-1.1	1989	15.5	1945	14.4	31.7	1954	27.8	1897	25.6	1937	25.6	1953	25	1987	2022-02-03T13:22:22Z	7.2	1956	7.8	1955	8.3	1969	8.9	1967	10	1917	15.5	1989	15	1994	15
-134.88	67.44	NT-10	FORT MCPHERSON AREA	FORT MCPHERSON	VSNT10V	14	8	1897	27.8	1896	27.2	2000	6.0	1967	6.7	1956	-1.1	1917	0.0	1897	15.6	1896	7.2	27.8	1897	27.2	1896	25.6	1957	25	1941	25	1963	2022-02-03T13:22:22Z	6	2000	6.7	1967	7.8	1956	8.3	1914	8.3	1917	15.6	1897	15	1997	14.4
-134.88	67.44	NT-10	FORT MCPHERSON AREA	FORT MCPHERSON	VSNT10V	15	8	1957	31.1	1896	27.2	1953	5.6	1930	7.2	1928	-6.7	1917	2.2	1957	23.9	1897	15.0	31.1	1957	30.6	1963	27.2	1896	26.1	1962	25.5	1993	2022-02-03T13:22:22Z	5.6	1953	6.7	1969	7.2	1930	7.2	1960	8	2000	23.9	1957	15	1897	15
-134.88	67.44	NT-10	FORT MCPHERSON AREA	FORT MCPHERSON	VSNT10V	16	8	1957	28.9	1896	27.2	1924	4.4	1914	7.8	1930	-1.7	1928	-1.7	1957	18.9	1897	15.6	28.9	1957	28	1988	27.2	1896	26.1	1897	26.1	1923	2022-02-03T13:22:22Z	4.4	1924	5.6	1969	6.7	1953	7.8	1914	7.8	1938	18.9	1957	15.6	1897	15
-134.88	67.44	NT-10	FORT MCPHERSON AREA	FORT MCPHERSON	VSNT10V	17	8	2004	29.5	1988	29.0	2001	7.0	1996	8.0	1926	-1.1	1924	0.6	1994	19.0	1967	15.0	29.5	2004	29	1988	25	1964	25	1967	24.5	1994	2022-02-03T13:22:22Z	7	2001	7.5	2002	8	1996	8.9	1914	8.9	1954	19	1994	15	1898	15
-134.88	67.44	NT-10	FORT MCPHERSON AREA	FORT MCPHERSON	VSNT10V	18	8	1967	28.3	1964	25.6	1899	3.9	1897	11.7	1969	-1.1	1928	-0.6	1994	19.0	1961	16.7	28.3	1967	26.5	2004	25.6	1964	25.6	1971	25	1993	2022-02-03T13:22:22Z	3.9	1899	4.4	1934	4.5	1991	7	1996	7.2	1944	19	1994	16.7	1961	16.5
-134.88	67.44	NT-10	FORT MCPHERSON AREA	FORT MCPHERSON	VSNT10V	19	8	1972	26.1	1954	26.1	1934	5.0	1899	5.6	1924	-0.6	1918	-0.6	1935	14.4	1915	12.8	26.1	1928	26.1	1954	26.1	1972	25	1993	23.9	1927	2022-02-03T13:22:22Z	5	1934	5.6	1899	6.5	1996	6.7	1974	8.3	1924	14.4	1935	12.8	1915	12.2
-134.88	67.44	NT-10	FORT MCPHERSON AREA	FORT MCPHERSON	VSNT10V	20	8	1993	25.0	1965	23.9	1974	4.4	1947	4.4	1918	-3.3	1897	0.0	1927	15.0	1920	12.2	25	1993	24	1998	23.9	1965	23.3	1914	23.3	1928	2022-02-03T13:22:22Z	4.4	1934	4.4	1947	4.4	1974	6	1996	7	2002	15	1927	13.9	1972	13.3
-134.88	67.44	NT-10	FORT MCPHERSON AREA	FORT MCPHERSON	VSNT10V	21	8	1949	24.4	1928	24.4	1947	3.9	1917	4.4	1918	-2.8	1917	-1.7	1955	15.0	1954	12.2	24.4	1914	24.4	1928	24.4	1949	24	1993	23.9	1965	2022-02-03T13:22:22Z	3.9	1947	4.4	1917	4.5	1996	5.6	1969	6.7	1934	15	1955	12.2	1920	12.2
-134.88	67.44	NT-10	FORT MCPHERSON AREA	FORT MCPHERSON	VSNT10V	22	8	1949	25.6	1928	25.6	1986	5.0	1915	5.0	1947	-1.7	1917	-1.7	1938	14.4	1928	10.0	25.6	1928	25.6	1949	25	1914	25	1993	23.3	1972	2022-02-03T13:22:22Z	5	1915	5	1986	5.5	1996	5.6	1917	5.6	1952	14.4	1938	12.8	1957	10.6
-134.88	67.44	NT-10	FORT MCPHERSON AREA	FORT MCPHERSON	VSNT10V	23	8	1928	26.7	1914	25.6	1996	5.0	1934	5.0	1934	-1.1	1928	-1.1	1938	13.9	1919	12.8	26.7	1928	25.6	1914	23.9	1963	22.8	1972	22.2	1954	2022-02-03T13:22:22Z	5	1934	5	1996	5.5	1991	6	1986	6.1	1929	13.9	1938	12.8	1919	12.8
-134.88	67.44	NT-10	FORT MCPHERSON AREA	FORT MCPHERSON	VSNT10V	24	8	1928	30.0	1919	24.4	1991	5.0	1961	5.6	1996	-3.0	1986	-2.0	1955	13.9	1932	12.2	30	1928	27.2	1963	24.4	1919	23.9	1914	23.3	1941	2022-02-03T13:22:22Z	5	1991	5.6	1897	5.6	1961	7.1	1990	7.5	2004	13.9	1955	12.2	1932	11.7
-134.88	67.44	NT-10	FORT MCPHERSON AREA	FORT MCPHERSON	VSNT10V	25	8	1963	31.7	1928	25.6	1897	2.2	1896	15.6	1897	-1.7	1896	6.7	1992	12.5	1914	12.2	31.7	1963	26.5	1981	25.6	1914	25.6	1919	25.6	1928	2022-02-03T13:22:22Z	2.2	1897	5	1986	5.5	1991	6.1	1965	6.7	1969	12.5	1992	12.2	1898	12.2
-134.88	67.44	NT-10	FORT MCPHERSON AREA	FORT MCPHERSON	VSNT10V	26	8	1946	27.2	1928	26.1	1996	1.0	1934	4.4	1918	-2.2	1897	-1.7	1928	16.1	1919	12.2	27.2	1946	27	1994	26.1	1928	25.6	1963	24	1981	2022-02-03T13:22:22Z	1	1996	4.4	1934	4.5	1991	5	1897	7.2	1955	16.1	1928	14.4	1963	12.2
-134.88	67.44	NT-10	FORT MCPHERSON AREA	FORT MCPHERSON	VSNT10V	27	8	1957	24.4	1929	23.9	1956	1.7	1934	5.6	1897	-3.9	1896	3.9	1946	15.6	1942	10.6	24.4	1957	23.9	1929	23.3	1914	23.3	1974	21.7	1927	2022-02-03T13:22:22Z	1.7	1956	5.5	1981	5.6	1934	6	1996	6.5	1991	15.6	1946	12	1997	10.6
-134.88	67.44	NT-10	FORT MCPHERSON AREA	FORT MCPHERSON	VSNT10V	28	8	1946	24.4	1928	22.8	1981	3.0	1953	5.0	1995	-2.5	1952	-0.6	1957	13.9	1955	11.7	24.4	1946	23.3	1957	22.8	1914	22.8	1927	22.8	1928	2022-02-03T13:22:22Z	3	1981	5	1953	5.6	1956	6	1986	6	1994	13.9	1957	12.8	1974	11.7
-134.88	67.44	NT-10	FORT MCPHERSON AREA	FORT MCPHERSON	VSNT10V	29	8	1949	27.8	1946	23.9	1994	3.0	1965	4.4	1941	-1.7	1930	-1.1	1957	13.3	1946	12.8	27.8	1949	23.9	1946	22.2	1914	22	1989	21.1	1898	2022-02-03T13:22:22Z	3	1994	4.4	1956	4.4	1965	5.6	1953	6.1	1919	13.3	1957	12.8	1946	11.1
-134.88	67.44	NT-10	FORT MCPHERSON AREA	FORT MCPHERSON	VSNT10V	30	8	1974	23.9	1914	22.2	1988	5.0	1987	5.0	1927	-4.4	1897	-2.2	1938	11.1	1898	8.3	23.9	1974	22.5	2001	22.2	1914	21.1	1938	20.6	1949	2022-02-03T13:22:22Z	5	1927	5	1987	5	1988	5.6	1967	6.1	1956	11.1	1938	10	1940	10
-134.88	67.44	NT-10	FORT MCPHERSON AREA	FORT MCPHERSON	VSNT10V	31	8	1974	25.6	1969	22.8	1971	2.8	1967	4.4	1916	-3.3	1899	-1.1	1938	14.4	1898	12.2	25.6	1974	22.8	1969	22.2	1914	22	1989	21.7	1946	2022-02-03T13:22:22Z	2.8	1971	3.5	1981	3.5	1988	4.1	2005	4.4	1956	14.4	1938	12.2	1898	11.1
-134.88	67.44	NT-10	FORT MCPHERSON AREA	FORT MCPHERSON	VSNT10V	1	9	1938	24.4	1914	22.2	1922	1.7	1915	7.2	1990	-5.0	1965	-2.8	1974	11.7	1940	11.1	24.4	1938	23.3	1946	23.3	1957	22.2	1914	20.6	1917	2022-02-03T13:22:22Z	1.7	1922	2	1990	3	1988	3.9	1933	3.9	1971	11.7	1974	11.1	1940	10.6
-134.88	67.44	NT-10	FORT MCPHERSON AREA	FORT MCPHERSON	VSNT10V	2	9	1914	22.2	1896	17.2	1990	0.0	1944	0.0	1990	-6.0	1965	-5.0	1938	14.4	1928	10.0	22.2	1914	21.1	1938	19.5	1986	18.9	1947	18.9	1957	2022-02-03T13:22:22Z	0	1944	0	1990	2.2	1922	2.2	1967	3.6	1995	14.4	1938	10	1914	10
-134.88	67.44	NT-10	FORT MCPHERSON AREA	FORT MCPHERSON	VSNT10V	3	9	1914	25.6	1896	17.8	1967	1.7	1897	2.2	1927	-8.3	1922	-3.3	1926	10.6	1917	7.8	25.6	1914	22.8	1957	19.4	1949	18.9	1916	18.3	1926	2022-02-03T13:22:22Z	1.7	1967	2.2	1897	3	1995	3.3	1927	3.3	1965	10.6	1926	10.4	1993	10
-134.88	67.44	NT-10	FORT MCPHERSON AREA	FORT MCPHERSON	VSNT10V	4	9	1957	27.2	1949	26.1	1960	2.8	1959	3.3	1927	-8.3	1922	-3.3	2003	10.1	1949	10.0	27.2	1957	26.1	1914	26.1	1949	22	1993	20.6	1899	2022-02-03T13:22:22Z	2.8	1960	3	1996	3.3	1927	3.3	1959	3.3	1967	10.1	2003	10	1949	9.7
-134.88	67.44	NT-10	FORT MCPHERSON AREA	FORT MCPHERSON	VSNT10V	5	9	1937	26.1	1914	23.9	1952	2.8	1924	2.8	1897	-7.8	1896	0.0	1986	12.5	1937	12.2	26.1	1937	23.9	1914	22	1986	19.4	1920	19.1	2006	2022-02-03T13:22:22Z	2.8	1924	2.8	1952	3.3	1960	4	2004	4.4	1927	12.5	1986	12.2	1937	11
-134.88	67.44	NT-10	FORT MCPHERSON AREA	FORT MCPHERSON	VSNT10V	6	9	1937	26.1	1919	21.1	1952	0.0	1922	2.8	1939	-4.4	1921	-3.3	1989	12.0	1929	9.4	26.1	1937	25	1986	23	2002	22.2	1951	21.1	1919	2022-02-03T13:22:22Z	0	1952	2.8	1922	2.8	1953	3.9	1965	4.4	1966	12	1989	10	2002	9.7
-134.88	67.44	NT-10	FORT MCPHERSON AREA	FORT MCPHERSON	VSNT10V	7	9	1986	25.0	1917	22.8	1962	0.0	1953	1.1	1952	-8.9	1909	-4.4	2002	10.0	1933	8.3	25	1986	22.8	1898	22.8	1917	21	1987	20.6	1940	2022-02-03T13:22:22Z	0	1962	1.1	1953	2.2	1915	2.8	1934	2.8	1990	10	2002	8.3	1933	7.8
-134.88	67.44	NT-10	FORT MCPHERSON AREA	FORT MCPHERSON	VSNT10V	8	9	1940	27.2	1898	22.8	1996	0.5	1962	0.6	1897	-6.7	1896	3.3	1987	10.0	1951	8.3	27.2	1940	22.8	1898	22	1986	21.5	1985	21.5	2006	2022-02-03T13:22:22Z	0.5	1996	0.6	1962	2.2	1953	2.8	1934	2.8	1959	10	1987	8.3	1933	8.3
-134.88	67.44	NT-10	FORT MCPHERSON AREA	FORT MCPHERSON	VSNT10V	9	9	1989	26.5	1956	20.6	1994	0.5	1959	1.7	1952	-5.0	1918	-2.8	1940	13.3	1898	7.8	26.5	1989	20.6	1956	18.3	1916	17.2	1920	17.2	1940	2022-02-03T13:22:22Z	0.5	1994	1.7	1959	2	1990	3.3	1934	3.9	1962	13.3	1940	11.1	1941	11.1
-134.88	67.44	NT-10	FORT MCPHERSON AREA	FORT MCPHERSON	VSNT10V	10	9	1989	22.0	1921	18.3	1897	-1.1	1896	13.9	1962	-6.1	1897	-3.9	1989	11.0	1951	10.6	22	1989	18.3	1921	18.3	2007	17.2	1974	17	2001	2022-02-03T13:22:22Z	-1.1	1897	-0.6	1899	0	1992	1.7	1924	2.2	1915	11	1989	10.6	1951	10
-134.88	67.44	NT-10	FORT MCPHERSON AREA	FORT MCPHERSON	VSNT10V	11	9	1974	21.1	1961	18.3	1897	-2.8	1896	11.1	1915	-7.2	1899	-6.1	1989	11.5	1921	8.9	21.1	1974	20	2001	19.8	2007	19	1989	18.3	1940	2022-02-03T13:22:22Z	-2.8	1897	0.5	1996	1.1	1927	1.1	1946	1.7	1964	11.5	1989	8.9	1921	7.8
-134.88	67.44	NT-10	FORT MCPHERSON AREA	FORT MCPHERSON	VSNT10V	12	9	1973	19.4	1942	16.7	1964	-2.8	1897	-2.2	1897	-7.8	1896	0.6	1921	9.4	1920	6.1	19.4	1973	19	2001	18.8	2007	18	1999	17.6	2010	2022-02-03T13:22:22Z	-2.8	1964	-2.2	1897	0	1946	1.1	1934	1.6	1996	9.4	1921	9	1989	7.8
-134.88	67.44	NT-10	FORT MCPHERSON AREA	FORT MCPHERSON	VSNT10V	13	9	1896	21.1			1964	-2.2	1934	-1.7	1897	-9.4	1896	4.4	1995	11.0	1989	8.0	21.1	1896	20.6	1912	19.4	1973	18.8	1990	18	2002	2022-02-03T13:22:22Z	-2.2	1964	-1.7	1897	-1.7	1934	-1.1	1915	-1.1	1926	11	1995	8	1989	6.8
-134.88	67.44	NT-10	FORT MCPHERSON AREA	FORT MCPHERSON	VSNT10V	14	9	1911	22.8	1896	15.6	1897	-3.9	1893	8.9	1927	-9.4	1897	-8.3	1966	9.4	1912	6.7	22.8	1911	20	1912	18.9	1966	18.3	1973	18	1985	2022-02-03T13:22:22Z	-3.9	1897	-3.3	1927	-1.7	1934	-1.1	1921	-0.6	1941	9.4	1966	8	2001	7.8
-134.88	67.44	NT-10	FORT MCPHERSON AREA	FORT MCPHERSON	VSNT10V	15	9	1965	18.9	1896	18.3	1897	-3.9	1893	5.6	1897	-8.9	1896	0.0	1951	7.8	1912	5.6	18.9	1965	18.5	1993	18.3	1896	17.8	1973	17.8	2001	2022-02-03T13:22:22Z	-3.9	1897	-1.7	1927	-1.7	1934	-1.1	1921	-0.6	1941	7.8	1951	7	1990	6.3
-134.88	67.44	NT-10	FORT MCPHERSON AREA	FORT MCPHERSON	VSNT10V	16	9	1982	22.5	1966	20.0	1934	-1.7	1897	-0.6	1992	-8.5	1915	-8.3	1932	7.8	1912	4.4	22.5	1982	20	1966	18.9	1896	18.3	1965	17.4	1993	2022-02-03T13:22:22Z	-1.7	1934	-0.6	1897	0.5	1994	0.6	1921	1	1992	7.8	1932	6.7	1938	6.7
-134.88	67.44	NT-10	FORT MCPHERSON AREA	FORT MCPHERSON	VSNT10V	17	9	1937	22.2	1896	17.2	1897	-2.2	1893	0.6	1897	-8.3	1893	-3.9	1938	10.0	1937	9.4	22.2	1937	20	1973	17.2	1896	17.2	1938	17.2	1944	2022-02-03T13:22:22Z	-2.2	1897	-1.1	1910	-1	1994	-1	2004	-0.6	1934	10	1938	9.4	1937	6.7
-134.88	67.44	NT-10	FORT MCPHERSON AREA	FORT MCPHERSON	VSNT10V	18	9	1896	22.8	1893	8.9	1992	-1.0	1960	0.0	1939	-10.0	1934	-9.4	1991	6.6	1986	6.5	22.8	1896	21.5	1999	18.9	1937	18.5	1995	18.4	2006	2022-02-03T13:22:22Z	-1	1992	0	1910	0	1914	0	1960	0	1994	6.6	1991	6.5	1986	5
-134.88	67.44	NT-10	FORT MCPHERSON AREA	FORT MCPHERSON	VSNT10V	19	9	1995	25.0	1896	22.8	1926	-2.8	1910	-0.6	1934	-10.6	1926	-9.4	1998	6.5	1986	6.0	25	1995	22.8	1896	20	1998	16.5	1982	16	1984	2022-02-03T13:22:22Z	-2.8	1926	-2.3	1992	-1.7	1941	-0.6	1910	0	1921	6.5	1998	6	1986	5.5
-134.88	67.44	NT-10	FORT MCPHERSON AREA	FORT MCPHERSON	VSNT10V	20	9	1995	22.0	1925	18.9	1992	-4.0	1941	-1.7	1910	-11.7	1897	-4.4	1998	7.5	1971	6.7	22	1995	18.9	1925	17.8	1966	16.1	1971	15	1999	2022-02-03T13:22:22Z	-4	1992	-1.7	1941	-1.1	1914	-1.1	1926	-1.1	1954	7.5	1998	6.7	1971	6.1
-134.88	67.44	NT-10	FORT MCPHERSON AREA	FORT MCPHERSON	VSNT10V	21	9	1995	26.0	1955	16.1	1992	-4.0	1926	-3.3	1910	-12.2	1897	-5.6	1998	9.0	1925	7.2	26	1995	16.1	1955	15.6	1962	15.6	1976	15	1971	2022-02-03T13:22:22Z	-4	1992	-3.3	1926	-1.7	1941	-0.6	1914	-0.6	1915	9	1998	7.2	1925	6.7
-134.88	67.44	NT-10	FORT MCPHERSON AREA	FORT MCPHERSON	VSNT10V	22	9	1995	27.0	1955	17.2	1992	-3.0	1915	-2.2	1941	-12.2	1910	-11.7	1995	11.0	1949	4.4	27	1995	17.2	1955	14	1990	14	2000	13.3	1896	2022-02-03T13:22:22Z	-3	1992	-2.2	1897	-2.2	1915	-1.7	1893	-1.1	1926	11	1995	4.4	1949	4
-134.88	67.44	NT-10	FORT MCPHERSON AREA	FORT MCPHERSON	VSNT10V	23	9	1995	24.5	1964	16.7	1922	-4.4	1897	-1.7	1970	-13.3	1954	-11.1	1995	12.5	1966	5.6	24.5	1995	16.7	1964	16.1	1934	15	1940	13.5	1990	2022-02-03T13:22:22Z	-4.4	1922	-2.2	1992	-1.7	1897	-1.1	1893	-1.1	1954	12.5	1995	5.6	1966	5
-134.88	67.44	NT-10	FORT MCPHERSON AREA	FORT MCPHERSON	VSNT10V	24	9	1940	21.7	1934	21.1	1897	-6.7	1893	-0.6	1970	-11.7	1897	-10.0	1995	9.0	1990	4.0	21.7	1940	21.1	1934	18	1995	17.5	2001	15	1928	2022-02-03T13:22:22Z	-6.7	1897	-3.9	1909	-3.9	1922	-2.8	1959	-2.8	1969	9	1995	4	1990	3
-134.88	67.44	NT-10	FORT MCPHERSON AREA	FORT MCPHERSON	VSNT10V	25	9	1934	19.4	1929	18.3	1897	-7.2	1893	-1.7	1970	-12.8	1941	-11.7	1940	11.7	1934	2.2	19.4	1934	18.3	1929	15.6	1940	15	1928	15	1995	2022-02-03T13:22:22Z	-7.2	1897	-4.4	1974	-4.4	1992	-3.3	1922	-2.8	1959	11.7	1940	5.5	1995	3
-134.88	67.44	NT-10	FORT MCPHERSON AREA	FORT MCPHERSON	VSNT10V	26	9	1949	16.7	1934	16.1	1897	-8.9	1893	-2.8	1983	-15.5	1897	-12.2	1995	6.0	1949	5.6	16.7	1949	16.1	1934	15.6	1925	15	1929	13.9	1928	2022-02-03T13:22:22Z	-8.9	1897	-5.6	1974	-4.5	1983	-4.4	1954	-3.4	1992	6	1995	5.6	1944	5.6
-134.88	67.44	NT-10	FORT MCPHERSON AREA	FORT MCPHERSON	VSNT10V	27	9	1963	17.8	1925	17.2	1974	-7.2	1897	-5.6	1983	-19.5	1897	-11.1	1935	8.3	1925	7.2	17.8	1963	17.2	1925	16.1	1919	16.1	1929	14.4	1949	2022-02-03T13:22:22Z	-7.2	1974	-6	1996	-5.6	1897	-4.5	1992	-3.3	1924	8.3	1935	7.2	1925	5.5
-134.88	67.44	NT-10	FORT MCPHERSON AREA	FORT MCPHERSON	VSNT10V	28	9	1963	18.3	1925	17.2	1897	-9.4	1893	-1.1	1983	-16.0	1897	-13.3	1919	9.4	1899	4.4	18.3	1963	17.2	1925	15.6	1929	15	1919	13	1985	2022-02-03T13:22:22Z	-9.4	1897	-6.5	1992	-5	1996	-3.9	1944	-3.9	1952	9.4	1919	8.9	1929	7.8
-134.88	67.44	NT-10	FORT MCPHERSON AREA	FORT MCPHERSON	VSNT10V	29	9	1966	15.6	1955	15.6	1897	-10.0	1896	-1.7	1983	-16.5	1897	-13.9	1985	7.5	1925	6.7	15.6	1955	15.6	1966	13.9	1963	13.5	1985	13.5	1989	2022-02-03T13:22:22Z	-10	1897	-6.8	1992	-4.4	1946	-4.4	1952	-4	1996	7.5	1985	6.7	1925	6.1
-134.88	67.44	NT-10	FORT MCPHERSON AREA	FORT MCPHERSON	VSNT10V	30	9	1955	13.3	1923	12.8	1897	-11.1	1896	-1.7	1897	-15.0	1896	-8.3	1925	6.7	1912	0.6	13.3	1955	13	1989	13	2002	12.8	1923	11	2003	2022-02-03T13:22:22Z	-11.1	1897	-5.6	1946	-3.9	1957	-3.4	1992	-3.3	1909	6.7	1925	2.2	2003	2.2
-134.88	67.44	NT-10	FORT MCPHERSON AREA	FORT MCPHERSON	VSNT10V	1	10	2003	17.0	1926	14.4	1897	-9.4	1893	-1.7	1996	-16.5	1952	-14.4	1940	3.3	1938	-0.6	17	2003	14.4	1926	13.9	1955	13.5	1989	13.3	1940	2022-02-03T13:22:22Z	-9.4	1897	-7.2	1964	-5.6	1974	-5	1946	-5	1961	3.3	1940	2.8	1973	1.7
-134.88	67.44	NT-10	FORT MCPHERSON AREA	FORT MCPHERSON	VSNT10V	2	10	2003	24.1	1929	13.9	1897	-7.8	1893	-2.8	2004	-14.5	1996	-14.5	1993	4.3	1973	3.9	24.1	2003	13.9	1929	10.5	1989	10	1949	10	1951	2022-02-03T13:22:22Z	-7.8	1897	-6.7	1974	-6.1	1920	-6.1	1952	-6	1984	4.3	1993	3.9	1973	3.5
-134.88	67.44	NT-10	FORT MCPHERSON AREA	FORT MCPHERSON	VSNT10V	3	10	2003	22.0	1991	13.5	1927	-9.4	1899	-6.7	1974	-18.9	1897	-17.2	1991	4.2	1989	3.0	22	2003	13.5	1991	11.1	1955	10	1951	10	1994	2022-02-03T13:22:22Z	-9.4	1927	-6.7	1899	-6.1	1961	-5.6	1953	-5.6	1957	4.2	1991	4	2003	3
-134.88	67.44	NT-10	FORT MCPHERSON AREA	FORT MCPHERSON	VSNT10V	4	10	1894	21.7	1892	-1.1	1927	-12.8	1897	-9.4	1974	-17.8	1927	-17.8	2003	3.5	1940	1.7	21.7	1894	16	2003	12.3	1991	10	1911	9.4	1944	2022-02-03T13:22:22Z	-12.8	1927	-9.4	1897	-7.8	1931	-7.2	1961	-6.7	1974	3.5	2003	1.7	1924	1.7
-134.88	67.44	NT-10	FORT MCPHERSON AREA	FORT MCPHERSON	VSNT10V	5	10	1914	14.4	1911	10.0	1927	-20.6	1897	-8.3	1927	-22.8	1897	-22.2	1991	3.0	1940	1.7	14.4	1914	13.5	1989	11.1	1952	10	1911	10	1916	2022-02-03T13:22:22Z	-20.6	1927	-10	1974	-8.3	1897	-7.8	1909	-6.1	1961	3	1991	1.7	1940	1.1
-134.88	67.44	NT-10	FORT MCPHERSON AREA	FORT MCPHERSON	VSNT10V	6	10	1952	14.4	1923	13.3	1927	-22.2	1897	-8.9	1897	-25.0	1896	-17.2	1964	1.7	1952	1.7	14.4	1952	13.3	1923	13.3	1957	11.7	1916	11.1	1963	2022-02-03T13:22:22Z	-22.2	1927	-10.6	1974	-8.9	1897	-6.7	1920	-6.7	1961	1.7	1952	1.7	1964	1
-134.88	67.44	NT-10	FORT MCPHERSON AREA	FORT MCPHERSON	VSNT10V	7	10	1943	15.6	1925	10.0	1927	-17.8	1896	-8.3	1897	-25.6	1896	-18.9	1957	4.4	1943	2.8	15.6	1943	15.2	1993	13.3	1952	11.7	1953	11	1989	2022-02-03T13:22:22Z	-17.8	1927	-8.3	1896	-8.3	1974	-7.2	1897	-6.7	1909	4.4	1957	2.8	1943	1
-134.88	67.44	NT-10	FORT MCPHERSON AREA	FORT MCPHERSON	VSNT10V	8	10	1916	14.4	1892	2.2	1927	-17.8	1897	-13.3	1897	-25.0	1896	-18.9	1989	7.0	1957	4.4	14.4	1916	11.9	1993	10.5	1985	10	1957	10	1989	2022-02-03T13:22:22Z	-17.8	1927	-13.3	1897	-8.3	1899	-8.3	1910	-7.2	1941	7	1989	4.4	1957	4
-134.88	67.44	NT-10	FORT MCPHERSON AREA	FORT MCPHERSON	VSNT10V	9	10	1969	13.3	1957	10.0	1927	-17.8	1910	-8.3	1897	-21.1	1893	-14.4	1957	5.6	1935	0.0	13.3	1969	10	1919	10	1957	9.4	1916	6.7	1968	2022-02-03T13:22:22Z	-17.8	1927	-9.1	2005	-8.9	1941	-8.9	1974	-8.3	1897	5.6	1957	0.2	1993	0
-134.88	67.44	NT-10	FORT MCPHERSON AREA	FORT MCPHERSON	VSNT10V	10	10	1969	12.2	1944	11.7	1927	-16.1	1919	-11.7	1927	-21.1	1919	-20.0	1935	4.4	1916	1.7	12.2	1969	11.7	1923	11.7	1944	9	1986	8.3	1916	2022-02-03T13:22:22Z	-16.1	1927	-11.7	1919	-11.1	1941	-11.1	1961	-10.6	1924	4.4	1935	2	1993	1.7
-134.88	67.44	NT-10	FORT MCPHERSON AREA	FORT MCPHERSON	VSNT10V	11	10	1969	13.9	1944	11.1	1927	-16.1	1924	-10.6	1975	-20.6	1974	-19.4	1972	2.2	1944	1.7	13.9	1969	11.1	1944	9.4	1917	9	1993	8.7	2006	2022-02-03T13:22:22Z	-16.1	1927	-11.7	1975	-11.1	1941	-10.6	1924	-10.6	1961	2.2	1972	1.8	1993	1.7
-134.88	67.44	NT-10	FORT MCPHERSON AREA	FORT MCPHERSON	VSNT10V	12	10	1969	17.2	1943	5.6	1927	-22.2	1924	-12.2	1927	-23.3	1898	-18.9	1969	2.8	1953	-1.1	17.2	1969	7.3	2006	5.6	1916	5.6	1917	5.6	1943	2022-02-03T13:22:22Z	-22.2	1927	-12.8	1975	-12.3	1997	-12.2	1924	-11.1	1961	2.8	1969	0.6	2006	-1.1
-134.88	67.44	NT-10	FORT MCPHERSON AREA	FORT MCPHERSON	VSNT10V	13	10	1969	16.7	1922	8.9	1927	-17.8	1915	-11.1	1927	-27.8	1892	-20.0	1969	-1.7	1917	-2.2	16.7	1969	8.9	1922	7.8	1944	6.1	1925	5.6	1910	2022-02-03T13:22:22Z	-17.8	1927	-15.6	1961	-13.3	1941	-12.8	1974	-11.1	1915	-1.7	1969	-2.2	1917	-2.5
-134.88	67.44	NT-10	FORT MCPHERSON AREA	FORT MCPHERSON	VSNT10V	14	10	1969	13.3	1944	10.6	1927	-18.3	1915	-12.2	1915	-26.1	1898	-20.0	1944	1.1	1923	0.0	13.3	1969	10.6	1944	6.1	1931	5.6	1911	4.5	1993	2022-02-03T13:22:22Z	-18.3	1927	-12.8	1941	-12.2	1915	-11.7	1939	-11.1	1961	1.1	1944	0	1923	-1.9
-134.88	67.44	NT-10	FORT MCPHERSON AREA	FORT MCPHERSON	VSNT10V	15	10	1896	7.8	1893	5.0	1927	-24.4	1899	-15.0	1927	-27.8	1899	-25.6	1976	1.7	1946	0.0	7.8	1896	7.2	1993	6.1	1931	6.1	1946	5.6	1911	2022-02-03T13:22:22Z	-24.4	1927	-15	1899	-13.3	1941	-12	2002	-11.1	1894	1.7	1976	0	1946	-1.4
-134.88	67.44	NT-10	FORT MCPHERSON AREA	FORT MCPHERSON	VSNT10V	16	10	1976	7.2	1919	6.1	1927	-23.3	1899	-11.7	1927	-28.3	1899	-23.3	1976	-0.6	1943	-2.8	7.2	1976	6.1	1919	5	1892	3.9	1893	3	1986	2022-02-03T13:22:22Z	-23.3	1927	-15.2	1992	-13.5	1999	-13.3	1941	-12.2	1967	-0.6	1976	-2.6	1994	-2.8
-134.88	67.44	NT-10	FORT MCPHERSON AREA	FORT MCPHERSON	VSNT10V	17	10	1919	8.3	1896	7.2	1992	-18.3	1898	-14.4	1970	-24.4	1965	-23.9	1929	-1.1	1911	-2.2	8.3	1919	7.2	1896	5	1976	3.9	1952	2.2	1892	2022-02-03T13:22:22Z	-18.3	1992	-14.5	1996	-14.4	1898	-13.9	1974	-13.3	1967	-1.1	1929	-2.2	1911	-2.2
-134.88	67.44	NT-10	FORT MCPHERSON AREA	FORT MCPHERSON	VSNT10V	18	10	1938	6.1	1896	5.0	1992	-15.7	1983	-15.0	1992	-27.0	1965	-26.7	1976	-1.7	1972	-1.7	6.1	1938	5.6	1972	5.5	1986	5	1896	5	1982	2022-02-03T13:22:22Z	-15.7	1992	-15	1983	-14.8	2008	-14.4	1898	-13.5	1988	-1.7	1972	-1.7	1976	-2.2
-134.88	67.44	NT-10	FORT MCPHERSON AREA	FORT MCPHERSON	VSNT10V	19	10	1944	6.1	1938	6.1	1927	-22.8	1898	-13.9	1915	-28.9	1897	-21.1	1938	1.7	1937	-5.0	6.1	1938	6.1	1944	5	1982	4.4	1961	4.2	1993	2022-02-03T13:22:22Z	-22.8	1927	-18	1983	-16.1	1965	-13.9	1898	-12.8	1933	1.7	1938	1	1982	-2.8
-134.88	67.44	NT-10	FORT MCPHERSON AREA	FORT MCPHERSON	VSNT10V	20	10	1911	7.2	1896	-1.7	1927	-24.4	1924	-15.0	1927	-31.1	1915	-28.9	1961	3.3	1938	-2.8	7.2	1911	6.7	1964	5.6	1961	5	2004	3.9	1945	2022-02-03T13:22:22Z	-24.4	1927	-20	1983	-15.6	1948	-15	1924	-15	1957	3.3	1961	-2.8	1938	-3
-134.88	67.44	NT-10	FORT MCPHERSON AREA	FORT MCPHERSON	VSNT10V	21	10	1938	10.0	1911	7.8	1927	-33.3	1922	-14.4	1927	-33.3	1899	-23.9	1911	0.6	1896	-3.9	10	1938	7.8	1911	5	1964	4	2004	3.9	1961	2022-02-03T13:22:22Z	-33.3	1927	-19	1983	-18.9	1957	-16.1	1956	-16.1	1965	0.6	1911	-2.2	1938	-2.2
-134.88	67.44	NT-10	FORT MCPHERSON AREA	FORT MCPHERSON	VSNT10V	22	10	1938	9.4	1916	4.4	1927	-30.0	1924	-17.2	1927	-36.7	1924	-23.3	1893	0.0	1892	-10.6	9.4	1938	4.4	1916	3.9	1893	3.9	1896	3.2	1991	2022-02-03T13:22:22Z	-30	1927	-22	1983	-20	1933	-17.2	1924	-16.1	1956	0	1893	-1.7	1911	-1.7
-134.88	67.44	NT-10	FORT MCPHERSON AREA	FORT MCPHERSON	VSNT10V	23	10	1916	6.7	1896	3.9	1927	-23.3	1898	-17.8	1927	-35.6	1898	-32.2	1938	-1.7	1916	-2.8	6.7	1916	3.9	1896	2.8	1938	2.8	1944	2.5	1987	2022-02-03T13:22:22Z	-23.3	1927	-22	1983	-20	1996	-18.5	1989	-17.8	1898	-1.7	1938	-2.8	1916	-5
-134.88	67.44	NT-10	FORT MCPHERSON AREA	FORT MCPHERSON	VSNT10V	24	10	1987	5.0	1969	4.4	1927	-22.8	1898	-17.2	1927	-37.2	1898	-31.1	1938	-1.7	1937	-3.3	5	1987	4.4	1969	2.3	2005	1.7	1911	1.1	1909	2022-02-03T13:22:22Z	-22.8	1927	-22.5	1996	-17.2	1898	-16.7	1974	-16.1	1897	-1.7	1938	-3	2003	-3.3
-134.88	67.44	NT-10	FORT MCPHERSON AREA	FORT MCPHERSON	VSNT10V	25	10	1969	8.9	1911	7.8	1996	-25.0	1927	-23.3	1996	-33.0	1918	-29.4	1987	-2.0	1938	-3.3	8.9	1969	7.8	1911	7	1987	2.2	1932	2.2	1954	2022-02-03T13:22:22Z	-25	1996	-23.3	1927	-18.9	1898	-18.3	1917	-15.6	1893	-2	1987	-3.3	1938	-4.4
-134.88	67.44	NT-10	FORT MCPHERSON AREA	FORT MCPHERSON	VSNT10V	26	10	1969	6.7	1911	5.6	1996	-26.0	1895	-20.0	1996	-32.0	1935	-31.1	1987	1.0	1969	-2.8	6.7	1969	5.6	1911	5	1956	3.5	1987	1.7	1962	2022-02-03T13:22:22Z	-26	1996	-20	1895	-19.4	1898	-19.4	1925	-18.3	1917	1	1987	-2.8	1969	-4.4
-134.88	67.44	NT-10	FORT MCPHERSON AREA	FORT MCPHERSON	VSNT10V	27	10	1982	17.0	1946	3.9	1996	-22.5	1898	-21.1	1996	-33.0	1918	-28.9	1956	0.0	1946	-2.2	17	1982	3.9	1946	2.2	1956	2.2	1971	1.7	1972	2022-02-03T13:22:22Z	-22.5	1996	-21.1	1898	-18.9	1917	-18.9	1970	-18.5	1991	0	1956	-2.2	1946	-2.2
-134.88	67.44	NT-10	FORT MCPHERSON AREA	FORT MCPHERSON	VSNT10V	28	10	1972	6.1	1962	4.4	1898	-23.9	1894	-16.7	1989	-30.0	1918	-29.4	1972	-1.1	1946	-3.9	6.1	1972	4.4	1962	3	2002	2.8	1899	1.7	1946	2022-02-03T13:22:22Z	-23.9	1898	-20.5	1982	-20	1991	-18.9	1927	-18	1985	-1.1	1972	-3.9	1946	-4
-134.88	67.44	NT-10	FORT MCPHERSON AREA	FORT MCPHERSON	VSNT10V	29	10	1996	5.0	1972	3.9	1965	-24.4	1898	-20.6	1975	-33.9	1918	-30.0	1972	-4.4	1962	-5.0	5	1996	3.9	1972	3.3	1946	1.7	1945	-1.1	1962	2022-02-03T13:22:22Z	-24.4	1965	-21	1984	-20.6	1898	-18.9	1897	-18.9	1953	-4.4	1972	-5	1962	-5.6
-134.88	67.44	NT-10	FORT MCPHERSON AREA	FORT MCPHERSON	VSNT10V	30	10	2002	10.0	1996	2.6	1965	-27.8	1953	-22.2	1965	-32.8	1898	-32.2	1996	-1.0	1954	-7.8	10	2002	5	2003	2.6	1996	0.6	1945	0	1923	2022-02-03T13:22:22Z	-27.8	1965	-22.2	1953	-22.2	1975	-21	1989	-20.6	1898	-1	1996	-7	2002	-7.8
-134.88	67.44	NT-10	FORT MCPHERSON AREA	FORT MCPHERSON	VSNT10V	31	10	1920	7.2	1899	0.0	1999	-24.8	1953	-24.4	1989	-37.5	1983	-34.5	2003	2.3	1935	0.0	7.2	1920	4.5	2003	2	2002	0	1899	0	1949	2022-02-03T13:22:22Z	-24.8	1999	-24.4	1953	-23.5	1984	-23.3	1975	-20.6	1932	2.3	2003	0	1935	-4
-134.88	67.44	NT-10	FORT MCPHERSON AREA	FORT MCPHERSON	VSNT10V	1	11	1970	8.9	1911	5.6	1947	-28.3	1925	-26.1	1989	-32.0	1975	-31.7	1970	-4.4	1954	-6.7	8.9	1970	5.6	1911	4.4	1954	2.8	1923	1.1	1949	2022-02-03T13:22:22Z	-28.3	1947	-26.1	1925	-23.9	1932	-23.9	1953	-23.3	1975	-4.4	1970	-5	2002	-5.5
-134.88	67.44	NT-10	FORT MCPHERSON AREA	FORT MCPHERSON	VSNT10V	2	11	1954	5.0	1911	1.7	1975	-28.9	1925	-23.3	1975	-38.9	1932	-32.8	2002	-3.0	1970	-5.6	5	1954	2	1995	1.7	1911	-0.5	2002	-1.7	1924	2022-02-03T13:22:22Z	-28.9	1975	-23.3	1925	-21.7	1898	-21.1	1932	-21.1	1965	-3	2002	-5.6	1970	-6.1
-134.88	67.44	NT-10	FORT MCPHERSON AREA	FORT MCPHERSON	VSNT10V	3	11	1967	2.8	1949	1.7	1975	-29.4	1965	-25.0	1975	-42.8	1940	-32.2	1995	-3.0	1924	-7.8	2.8	1967	1.7	1949	1.1	1924	0.5	1995	0	1951	2022-02-03T13:22:22Z	-29.4	1975	-25	1965	-23.3	1917	-22.8	1897	-22.8	1940	-3	1995	-6.5	2002	-7.8
-134.88	67.44	NT-10	FORT MCPHERSON AREA	FORT MCPHERSON	VSNT10V	4	11	1924	3.3	1920	-1.7	1975	-31.1	1965	-26.1	1975	-41.1	1917	-34.4	1924	-6.7	1912	-12.2	3.3	1924	-1.7	1920	-2.2	1951	-2.8	1967	-3.9	1949	2022-02-03T13:22:22Z	-31.1	1975	-26.1	1965	-23.9	1940	-23.5	1999	-23.3	1925	-6.7	1924	-7.8	1937	-9.4
-134.88	67.44	NT-10	FORT MCPHERSON AREA	FORT MCPHERSON	VSNT10V	5	11	1951	0.0	1949	-5.0	1984	-30.0	1975	-28.9	1975	-40.0	1966	-32.8	1998	-6.5	1944	-10.0	0	1951	-1	1998	-1	2003	-1.1	1970	-3.8	2010	2022-02-03T13:22:22Z	-30	1984	-28.9	1975	-28	1999	-25.6	1959	-25	1898	-6.5	1998	-8.1	2010	-10
-134.88	67.44	NT-10	FORT MCPHERSON AREA	FORT MCPHERSON	VSNT10V	6	11	2003	6.0	1997	1.0	1994	-31.0	1984	-30.5	1975	-40.0	1898	-34.4	1970	-5.0	1954	-9.4	6	2003	1	1997	-0.6	1965	-2.2	1970	-3.9	1954	2022-02-03T13:22:22Z	-31	1994	-30.5	1984	-27.2	1975	-24.4	1940	-24.4	1955	-5	1970	-6	2003	-8.6
-134.88	67.44	NT-10	FORT MCPHERSON AREA	FORT MCPHERSON	VSNT10V	7	11	2003	3.0	1997	-1.6	2001	-29.0	1975	-27.8	1984	-38.0	1907	-37.2	1951	-5.0	1949	-10.0	3	2003	-1.6	1997	-1.7	1965	-3.9	1919	-3.9	1924	2022-02-03T13:22:22Z	-29	2001	-27.8	1975	-27.2	1927	-26	1984	-26	2000	-5	1951	-6.2	2003	-9.7
-134.88	67.44	NT-10	FORT MCPHERSON AREA	FORT MCPHERSON	VSNT10V	8	11	1997	-4.0	1951	-4.4	1892	-32.8			1956	-38.9	1907	-37.2	1998	-7.5	1949	-8.3	-4	1997	-4.2	1998	-4.4	1924	-4.4	1951	-5	1919	2022-02-03T13:22:22Z	-32.8	1892	-28.9	1927	-27.5	1982	-27	2004	-25.6	1956	-7.5	1998	-8.3	1949	-9
-134.88	67.44	NT-10	FORT MCPHERSON AREA	FORT MCPHERSON	VSNT10V	9	11	1920	3.3	1896	-7.2	1892	-31.7			1914	-40.0	1892	-40.0	1920	-6.7	1899	-16.7	3.3	1920	-3	1994	-3.9	1965	-6.1	1937	-6.1	1949	2022-02-03T13:22:22Z	-31.7	1892	-30.6	1927	-30	1986	-30	1996	-29	1984	-6.7	1920	-7.8	1949	-9.5
-134.88	67.44	NT-10	FORT MCPHERSON AREA	FORT MCPHERSON	VSNT10V	10	11	1976	4.4	1937	2.2	1914	-32.2	1899	-26.7	1914	-38.3	1898	-31.7	1949	-7.8	1937	-10.6	4.4	1976	2.2	1937	1.1	1973	-1.7	1948	-2.8	1920	2022-02-03T13:22:22Z	-32.2	1914	-31.7	1929	-30	1927	-28	1986	-27.8	1960	-7.8	1949	-10	1993	-10.6
-134.88	67.44	NT-10	FORT MCPHERSON AREA	FORT MCPHERSON	VSNT10V	11	11	1997	10.0	1976	3.3	1954	-32.2	1929	-31.7	1914	-40.0	1895	-33.3	1997	-6.0	1937	-7.2	10	1997	3.3	1976	2.2	1937	1.7	1965	1.1	1967	2022-02-03T13:22:22Z	-32.2	1954	-31.7	1929	-31.1	1895	-28.9	1966	-28.3	1927	-6	1997	-7.2	1937	-8.3
-134.88	67.44	NT-10	FORT MCPHERSON AREA	FORT MCPHERSON	VSNT10V	12	11	1967	8.9	1916	6.7	1960	-33.3	1954	-32.8	1899	-38.3	1895	-33.3	1997	-5.0	1948	-5.6	8.9	1967	6.7	1916	5	1920	4.4	1997	2.8	1974	2022-02-03T13:22:22Z	-33.3	1960	-32.8	1954	-31.7	1899	-30.6	1932	-30.5	1989	-5	1997	-5.6	1948	-7
-134.88	67.44	NT-10	FORT MCPHERSON AREA	FORT MCPHERSON	VSNT10V	13	11	1967	6.7	1916	5.0	1932	-36.1	1924	-33.9	1924	-39.4	1899	-37.2	1967	1.1	1965	-1.1	6.7	1967	5	1916	3.9	1920	2.8	1965	2.2	1909	2022-02-03T13:22:22Z	-36.1	1932	-33.9	1924	-33.3	1960	-32.2	1899	-32	1988	1.1	1967	-1.1	1965	-6.1
-134.88	67.44	NT-10	FORT MCPHERSON AREA	FORT MCPHERSON	VSNT10V	14	11	1916	7.2	1909	0.0	1932	-34.4	1927	-29.4	1932	-41.1	1924	-37.2	1916	-6.7	1909	-9.4	7.2	1916	0	1909	-0.6	1920	-2.2	1964	-2.2	1976	2022-02-03T13:22:22Z	-34.4	1932	-32.8	1960	-32.2	1956	-29.4	1927	-28.3	1934	-6.7	1916	-9.4	1909	-9.4
-134.88	67.44	NT-10	FORT MCPHERSON AREA	FORT MCPHERSON	VSNT10V	15	11	1916	6.1	1909	-1.7	1932	-38.3	1927	-29.4	1960	-41.1	1932	-40.0	1976	-7.8	1916	-8.9	6.1	1916	1.7	1961	0.6	1920	0.6	1964	-1.5	2000	2022-02-03T13:22:22Z	-38.3	1932	-34	1984	-31.7	1969	-30	1982	-29.4	1927	-7.8	1976	-8.9	1916	-11
-134.88	67.44	NT-10	FORT MCPHERSON AREA	FORT MCPHERSON	VSNT10V	16	11	1967	2.8	1966	1.7	1969	-35.6	1927	-32.8	1932	-41.1	1907	-38.9	1961	-8.9	1953	-9.4	2.8	1967	1.7	1966	-3.3	1961	-3.9	1951	-6.1	1916	2022-02-03T13:22:22Z	-35.6	1969	-35.5	1982	-32.8	1927	-31.7	1960	-31	1998	-8.9	1961	-9.4	1953	-10
-134.88	67.44	NT-10	FORT MCPHERSON AREA	FORT MCPHERSON	VSNT10V	17	11	1966	0.6	1937	-5.0	1988	-35.0	1969	-34.4	1907	-40.0	1898	-40.0	1967	-10.6	1923	-12.2	0.6	1966	-0.6	1967	-5	1897	-5	1937	-5.5	2010	2022-02-03T13:22:22Z	-35	1988	-34.4	1969	-32.8	1894	-31.7	1927	-31	1982	-10.6	1967	-11	2002	-12.2
-134.88	67.44	NT-10	FORT MCPHERSON AREA	FORT MCPHERSON	VSNT10V	18	11	1916	3.9	1897	-5.6	1988	-38.0	1969	-37.2	1959	-42.8	1918	-41.7	2010	-10.0	1976	-10.0	3.9	1916	-2.2	1942	-3	2010	-5.6	1897	-5.6	1946	2022-02-03T13:22:22Z	-38	1988	-37.2	1969	-36.1	1895	-35	1927	-34.4	1892	-10	1976	-10	2010	-11.1
-134.88	67.44	NT-10	FORT MCPHERSON AREA	FORT MCPHERSON	VSNT10V	19	11	1967	4.4	1916	-1.7	1969	-35.6	1894	-35.0	1988	-43.0	1959	-42.8	1897	-3.9	1893	-23.9	4.4	1967	-1.7	1916	-2.2	1897	-2.8	1940	-5	1964	2022-02-03T13:22:22Z	-35.6	1969	-35	1894	-34.4	1892	-34.4	1895	-34.4	1927	-3.9	1897	-11.1	1916	-12.2
-134.88	67.44	NT-10	FORT MCPHERSON AREA	FORT MCPHERSON	VSNT10V	20	11	1967	7.2	1940	1.1	1927	-37.2	1894	-35.6	1969	-41.7	1894	-41.1	1964	-9.4	1949	-14.4	7.2	1967	1.1	1940	-0.6	1938	-2.8	1941	-2.8	1943	2022-02-03T13:22:22Z	-37.2	1927	-35.6	1894	-32.2	1955	-32	1986	-30.6	1969	-9.4	1964	-14.4	1916	-14.4
-134.88	67.44	NT-10	FORT MCPHERSON AREA	FORT MCPHERSON	VSNT10V	21	11	1967	6.1	1952	4.4	1955	-40.6	1892	-34.4	1955	-42.8	1894	-39.4	1938	-6.1	1896	-15.0	6.1	1967	4.4	1952	3.9	1941	2.7	1993	1.1	1897	2022-02-03T13:22:22Z	-40.6	1955	-38.5	1986	-34.4	1892	-33	1989	-31.7	1927	-6.1	1938	-10.6	1940	-11.1
-134.88	67.44	NT-10	FORT MCPHERSON AREA	FORT MCPHERSON	VSNT10V	22	11	1993	5.2	1943	3.9	1986	-40.0	1969	-37.2	1975	-42.8	1969	-41.1	1952	-0.6	1941	-1.7	5.2	1993	3.9	1941	3.9	1943	2.2	1952	1.7	1897	2022-02-03T13:22:22Z	-40	1986	-37.2	1969	-36.1	1960	-35.6	1892	-35	1955	-0.6	1952	-1.7	1941	-8.4
-134.88	67.44	NT-10	FORT MCPHERSON AREA	FORT MCPHERSON	VSNT10V	23	11	1943	2.8	1931	-3.3	1892	-36.1			1986	-44.0	1969	-43.3	1993	-3.7	1938	-10.0	2.8	1943	1.4	1993	-3.3	1931	-4.4	1938	-8.3	1896	2022-02-03T13:22:22Z	-36.1	1892	-35.6	1934	-35.6	1968	-35.6	1969	-33.9	1894	-3.7	1993	-10	1938	-12.2
-134.88	67.44	NT-10	FORT MCPHERSON AREA	FORT MCPHERSON	VSNT10V	24	11	1931	-0.6	1896	-5.0	1963	-40.6	1892	-38.3	1986	-44.0	1935	-42.8	1943	-10.6	1931	-13.9	-0.6	1931	-1.7	1943	-2	2002	-5	1896	-6.7	1975	2022-02-03T13:22:22Z	-40.6	1963	-38.3	1892	-36.1	1970	-35	1982	-34	1995	-10.6	1943	-12.3	2010	-13.3
-134.88	67.44	NT-10	FORT MCPHERSON AREA	FORT MCPHERSON	VSNT10V	25	11	1931	2.8	1919	-5.0	1892	-37.8			1963	-46.1	1935	-41.7	1931	-9.4	1919	-15.0	2.8	1931	2.2	1943	-1	2002	-2.2	1952	-5	1896	2022-02-03T13:22:22Z	-37.8	1892	-36.7	1966	-35.6	1907	-35	1927	-35	1982	-9.4	1931	-12.2	1943	-15
-134.88	67.44	NT-10	FORT MCPHERSON AREA	FORT MCPHERSON	VSNT10V	26	11	1943	6.1	1931	2.8	1927	-40.6	1892	-40.0	1927	-44.4	1920	-43.3	1931	-8.3	1919	-12.2	6.1	1943	2.8	1931	0.6	1929	-3.3	1919	-5	1894	2022-02-03T13:22:22Z	-40.6	1927	-40	1892	-38.9	1963	-36.7	1957	-35.5	1982	-8.3	1931	-11.1	1943	-12.2
-134.88	67.44	NT-10	FORT MCPHERSON AREA	FORT MCPHERSON	VSNT10V	27	11	2002	6.0	1956	5.0	1927	-46.7	1898	-40.6	1927	-46.7	1898	-43.9	1931	-2.8	1929	-15.6	6	2002	5	1956	0.6	1931	-3.9	1943	-4.4	1919	2022-02-03T13:22:22Z	-46.7	1927	-40.6	1898	-39.4	1892	-38.9	1893	-37.8	1963	-2.8	1931	-12	2002	-12.2
-134.88	67.44	NT-10	FORT MCPHERSON AREA	FORT MCPHERSON	VSNT10V	28	11	2002	5.0	1976	3.9	1927	-45.6	1893	-37.8	1927	-46.7	1898	-45.6	1931	-0.6	1894	-20.0	5	2002	3.9	1976	1.1	1956	0.6	1931	-1.7	1954	2022-02-03T13:22:22Z	-45.6	1927	-38.9	1948	-37.8	1893	-36.7	1963	-33.9	1895	-0.6	1931	-4	2002	-4.4
-134.88	67.44	NT-10	FORT MCPHERSON AREA	FORT MCPHERSON	VSNT10V	29	11	1966	4.4	1956	-4.4	1927	-44.4	1893	-37.8	1927	-46.1	1918	-42.8	2002	-8.0	1938	-11.7	4.4	1966	2.2	1976	-4.4	1956	-5	2002	-7.2	1910	2022-02-03T13:22:22Z	-44.4	1927	-37.8	1893	-35	1892	-33.9	1898	-33.3	1948	-8	2002	-11.7	1938	-12.2
-134.88	67.44	NT-10	FORT MCPHERSON AREA	FORT MCPHERSON	VSNT10V	30	11	1910	-0.6	1895	-13.9	1927	-45.6	1912	-38.9	1927	-46.1	1898	-43.9	2002	-10.0	1919	-10.0	-0.6	1910	-1.1	1966	-3	1992	-3.9	1919	-6	2002	2022-02-03T13:22:22Z	-45.6	1927	-38.9	1912	-38.9	1930	-37.8	1892	-37.8	1893	-10	1919	-10	2002	-11.7
-134.88	67.44	NT-10	FORT MCPHERSON AREA	FORT MCPHERSON	VSNT10V	1	12	1895	7.2	1894	-18.3	1927	-45.6	1912	-38.3	1927	-45.6	1918	-43.9	1895	2.8	1894	-26.1	7.2	1895	2.8	1919	0.6	1910	-2	2002	-3	1992	2022-02-03T13:22:22Z	-45.6	1927	-38.3	1912	-37.8	1917	-36.1	1970	-35.6	1893	2.8	1895	-7	2002	-8.9
-134.88	67.44	NT-10	FORT MCPHERSON AREA	FORT MCPHERSON	VSNT10V	2	12	1895	5.6	1894	-21.1	1927	-45.6	1917	-34.4	1918	-47.2	1917	-43.9	1895	-0.6	1894	-25.6	5.6	1895	4	1992	2.2	1919	-2.3	2006	-2.5	1994	2022-02-03T13:22:22Z	-45.6	1927	-36.1	1940	-35	1933	-34.4	1917	-33.5	1989	-0.6	1895	-5	1919	-9
-134.88	67.44	NT-10	FORT MCPHERSON AREA	FORT MCPHERSON	VSNT10V	3	12	1919	3.9	1895	-5.0	1927	-42.8	1912	-33.3	1918	-48.3	1917	-41.1	1992	-8.0	1895	-10.0	3.9	1919	1	1992	-1.5	1994	-5	1895	-9.4	1966	2022-02-03T13:22:22Z	-42.8	1927	-37	1995	-35	1960	-34.5	2000	-34.4	1976	-8	1992	-10	1895	-10
-134.88	67.44	NT-10	FORT MCPHERSON AREA	FORT MCPHERSON	VSNT10V	4	12	1934	2.8	1914	-1.7	1912	-37.8	1896	-31.7	1918	-48.3	1912	-42.8	1895	-12.2	1892	-19.4	2.8	1934	-1.7	1914	-5.6	1910	-6.1	1919	-9.2	2006	2022-02-03T13:22:22Z	-37.8	1912	-37.5	1995	-36.1	1955	-33.3	1941	-33.3	1976	-12.2	1895	-13.6	1992	-14
-134.88	67.44	NT-10	FORT MCPHERSON AREA	FORT MCPHERSON	VSNT10V	5	12	1934	8.3	1895	5.0	1927	-42.8	1909	-38.9	1927	-45.6	1918	-42.8	1895	-1.7	1892	-27.2	8.3	1934	5	1895	-2.8	1910	-2.8	1914	-4.4	1919	2022-02-03T13:22:22Z	-42.8	1927	-40	1991	-38.9	1909	-37.8	1941	-37.2	1954	-1.7	1895	-6.7	1934	-13.9
-134.88	67.44	NT-10	FORT MCPHERSON AREA	FORT MCPHERSON	VSNT10V	6	12	1934	7.8	1910	-3.9	1927	-43.3	1925	-40.0	1927	-46.1	1916	-43.3	1934	-3.9	1910	-8.3	7.8	1934	-2.2	1963	-3.9	1910	-8.3	1929	-9	1986	2022-02-03T13:22:22Z	-43.3	1927	-40	1925	-39.5	1991	-38.9	1948	-36.1	1909	-3.9	1934	-8.3	1910	-12.2
-134.88	67.44	NT-10	FORT MCPHERSON AREA	FORT MCPHERSON	VSNT10V	7	12	1934	0.6	1914	-0.6	1927	-43.9	1917	-38.3	1927	-46.1	1916	-45.0	1934	-5.6	1892	-14.4	0.6	1934	0	2002	-0.6	1914	-3.9	1941	-3.9	1963	2022-02-03T13:22:22Z	-43.9	1927	-40	1948	-38.7	1991	-38.3	1917	-37.2	1970	-5.6	1934	-14.4	1892	-18.3
-134.88	67.44	NT-10	FORT MCPHERSON AREA	FORT MCPHERSON	VSNT10V	8	12	1914	6.7	1892	-1.7	1951	-41.1	1948	-40.0	1927	-46.1	1916	-46.1	1934	-5.6	1914	-14.4	6.7	1914	4.4	1934	2.2	2002	1.1	1963	-1.7	1892	2022-02-03T13:22:22Z	-41.1	1951	-40	1948	-39	1991	-38.9	1970	-37.8	1945	-5.6	1934	-14.4	1914	-15
-134.88	67.44	NT-10	FORT MCPHERSON AREA	FORT MCPHERSON	VSNT10V	9	12	1932	5.0	1914	5.0	1951	-40.6	1948	-40.0	1894	-46.7	1892	-13.3	1934	-5.0	1932	-10.6	5	1914	5	1932	3.3	1963	1.7	1934	-0.6	1892	2022-02-03T13:22:22Z	-40.6	1951	-40	1894	-40	1948	-38.9	1923	-38.9	1970	-5	1934	-10.6	1932	-12.8
-134.88	67.44	NT-10	FORT MCPHERSON AREA	FORT MCPHERSON	VSNT10V	10	12	1932	3.9	1919	-7.2	1976	-42.2	1948	-38.9	1976	-45.0	1916	-45.0	1934	-2.8	1932	-3.9	3.9	1932	3.1	2005	-0.6	1934	-7.2	1919	-7.8	1914	2022-02-03T13:22:22Z	-42.2	1976	-39	2010	-38.9	1948	-38	1995	-36.5	2004	-2.8	1934	-3.9	1932	-13.5
-134.88	67.44	NT-10	FORT MCPHERSON AREA	FORT MCPHERSON	VSNT10V	11	12	1940	6.1	1914	1.1	1976	-38.9	1894	-38.3	1916	-45.6	1894	-43.3	1934	-6.7	1932	-11.7	6.1	1940	1.1	1914	-3.3	1941	-5	1934	-7.1	2005	2022-02-03T13:22:22Z	-38.9	1976	-38.3	1894	-37	1991	-36.3	1995	-35.6	1938	-6.7	1934	-8.9	2005	-11.7
-134.88	67.44	NT-10	FORT MCPHERSON AREA	FORT MCPHERSON	VSNT10V	12	12	1914	2.8	1892	-17.2	1946	-40.6	1927	-37.2	1894	-45.0	1893	-38.9	1934	-10.6	1914	-16.1	2.8	1914	-4.4	1963	-7.2	1934	-7.8	1961	-8.9	1960	2022-02-03T13:22:22Z	-40.6	1946	-37.2	1927	-35.6	1893	-35.6	1894	-33.9	1937	-10.6	1934	-13.3	1940	-16.1
-134.88	67.44	NT-10	FORT MCPHERSON AREA	FORT MCPHERSON	VSNT10V	13	12	1967	4.4	1914	-1.1	1946	-45.6	1927	-37.2	1946	-46.7	1935	-45.6	1963	-14.4	1914	-15.0	4.4	1967	-1.1	1914	-2.2	1934	-4.4	1955	-4.4	1963	2022-02-03T13:22:22Z	-45.6	1946	-37.2	1923	-37.2	1927	-36.7	1893	-35.6	1910	-14.4	1963	-15	1914	-15.2
-134.88	67.44	NT-10	FORT MCPHERSON AREA	FORT MCPHERSON	VSNT10V	14	12	1988	5.0	1967	0.0	1946	-40.0	1923	-37.2	1946	-47.8	1935	-47.2	2006	-16.1	1967	-16.1	5	1988	3.1	2008	0	1967	-0.6	1914	-1.7	1955	2022-02-03T13:22:22Z	-40	1946	-37.2	1923	-37.2	1964	-36.7	1910	-36.1	1927	-16.1	1962	-16.1	1967	-16.1
-134.88	67.44	NT-10	FORT MCPHERSON AREA	FORT MCPHERSON	VSNT10V	15	12	2008	5.4	1921	1.7	1956	-42.2	1946	-37.8	1920	-47.8	1918	-42.8	1921	-6.7	1897	-21.7	5.4	2008	1.7	1914	1.7	1921	1	1988	0	1892	2022-02-03T13:22:22Z	-42.2	1956	-40.6	1964	-40.3	1995	-37.8	1946	-36.1	1915	-6.7	1921	-13.3	2008	-13.5
-134.88	67.44	NT-10	FORT MCPHERSON AREA	FORT MCPHERSON	VSNT10V	16	12	1944	3.9	1914	3.3	1995	-41.0	1956	-38.9	1956	-45.6	1894	-44.4	1988	-8.5	1914	-13.9	3.9	1944	3.3	1914	-3.3	1892	-5.5	1988	-6.7	1968	2022-02-03T13:22:22Z	-41	1995	-38.9	1956	-38.3	1894	-38.3	1915	-38.3	1961	-8.5	1988	-13.9	1914	-15
-134.88	67.44	NT-10	FORT MCPHERSON AREA	FORT MCPHERSON	VSNT10V	17	12	1988	7.0	1986	2.0	1995	-43.0	1915	-40.0	1964	-45.0	1894	-44.4	1988	-6.0	1944	-7.2	7	1988	2	1986	1.1	1944	0.6	1892	-0.6	1914	2022-02-03T13:22:22Z	-43	1995	-40	1915	-36.7	1961	-36.1	1917	-36.1	1965	-6	1988	-7.2	1944	-14.8
-134.88	67.44	NT-10	FORT MCPHERSON AREA	FORT MCPHERSON	VSNT10V	18	12	1921	2.2	1914	-1.7	1999	-41.0	1899	-38.9	1995	-45.0	1965	-44.4	1921	-10.0	1909	-19.4	2.2	1921	-1.7	1914	-2.2	1892	-3.3	1971	-3.9	1967	2022-02-03T13:22:22Z	-41	1999	-38.9	1899	-38.3	1917	-38.3	1965	-36.1	1956	-10	1921	-13	1988	-14.5
-134.88	67.44	NT-10	FORT MCPHERSON AREA	FORT MCPHERSON	VSNT10V	19	12	1921	5.6	1897	-3.9	1917	-38.3	1915	-35.6	1893	-48.3	1892	-23.3	1921	-2.2	1909	-20.0	5.6	1921	1.2	1990	0	1924	-1.1	1944	-3.9	1897	2022-02-03T13:22:22Z	-38.3	1917	-37.8	1927	-35.6	1915	-35	1899	-34.4	1893	-2.2	1921	-14	2002	-15.6
-134.88	67.44	NT-10	FORT MCPHERSON AREA	FORT MCPHERSON	VSNT10V	20	12	1909	3.9	1894	-7.2	1927	-38.9	1917	-38.3	1899	-48.3	1895	-41.1	1921	-13.3	1909	-18.9	3.9	1909	3.3	1921	3	1990	1.7	1924	-1.1	1944	2022-02-03T13:22:22Z	-38.9	1927	-38.3	1917	-37.2	1899	-34.5	1991	-34.4	1895	-13.3	1921	-15	1944	-16.1
-134.88	67.44	NT-10	FORT MCPHERSON AREA	FORT MCPHERSON	VSNT10V	21	12	1990	3.0	1944	-0.6	1917	-37.8	1895	-35.6	1917	-47.2	1899	-45.0	1924	-6.7	1894	-10.0	3	1990	-0.6	1944	-2.2	1924	-2.2	1970	-3.3	1894	2022-02-03T13:22:22Z	-37.8	1917	-36.7	1961	-35.6	1895	-33.9	1945	-33.3	1963	-6.7	1924	-10	1894	-12
-134.88	67.44	NT-10	FORT MCPHERSON AREA	FORT MCPHERSON	VSNT10V	22	12	1939	3.3	1892	0.0	1961	-40.0	1895	-38.9	1917	-45.0	1895	-44.4	1951	-13.3	1937	-13.9	3.3	1939	0	1892	-0.6	1944	-1.1	1970	-3.9	1937	2022-02-03T13:22:22Z	-40	1961	-38.9	1895	-37.2	1934	-36.7	1946	-35	1917	-13.3	1951	-13.9	1937	-15.5
-134.88	67.44	NT-10	FORT MCPHERSON AREA	FORT MCPHERSON	VSNT10V	23	12	1939	3.9	1892	-3.3	1899	-43.9	1895	-37.8	1961	-47.2	1899	-45.0	1921	-7.8	1918	-16.7	3.9	1939	1	1985	0	1962	-3.3	1892	-3.5	2001	2022-02-03T13:22:22Z	-43.9	1899	-40.6	1946	-40	1961	-37.8	1895	-36.7	1917	-7.8	1921	-15.5	2003	-16.7
-134.88	67.44	NT-10	FORT MCPHERSON AREA	FORT MCPHERSON	VSNT10V	24	12	1985	9.0	1894	1.1	1957	-42.8	1899	-40.0	1899	-47.8	1895	-43.3	1921	-4.4	1918	-19.4	9	1985	1.1	1894	0.6	1921	-2.2	1970	-3.3	1962	2022-02-03T13:22:22Z	-42.8	1957	-40	1899	-38.9	1895	-37.2	1942	-37.2	1961	-4.4	1921	-10	2001	-13
-134.88	67.44	NT-10	FORT MCPHERSON AREA	FORT MCPHERSON	VSNT10V	25	12	1985	0.0	1921	0.0	1895	-42.8	1893	-35.0	1895	-50.0	1893	-39.4	1985	-2.5	1921	-12.2	0	1921	0	1985	-3.3	1962	-4.5	1987	-6.7	1914	2022-02-03T13:22:22Z	-42.8	1895	-40.6	1899	-36.7	1929	-36.7	1957	-36.7	1961	-2.5	1985	-12.2	1921	-13.3
-134.88	67.44	NT-10	FORT MCPHERSON AREA	FORT MCPHERSON	VSNT10V	26	12	1894	5.0	1893	-27.2	1895	-42.8	1892	-33.3	1895	-48.3	1893	-41.1	1951	-6.7	1894	-14.4	5	1894	1.1	1909	0	1971	-3.3	1939	-6.7	1951	2022-02-03T13:22:22Z	-42.8	1895	-41.1	1941	-38.9	1899	-38.9	1961	-38.9	1968	-6.7	1951	-13.3	1962	-14.4
-134.88	67.44	NT-10	FORT MCPHERSON AREA	FORT MCPHERSON	VSNT10V	27	12	1909	3.9	1894	0.0	1957	-43.3	1941	-41.7	1968	-48.9	1895	-47.8	1909	-3.9	1894	-18.9	3.9	1909	1.1	1927	0	1894	-3.3	1915	-6.7	1965	2022-02-03T13:22:22Z	-43.3	1957	-41.7	1941	-40	1968	-38.9	1964	-37.2	1938	-3.9	1909	-17.8	1962	-17.8
-134.88	67.44	NT-10	FORT MCPHERSON AREA	FORT MCPHERSON	VSNT10V	28	12	1909	5.6	1894	1.1	1953	-40.6	1941	-40.6	1933	-47.2	1895	-46.1	1927	-1.1	1909	-1.7	5.6	1909	1.1	1894	0	1915	0	1927	-6	1983	2022-02-03T13:22:22Z	-40.6	1941	-40.6	1953	-40	1923	-40	1964	-40	1968	-1.1	1927	-1.7	1909	-12.2
-134.88	67.44	NT-10	FORT MCPHERSON AREA	FORT MCPHERSON	VSNT10V	29	12	1915	4.4	1909	0.6	1974	-44.4	1917	-41.7	1937	-50.6	1933	-48.9	1915	0.0	1894	-12.2	4.4	1915	0.6	1909	-0.6	1894	-1.1	1927	-2.5	1992	2022-02-03T13:22:22Z	-44.4	1974	-41.7	1917	-40	1937	-40	1953	-39.4	1964	0	1915	-3.9	1927	-12.2
-134.88	67.44	NT-10	FORT MCPHERSON AREA	FORT MCPHERSON	VSNT10V	30	12	1973	3.3	1915	2.8	1964	-41.1	1937	-40.0	1933	-48.9	1920	-47.8	1927	-3.9	1894	-15.6	3.3	1973	2.8	1915	1	1994	0	1969	-1.1	1927	2022-02-03T13:22:22Z	-41.1	1964	-40	1937	-38.9	1917	-38.9	1953	-37.8	1933	-3.9	1927	-13.5	1987	-15.6
-134.88	67.44	NT-10	FORT MCPHERSON AREA	FORT MCPHERSON	VSNT10V	31	12	1973	6.7	1951	0.0	1953	-43.3	1948	-40.0	1910	-49.4	1895	-39.4	1927	-3.9	1894	-8.3	6.7	1973	1.5	1992	0	1951	-1	1987	-1.1	1897	2022-02-03T13:22:22Z	-43.3	1953	-40	1948	-38.9	1968	-38.3	1932	-37.8	1933	-3.9	1927	-7	1992	-8.3
-125.57	64.9	NT-11	TULITA AREA	TULITA	VSNT11V	1	1	1942	-3.9	1937	-3.9	1934	-44.4	1913	-34.4	1934	-53.9	1911	-46.7	1988	-13.0	1942	-17.8	-3.9	1937	-3.9	1942	-4.4	1910	-5.5	1988	-6	1993	2022-02-03T13:22:22Z	-44.4	1934	-35.6	1935	-34.5	1998	-34.4	1913	-34.4	1944	-13	1988	-17	2002	-17.8
-125.57	64.9	NT-11	TULITA AREA	TULITA	VSNT11V	2	1	1937	0.6	1928	-7.2	1935	-40.0	1934	-33.3	1934	-51.2	1909	-39.4	1937	-13.3	1928	-17.8	0.6	1937	-4.5	1985	-7	1993	-7.2	1928	-10	1995	2022-02-03T13:22:22Z	-40	1935	-37.5	1998	-35	1944	-35	1960	-33.3	1913	-13.3	1937	-14	1993	-17
-125.57	64.9	NT-11	TULITA AREA	TULITA	VSNT11V	3	1	1985	-3.5	1928	-5.6	1994	-44.0	1944	-36.1	1954	-46.1	1944	-46.1	1985	-11.5	1920	-15.6	-3.5	1985	-5.6	1928	-7.8	1920	-10.5	1989	-11	1995	2022-02-03T13:22:22Z	-44	1994	-39	1997	-36.1	1944	-35.6	1933	-35.6	1935	-11.5	1985	-15.6	1920	-16.1
-125.57	64.9	NT-11	TULITA AREA	TULITA	VSNT11V	4	1	2005	-2.8	1920	-5.0	1994	-46.0	1933	-42.8	1954	-49.4	1933	-47.8	1985	-11.5	1920	-14.4	-2.8	2005	-5	1920	-7	1985	-7	1995	-11	1993	2022-02-03T13:22:22Z	-46	1994	-42.8	1933	-39	1997	-38.3	1936	-37.8	1959	-11.5	1985	-14.4	1920	-17.7
-125.57	64.9	NT-11	TULITA AREA	TULITA	VSNT11V	5	1	2005	-2.2	1920	-4.4	1935	-42.2	1932	-35.0	1954	-48.3	1936	-47.8	1985	-12.5	1928	-18.3	-2.2	2005	-4.4	1920	-6.6	2003	-8.5	1985	-11	1993	2022-02-03T13:22:22Z	-42.2	1935	-38.3	1959	-35	1932	-34.5	1998	-34.4	1917	-12.5	1985	-15	2005	-16.3
-125.57	64.9	NT-11	TULITA AREA	TULITA	VSNT11V	6	1	1937	-2.2	1912	-2.8	1935	-46.7	1911	-42.8	1959	-48.9	1935	-48.9	2005	-14.5	1985	-14.5	-2.2	1937	-2.8	1912	-3.3	1909	-4.3	2003	-6.5	1985	2022-02-03T13:22:22Z	-46.7	1935	-42.8	1911	-41.1	1924	-35.6	1936	-34.5	1998	-14.5	1985	-14.5	2005	-15
-125.57	64.9	NT-11	TULITA AREA	TULITA	VSNT11V	7	1	1937	1.1	1927	-9.4	1935	-43.3	1924	-41.7	1935	-49.4	1924	-44.4	1937	-11.1	1920	-15.6	1.1	1937	-2.8	1947	-5.6	1942	-9.4	1927	-10	1985	2022-02-03T13:22:22Z	-43.3	1935	-41.7	1924	-40	1933	-36	1998	-35.6	1936	-11.1	1937	-15.5	1985	-15.6
-125.57	64.9	NT-11	TULITA AREA	TULITA	VSNT11V	8	1	1937	0.6	1927	-6.7	1933	-44.4	1911	-31.1	1935	-48.9	1933	-47.8	1937	-11.7	1927	-17.8	0.6	1937	-2	1987	-6.7	1927	-7.8	1942	-8	1993	2022-02-03T13:22:22Z	-44.4	1933	-38.3	1936	-37.2	1953	-36.7	1935	-35.6	1939	-11.7	1937	-12.8	1942	-15
-125.57	64.9	NT-11	TULITA AREA	TULITA	VSNT11V	9	1	1927	1.1	1926	-12.2	1994	-40.0	1936	-36.1	1933	-48.3	1912	-43.9	1927	-12.2	1926	-16.1	1.1	1927	-5	1993	-8.9	1937	-8.9	1942	-12	1985	2022-02-03T13:22:22Z	-40	1994	-36.1	1936	-35	1956	-34.4	1912	-33.3	1933	-12.2	1927	-15.8	1993	-16.1
-125.57	64.9	NT-11	TULITA AREA	TULITA	VSNT11V	10	1	1909	-3.9			1961	-35.6	1953	-35.0	1911	-45.6	1910	-40.6	1937	-17.8	1927	-20.0	-3.9	1909	-4	2002	-5	1937	-6	1993	-8.9	1927	2022-02-03T13:22:22Z	-35.6	1961	-35	1953	-34.4	1911	-34.4	1936	-34	1998	-17.8	1937	-18.5	2002	-19.5
-125.57	64.9	NT-11	TULITA AREA	TULITA	VSNT11V	11	1	1949	-3.3	1909	-6.1	1911	-43.3	1910	-33.9	1911	-49.4	1910	-40.6	1949	-14.4	1944	-19.4	-3.3	1949	-6.1	1909	-9.5	2002	-11.7	1926	-12	1985	2022-02-03T13:22:22Z	-43.3	1911	-37.2	1994	-36.1	1956	-35.6	1925	-35	1988	-14.4	1949	-15.5	2002	-19.4
-125.57	64.9	NT-11	TULITA AREA	TULITA	VSNT11V	12	1	2002	-6.5	1949	-7.2	1994	-43.7	1938	-40.0	1911	-46.7	1910	-38.3	1985	-13.5	1949	-15.0	-6.5	2002	-7.2	1926	-7.2	1949	-10.6	1944	-11.5	1985	2022-02-03T13:22:22Z	-43.7	1994	-40	1938	-39	1998	-36.1	1912	-35.6	1958	-13.5	1985	-15	1949	-15
-125.57	64.9	NT-11	TULITA AREA	TULITA	VSNT11V	13	1	1926	-3.3	1916	-15.0	1994	-45.1	1938	-38.9	1994	-48.5	1938	-45.6	1926	-14.4	1916	-21.7	-3.3	1926	-3.9	1935	-5	1997	-7.8	1957	-10	2002	2022-02-03T13:22:22Z	-45.1	1994	-38.9	1938	-35.6	1912	-35	1958	-34.5	1998	-14.4	1926	-16	1997	-16.7
-125.57	64.9	NT-11	TULITA AREA	TULITA	VSNT11V	14	1	1957	5.0	1917	-10.0	1994	-41.6	1959	-37.2	1994	-48.6	1938	-48.3	1997	-16.1	1917	-16.1	5	1957	-6	1987	-10	1917	-10.2	1993	-11.1	1950	2022-02-03T13:22:22Z	-41.6	1994	-37.2	1924	-37.2	1934	-37.2	1959	-36.1	1938	-16.1	1917	-16.1	1997	-17.8
-125.57	64.9	NT-11	TULITA AREA	TULITA	VSNT11V	15	1	1957	5.6	1916	1.1	1953	-42.2	1934	-41.7	1920	-46.7	1909	-45.0	1917	-11.7	1913	-21.7	5.6	1957	1.1	1916	-5	1917	-6	1984	-6.5	1987	2022-02-03T13:22:22Z	-42.2	1953	-41.7	1934	-40.6	1924	-36.7	1920	-36.7	1936	-11.7	1917	-18.9	1945	-19.5
-125.57	64.9	NT-11	TULITA AREA	TULITA	VSNT11V	16	1	1916	2.8	1914	-19.4	1909	-41.7			1909	-47.8			2002	-15.0	1916	-15.0	2.8	1916	-5	2001	-6.1	1917	-6.7	1957	-7.8	1948	2022-02-03T13:22:22Z	-41.7	1909	-38.3	1953	-37.2	1924	-36	1996	-35.6	1947	-15	1916	-15	2002	-17.5
-125.57	64.9	NT-11	TULITA AREA	TULITA	VSNT11V	17	1	1922	1.7	1916	-5.0	1947	-41.1	1932	-35.6	1936	-48.3	1909	-46.7	1916	-12.8	1910	-26.1	1.7	1922	-0.6	1957	-5	1916	-5	1927	-7.8	1954	2022-02-03T13:22:22Z	-41.1	1947	-40	1996	-36.7	1953	-35.6	1932	-35.6	1951	-12.8	1916	-17.5	1999	-18
-125.57	64.9	NT-11	TULITA AREA	TULITA	VSNT11V	18	1	1922	2.8	1916	-10.0	1996	-42.0	1935	-40.0	1936	-49.4	1935	-45.6	1922	-3.9	1915	-22.8	2.8	1922	-3.3	1948	-6	2001	-7.2	1950	-9	1995	2022-02-03T13:22:22Z	-42	1996	-40	1935	-38.9	1943	-38.3	1951	-35.6	1949	-3.9	1922	-13	2001	-17.8
-125.57	64.9	NT-11	TULITA AREA	TULITA	VSNT11V	19	1	1948	-2.8	1922	-8.3	1952	-42.8	1951	-40.0	1952	-48.3	1936	-47.2	2001	-12.0	1922	-12.2	-2.8	1948	-7	1987	-7	2001	-8.3	1922	-8.3	1957	2022-02-03T13:22:22Z	-42.8	1952	-40	1913	-40	1951	-37.2	1936	-36.7	1935	-12	2001	-12.2	1922	-13.3
-125.57	64.9	NT-11	TULITA AREA	TULITA	VSNT11V	20	1	2001	-5.0	1948	-6.1	1952	-45.6	1935	-40.6	1952	-51.2	1935	-46.1	1987	-15.0	1922	-15.6	-5	2001	-6.1	1948	-8.3	1959	-8.9	1942	-10.5	1987	2022-02-03T13:22:22Z	-45.6	1952	-40.6	1935	-39.4	1917	-37.2	1925	-36.7	1947	-15	1987	-15.5	2001	-15.6
-125.57	64.9	NT-11	TULITA AREA	TULITA	VSNT11V	21	1	2008	-6.0	2001	-10.0	1952	-45.6	1925	-36.7	1952	-50.0	1913	-48.9	2001	-17.0	1995	-18.0	-6	2008	-10	2001	-12	1987	-12.2	1937	-12.2	1944	2022-02-03T13:22:22Z	-45.6	1952	-37	1997	-37	2002	-36.7	1925	-35.6	1949	-17	2001	-18	1987	-18
-125.57	64.9	NT-11	TULITA AREA	TULITA	VSNT11V	22	1	2008	-6.0	1944	-10.0	1952	-43.3	1913	-41.1	1925	-50.0	1913	-49.4	2008	-15.0	1985	-15.0	-6	2008	-10	1944	-10.6	1948	-11	2001	-11.5	1995	2022-02-03T13:22:22Z	-43.3	1952	-41.1	1913	-40	1997	-37.2	1951	-37	2002	-15	1985	-15	2008	-15.6
-125.57	64.9	NT-11	TULITA AREA	TULITA	VSNT11V	23	1	2008	2.0	2001	-8.5	1952	-42.2	1951	-41.1	1997	-48.0	1952	-47.2	2008	-10.0	1912	-15.0	2	2008	-8.5	2001	-9.4	1942	-10	1912	-15	1961	2022-02-03T13:22:22Z	-42.2	1952	-41.1	1951	-41	1997	-37.8	1927	-37.2	1913	-10	2008	-15	1912	-16.7
-125.57	64.9	NT-11	TULITA AREA	TULITA	VSNT11V	24	1	1957	-2.8	1912	-8.3	1997	-39.0	1918	-38.9	1951	-47.2	1927	-46.1	1912	-13.9	1910	-28.9	-2.8	1957	-8.3	1912	-9	2001	-9.4	1942	-10.5	2000	2022-02-03T13:22:22Z	-39	1997	-38.9	1918	-38.3	1951	-36.7	1925	-36.1	1934	-13.9	1912	-15.5	2001	-18.9
-125.57	64.9	NT-11	TULITA AREA	TULITA	VSNT11V	25	1	1957	0.0	1924	-7.8	1918	-38.9	1911	-36.7	1918	-46.7	1911	-44.4	1995	-14.5	1985	-15.0	0	1957	-7.8	1924	-8.9	1912	-8.9	1948	-10.5	2000	2022-02-03T13:22:22Z	-38.9	1918	-36.7	1911	-35	1913	-35	1925	-35	1947	-14.5	1995	-15	1912	-15
-125.57	64.9	NT-11	TULITA AREA	TULITA	VSNT11V	26	1	1957	1.1	1924	-6.7	1990	-40.5	1925	-40.0	1925	-47.2	1918	-45.6	1942	-12.8	1912	-16.1	1.1	1957	-5	2000	-6.7	1924	-8.9	1949	-11.1	1942	2022-02-03T13:22:22Z	-40.5	1990	-40	1925	-37.8	1947	-35	1909	-33.9	1918	-12.8	1942	-15.5	2001	-16.1
-125.57	64.9	NT-11	TULITA AREA	TULITA	VSNT11V	27	1	2000	2.5	1957	1.7	1990	-45.0	1947	-40.0	1925	-50.0	1919	-43.3	1942	-13.3	1936	-20.6	2.5	2000	1.7	1957	-2.2	1936	-7.2	1948	-11.1	1942	2022-02-03T13:22:22Z	-45	1990	-40	1925	-40	1947	-38.9	1954	-37.5	2006	-13.3	1942	-14	2000	-15.5
-125.57	64.9	NT-11	TULITA AREA	TULITA	VSNT11V	28	1	2000	4.0	1957	1.7	1925	-40.0	1914	-36.1	1925	-52.2	1918	-45.6	2000	-6.5	1942	-15.0	4	2000	1.7	1957	-12.8	1935	-12.8	1942	-12.8	1948	2022-02-03T13:22:22Z	-40	1925	-38.9	1954	-37.2	1960	-36.1	1914	-36	2006	-6.5	2000	-15	1942	-17.5
-125.57	64.9	NT-11	TULITA AREA	TULITA	VSNT11V	29	1	2007	-1.0	1928	-3.9	1932	-37.8	1925	-37.2	1925	-50.0	1918	-44.4	1942	-18.9	1928	-23.3	-1	2007	-3.9	1928	-8.3	1949	-10	1937	-11.7	1910	2022-02-03T13:22:22Z	-37.8	1932	-37.2	1914	-37.2	1925	-34.4	1915	-33.9	1909	-18.9	1942	-19.4	1949	-21
-125.57	64.9	NT-11	TULITA AREA	TULITA	VSNT11V	30	1	1994	-2.5	1950	-5.0	1914	-40.0	1909	-31.7	1917	-48.9	1914	-47.2	1949	-17.2	1937	-21.1	-2.5	1994	-5	1950	-8.3	1949	-10.6	1928	-12.8	1916	2022-02-03T13:22:22Z	-40	1914	-37	1988	-35.6	1921	-35.6	1953	-35.3	2006	-17.2	1949	-21.1	1937	-21.5
-125.57	64.9	NT-11	TULITA AREA	TULITA	VSNT11V	31	1	1928	-2.2	1916	-7.2	1933	-41.1	1927	-36.1	1917	-49.4	1914	-48.3	1950	-17.2	1949	-17.2	-2.2	1928	-7.2	1916	-7.5	1994	-8.5	2007	-10	1936	2022-02-03T13:22:22Z	-41.1	1933	-38	1990	-36.1	1927	-35.6	1947	-34.5	1988	-17.2	1949	-17.2	1950	-17.8
-125.57	64.9	NT-11	TULITA AREA	TULITA	VSNT11V	1	2	1941	-5.0	1916	-9.4	1990	-38.0	1914	-37.2	1917	-48.9	1909	-46.1	1950	-13.3	1941	-15.6	-5	1941	-5.6	1949	-9.4	1916	-9.4	1945	-10.6	1936	2022-02-03T13:22:22Z	-38	1990	-37.2	1914	-34.4	1909	-34.4	1917	-34.4	1925	-13.3	1950	-15.6	1936	-15.6
-125.57	64.9	NT-11	TULITA AREA	TULITA	VSNT11V	2	2	1948	-5.0	1941	-5.0	1990	-40.0	1914	-35.0	1947	-48.9	1925	-45.6	1941	-12.2	1931	-12.2	-5	1941	-5	1948	-5.6	1949	-7.2	1916	-7.8	1931	2022-02-03T13:22:22Z	-40	1990	-37.5	2005	-35	1914	-34.4	1925	-33	1984	-12.2	1931	-12.2	1941	-15.6
-125.57	64.9	NT-11	TULITA AREA	TULITA	VSNT11V	3	2	1931	-4.4	1916	-8.9	2005	-39.2	1990	-39.0	2005	-52.5	1947	-49.4	1931	-13.3	1922	-21.1	-4.4	1931	-6.1	1941	-6.7	1948	-8.9	1916	-10.5	1998	2022-02-03T13:22:22Z	-39.2	2005	-39	1990	-36.1	1914	-35	1910	-34.5	1984	-13.3	1931	-16.1	1948	-17.8
-125.57	64.9	NT-11	TULITA AREA	TULITA	VSNT11V	4	2	1941	-1.1	1913	-3.3	2005	-37.8	1914	-37.2	1947	-54.4	1914	-46.7	1941	-12.2	1940	-20.6	-1.1	1941	-3.3	1913	-5	1993	-8.3	1937	-11	1998	2022-02-03T13:22:22Z	-37.8	2005	-37.2	1914	-37	1990	-35	1936	-31.7	1924	-12.2	1941	-14.4	1957	-18.5
-125.57	64.9	NT-11	TULITA AREA	TULITA	VSNT11V	5	2	1954	6.7	1941	-2.8	1936	-37.8	1925	-33.9	1914	-49.4	1909	-47.8	1941	-9.4	1926	-18.3	6.7	1954	-2.8	1941	-3.3	1913	-7.8	1948	-8.2	2003	2022-02-03T13:22:22Z	-37.8	1936	-36	1988	-34	1990	-33.9	1925	-33.7	2005	-9.4	1941	-16	1998	-16
-125.57	64.9	NT-11	TULITA AREA	TULITA	VSNT11V	6	2	1954	6.7	1916	-5.0	1936	-37.8	1921	-36.7	1936	-51.2	1921	-42.2	1954	-9.4	1934	-15.0	6.7	1954	-5	1916	-7.2	1995	-7.8	1913	-8.3	1941	2022-02-03T13:22:22Z	-37.8	1936	-36.7	1921	-35	1909	-34.4	1938	-34	1990	-9.4	1954	-15	1934	-16.5
-125.57	64.9	NT-11	TULITA AREA	TULITA	VSNT11V	7	2	1954	-3.9	1916	-6.7	1936	-37.8	1918	-35.0	1936	-53.3	1918	-44.4	1954	-12.2	1935	-16.7	-3.9	1954	-4	1995	-5.4	1997	-6.5	2006	-6.7	1916	2022-02-03T13:22:22Z	-37.8	1936	-37.2	1938	-35	1918	-33.3	1921	-32.8	1914	-12.2	1954	-13	1997	-13.8
-125.57	64.9	NT-11	TULITA AREA	TULITA	VSNT11V	8	2	2006	-1.2	1954	-5.6	1936	-37.8	1918	-35.6	1949	-50.6	1936	-50.0	2006	-11.2	1954	-12.2	-1.2	2006	-5.6	1954	-8	1993	-12	1997	-12.2	1933	2022-02-03T13:22:22Z	-37.8	1936	-36.7	1958	-36.1	1949	-35.6	1918	-33.9	1925	-11.2	2006	-12.2	1954	-15
-125.57	64.9	NT-11	TULITA AREA	TULITA	VSNT11V	9	2	2006	-3.5	1993	-8.0	1958	-38.3	1949	-35.6	1936	-50.6	1916	-42.2	2006	-13.0	1954	-13.9	-3.5	2006	-4	2010	-8	1993	-9.4	1920	-9.4	1935	2022-02-03T13:22:22Z	-38.3	1958	-35.6	1949	-32.8	1914	-31.5	1985	-30.6	1924	-13	2006	-13.9	1954	-15.3
-125.57	64.9	NT-11	TULITA AREA	TULITA	VSNT11V	10	2	1986	-3.0	1917	-9.4	1958	-37.8	1943	-36.7	1916	-43.3	1913	-41.7	2006	-10.5	1986	-16.5	-3	1986	-7	1993	-8	1996	-8.5	2006	-9.4	1917	2022-02-03T13:22:22Z	-37.8	1958	-36.7	1943	-35	1984	-33.3	1914	-32.2	1932	-10.5	2006	-16.5	1986	-16.7
-125.57	64.9	NT-11	TULITA AREA	TULITA	VSNT11V	11	2	1993	-6.0	1948	-11.1	1985	-41.5	1914	-32.8	1985	-46.0	1932	-45.6	2005	-17.7	1997	-18.6	-6	1993	-11.1	1915	-11.1	1948	-12.8	1942	-12.8	1954	2022-02-03T13:22:22Z	-41.5	1985	-32.8	1914	-31.7	1924	-31.1	1943	-30.6	1937	-17.7	2005	-18.6	1997	-18.9
-125.57	64.9	NT-11	TULITA AREA	TULITA	VSNT11V	12	2	1986	-3.5	1933	-7.2	1950	-35.6	1914	-33.3	1947	-44.4	1914	-43.3	1986	-19.0	1931	-20.6	-3.5	1986	-7.2	1933	-8.8	2006	-10	1995	-12.2	1927	2022-02-03T13:22:22Z	-35.6	1950	-35	1957	-35	1985	-33.3	1914	-31.7	1924	-19	1986	-20.6	1931	-21
-125.57	64.9	NT-11	TULITA AREA	TULITA	VSNT11V	13	2	1986	-2.0	1934	-10.0	1985	-35.0	1950	-32.8	1936	-48.9	1909	-42.8	2006	-15.5	1934	-15.6	-2	1986	-4	2001	-10	1934	-10.7	2006	-11.7	1953	2022-02-03T13:22:22Z	-35	1985	-32.8	1950	-32	1987	-31.1	1936	-31.1	1961	-15.5	2006	-15.6	1934	-17
-125.57	64.9	NT-11	TULITA AREA	TULITA	VSNT11V	14	2	2006	-1.2	1959	-2.8	1987	-35.0	1961	-33.9	1909	-46.1			2001	-12.5	1934	-15.6	-1.2	2006	-2.8	1959	-4	2001	-8.9	1934	-10	1951	2022-02-03T13:22:22Z	-35	1987	-33.9	1936	-33.9	1961	-33.3	1909	-32.4	1990	-12.5	2001	-12.7	2006	-15.6
-125.57	64.9	NT-11	TULITA AREA	TULITA	VSNT11V	15	2	1959	-2.8	1928	-7.8	1961	-34.4	1948	-33.3	1961	-46.1	1909	-45.6	2006	-11.2	1959	-13.9	-2.8	1959	-4.7	2006	-6	2001	-7.8	1928	-8.3	1940	2022-02-03T13:22:22Z	-34.4	1961	-33.3	1948	-33	1987	-32	1985	-30.6	1936	-11.2	2006	-13.9	1959	-17
-125.57	64.9	NT-11	TULITA AREA	TULITA	VSNT11V	16	2	1920	7.2	1911	-13.3	1961	-38.3	1956	-33.3	1961	-45.6	1950	-45.0	1920	-11.1	1911	-20.6	7.2	1920	-0.7	1993	-1.7	2006	-6	2001	-7.8	2010	2022-02-03T13:22:22Z	-38.3	1961	-35	1985	-33.3	1956	-32.8	1925	-31.5	1997	-11.1	1920	-16	2006	-16.5
-125.57	64.9	NT-11	TULITA AREA	TULITA	VSNT11V	17	2	1920	3.3	1911	-11.1	1925	-37.8	1916	-30.0	1925	-48.3	1917	-43.3	1920	-4.4	1911	-19.4	3.3	1920	1.7	1944	1.7	2006	-0.5	1993	-1.1	1935	2022-02-03T13:22:22Z	-37.8	1925	-34	1985	-33.9	1956	-33.3	1958	-32	2003	-4.4	1920	-11	1993	-15
-125.57	64.9	NT-11	TULITA AREA	TULITA	VSNT11V	18	2	1920	3.3	1911	-7.8	1956	-37.2	1925	-33.9	1958	-48.3	1925	-47.2	1999	-9.5	1993	-11.0	3.3	1920	-2.2	1935	-3.9	1934	-3.9	1944	-5	1993	2022-02-03T13:22:22Z	-37.2	1956	-36.7	1958	-35.5	1985	-33.9	1925	-30	1950	-9.5	1999	-11	1993	-14.4
-125.57	64.9	NT-11	TULITA AREA	TULITA	VSNT11V	19	2	1911	7.2	1910	-20.6	1956	-32.2	1952	-30.6	2007	-47.5	1925	-45.6	1944	-11.1	1911	-13.3	7.2	1911	2.8	1944	-0.4	2006	-8.3	1943	-10	1934	2022-02-03T13:22:22Z	-32.2	1956	-32	1985	-31	1994	-30.6	1952	-29.4	1924	-11.1	1944	-13.3	1911	-15.3
-125.57	64.9	NT-11	TULITA AREA	TULITA	VSNT11V	20	2	1943	2.8	1911	0.6	1952	-32.8	1924	-30.0	2007	-47.0	1985	-45.0	1943	-11.1	1911	-15.0	2.8	1943	0.6	1911	-3.7	2006	-6.1	1944	-6.1	1953	2022-02-03T13:22:22Z	-32.8	1952	-32.5	1994	-32	1985	-31.1	1955	-30	1924	-11.1	1943	-11.7	1944	-15
-125.57	64.9	NT-11	TULITA AREA	TULITA	VSNT11V	21	2	1943	2.8	1920	2.2	1994	-33.0	1985	-32.0	1932	-47.2	1909	-45.0	1943	-6.1	1920	-12.2	2.8	1943	2.2	1920	0.6	1944	-5	1911	-5	1913	2022-02-03T13:22:22Z	-33	1994	-32	1985	-30.6	1961	-29.6	1990	-28.9	1946	-6.1	1943	-12.2	1920	-13.3
-125.57	64.9	NT-11	TULITA AREA	TULITA	VSNT11V	22	2	1918	1.7	1911	-7.2	1994	-32.0	1957	-31.1	1932	-48.3	1917	-43.9	1918	-8.3	1913	-16.1	1.7	1918	0	1920	-6.1	1944	-7.2	1911	-7.6	1993	2022-02-03T13:22:22Z	-32	1994	-31.1	1946	-31.1	1957	-30	1985	-30	1996	-8.3	1918	-8.9	1944	-12.8
-125.57	64.9	NT-11	TULITA AREA	TULITA	VSNT11V	23	2	1918	0.0	1911	-1.1	1933	-31.7	1914	-27.2	1946	-42.8	1910	-41.1	1920	-6.1	1911	-8.9	0	1918	-0.6	1920	-1.1	1911	-3.9	1960	-5.6	1922	2022-02-03T13:22:22Z	-31.7	1933	-29.4	1946	-29.4	1957	-28	1996	-27.2	1910	-6.1	1920	-8.9	1911	-12.2
-125.57	64.9	NT-11	TULITA AREA	TULITA	VSNT11V	24	2	1911	1.1	1909	-26.1	1933	-31.7	1910	-28.3	1946	-45.6	1910	-43.9	1960	-7.2	1911	-10.6	1.1	1911	0	1943	-0.6	1920	-2.8	1960	-3.9	1927	2022-02-03T13:22:22Z	-31.7	1933	-30	1949	-29	2001	-28.9	1957	-28.3	1910	-7.2	1960	-10.6	1911	-12.8
-125.57	64.9	NT-11	TULITA AREA	TULITA	VSNT11V	25	2	1943	6.7	1920	5.0	1933	-29.4	1926	-26.7	1957	-46.7	1949	-42.2	1920	-6.1	1917	-17.8	6.7	1943	5	1920	-1.7	1916	-2	1988	-2.8	1927	2022-02-03T13:22:22Z	-29.4	1933	-28.3	1948	-27.8	1944	-27	1986	-26.7	1913	-6.1	1920	-10.6	1927	-13.9
-125.57	64.9	NT-11	TULITA AREA	TULITA	VSNT11V	26	2	1927	5.6	1920	0.6	1958	-33.3	1944	-30.0	1913	-42.8	1910	-41.7	1988	-6.0	1943	-8.9	5.6	1927	5	1988	0.6	1920	-0.6	1928	-1.1	1911	2022-02-03T13:22:22Z	-33.3	1958	-30	1944	-29.4	1933	-27.2	1913	-26.7	1954	-6	1988	-8.9	1943	-9.4
-125.57	64.9	NT-11	TULITA AREA	TULITA	VSNT11V	27	2	1911	8.3	1909	-16.7	1958	-31.7	1936	-31.7	1944	-43.3	1925	-43.3	1988	0.0	1911	-7.2	8.3	1911	3.5	1988	3.4	1990	2.2	1920	-1.7	1928	2022-02-03T13:22:22Z	-31.7	1936	-31.7	1958	-28.3	1933	-27.8	1950	-27.2	1912	0	1988	-7.2	1911	-11.1
-125.57	64.9	NT-11	TULITA AREA	TULITA	VSNT11V	28	2	1911	8.3	1909	-19.4	1936	-34.4	1910	-26.7	1936	-46.7	1913	-39.4	1911	-2.8	1909	-23.9	8.3	1911	3.9	1928	2.2	1920	0.5	1996	-1.1	1924	2022-02-03T13:22:22Z	-34.4	1936	-31.1	1958	-27.8	1941	-27.5	1994	-26.7	1910	-2.8	1911	-11.1	1924	-12
-125.57	64.9	NT-11	TULITA AREA	TULITA	VSNT11V	29	2	1928	7.8	1924	-1.7	1936	-31.7	1932	-20.0	1936	-43.9	1932	-32.2	1928	-1.1	1916	-21.7	7.8	1928	2	1996	-1.7	1924	-6.5	1988	-7.8	1960	2022-02-03T13:22:22Z	-31.7	1936	-28.3	1956	-25.6	1940	-23.3	1948	-23	1984	-1.1	1928	-6	1996	-12.5
-125.57	64.9	NT-11	TULITA AREA	TULITA	VSNT11V	1	3	1911	5.0	1909	-18.9	1955	-35.0	1910	-30.0	1941	-42.8	1932	-41.7	1928	-2.8	1911	-3.9	5	1911	2.8	1928	-1.7	1943	-2	1996	-2.5	1992	2022-02-03T13:22:22Z	-35	1955	-30	1910	-29.4	1956	-28.9	1997	-28	1987	-2.8	1928	-3.9	1911	-7
-125.57	64.9	NT-11	TULITA AREA	TULITA	VSNT11V	2	3	1988	-0.5	1911	-1.1	1910	-30.6	1909	-16.7	1955	-50.0	1932	-40.0	1988	-12.5	1960	-15.0	-0.5	1988	-1.1	1911	-2.8	1960	-5.6	1943	-8.5	1985	2022-02-03T13:22:22Z	-30.6	1910	-30	1915	-29.4	1955	-29.4	1956	-28.3	1936	-12.5	1988	-15	1960	-16.5
-125.57	64.9	NT-11	TULITA AREA	TULITA	VSNT11V	3	3	1958	0.0	1954	-2.2	1956	-32.2	1936	-30.6	1952	-43.9	1918	-43.3	1988	-13.5	1917	-15.6	0	1958	-1	1988	-2.2	1954	-2.8	1912	-4.4	1911	2022-02-03T13:22:22Z	-32.2	1956	-30.6	1915	-30.6	1936	-28.9	1910	-28	1987	-13.5	1988	-15.6	1912	-15.6
-125.57	64.9	NT-11	TULITA AREA	TULITA	VSNT11V	4	3	1958	0.6	1912	-0.6	1922	-33.9	1915	-25.0	1951	-41.7	1928	-40.0	1958	-5.6	1944	-12.8	0.6	1958	-0.6	1912	-2	1988	-3.9	1924	-5	1917	2022-02-03T13:22:22Z	-33.9	1922	-30.6	1956	-27	1987	-26.7	1951	-25.6	1953	-5.6	1958	-12.8	1944	-13.5
-125.57	64.9	NT-11	TULITA AREA	TULITA	VSNT11V	5	3	1912	-2.8	1911	-14.4	1951	-30.0	1915	-26.1	1951	-44.4	1922	-39.4	1924	-13.9	1921	-22.2	-2.8	1912	-3.3	1957	-4.4	1917	-4.4	1924	-5	1918	2022-02-03T13:22:22Z	-30	1951	-26.1	1915	-26.1	1961	-25	1916	-25	1922	-13.9	1924	-15.6	1938	-15.6
-125.57	64.9	NT-11	TULITA AREA	TULITA	VSNT11V	6	3	1988	-0.5	1917	-1.1	1951	-28.3	1922	-25.6	1951	-41.1	1910	-36.1	1949	-11.1	1918	-17.8	-0.5	1988	-1.1	1917	-1.7	1918	-1.7	1924	-3.3	1957	2022-02-03T13:22:22Z	-28.3	1951	-27.2	1961	-25.6	1915	-25.6	1922	-24.4	1910	-11.1	1949	-15.6	1955	-17
-125.57	64.9	NT-11	TULITA AREA	TULITA	VSNT11V	7	3	1941	1.7	1924	0.0	1956	-28.9	1910	-26.7	1961	-44.4	1951	-40.0	1924	-6.7	1917	-17.8	1.7	1941	0	1924	-3.9	1943	-5	1949	-5.5	1985	2022-02-03T13:22:22Z	-28.9	1956	-28.3	1961	-26.7	1910	-25.6	1951	-24.4	1953	-6.7	1924	-13.3	1938	-14
-125.57	64.9	NT-11	TULITA AREA	TULITA	VSNT11V	8	3	1924	-0.6	1912	-1.7	1910	-28.3	1909	-16.7	1961	-43.3	1910	-42.2	1988	-14.0	1912	-15.0	-0.6	1924	-1.7	1912	-1.7	1941	-2	1985	-3	1988	2022-02-03T13:22:22Z	-28.3	1910	-25	1961	-24.4	1960	-23.9	1911	-23.3	1914	-14	1988	-15	1912	-15.6
-125.57	64.9	NT-11	TULITA AREA	TULITA	VSNT11V	9	3	1949	6.1	1912	1.1	1910	-26.1	1909	-5.0	1916	-43.9	1910	-43.3	1912	-11.7	1909	-24.4	6.1	1949	1.1	1912	-2.2	1924	-3	1985	-3.5	1984	2022-02-03T13:22:22Z	-26.1	1910	-26	1986	-25.5	2007	-25	1951	-23.9	1960	-11.7	1912	-13	1988	-13.9
-125.57	64.9	NT-11	TULITA AREA	TULITA	VSNT11V	10	3	2010	5.0	1985	2.5	2007	-27.5	1960	-26.7	1951	-40.0	1931	-40.0	1949	-9.4	1933	-11.1	5	2010	2.5	1985	-0.5	1988	-0.6	1949	-2.8	1912	2022-02-03T13:22:22Z	-27.5	2007	-26.7	1960	-25	1914	-24.4	1911	-24.4	1961	-9.4	1949	-11.1	1933	-11.5
-125.57	64.9	NT-11	TULITA AREA	TULITA	VSNT11V	11	3	1988	3.0	1937	-2.2	1914	-30.0	1911	-26.1	1960	-41.1	1927	-40.0	1988	-4.8	1926	-11.1	3	1988	-1.5	1992	-2.2	1924	-2.2	1937	-2.3	2004	2022-02-03T13:22:22Z	-30	1914	-28.9	1960	-28.5	1995	-27.8	1951	-26.7	1931	-4.8	1988	-11.1	1926	-11.5
-125.57	64.9	NT-11	TULITA AREA	TULITA	VSNT11V	12	3	1988	6.0	1924	4.4	1931	-31.1	1911	-30.0	1916	-42.2	1914	-38.3	1992	-6.5	1924	-6.7	6	1988	4.4	1924	1.1	1934	0.6	1937	-0.6	1958	2022-02-03T13:22:22Z	-31.1	1931	-30	1911	-29	1995	-26.1	1914	-24.4	1960	-6.5	1992	-6.7	1924	-7
-125.57	64.9	NT-11	TULITA AREA	TULITA	VSNT11V	13	3	1988	7.5	1924	1.7	1931	-31.1	1911	-26.7	1931	-40.0	1921	-38.9	1988	-5.0	1924	-9.4	7.5	1988	1.7	1924	1.1	1937	-0.6	1956	-2.2	1910	2022-02-03T13:22:22Z	-31.1	1931	-28	1995	-26.7	1911	-25	1914	-24.5	2007	-5	1988	-9.4	1924	-10
-125.57	64.9	NT-11	TULITA AREA	TULITA	VSNT11V	14	3	1937	1.1	1924	-1.7	1995	-26.0	1914	-25.0	1931	-45.6	1911	-41.1	1937	-10.0	1924	-10.6	1.1	1937	1	1994	-1.1	1947	-1.1	1956	-1.5	1988	2022-02-03T13:22:22Z	-26	1995	-25	1914	-23	2007	-22.2	1909	-22.2	1941	-10	1937	-10.6	1924	-11.5
-125.57	64.9	NT-11	TULITA AREA	TULITA	VSNT11V	15	3	1996	4.5	1956	4.4	1914	-27.8	1909	-21.1	1931	-42.2	1927	-37.8	1956	-9.4	1947	-11.7	4.5	1996	4.4	1956	0	1937	-1.7	1924	-3.3	1947	2022-02-03T13:22:22Z	-27.8	1914	-27.5	2006	-24.5	1995	-24	2007	-21.1	1909	-9.4	1956	-11	1988	-11.7
-125.57	64.9	NT-11	TULITA AREA	TULITA	VSNT11V	16	3	1956	4.4	1920	2.8	2006	-26.5	1914	-23.9	1934	-40.0	1922	-38.3	1943	-9.4	1937	-15.6	4.4	1956	2.8	1920	1.1	1943	1.1	1953	-1.7	1911	2022-02-03T13:22:22Z	-26.5	2006	-23.9	1914	-22.2	1955	-21.7	1916	-20	2007	-9.4	1943	-13.3	1947	-13.9
-125.57	64.9	NT-11	TULITA AREA	TULITA	VSNT11V	17	3	1956	5.6	1910	4.4	2001	-26.0	1955	-25.6	2001	-43.5	1951	-39.4	1920	-8.3	1910	-11.7	5.6	1956	4.4	1910	3.3	1943	0.6	1920	0	1957	2022-02-03T13:22:22Z	-26	2001	-25.6	1955	-25	1916	-23.1	2008	-23	1987	-8.3	1920	-10	1943	-11.1
-125.57	64.9	NT-11	TULITA AREA	TULITA	VSNT11V	18	3	1956	4.4	1911	1.1	2001	-27.0	1955	-23.9	2001	-50.0	1951	-40.0	1956	-4.4	1947	-10.0	4.4	1956	1.1	1911	0	1910	-0.6	1946	-1.1	1914	2022-02-03T13:22:22Z	-27	2001	-23.9	1955	-23	1987	-22.6	2008	-22.2	1916	-4.4	1956	-10	1944	-10
-125.57	64.9	NT-11	TULITA AREA	TULITA	VSNT11V	19	3	1947	3.3	1924	1.7	2004	-22.2	1916	-22.2	2001	-44.0	1955	-43.3	1911	-11.1	1910	-21.7	3.3	1947	2.5	1998	1.7	1910	1.7	1924	-1.1	1957	2022-02-03T13:22:22Z	-22.2	1916	-22.2	2004	-22	2001	-21.7	1918	-21.5	1996	-11.1	1911	-11.7	1957	-12.2
-125.57	64.9	NT-11	TULITA AREA	TULITA	VSNT11V	20	3	1947	13.9	1926	11.1	1918	-26.7	1916	-21.1	1928	-38.9	1916	-38.9	1947	-8.3	1910	-12.2	13.9	1947	11.1	1926	4	1998	3.9	1910	3.9	1915	2022-02-03T13:22:22Z	-26.7	1918	-23	2001	-21.7	1952	-21.1	1916	-21.1	1942	-8.3	1947	-8.5	1998	-12.2
-125.57	64.9	NT-11	TULITA AREA	TULITA	VSNT11V	21	3	1926	10.0	1915	6.1	1918	-25.6	1916	-21.7	1918	-37.8	1916	-36.1	1954	-6.1	1910	-10.6	10	1926	6.7	1954	6.1	1915	5	1947	5	1993	2022-02-03T13:22:22Z	-25.6	1918	-25.5	2001	-25	1943	-23.9	1942	-22.5	1986	-6.1	1954	-10.6	1910	-11.1
-125.57	64.9	NT-11	TULITA AREA	TULITA	VSNT11V	22	3	1956	4.4	1924	2.8	1943	-23.9	1918	-23.9	1944	-38.3	1918	-36.1	1915	-3.9	1910	-15.0	4.4	1956	3.5	1998	2.8	1924	2.5	1992	2.2	1915	2022-02-03T13:22:22Z	-23.9	1918	-23.9	1943	-22.5	2001	-20	1916	-20	1986	-3.9	1915	-6.7	1954	-9.4
-125.57	64.9	NT-11	TULITA AREA	TULITA	VSNT11V	23	3	1949	15.0	1909	1.7	1943	-26.7	1918	-24.4	1931	-36.1	1914	-32.2	1956	-6.1	1954	-7.8	15	1949	4.5	1998	3.5	1992	1.7	1909	1.7	1956	2022-02-03T13:22:22Z	-26.7	1943	-24.4	1918	-21.5	1995	-19.4	1916	-19.4	1917	-6.1	1956	-7.8	1954	-11
-125.57	64.9	NT-11	TULITA AREA	TULITA	VSNT11V	24	3	1949	12.2	1912	2.2	1943	-26.1	1921	-23.9	1918	-38.9	1914	-37.8	1912	-7.2	1909	-22.2	12.2	1949	2.2	1912	1	1992	0.5	1985	-0.6	1936	2022-02-03T13:22:22Z	-26.1	1943	-24.5	2004	-23.9	1921	-22.2	1918	-21.7	1917	-7.2	1912	-8.9	1949	-12.4
-125.57	64.9	NT-11	TULITA AREA	TULITA	VSNT11V	25	3	1994	7.5	1915	4.4	1943	-25.0	1921	-22.2	1918	-36.7	1917	-32.2	1912	-8.3	1910	-23.3	7.5	1994	4.4	1915	0.6	1909	0.2	1992	-1.1	1912	2022-02-03T13:22:22Z	-25	1943	-22.2	1921	-21.1	1957	-19.4	1917	-19.4	1922	-8.3	1912	-11	1992	-11.5
-125.57	64.9	NT-11	TULITA AREA	TULITA	VSNT11V	26	3	1994	10.0	1909	8.9	1943	-23.3	1925	-18.9	1943	-40.6	1922	-33.9	1992	-6.0	1909	-6.1	10	1994	8.9	1909	7	1992	5.6	1945	1.7	1915	2022-02-03T13:22:22Z	-23.3	1943	-18.9	1910	-18.9	1925	-17.5	2006	-16.7	1917	-6	1992	-6.1	1909	-8.5
-125.57	64.9	NT-11	TULITA AREA	TULITA	VSNT11V	27	3	1994	7.5	1909	5.6	1943	-22.2	1925	-21.1	1995	-34.5	1920	-32.8	1992	-5.5	1909	-6.7	7.5	1994	5.6	1909	1.7	1945	1.7	1952	1.7	1954	2022-02-03T13:22:22Z	-22.2	1943	-21.1	1925	-20	1928	-18.9	1910	-17.2	1912	-5.5	1992	-6.7	1909	-7
-125.57	64.9	NT-11	TULITA AREA	TULITA	VSNT11V	28	3	1945	7.2	1909	5.6	1943	-23.9	1928	-19.4	1960	-38.9	1935	-35.6	1954	-4.4	1909	-6.1	7.2	1945	5.6	1909	4	1994	1.1	1948	1.1	1954	2022-02-03T13:22:22Z	-23.9	1943	-21.5	2002	-20.9	1997	-19.4	1928	-18.9	1925	-4.4	1954	-6	1987	-6.1
-125.57	64.9	NT-11	TULITA AREA	TULITA	VSNT11V	29	3	1945	7.2	1909	5.0	2002	-19.0	1952	-18.3	1960	-38.3	1935	-35.6	1909	-3.3			7.2	1945	7	1994	5	1909	4.4	1926	1.1	1934	2022-02-03T13:22:22Z	-19	2002	-18.3	1928	-18.3	1942	-18.3	1952	-18	1997	-3.3	1909	-6.7	1954	-10
-125.57	64.9	NT-11	TULITA AREA	TULITA	VSNT11V	30	3	1993	7.0	1926	6.1	1944	-25.0	1943	-19.4	1925	-31.7	1922	-30.6	2010	-8.0	1994	-8.0	7	1993	6.1	1926	5	1984	3.5	1994	1.7	1909	2022-02-03T13:22:22Z	-25	1944	-20	2002	-19.4	1928	-19.4	1943	-18.9	1915	-8	1994	-8	2010	-8.9
-125.57	64.9	NT-11	TULITA AREA	TULITA	VSNT11V	31	3	1984	9.5	1946	1.7	1944	-21.7	1943	-18.9	1952	-35.6	1924	-35.6	1994	-1.0	1926	-4.4	9.5	1984	8	2000	4.5	1994	1.7	1946	1.1	1938	2022-02-03T13:22:22Z	-21.7	1944	-18.9	1933	-18.9	1943	-18.9	1952	-18	2002	-1	1994	-4.4	1926	-10
-125.57	64.9	NT-11	TULITA AREA	TULITA	VSNT11V	1	4	1984	8.5	1916	5.6	1943	-19.4	1928	-15.6	1944	-38.9	1924	-33.3	1994	-3.0	1926	-10.6	8.5	1984	5.6	1916	5.5	1994	4.4	1938	4.2	2008	2022-02-03T13:22:22Z	-19.4	1943	-17.8	1944	-17.5	1985	-15.6	1928	-15.6	1955	-3	1994	-7.6	2008	-9.5
-125.57	64.9	NT-11	TULITA AREA	TULITA	VSNT11V	2	4	1918	7.8	1916	1.7	1928	-18.9	1920	-16.7	1924	-35.6	1911	-30.0	1916	-6.1	1914	-11.1	7.8	1918	7	2000	6.1	1953	4.4	1926	4	2006	2022-02-03T13:22:22Z	-18.9	1928	-17.2	1955	-16.7	1920	-16.1	1943	-15.6	1956	-6.1	1916	-7	1992	-8.3
-125.57	64.9	NT-11	TULITA AREA	TULITA	VSNT11V	3	4	1953	11.7	1910	6.7	1997	-20.0	1956	-17.2	1924	-33.3	1911	-28.9	1953	-3.9	1916	-11.1	11.7	1953	7	1998	6.7	1910	6.1	1934	6	2006	2022-02-03T13:22:22Z	-20	1997	-17.2	1956	-16.5	1988	-15	1987	-14.4	1960	-3.9	1953	-11	1993	-11.1
-125.57	64.9	NT-11	TULITA AREA	TULITA	VSNT11V	4	4	1953	9.4	1934	9.4	1924	-23.3	1913	-11.1	1924	-32.8	1921	-26.1	1953	-5.0	1934	-6.1	9.4	1934	9.4	1953	6.1	1917	6	1998	5.6	1914	2022-02-03T13:22:22Z	-23.3	1924	-21.7	1927	-17.8	1935	-17.2	1936	-16.1	1945	-5	1953	-6.1	1934	-8.3
-125.57	64.9	NT-11	TULITA AREA	TULITA	VSNT11V	5	4	1996	10.0	1953	7.2	1927	-22.2	1924	-20.0	1924	-40.0	1918	-25.6	1953	-1.1	1941	-9.4	10	1996	9	1998	8.3	2010	7.2	1953	6.1	1914	2022-02-03T13:22:22Z	-22.2	1927	-20	1924	-19	2000	-16.1	1936	-15.6	1931	-1.1	1953	-6	1996	-7
-125.57	64.9	NT-11	TULITA AREA	TULITA	VSNT11V	6	4	1916	11.1	1914	4.4	1986	-23.0	1931	-17.8	1928	-34.4	1918	-31.7	1996	-6.0	1926	-7.2	11.1	1916	9.2	2010	9	1996	6.1	1919	5	1998	2022-02-03T13:22:22Z	-23	1986	-17.8	1931	-17.2	1924	-16.7	1927	-15.6	1913	-6	1996	-7.2	1926	-8
-125.57	64.9	NT-11	TULITA AREA	TULITA	VSNT11V	7	4	1921	11.1	1916	7.2	1986	-20.0	1956	-17.2	1927	-37.2	1918	-25.6	1916	-5.0	1914	-8.3	11.1	1921	9.5	1996	7.2	1916	6.1	1949	5.8	2005	2022-02-03T13:22:22Z	-20	1986	-17.2	1956	-16.7	1924	-15	1936	-14.4	1931	-5	1916	-5.6	1919	-6.1
-125.57	64.9	NT-11	TULITA AREA	TULITA	VSNT11V	8	4	1916	12.2	1914	3.3	1986	-22.5	1961	-15.6	1936	-35.0	1927	-28.9	2005	-3.5	1921	-6.1	12.2	1916	7.8	1919	7.2	1959	6.7	1925	6.1	1921	2022-02-03T13:22:22Z	-22.5	1986	-15.6	1961	-14.5	1992	-13.9	1924	-13.3	1931	-3.5	2005	-6.1	1914	-6.1
-125.57	64.9	NT-11	TULITA AREA	TULITA	VSNT11V	9	4	1959	20.6	1944	18.9	1986	-18.5	1961	-13.3	1961	-39.4	1917	-31.1	1916	-1.1	1914	-1.7	20.6	1959	18.9	1944	12.2	1916	10	1914	9.4	1921	2022-02-03T13:22:22Z	-18.5	1986	-13.3	1961	-12.2	1918	-11.5	1994	-11.1	1931	-1.1	1916	-1.7	1914	-3.9
-125.57	64.9	NT-11	TULITA AREA	TULITA	VSNT11V	10	4	1959	16.1	1944	13.9	1986	-15.0	1936	-15.0	1986	-36.5	1961	-36.1	1916	-2.8	1914	-12.2	16.1	1959	13.9	1944	12.8	1956	11.7	1916	11.1	1952	2022-02-03T13:22:22Z	-15	1936	-15	1986	-13.9	1911	-12.2	1961	-10.6	1912	-2.8	1916	-4.4	1942	-4.4
-125.57	64.9	NT-11	TULITA AREA	TULITA	VSNT11V	11	4	1921	13.3	1920	10.0	1961	-16.1	1909	-15.6	1936	-34.4	1909	-27.8	1944	0.0	1921	-2.2	13.3	1921	11.1	1956	10.6	1927	10.6	1959	10	1920	2022-02-03T13:22:22Z	-16.1	1961	-15.6	1909	-13	1986	-12.8	1911	-12.8	1936	0	1944	-2.2	1921	-3.9
-125.57	64.9	NT-11	TULITA AREA	TULITA	VSNT11V	12	4	2001	11.0	1959	9.4	1909	-14.4			1911	-28.3	1909	-26.7	1921	-1.7	1920	-8.3	11	2001	9.4	1920	9.4	1959	8.9	1916	8.3	1956	2022-02-03T13:22:22Z	-14.4	1909	-13.3	1914	-12.8	1935	-11.7	1911	-11.7	1961	-1.7	1921	-3.9	1944	-4.4
-125.57	64.9	NT-11	TULITA AREA	TULITA	VSNT11V	13	4	1921	13.9	1915	10.0	1924	-15.6	1909	-15.0	1911	-28.3	1909	-22.8	1959	-1.1	1921	-1.1	13.9	1921	10.6	1943	10.6	1944	10	1915	9.5	1995	2022-02-03T13:22:22Z	-15.6	1924	-15	1909	-14.4	1961	-13.9	1911	-13.9	1914	-1.1	1921	-1.1	1959	-2.2
-125.57	64.9	NT-11	TULITA AREA	TULITA	VSNT11V	14	4	1998	12.5	1915	12.2	1911	-16.7	1909	-15.6	1909	-35.6			1921	1.1	1912	-5.0	12.5	1998	12.2	1915	12	1995	11.1	1944	11.1	1956	2022-02-03T13:22:22Z	-16.7	1911	-15.6	1909	-12	2006	-11.1	1951	-10.5	1994	1.1	1921	0.6	1943	0.5
-125.57	64.9	NT-11	TULITA AREA	TULITA	VSNT11V	15	4	1998	14.0	1931	12.8	2006	-15.0	1994	-13.0	1911	-26.1	1909	-20.0	2010	0.0	1998	-1.0	14	1998	12.8	1931	11.7	1943	10	1915	10	1988	2022-02-03T13:22:22Z	-15	2006	-13	1994	-9.4	1960	-8.9	1909	-8.9	1949	0	2010	-1	1998	-1.1
-125.57	64.9	NT-11	TULITA AREA	TULITA	VSNT11V	16	4	1998	15.5	1943	12.2	1927	-17.8	1910	-10.0	1922	-30.0	1909	-28.9	1998	0.5	1956	-1.1	15.5	1998	12.2	1943	12	2001	10.6	1921	10	1915	2022-02-03T13:22:22Z	-17.8	1927	-15.6	1951	-15	1948	-11	2006	-10	1910	0.5	1998	0	2010	-1.1
-125.57	64.9	NT-11	TULITA AREA	TULITA	VSNT11V	17	4	1998	16.0	1943	12.8	1959	-17.8	1948	-14.4	1951	-32.8	1933	-30.6	1998	1.0	1988	0.0	16	1998	12.8	1943	12	1988	12	1995	11.7	1917	2022-02-03T13:22:22Z	-17.8	1959	-14.4	1948	-13.3	1927	-12.8	1961	-12.2	1951	1	1998	0.5	2003	0
-125.57	64.9	NT-11	TULITA AREA	TULITA	VSNT11V	18	4	1998	17.5	1926	13.9	1959	-13.3	1945	-9.4	1927	-35.6	1910	-23.9	1998	0.0	1988	0.0	17.5	1998	13.9	1926	12.5	1984	12	1999	11.7	1917	2022-02-03T13:22:22Z	-13.3	1959	-9.5	1997	-9.4	1945	-8.9	1948	-8.9	1961	0	1988	0	1998	-0.8
-125.57	64.9	NT-11	TULITA AREA	TULITA	VSNT11V	19	4	2010	17.5	2002	15.1	1959	-12.8	1919	-8.3	1948	-28.9	1927	-24.4	1998	1.0	1943	0.6	17.5	2010	15.1	2002	14.5	1993	14	1998	13	1984	2022-02-03T13:22:22Z	-12.8	1959	-12	1997	-11	1985	-8.3	1919	-7.8	1947	1	1998	0.6	1943	-0.3
-125.57	64.9	NT-11	TULITA AREA	TULITA	VSNT11V	20	4	2010	19.9	1993	13.5	1961	-9.4	1938	-8.9	1997	-24.5	1935	-24.4	2010	2.0	1998	1.0	19.9	2010	13.5	1993	11.1	1911	11.1	1913	11	1999	2022-02-03T13:22:22Z	-9.4	1961	-8.9	1938	-7.8	1945	-7.2	1959	-6.7	1919	2	2010	1	1998	0.6
-125.57	64.9	NT-11	TULITA AREA	TULITA	VSNT11V	21	4	2010	20.4	1944	14.4	1922	-12.2	1919	-2.8	1954	-25.0	1947	-25.0	2010	5.0	1998	3.0	20.4	2010	14.4	1944	13.9	1946	13.5	2005	12.9	2003	2022-02-03T13:22:22Z	-12.2	1922	-9.4	1938	-8.9	1945	-7.8	1957	-5.6	1961	5	2010	3	1998	0
-125.57	64.9	NT-11	TULITA AREA	TULITA	VSNT11V	22	4	1944	17.2	1934	12.2	1924	-12.2	1922	-4.4	1938	-25.0	1924	-17.8	2010	2.0	2003	0.9	17.2	1944	14.5	1995	12.2	1915	12.2	1934	11.7	1936	2022-02-03T13:22:22Z	-12.2	1924	-10.6	1948	-8.3	1942	-7.8	1950	-7.2	1927	2	2010	0.9	2003	-1
-125.57	64.9	NT-11	TULITA AREA	TULITA	VSNT11V	23	4	2005	16.5	1915	15.0	1948	-12.8	1942	-8.3	1924	-26.1	1914	-17.2	2010	2.0	2005	1.9	16.5	2005	15	1915	14.5	1995	13.9	1944	12.8	1960	2022-02-03T13:22:22Z	-12.8	1948	-9.4	1950	-8.3	1937	-8.3	1942	-8	2008	2	2010	1.9	2005	1.7
-125.57	64.9	NT-11	TULITA AREA	TULITA	VSNT11V	24	4	1936	17.2	1928	15.6	1909	-12.2			1948	-28.3	1937	-26.1	1934	2.8	1931	-1.1	17.2	1936	15.6	1928	15	1960	14.2	2005	13.7	2003	2022-02-03T13:22:22Z	-12.2	1909	-10	1948	-7.8	1950	-6.1	1941	-4.4	1942	2.8	1934	1	1988	1
-125.57	64.9	NT-11	TULITA AREA	TULITA	VSNT11V	25	4	1960	16.7	1931	15.6	1909	-10.0			1909	-30.0			1960	1.7	1944	1.1	16.7	1960	15.6	1931	15.5	1995	13.9	1928	12.8	1952	2022-02-03T13:22:22Z	-10	1909	-9.4	1956	-7.8	1950	-5.1	2008	-5	1941	1.7	1960	1.1	1944	0
-125.57	64.9	NT-11	TULITA AREA	TULITA	VSNT11V	26	4	1960	16.7	1931	15.6	1941	-8.3	1909	-5.6	2007	-31.0	1909	-24.4	1995	4.0	1953	3.9	16.7	1960	16.4	2010	15.6	1931	15	1919	14.5	1995	2022-02-03T13:22:22Z	-8.3	1941	-6.1	1956	-6.1	1959	-5.6	1909	-5.5	1999	4	1995	3.9	1953	1.1
-125.57	64.9	NT-11	TULITA AREA	TULITA	VSNT11V	27	4	1995	19.5	1924	16.7	1957	-8.9	1909	-6.1	1909	-23.9			1953	4.4	1928	2.2	19.5	1995	16.7	1924	16	2010	15	1926	14.4	1953	2022-02-03T13:22:22Z	-8.9	1957	-7	1999	-6.1	1909	-5.5	1985	-4.4	1959	4.4	1953	4.2	2010	2.2
-125.57	64.9	NT-11	TULITA AREA	TULITA	VSNT11V	28	4	1995	19.5	1924	18.9	1957	-7.8	1909	-7.8	1909	-22.2			2010	5.0	1995	4.5	19.5	1995	18.9	1924	17.5	2010	15.5	1998	14.4	1922	2022-02-03T13:22:22Z	-7.8	1909	-7.8	1957	-6.1	1959	-4	2001	-3.3	1934	5	2010	4.5	1995	2.2
-125.57	64.9	NT-11	TULITA AREA	TULITA	VSNT11V	29	4	2010	20.0	1924	20.0	1934	-7.2	1910	-3.9	1959	-23.9	1945	-16.7	1924	7.2	1922	-0.6	20	1924	20	2010	17.8	1943	15.5	1998	15	1950	2022-02-03T13:22:22Z	-7.2	1934	-6.1	1936	-6	2006	-3.9	1910	-3.5	2001	7.2	1924	3	2010	1.5
-125.57	64.9	NT-11	TULITA AREA	TULITA	VSNT11V	30	4	1995	19.5	1943	18.3	1920	-6.7	1918	-2.8	1934	-24.4	1920	-16.7	2010	5.0	1998	2.0	19.5	1995	18.3	1924	18.3	1943	17	1984	16.5	1987	2022-02-03T13:22:22Z	-6.7	1920	-6.1	1959	-5.6	1935	-5.6	1961	-3.3	1936	5	2010	2	1994	2
-125.57	64.9	NT-11	TULITA AREA	TULITA	VSNT11V	1	5	1911	21.7	1910	7.2	1958	-6.7	1957	-3.9	1920	-23.9	1918	-15.6	1942	4.4	1911	0.6	21.7	1911	19	1984	18.3	1943	15	1942	15	1994	2022-02-03T13:22:22Z	-6.7	1958	-5	1959	-4.6	2002	-3.9	1931	-3.9	1957	4.4	1942	3	1994	2.5
-125.57	64.9	NT-11	TULITA AREA	TULITA	VSNT11V	2	5	1911	22.8	1910	11.1	2002	-10.2	1909	-5.6	1958	-20.0	1917	-18.3	1942	2.8	1941	2.2	22.8	1911	19	1984	17.2	1943	17.2	1945	16.5	1994	2022-02-03T13:22:22Z	-10.2	2002	-5.6	1909	-4.4	1959	-3.9	1931	-3.9	1958	2.8	1942	2.5	2000	2.2
-125.57	64.9	NT-11	TULITA AREA	TULITA	VSNT11V	3	5	1911	21.1	1910	16.7	1992	-8.0	1931	-6.7	2002	-17.4	1959	-15.6	1911	3.9	1910	-5.6	21.1	1911	20.6	1915	19.4	2010	19	1984	18	1985	2022-02-03T13:22:22Z	-8	1992	-6.7	1931	-5.9	2002	-5.6	1922	-4.4	1909	3.9	1911	2.5	1994	2
-125.57	64.9	NT-11	TULITA AREA	TULITA	VSNT11V	4	5	1915	22.8	1914	14.4	1992	-9.8	1917	-7.2	2002	-17.6	1917	-15.6	1946	5.6	1944	1.1	22.8	1915	20	1937	20	1995	19.4	1946	17	2000	2022-02-03T13:22:22Z	-9.8	1992	-7.2	1917	-7	1996	-6.8	2002	-4.4	1918	5.6	1946	3.5	1994	3
-125.57	64.9	NT-11	TULITA AREA	TULITA	VSNT11V	5	5	1914	18.3	1910	17.8	1992	-5.6	1920	-5.6	1917	-20.0	1909	-17.2	1937	2.8	1915	1.1	18.3	1914	17.8	1910	17.5	1995	17.2	1946	17.2	1951	2022-02-03T13:22:22Z	-5.6	1917	-5.6	1920	-5.6	1992	-4.7	2004	-3.9	1922	2.8	1937	2.5	1994	2
-125.57	64.9	NT-11	TULITA AREA	TULITA	VSNT11V	6	5	1951	20.0	1914	17.2	1931	-5.0	1922	-3.3	1945	-17.8	1935	-11.7	1957	2.2	1946	2.2	20	1951	18.8	2005	17.8	1958	17.5	1995	17.2	1914	2022-02-03T13:22:22Z	-5	1931	-3.3	1917	-3.3	1922	-2.8	1909	-2.5	1996	2.2	1946	2.2	1957	2
-125.57	64.9	NT-11	TULITA AREA	TULITA	VSNT11V	7	5	1924	18.3	1914	16.1	1922	-3.9	1919	-3.3	1961	-16.1	1909	-12.2	1994	3.0	1958	2.8	18.3	1924	18	1995	17.8	1951	16.1	1914	16.1	1938	2022-02-03T13:22:22Z	-3.9	1922	-3.3	1919	-1.1	1931	-0.6	1917	-0.6	1944	3	1994	2.8	1958	2.5
-125.57	64.9	NT-11	TULITA AREA	TULITA	VSNT11V	8	5	1995	17.0	1958	16.7	1917	-1.1	1915	1.7	1919	-17.8	1917	-8.9	1938	5.0	1927	0.0	17	1995	16.7	1924	16.7	1958	16.1	1942	15.6	1934	2022-02-03T13:22:22Z	-1.1	1917	-1	1988	-0.5	2007	-0.4	2004	0	1919	5	1938	4.4	1958	3.3
-125.57	64.9	NT-11	TULITA AREA	TULITA	VSNT11V	9	5	1950	20.0	1942	18.9	1915	-1.1	1909	4.4	1920	-15.6	1919	-8.9	2006	3.0	2002	2.6	20	1950	19	1995	18.9	1926	18.9	1942	17	1998	2022-02-03T13:22:22Z	-1.1	1915	-0.6	1917	-0.6	1935	1.1	1957	1.7	1919	3	2006	2.6	2002	2.2
-125.57	64.9	NT-11	TULITA AREA	TULITA	VSNT11V	10	5	1928	27.8	1911	17.8	1935	-9.4	1917	0.0	1935	-14.4	1920	-10.6	1985	5.0	1984	3.5	27.8	1928	22.5	1998	21.1	2003	20.6	1942	20.6	1960	2022-02-03T13:22:22Z	-9.4	1935	-6.1	1956	0	1917	0	1957	0.6	1924	5	1985	4	1995	3.5
-125.57	64.9	NT-11	TULITA AREA	TULITA	VSNT11V	11	5	1998	25.5	1950	21.1	1956	-6.1	1935	-4.4	1935	-23.3	1913	-11.7	1998	5.5	1993	5.0	25.5	1998	21.1	1912	21.1	1950	20.6	1942	19.5	1995	2022-02-03T13:22:22Z	-6.1	1956	-4.4	1935	1.5	2000	1.7	1932	1.7	1947	5.5	1998	5	1993	3.5
-125.57	64.9	NT-11	TULITA AREA	TULITA	VSNT11V	12	5	1998	22.0	1953	21.7	1952	-1.7	1919	0.6	1956	-18.3	1935	-17.2	1998	9.0	1950	6.7	22	1998	21.7	1912	21.7	1953	20.6	1926	19.5	1993	2022-02-03T13:22:22Z	-1.7	1952	0.6	1919	0.6	1956	1.7	1947	2	2000	9	1998	6.7	1950	4.5
-125.57	64.9	NT-11	TULITA AREA	TULITA	VSNT11V	13	5	1912	26.1	1911	15.0	2000	-0.5	1994	-0.5	1956	-11.7	1954	-10.6	1999	5.5	1912	5.0	26.1	1912	21.7	1953	20	1934	18.5	2006	17.8	1915	2022-02-03T13:22:22Z	-0.5	1994	-0.5	2000	1.1	1933	1.1	1957	2.2	1947	5.5	1999	5	1912	4
-125.57	64.9	NT-11	TULITA AREA	TULITA	VSNT11V	14	5	1953	20.6	1912	20.6	1988	0.0	1987	1.0	1954	-15.0	1925	-8.3	2005	7.1	1912	6.7	20.6	1912	20.6	1953	20.5	1995	20	1934	19	2006	2022-02-03T13:22:22Z	0	1988	0.5	2000	1	1987	1.1	1937	2	1994	7.1	2005	6.7	1912	4
-125.57	64.9	NT-11	TULITA AREA	TULITA	VSNT11V	15	5	1915	23.3	1911	16.1	1988	2.0	1918	3.3	1961	-8.9	1933	-7.8	2005	6.4	2002	5.4	23.3	1915	20.6	1934	20	1955	19.2	2005	18.3	1932	2022-02-03T13:22:22Z	2	1988	3.3	1918	4	2000	4.4	1941	4.5	1997	6.4	2005	5.4	2002	4
-125.57	64.9	NT-11	TULITA AREA	TULITA	VSNT11V	16	5	1955	24.4	1944	22.8	1918	0.0	1910	4.4	1910	-6.7	1909	-3.9	1934	5.6	1911	4.4	24.4	1955	22.8	1944	21	1998	20.6	1953	20	1985	2022-02-03T13:22:22Z	0	1918	1.7	1937	2	1987	3.9	1919	4	1995	5.6	1934	5	1946	4.4
-125.57	64.9	NT-11	TULITA AREA	TULITA	VSNT11V	17	5	1955	23.9	1952	20.6	1918	-1.7	1910	5.0	1918	-9.4	1915	-7.2	2005	7.2	1953	6.1	23.9	1955	20.6	1952	20.5	1998	20	1953	18.9	1921	2022-02-03T13:22:22Z	-1.7	1918	2.5	1999	3	1995	4	2007	4.4	1936	7.2	2005	6.1	1953	6
-125.57	64.9	NT-11	TULITA AREA	TULITA	VSNT11V	18	5	1998	24.0	1946	21.7	1999	0.5	1987	3.0	1924	-11.7	1918	-10.0	1956	4.4	1953	4.4	24	1998	21.7	1946	21	1985	20.6	1953	19.5	1994	2022-02-03T13:22:22Z	0.5	1999	3	1987	3.9	1942	5	1909	5	1918	4.4	1953	4.4	1956	4
-125.57	64.9	NT-11	TULITA AREA	TULITA	VSNT11V	19	5	1916	23.9	1915	17.8	1999	2.5	1918	2.8	1918	-7.2	1910	-6.1	1998	11.0	1953	6.1	23.9	1916	22.8	1938	22.8	1945	22.2	1944	21.7	1953	2022-02-03T13:22:22Z	2.5	1999	2.8	1918	5.1	1993	5.6	1928	5.7	2004	11	1998	6.1	1953	5.6
-125.57	64.9	NT-11	TULITA AREA	TULITA	VSNT11V	20	5	1994	28.0	1953	22.8	1928	2.2	1918	3.3	1918	-8.3	1910	-5.0	1994	11.5	1916	8.9	28	1994	22.8	1953	22.5	1998	22.2	1916	21.7	1912	2022-02-03T13:22:22Z	2.2	1928	3.3	1918	3.9	1942	4.3	2005	5	1960	11.5	1994	8.9	1916	6.1
-125.57	64.9	NT-11	TULITA AREA	TULITA	VSNT11V	21	5	1994	28.0	1957	21.1	1986	1.0	1918	1.7	1918	-8.9	1914	-1.7	1994	10.5	1985	6.5	28	1994	21.1	1957	21.1	1997	21	1998	20	1916	2022-02-03T13:22:22Z	1	1986	1.5	1995	1.7	1918	3.9	1949	4.5	2007	10.5	1994	7.5	1998	7
-125.57	64.9	NT-11	TULITA AREA	TULITA	VSNT11V	22	5	1994	27.5	1956	21.7	1920	1.7	1911	7.2	1947	-10.0	1918	-7.2	1994	12.5	1988	6.5	27.5	1994	21.7	1956	20.6	1916	20.6	1944	20	1937	2022-02-03T13:22:22Z	1.7	1920	2.2	1926	4	1986	4.4	1922	4.4	1952	12.5	1994	6.5	1988	6.1
-125.57	64.9	NT-11	TULITA AREA	TULITA	VSNT11V	23	5	1994	26.5	1958	23.3	1922	1.7	1920	2.2	1911	-6.7	1910	-2.2	1951	11.7	1913	6.7	26.5	1994	23.3	1944	23.3	1958	23	1996	22.2	1961	2022-02-03T13:22:22Z	1.7	1922	2.2	1920	3.3	1949	4	1997	4.4	1934	11.7	1951	10.5	1994	9.1
-125.57	64.9	NT-11	TULITA AREA	TULITA	VSNT11V	24	5	1994	28.5	1916	24.4	1949	1.7	1912	2.2	1949	-4.4	1945	-4.4	1958	11.1	1943	6.1	28.5	1994	24.4	1909	24.4	1916	23.5	1996	22.5	1998	2022-02-03T13:22:22Z	1.7	1949	2.2	1912	2.8	1932	4.4	1934	5	1922	11.1	1958	10.5	1994	7.9
-125.57	64.9	NT-11	TULITA AREA	TULITA	VSNT11V	25	5	1916	26.1	1913	20.6	1910	4.4	1909	17.8	1993	-4.5	1945	-4.4	1958	15.0	1916	7.2	26.1	1916	25.5	1998	24.5	1995	24.4	1937	23.5	1994	2022-02-03T13:22:22Z	4.4	1910	5	1956	6.7	1942	7	1997	7.2	1912	15	1958	9	1996	8.5
-125.57	64.9	NT-11	TULITA AREA	TULITA	VSNT11V	26	5	2005	23.8	1948	23.3	1910	1.7	1909	21.1	1910	-5.0	1909	-1.7	1992	13.0	1937	7.2	23.8	2005	23.3	1948	22.8	1911	22.8	1935	22.2	1916	2022-02-03T13:22:22Z	1.7	1910	5	1942	5.7	2004	6.5	1985	6.7	1946	13	1992	10	1995	8.5
-125.57	64.9	NT-11	TULITA AREA	TULITA	VSNT11V	27	5	1948	27.8	1925	21.7	1986	2.0	1946	5.0	1910	-4.4	1909	4.4	2005	14.0	1954	8.3	27.8	1948	26	2010	25.1	2005	24	1995	21.7	1925	2022-02-03T13:22:22Z	2	1986	3.6	2002	5	1946	5	1996	5.6	1949	14	2005	8.3	1954	7.8
-125.57	64.9	NT-11	TULITA AREA	TULITA	VSNT11V	28	5	1948	32.2	1947	25.6	1994	1.5	1959	4.4	1910	-6.1	1909	-0.6	1948	12.2	1932	9.4	32.2	1948	26	1995	25.6	1947	24.7	2005	23.9	1932	2022-02-03T13:22:22Z	1.5	1994	4.4	1959	6.1	1946	6.3	2002	6.7	1909	12.2	1948	11.2	2005	9.4
-125.57	64.9	NT-11	TULITA AREA	TULITA	VSNT11V	29	5	2005	26.5	1922	25.6	2001	4.9	1955	7.2	1994	-3.5	1921	-3.3	1954	10.6	1948	10.6	26.5	2005	25.6	1922	25	1948	24.5	1992	23.9	1925	2022-02-03T13:22:22Z	4.9	2001	7.2	1913	7.2	1945	7.2	1955	7.3	2002	10.6	1948	10.6	1954	10
-125.57	64.9	NT-11	TULITA AREA	TULITA	VSNT11V	30	5	1936	30.0	1922	26.7	2001	5.0	1909	6.7	1994	-2.5	1953	-2.2	1948	11.1	1938	7.2	30	1936	28.3	1941	26.7	1922	25	1956	22.8	1961	2022-02-03T13:22:22Z	5	2001	6.7	1909	7.2	1932	7.8	1917	7.8	1947	11.1	1948	10	1954	8.4
-125.57	64.9	NT-11	TULITA AREA	TULITA	VSNT11V	31	5	2010	29.5	1941	28.9	1947	3.9	1933	4.4	1917	-5.6	1914	-2.2	1954	10.0	1948	10.0	29.5	2010	28.9	1941	25.6	1922	25	1928	23.9	1961	2022-02-03T13:22:22Z	3.9	1947	4.4	1933	5.6	1909	6	1997	6.1	1917	10	1948	10	1954	9.5
-125.57	64.9	NT-11	TULITA AREA	TULITA	VSNT11V	1	6	2010	30.4	1928	26.1	1947	1.7	1917	4.4	1931	-3.3	1918	-2.8	2010	13.5	2003	10.2	30.4	2010	26.1	1928	25.6	1961	25	1910	25	2003	2022-02-03T13:22:22Z	1.7	1947	4.4	1917	5.8	2004	6.7	1935	7.2	1909	13.5	2010	10.2	2003	9.5
-125.57	64.9	NT-11	TULITA AREA	TULITA	VSNT11V	2	6	2010	28.5	1936	27.2	1909	6.7			1911	-2.8	1909	0.0	2010	15.0	1954	12.2	28.5	2010	27.2	1936	26.7	1946	25.6	1928	25	1927	2022-02-03T13:22:22Z	6.7	1909	7.2	1917	7.8	1947	7.8	1960	8.3	1935	15	2010	12.2	1954	11.6
-125.57	64.9	NT-11	TULITA AREA	TULITA	VSNT11V	3	6	2007	27.5	1910	27.2	1949	8.9	1942	8.9	1920	-5.6	1909	-3.3	2010	14.0	1932	12.8	27.5	2007	27.2	1910	26.7	1936	26.1	1925	25	1990	2022-02-03T13:22:22Z	8.9	1942	8.9	1949	10	1920	10	1996	10.6	1916	14	2010	12.8	1932	11.5
-125.57	64.9	NT-11	TULITA AREA	TULITA	VSNT11V	4	6	2007	28.0	1921	27.2	1949	5.0	1922	5.0	1920	-3.9	1917	-2.8	2007	14.5	1928	12.8	28	2007	27.2	1921	26.1	1925	25.6	1928	24.5	1995	2022-02-03T13:22:22Z	5	1922	5	1949	8.9	1927	8.9	1950	9.4	1947	14.5	2007	12.8	1928	11.7
-125.57	64.9	NT-11	TULITA AREA	TULITA	VSNT11V	5	6	1995	30.0	1934	28.9	1996	5.5	1920	8.9	1920	-5.0	1917	-2.2	1944	12.2	1926	10.0	30	1995	28.9	1934	27.8	1942	27.2	1921	26.1	1944	2022-02-03T13:22:22Z	5.5	1996	8.9	1920	9.5	2006	9.8	2008	10	1947	12.2	1944	12	2002	10
-125.57	64.9	NT-11	TULITA AREA	TULITA	VSNT11V	6	6	1934	31.1	1921	27.8	1914	5.0	1913	8.9	1927	-2.8	1920	-2.2	1995	17.5	1921	16.7	31.1	1934	28.3	1961	27.8	1921	27.2	1942	27	2001	2022-02-03T13:22:22Z	5	1914	6.5	2008	7.8	1924	8.9	1913	8.9	1920	17.5	1995	16.7	1921	12
-125.57	64.9	NT-11	TULITA AREA	TULITA	VSNT11V	7	6	1937	31.7	1934	31.1	1956	4.4	1951	10.6	1917	-3.9	1914	-1.7	1961	15.0	1928	12.8	31.7	1937	31.1	1934	28.9	1961	27.2	1921	27	1995	2022-02-03T13:22:22Z	4.4	1956	7	1991	7.2	1957	8.9	1958	10.6	1951	15	1961	14.5	1995	14
-125.57	64.9	NT-11	TULITA AREA	TULITA	VSNT11V	8	6	1995	33.5	1937	31.7	1956	5.0	1951	7.8	1935	-3.3	1917	-2.8	1961	17.2	1934	12.2	33.5	1995	31.7	1937	29.4	1961	26	1996	25.6	1925	2022-02-03T13:22:22Z	5	1956	7.8	1951	8	1992	8.9	1957	10	1950	17.2	1961	16	1995	13.5
-125.57	64.9	NT-11	TULITA AREA	TULITA	VSNT11V	9	6	2002	30.5	1995	30.0	1918	4.4	1911	10.0	1918	-4.4	1912	-2.8	2002	15.5	1937	14.4	30.5	2002	30	1937	30	1995	27.8	2006	26.5	1987	2022-02-03T13:22:22Z	4.4	1918	8.9	1951	8.9	1956	9.6	1991	10	1911	15.5	2002	14.4	1937	14
-125.57	64.9	NT-11	TULITA AREA	TULITA	VSNT11V	10	6	1937	34.4	1925	23.9	1918	3.3	1913	10.0	1918	-4.4	1917	0.6	1995	18.0	1947	15.6	34.4	1937	30	1955	27.8	1948	27	1995	24.6	2005	2022-02-03T13:22:22Z	3.3	1918	10	1913	10	1919	10.6	1956	12.8	1936	18	1995	15.6	1947	13.5
-125.57	64.9	NT-11	TULITA AREA	TULITA	VSNT11V	11	6	1937	33.9	1909	28.9	1986	7.0	1934	7.8	1910	-1.7	1909	6.7	1995	14.5	1955	13.9	33.9	1937	31.6	2006	28.9	1909	27.8	1927	26.1	1948	2022-02-03T13:22:22Z	7	1986	7.4	2003	7.8	1934	10.6	1938	12	2002	14.5	1995	13.9	1955	13.8
-125.57	64.9	NT-11	TULITA AREA	TULITA	VSNT11V	12	6	1937	33.9	1914	30.0	1934	7.2	1910	11.1	1936	-1.7	1915	0.0	1960	15.6	1937	15.0	33.9	1937	33.5	2006	32	1992	30	1914	28.9	1909	2022-02-03T13:22:22Z	7.2	1934	11.1	1910	11.3	2003	11.5	1996	11.5	2007	15.6	1960	15	1937	14.3
-125.57	64.9	NT-11	TULITA AREA	TULITA	VSNT11V	13	6	2006	28.6	1999	28.5	1910	9.4	1909	26.1	1957	-2.2	1949	-1.1	2006	16.2	1961	16.1	28.6	2006	28.5	1999	28	2001	27.8	1927	27.2	1942	2022-02-03T13:22:22Z	9.4	1910	10	1957	10.5	1996	11.1	1948	11.1	1950	16.2	2006	16.1	1961	15.6
-125.57	64.9	NT-11	TULITA AREA	TULITA	VSNT11V	14	6	1999	31.0	1927	28.3	1912	8.9	1911	11.7	1957	-5.0	1915	-2.8	1999	16.5	1984	12.5	31	1999	28.3	1927	27.8	1937	27	2001	25.6	1909	2022-02-03T13:22:22Z	8.9	1912	10.6	1915	10.6	1925	11.6	2010	11.7	1911	16.5	1999	14.5	2006	14
-125.57	64.9	NT-11	TULITA AREA	TULITA	VSNT11V	15	6	1999	31.5	1995	29.0	1987	9.0	1934	9.4	1936	-2.8	1918	-1.7	1909	16.1			31.5	1999	29	1995	28.9	1937	28.9	1944	27	1994	2022-02-03T13:22:22Z	9	1987	9.4	1934	12.2	1925	12.8	1916	13.9	1938	16.1	1909	16	1999	13.5
-125.57	64.9	NT-11	TULITA AREA	TULITA	VSNT11V	16	6	1999	33.0	1950	32.8	1938	7.2	1924	9.4	1952	-0.6	1911	0.0	1999	17.5	1944	15.6	33	1999	32.8	1950	30	1937	30	1944	30	1994	2022-02-03T13:22:22Z	7.2	1938	9.4	1924	10	1917	12.2	1922	13.3	1934	17.5	1999	15.6	1944	15.5
-125.57	64.9	NT-11	TULITA AREA	TULITA	VSNT11V	17	6	1999	33.5	1946	31.7	1924	7.2	1917	8.3	1938	-2.8	1924	-0.6	1999	17.5	1944	15.0	33.5	1999	31.7	1946	30	1937	30	1950	28.9	1935	2022-02-03T13:22:22Z	7.2	1924	8.3	1917	13	1991	14.4	1919	15.1	2002	17.5	1999	15	1944	13.3
-125.57	64.9	NT-11	TULITA AREA	TULITA	VSNT11V	18	6	2004	31.7	1999	31.0	1924	7.8	1917	9.4	1932	-2.2	1917	0.0	1999	17.0	1950	15.0	31.7	2004	31	1999	30.6	1935	30	1937	28.9	1946	2022-02-03T13:22:22Z	7.8	1924	8.5	2002	9.4	1917	11.7	2003	12.2	1947	17	1999	15	1950	14.3
-125.57	64.9	NT-11	TULITA AREA	TULITA	VSNT11V	19	6	1913	31.1	1912	25.6	1947	7.2	1909	8.3	1917	-1.1	1909	2.2	1999	16.5	1961	14.4	31.1	1913	28.9	1916	28.9	1935	27.8	1936	27.8	1937	2022-02-03T13:22:22Z	7.2	1947	8.3	1909	11.1	1918	13	2001	13.8	2002	16.5	1999	14.4	1961	13.3
-125.57	64.9	NT-11	TULITA AREA	TULITA	VSNT11V	20	6	1913	32.2	1910	28.9	1948	10.0	1947	12.8	1942	-1.7	1924	-1.7	1999	16.0	1987	16.0	32.2	1913	31.1	1916	29	1987	28.9	1910	28.9	1928	2022-02-03T13:22:22Z	10	1948	10.6	1957	12.8	1947	13.3	1915	13.3	1938	16	1987	16	1999	14
-125.57	64.9	NT-11	TULITA AREA	TULITA	VSNT11V	21	6	1913	33.3	1911	26.1	1945	8.9	1944	12.2	1948	0.0	1925	0.0	1987	18.0	1916	15.6	33.3	1913	32	1987	29.4	1916	29.4	1958	28.5	1991	2022-02-03T13:22:22Z	8.9	1945	12.2	1944	13.9	1919	13.9	1943	14.4	1927	18	1987	15.6	1910	15.6
-125.57	64.9	NT-11	TULITA AREA	TULITA	VSNT11V	22	6	1916	30.6	1913	28.3	1994	11.5	1945	12.2	1914	1.1	1912	5.0	1955	18.3	1916	15.6	30.6	1916	28.5	1988	28.3	1913	28.3	1955	28	1996	2022-02-03T13:22:22Z	11.5	1994	12	2001	12.2	1945	13.9	1927	13.9	1949	18.3	1955	17	1988	15.6
-125.57	64.9	NT-11	TULITA AREA	TULITA	VSNT11V	23	6	1955	32.2	1916	30.6	1918	8.9	1910	15.6	1910	0.0	1909	2.2	1986	16.0	1928	15.6	32.2	1955	30.6	1916	28.5	1996	28.3	1958	27.8	1913	2022-02-03T13:22:22Z	8.9	1918	10.5	2001	12.5	1994	13.3	1919	13.3	1943	16	1986	15.6	1928	15.5
-125.57	64.9	NT-11	TULITA AREA	TULITA	VSNT11V	24	6	1955	31.1	1946	28.9	1954	12.8	1931	12.8	1934	0.0	1918	1.1	1955	16.7	1921	12.8	31.1	1955	30	1996	28.9	1946	28	2007	27.9	2004	2022-02-03T13:22:22Z	12.8	1931	12.8	1954	14.4	1913	14.4	1918	15	1911	16.7	1955	16	1996	15
-125.57	64.9	NT-11	TULITA AREA	TULITA	VSNT11V	25	6	1996	33.5	1955	32.2	1994	9.5	1951	10.0	1951	1.7	1911	2.2	1996	19.5	1955	18.3	33.5	1996	32.2	1955	30	1914	28.9	1922	28.9	1946	2022-02-03T13:22:22Z	9.5	1994	10	1951	12.2	1954	12.8	1958	13	1992	19.5	1996	18.3	1955	14.4
-125.57	64.9	NT-11	TULITA AREA	TULITA	VSNT11V	26	6	1955	31.1	1950	28.9	1997	8.6	1934	8.9	1917	-1.7	1913	2.2	1996	18.0	1955	16.7	31.1	1955	30.1	2004	30	1996	29	2000	28.9	1950	2022-02-03T13:22:22Z	8.6	1997	8.9	1934	11.1	1951	11.7	1953	15	1913	18	1996	16.7	1955	16
-125.57	64.9	NT-11	TULITA AREA	TULITA	VSNT11V	27	6	1943	28.9	1916	28.3	1934	7.8	1912	11.1	1913	-2.8	1912	1.7	1955	16.7	1950	14.4	28.9	1943	28.5	1996	28.3	1916	28	2000	27.8	1946	2022-02-03T13:22:22Z	7.8	1934	11.1	1912	11.7	1951	12.5	1997	14.5	1995	16.7	1955	14.5	1996	14.5
-125.57	64.9	NT-11	TULITA AREA	TULITA	VSNT11V	28	6	1943	30.6	1916	30.0	1999	9.5	1918	12.2	1922	0.0	1910	0.0	1950	14.4	1921	12.2	30.6	1943	30	1916	28.5	1986	28.5	2000	28	1996	2022-02-03T13:22:22Z	9.5	1999	12.2	1918	14	1997	14.4	1944	14.4	1961	14.4	1950	14	1986	13.5
-125.57	64.9	NT-11	TULITA AREA	TULITA	VSNT11V	29	6	1986	30.0	1928	30.0	1918	12.8	1917	15.0	1912	-2.2	1911	2.8	1935	15.6	1916	12.8	30	1916	30	1928	30	1986	28.9	1943	28.5	1987	2022-02-03T13:22:22Z	12.8	1918	13.9	1926	14	1999	15	1917	16.1	1910	15.6	1935	15	1986	14.5
-125.57	64.9	NT-11	TULITA AREA	TULITA	VSNT11V	30	6	1931	30.6	1916	30.0	1953	7.8	1944	15.6	1919	0.6	1917	2.2	1992	15.0	1986	15.0	30.6	1931	30	1916	29.5	1986	28.9	1924	27.8	1909	2022-02-03T13:22:22Z	7.8	1953	11.5	2000	13.5	1999	15.6	1919	15.6	1944	15	1986	15	1992	14.7
-125.57	64.9	NT-11	TULITA AREA	TULITA	VSNT11V	1	7	1916	31.7	1913	27.8	1974	11.1	1953	11.1	1919	1.7	1918	1.7	1975	19.4	1950	15.6	31.7	1916	30.6	1975	30	1942	29.4	1954	28.5	1986	2022-02-03T13:22:22Z	11.1	1953	11.1	1974	14.5	1996	15	1919	16	1984	19.4	1975	15.6	1950	15.4
-125.57	64.9	NT-11	TULITA AREA	TULITA	VSNT11V	2	7	1954	29.4	1927	27.8	1974	10.6	1953	13.3	1974	2.2	1953	2.2	1975	17.8	1955	15.6	29.4	1954	29.2	2002	29	1997	28.5	1994	27.8	1913	2022-02-03T13:22:22Z	10.6	1974	13.3	1953	14.4	1914	14.5	1984	15	1920	17.8	1975	15.8	2002	15.6
-125.57	64.9	NT-11	TULITA AREA	TULITA	VSNT11V	3	7	1954	29.4	1941	28.9	1914	8.9	1912	13.3	1936	-2.8	1921	0.0	1954	15.0	1941	14.4	29.4	1954	29	1994	29	2004	28.9	1927	28.9	1941	2022-02-03T13:22:22Z	8.9	1914	9.4	1916	12.2	1943	12.5	2006	13.3	1912	15	1954	14.4	1941	14
-125.57	64.9	NT-11	TULITA AREA	TULITA	VSNT11V	4	7	1975	30.0	1954	30.0	1916	9.4	1914	13.9	1921	-1.1	1918	4.4	1924	15.6	1915	15.0	30	1954	30	1975	29.4	1927	29.4	1941	28	1994	2022-02-03T13:22:22Z	9.4	1916	12	2002	12	2005	13.9	1914	16.5	1999	15.6	1924	15	1915	14.4
-125.57	64.9	NT-11	TULITA AREA	TULITA	VSNT11V	5	7	1941	31.1	1938	28.3	1974	11.1	1952	15.6	1912	-1.7	1911	5.0	1994	16.0	1942	15.6	31.1	1941	29.4	1954	28.5	2000	28.3	1920	28.3	1938	2022-02-03T13:22:22Z	11.1	1974	12.6	2002	13.5	1987	15.6	1926	15.6	1952	16	1994	15.6	1942	15
-125.57	64.9	NT-11	TULITA AREA	TULITA	VSNT11V	6	7	1941	31.1	1936	31.1	2006	12.0	2000	12.0	1932	1.1	1921	3.3	1956	20.0	1941	15.6	31.1	1936	31.1	1941	30	1931	30	1948	28.9	1951	2022-02-03T13:22:22Z	12	2000	12	2006	12.8	1934	13	2001	15.6	1949	20	1956	18.3	1960	16.4
-125.57	64.9	NT-11	TULITA AREA	TULITA	VSNT11V	7	7	1927	31.1	1909	27.8	2001	14.0	1911	15.6	1919	1.7	1914	1.7	1941	17.8	1936	16.1	31.1	1927	30.6	1948	30	1975	29.4	1953	29	1986	2022-02-03T13:22:22Z	14	2001	15.5	2006	15.6	1911	17.2	1917	17.2	1950	17.8	1941	16.1	1936	14.4
-125.57	64.9	NT-11	TULITA AREA	TULITA	VSNT11V	8	7	1927	32.2	1909	28.3	1925	7.8	1921	15.6	1935	3.3	1921	4.4	1996	17.0	1954	16.1	32.2	1927	31.7	1975	29.4	1948	29.3	2002	28.5	1986	2022-02-03T13:22:22Z	7.8	1925	13.3	1960	13.5	2001	14.3	2005	15	1950	17	1996	16.1	1954	15.5
-125.57	64.9	NT-11	TULITA AREA	TULITA	VSNT11V	9	7	1948	30.6	1927	29.4	1960	11.1	1925	13.3	1912	-0.6	1910	3.3	1975	16.1	1955	16.1	30.6	1948	29.4	1927	28.9	1909	28.3	1919	27.8	1918	2022-02-03T13:22:22Z	11.1	1960	13.3	1925	14	1999	14.3	2004	14.4	1914	16.1	1955	16.1	1975	15.9
-125.57	64.9	NT-11	TULITA AREA	TULITA	VSNT11V	10	7	1975	33.3	1951	30.6	1925	10.6	1913	14.4	1911	-2.2	1910	8.9	1943	20.0	1919	15.6	33.3	1975	30.6	1951	30.5	1987	29.4	1948	29	1986	2022-02-03T13:22:22Z	10.6	1925	11	1996	12.2	1947	14.4	1913	15	1960	20	1943	16.7	1975	16
-125.57	64.9	NT-11	TULITA AREA	TULITA	VSNT11V	11	7	1920	31.7	1909	27.2	1934	8.9	1913	13.3	1918	2.2	1912	5.0	1987	24.0	1975	19.4	31.7	1920	31.5	1997	31.1	1959	30.6	1949	30	1948	2022-02-03T13:22:22Z	8.9	1934	10.6	1947	12.8	1935	13.3	1913	14.4	1912	24	1987	19.4	1975	16.7
-125.57	64.9	NT-11	TULITA AREA	TULITA	VSNT11V	12	7	1997	32.0	1987	31.5	1954	10.6	1912	10.6	1951	-3.3	1931	-0.6	1987	21.5	1956	19.4	32	1997	31.5	1987	30.8	2005	30.6	1959	30	1948	2022-02-03T13:22:22Z	10.6	1912	10.6	1954	11.7	1947	13.3	1934	15	1951	21.5	1987	19.4	1956	15.7
-125.57	64.9	NT-11	TULITA AREA	TULITA	VSNT11V	13	7	1949	32.2	1946	28.3	1959	13.3	1943	14.4	1912	1.7	1911	7.8	1975	18.3	1953	16.7	32.2	1949	28.8	2005	28.5	2007	28.3	1921	28.3	1946	2022-02-03T13:22:22Z	13.3	1959	13.5	2000	14.4	1936	14.4	1937	14.4	1943	18.3	1975	18.2	2005	16.7
-125.57	64.9	NT-11	TULITA AREA	TULITA	VSNT11V	14	7	1952	31.1	1941	31.1	1955	12.8	1945	16.7	1947	0.0	1944	0.0	1921	15.6	1917	13.3	31.1	1941	31.1	1952	29.4	1924	29.4	1948	28.5	1995	2022-02-03T13:22:22Z	12.8	1955	13.5	2000	15	1984	15.1	1992	15.5	1985	15.6	1921	15	1952	14.9
-125.57	64.9	NT-11	TULITA AREA	TULITA	VSNT11V	15	7	1941	30.0	1924	28.9	1984	14.5	1912	15.0	1911	4.4	1910	10.0	2007	18.5	1941	16.7	30	1941	29.4	1975	28.9	1924	28.5	1999	28.3	1946	2022-02-03T13:22:22Z	14.5	1984	15	1912	15.6	1945	16.1	1910	16.7	1926	18.5	2007	16.7	1941	16
-125.57	64.9	NT-11	TULITA AREA	TULITA	VSNT11V	16	7	1925	31.1	1924	28.9	1947	7.8	1912	12.8	1951	3.9	1950	5.0	1924	18.3	1909	17.2	31.1	1925	30	1948	30	1986	29.4	1927	28.9	1924	2022-02-03T13:22:22Z	7.8	1947	12.8	1912	14.4	1949	15	1997	16.1	1926	18.3	1924	17.2	1909	17
-125.57	64.9	NT-11	TULITA AREA	TULITA	VSNT11V	17	7	1941	32.2	1932	28.9	1926	11.1	1911	15.6	1950	5.0	1945	5.6	1975	16.7	1948	16.1	32.2	1941	30.8	2008	30	1987	28.9	1924	28.9	1932	2022-02-03T13:22:22Z	11.1	1926	14	1985	15.6	1911	16.7	1916	18.3	1912	16.7	1975	16.3	2003	16.1
-125.57	64.9	NT-11	TULITA AREA	TULITA	VSNT11V	18	7	2008	30.9	1951	29.4	1922	9.4	1918	15.0	1950	0.6	1914	0.6	1917	17.2	1915	13.9	30.9	2008	29.4	1944	29.4	1951	29.3	2002	28.9	1927	2022-02-03T13:22:22Z	9.4	1922	15	1918	15	1960	15.6	1950	16.1	1914	17.2	1917	17	2000	16.4
-125.57	64.9	NT-11	TULITA AREA	TULITA	VSNT11V	19	7	1927	32.2	1921	27.8	1909	13.9			1918	-2.2	1912	2.8	2000	16.0	1910	15.6	32.2	1927	30.6	1944	30.6	1951	30	1947	29	1992	2022-02-03T13:22:22Z	13.9	1909	14.5	2005	15	1916	15	1986	16.7	1911	16	2000	15.6	1910	15
-125.57	64.9	NT-11	TULITA AREA	TULITA	VSNT11V	20	7	2001	31.5	1936	29.4	1916	10.0	1909	16.1	1918	1.1	1911	1.7	2001	19.0	1947	17.2	31.5	2001	29.4	1931	29.4	1936	29.3	2003	29	2006	2022-02-03T13:22:22Z	10	1916	11.5	1985	12	2005	12.2	1946	15	1956	19	2001	17.2	1947	17
-125.57	64.9	NT-11	TULITA AREA	TULITA	VSNT11V	21	7	2003	31.1	2001	31.0	1956	9.4	1936	12.8	1918	-0.6	1913	2.2	1996	17.0	1944	15.0	31.1	2003	31	2001	30	1931	29.4	1934	28.3	1910	2022-02-03T13:22:22Z	9.4	1956	12	1985	12.8	1936	13.3	1916	13.3	1954	17	1996	15.7	2003	15.2
-125.57	64.9	NT-11	TULITA AREA	TULITA	VSNT11V	22	7	2001	32.5	1926	30.0	1954	9.4	1918	10.0	1946	-2.8	1916	-1.7	1996	16.0	1994	15.5	32.5	2001	30	1926	28.6	2004	27.8	1920	27.8	1945	2022-02-03T13:22:22Z	9.4	1954	9.5	1999	10	1918	11.1	1948	11.1	1956	16	1996	15.5	1994	14.8
-125.57	64.9	NT-11	TULITA AREA	TULITA	VSNT11V	23	7	1994	32.0	1915	30.0	1931	7.2	1909	13.3	1922	-1.1	1918	-1.1	2003	19.5	1941	17.2	32	1994	30	1915	29.5	2000	28.9	1938	28.5	2001	2022-02-03T13:22:22Z	7.2	1931	11.7	1956	12	1988	12.8	1954	13.3	1909	19.5	2003	17.2	1941	15.4
-125.57	64.9	NT-11	TULITA AREA	TULITA	VSNT11V	24	7	1994	35.0	1950	30.0	1926	11.1	1914	14.4	1910	0.6	1909	5.6	1994	18.0	1950	15.6	35	1994	30	1950	30	2002	29.4	1938	28.8	2003	2022-02-03T13:22:22Z	11.1	1926	12.2	1931	13.9	1957	13.9	2005	14.4	1914	18	1994	16.7	2002	16
-125.57	64.9	NT-11	TULITA AREA	TULITA	VSNT11V	25	7	2003	31.6	1994	30.0	1952	12.2	1914	12.8	1918	-0.6	1909	0.6	2002	17.2	1925	16.7	31.6	2003	30	1947	30	1994	29.5	1996	29	1984	2022-02-03T13:22:22Z	12.2	1952	12.8	1914	13.5	1999	13.9	1910	14.4	1960	17.2	2002	16.7	1925	16.7
-125.57	64.9	NT-11	TULITA AREA	TULITA	VSNT11V	26	7	1925	33.3	1920	31.1	1952	11.1	1914	12.8	1913	-1.1	1911	2.2	1925	17.8	1915	13.9	33.3	1925	31.1	1920	31	1984	30	1996	28.9	1922	2022-02-03T13:22:22Z	11.1	1952	12.8	1914	13.3	1934	13.5	1995	14.3	2002	17.8	1925	16.5	2001	16.1
-125.57	64.9	NT-11	TULITA AREA	TULITA	VSNT11V	27	7	1927	32.2	1925	26.7	1957	12.8	1912	13.9	1952	-1.7	1946	-1.7	1925	17.8	1922	13.9	32.2	1927	30	1997	29.5	1996	29.5	2004	27.5	2000	2022-02-03T13:22:22Z	12.8	1957	13.9	1912	14.4	1919	14.4	1947	14.4	1952	17.8	1925	17	1984	16.7
-125.57	64.9	NT-11	TULITA AREA	TULITA	VSNT11V	28	7	2010	29.0	1925	28.9	1999	8.5	1938	10.0	1942	-2.2	1914	2.2	2003	15.7	1950	15.6	29	2010	28.9	1925	28.1	2004	27.5	1992	27.5	1996	2022-02-03T13:22:22Z	8.5	1999	10	1938	11	1984	11.5	1997	11.7	1936	15.7	2003	15.6	1950	14.5
-125.57	64.9	NT-11	TULITA AREA	TULITA	VSNT11V	29	7	1996	34.5	1985	30.0	2005	10.0	2002	11.5	1955	1.7	1912	1.7	1956	20.0	1950	15.0	34.5	1996	30	1985	27.8	1951	27.3	2003	27	1988	2022-02-03T13:22:22Z	10	2005	11.5	2002	12	1997	13.5	1987	13.5	1999	20	1956	15	1911	15
-125.57	64.9	NT-11	TULITA AREA	TULITA	VSNT11V	30	7	1994	31.5	1934	28.9	1985	12.5	1955	12.8	1927	-2.8	1914	0.6	2010	16.0	1924	14.4	31.5	1994	28.9	1934	28.3	1920	28.3	1951	28	2006	2022-02-03T13:22:22Z	12.5	1985	12.8	1937	12.8	1955	14	2005	14.5	1992	16	2010	14.4	1924	14
-125.57	64.9	NT-11	TULITA AREA	TULITA	VSNT11V	31	7	1994	30.0	1951	28.9	1985	11.0	1950	11.7	1942	-1.7	1937	0.0	1925	17.8	1920	16.1	30	1994	29.5	2000	28.9	1931	28.9	1951	28.3	1927	2022-02-03T13:22:22Z	11	1985	11.3	2002	11.7	1950	12.2	1913	14.4	1909	17.8	1925	16.5	1996	16.1
-125.57	64.9	NT-11	TULITA AREA	TULITA	VSNT11V	1	8	1994	32.5	1954	28.9	1950	8.9	1918	13.3	1937	-1.1	1936	0.0	1988	16.0	1974	15.0	32.5	1994	29	1999	28.9	1954	28.3	1908	28	1988	2022-02-03T13:22:22Z	8.9	1950	11.7	1955	12.7	2003	13.3	1918	13.5	1985	16	1988	15	1945	15
-125.57	64.9	NT-11	TULITA AREA	TULITA	VSNT11V	2	8	1953	30.6	1927	28.3	1947	9.4	1938	11.7	1943	-0.6	1909	0.0	1921	16.7	1918	10.6	30.6	1953	30	1984	28.9	1974	28.8	1994	28.5	1999	2022-02-03T13:22:22Z	9.4	1947	11	2003	11.1	1959	11.7	1938	11.8	2004	16.7	1921	16.1	1954	16
-125.57	64.9	NT-11	TULITA AREA	TULITA	VSNT11V	3	8	1994	32.5	1974	30.0	1959	7.8	1944	10.6	1917	-1.1	1913	0.6	1933	22.2	1922	13.3	32.5	1994	30	1953	30	1974	29.5	1986	29	1984	2022-02-03T13:22:22Z	7.8	1959	10.6	1913	10.6	1944	11.1	1908	11.1	1938	22.2	1933	17.8	1953	17.8
-125.57	64.9	NT-11	TULITA AREA	TULITA	VSNT11V	4	8	1954	28.9	1948	28.9	1938	7.8	1937	15.0	1955	-1.1	1912	-0.6	1984	19.0	1954	18.3	28.9	1948	28.9	1954	28.8	2010	28	1994	28	2000	2022-02-03T13:22:22Z	7.8	1938	8.9	1942	10.5	1988	11.1	1959	12	1996	19	1984	18.3	1954	17
-125.57	64.9	NT-11	TULITA AREA	TULITA	VSNT11V	5	8	1948	30.6	1933	28.9	1950	11.1	1947	12.2	1927	-2.2	1926	-1.1	1910	18.3	1909	8.9	30.6	1948	30.2	2010	29.5	1997	28.9	1933	27.8	1909	2022-02-03T13:22:22Z	11.1	1950	12.2	1947	12.2	1959	13.3	1945	13.9	1942	18.3	1910	16.7	1953	16
-125.57	64.9	NT-11	TULITA AREA	TULITA	VSNT11V	6	8	1948	31.1	1913	27.2	1996	9.5	1959	10.6	1917	-2.2	1914	1.7	2010	17.0	1999	17.0	31.1	1948	30	1997	28.3	1953	28	2006	27.5	1999	2022-02-03T13:22:22Z	9.5	1996	10.6	1959	12.5	2003	12.8	1950	13.9	1946	17	1999	17	2010	16.5
-125.57	64.9	NT-11	TULITA AREA	TULITA	VSNT11V	7	8	1994	29.5	1960	29.4	1935	10.6	1934	14.4	1911	-1.7	1908	7.2	1953	17.2	1948	17.2	29.5	1994	29.4	1960	28.9	1917	28	1988	27.8	1910	2022-02-03T13:22:22Z	10.6	1935	12.2	1947	12.3	2008	13.9	1959	13.9	1974	17.2	1948	17.2	1953	16.5
-125.57	64.9	NT-11	TULITA AREA	TULITA	VSNT11V	8	8	1942	33.3	1917	28.9	2003	7.3	1975	7.8	1934	-6.1	1911	1.1	1960	16.1	1953	15.0	33.3	1942	28.9	1917	28.9	1948	28.5	1988	28.5	1994	2022-02-03T13:22:22Z	7.3	2003	7.8	1975	8.3	1947	11	1987	11.8	1993	16.1	1960	15	1953	13.9
-125.57	64.9	NT-11	TULITA AREA	TULITA	VSNT11V	9	8	1917	29.4	1915	25.0	1944	10.6	1916	12.8	1935	-5.0	1911	0.0	1919	17.2	1909	13.9	29.4	1917	29.1	2004	29	1986	27.2	1951	26.7	1919	2022-02-03T13:22:22Z	10.6	1944	12.2	1992	12.8	1916	12.8	1947	13.5	2002	17.2	1919	15.6	1948	15
-125.57	64.9	NT-11	TULITA AREA	TULITA	VSNT11V	10	8	1986	28.0	1954	27.8	1913	11.1	1910	12.8	1935	-2.2	1921	-2.2	1994	16.5	1986	14.5	28	1986	27.8	1917	27.8	1954	27.5	1994	27.2	1924	2022-02-03T13:22:22Z	11.1	1913	12	1987	12	1996	12.2	1918	12.8	1910	16.5	1994	14.5	1986	13.5
-125.57	64.9	NT-11	TULITA AREA	TULITA	VSNT11V	11	8	1933	28.3	1924	27.8	1910	8.9	1909	16.7	1913	0.6	1910	2.8	1986	16.0	1954	15.6	28.3	1933	28	1994	27.8	1924	27.8	1952	27.8	1960	2022-02-03T13:22:22Z	8.9	1910	9.4	1975	10	1984	11.1	1974	11.7	1944	16	1986	15.6	1954	15.5
-125.57	64.9	NT-11	TULITA AREA	TULITA	VSNT11V	12	8	1951	28.9	1923	27.8	1955	8.9	1911	9.4	1943	-0.6	1910	-0.6	1954	16.7	1933	15.0	28.9	1951	28	1992	28	1994	28	1995	28	1997	2022-02-03T13:22:22Z	8.9	1955	9.4	1911	10	1935	10.6	1956	11	1984	16.7	1954	15	1933	13.8
-125.57	64.9	NT-11	TULITA AREA	TULITA	VSNT11V	13	8	1995	31.0	1951	30.6	1955	8.9	1935	10.6	1913	-2.2	1910	3.9	1933	16.7	1925	11.7	31	1995	30.6	1951	28.9	1945	28.5	1999	27.8	1919	2022-02-03T13:22:22Z	8.9	1955	10.6	1935	11	1984	12.2	1911	12.2	1956	16.7	1933	15	1994	15
-125.57	64.9	NT-11	TULITA AREA	TULITA	VSNT11V	14	8	1951	31.1	1923	28.9	1956	5.6	1946	6.7	1937	-0.6	1936	2.2	1954	16.1	1951	16.1	31.1	1951	28.9	1923	27.8	1915	27.8	1927	27.2	1908	2022-02-03T13:22:22Z	5.6	1956	6.7	1946	7.2	1935	10	1955	10	2000	16.1	1951	16.1	1954	13.9
-125.57	64.9	NT-11	TULITA AREA	TULITA	VSNT11V	15	8	1927	30.6	1923	28.3	1955	8.9	1916	10.0	1956	-2.2	1913	-2.2	1954	16.7	1925	12.8	30.6	1927	28.8	2003	28.3	1923	27.8	1936	26.1	1954	2022-02-03T13:22:22Z	8.9	1955	10	1916	10.6	1950	10.6	1956	11	2000	16.7	1954	15	1957	15
-125.57	64.9	NT-11	TULITA AREA	TULITA	VSNT11V	16	8	2001	30.0	1957	27.8	1955	7.8	1950	10.0	1917	-3.3	1914	2.2	2001	13.5	1994	13.5	30	2001	27.8	1957	27.8	2003	26.1	1923	25.6	1993	2022-02-03T13:22:22Z	7.8	1955	10	1914	10	1950	10.6	1916	11.1	1949	13.5	1994	13.5	2001	13.3
-125.57	64.9	NT-11	TULITA AREA	TULITA	VSNT11V	17	8	1988	29.0	1957	28.3	1945	8.9	1938	9.4	1914	-3.3	1909	1.1	2003	14.0	1942	13.9	29	1988	28.6	1993	28.3	1931	28.3	1957	27.5	1984	2022-02-03T13:22:22Z	8.9	1945	9.4	1938	10	1955	10	1985	10	2001	14	2003	13.9	1936	13.9
-125.57	64.9	NT-11	TULITA AREA	TULITA	VSNT11V	18	8	1994	32.0	1925	28.9	1945	6.7	1926	10.6	1916	-2.2	1913	-1.1	1931	23.3	1927	12.2	32	1994	28.9	1925	28.3	1912	28	1984	26.7	1913	2022-02-03T13:22:22Z	6.7	1945	8.2	2005	9	1985	10	1996	10.6	1926	23.3	1931	18.5	1994	17.5
-125.57	64.9	NT-11	TULITA AREA	TULITA	VSNT11V	19	8	1984	28.5	1956	26.7	1945	7.8	1934	7.8	1947	-2.2	1944	-1.1	1984	18.0	1915	13.3	28.5	1984	26.7	1956	26.1	1923	26.1	1975	25	1913	2022-02-03T13:22:22Z	7.8	1934	7.8	1945	8.3	1926	8.3	1974	9.4	1922	18	1984	13.3	1915	12.9
-125.57	64.9	NT-11	TULITA AREA	TULITA	VSNT11V	20	8	1915	27.2	1914	22.8	1974	8.3	1926	8.3	1944	-3.3	1933	-1.7	1959	13.9	1941	13.3	27.2	1915	27	1984	26.1	1954	25.6	1923	25.6	1956	2022-02-03T13:22:22Z	8.3	1926	8.3	1974	8.9	1922	8.9	1934	9.5	1996	13.9	1959	13.3	1941	13
-125.57	64.9	NT-11	TULITA AREA	TULITA	VSNT11V	21	8	2006	27.0	1944	24.4	1947	7.2	1934	7.8	1945	-2.8	1931	-1.7	1984	15.0	1920	11.7	27	2006	24.4	1943	24.4	1944	23.9	1923	23.3	1927	2022-02-03T13:22:22Z	7.2	1947	7.8	1934	8.3	1910	8.9	1913	9.4	1937	15	1984	14	1988	12
-125.57	64.9	NT-11	TULITA AREA	TULITA	VSNT11V	22	8	1944	27.2	1923	25.0	1931	6.1	1915	6.7	1934	-1.7	1921	-0.6	1984	13.5	1941	11.7	27.2	1944	25	1923	24.4	1946	24.4	1957	23.9	1938	2022-02-03T13:22:22Z	6.1	1931	6.7	1915	7.8	1935	8	1996	8.3	1909	13.5	1984	11.7	1941	11.5
-125.57	64.9	NT-11	TULITA AREA	TULITA	VSNT11V	23	8	1923	27.8	1914	23.3	1935	3.9	1931	7.8	1934	-5.0	1910	-2.8	1923	13.9	1914	11.1	27.8	1923	23.5	2006	23.3	1914	23.3	1949	22.8	1943	2022-02-03T13:22:22Z	3.9	1935	4	1986	6.5	1996	7.8	1931	7.8	1946	13.9	1923	12.8	1951	12
-125.57	64.9	NT-11	TULITA AREA	TULITA	VSNT11V	24	8	1923	26.1	1914	25.6	1948	3.9	1909	8.3	1916	-2.2	1909	0.6	1988	11.5	1951	11.1	26.1	1923	25.6	1914	25.6	1933	25	1992	24.4	1955	2022-02-03T13:22:22Z	3.9	1948	8.3	1909	8.9	1935	8.9	1950	9.4	1952	11.5	1988	11.1	1951	10.6
-125.57	64.9	NT-11	TULITA AREA	TULITA	VSNT11V	25	8	2005	27.2	1955	27.2	1935	7.8	1909	8.9	1947	-1.7	1946	-1.7	2005	13.8	1954	12.2	27.2	1955	27.2	2005	26.7	1914	26.7	1919	22.8	1911	2022-02-03T13:22:22Z	7.8	1935	8.5	1995	8.9	1909	8.9	1948	8.9	1952	13.8	2005	12.2	1922	12.2
-125.57	64.9	NT-11	TULITA AREA	TULITA	VSNT11V	26	8	1919	28.3	1914	23.3	1909	8.3	1908	18.3	1935	-5.0	1909	0.0	1955	11.1	1954	11.1	28.3	1919	26	1988	26	1994	25.6	1975	24.4	1946	2022-02-03T13:22:22Z	8.3	1909	10	1995	10.6	1938	11	2000	11.1	1948	11.1	1954	11.1	1955	10.6
-125.57	64.9	NT-11	TULITA AREA	TULITA	VSNT11V	27	8	1994	30.5	1946	26.1	1984	1.0	1956	9.4	1984	-5.0	1909	-4.4	1988	14.0	1950	12.2	30.5	1994	26.1	1946	25.6	1957	25.5	1986	25.1	2003	2022-02-03T13:22:22Z	1	1984	6	1996	8.5	2000	9.4	1956	9.8	2008	14	1988	12.2	1950	12
-125.57	64.9	NT-11	TULITA AREA	TULITA	VSNT11V	28	8	1957	27.8	1946	25.6	1984	1.0	1934	7.2	1916	-4.4	1909	-3.9	1954	14.4	1950	10.0	27.8	1957	25.6	1946	22.2	1914	22.2	1943	22.2	2003	2022-02-03T13:22:22Z	1	1984	6.5	1996	7.2	1927	7.2	1934	7.8	1910	14.4	1954	13.5	2003	11.5
-125.57	64.9	NT-11	TULITA AREA	TULITA	VSNT11V	29	8	1946	25.0	1918	22.2	1984	4.5	1956	8.9	1927	-2.8	1909	-2.8	1988	12.0	1950	10.0	25	1946	23.3	2003	22.8	1947	22.8	1949	22.5	2001	2022-02-03T13:22:22Z	4.5	1984	7.5	1986	8.9	1911	8.9	1956	10	1920	12	1988	10.8	2002	10.5
-125.57	64.9	NT-11	TULITA AREA	TULITA	VSNT11V	30	8	1949	26.1	1926	25.0	1922	1.7	1919	8.9	1913	-7.8	1912	1.1	2003	12.0	1988	12.0	26.1	1949	25	1926	25	2003	24.4	1938	22.2	1957	2022-02-03T13:22:22Z	1.7	1922	6	1984	6.1	1956	8.9	1919	9	1999	12	1988	12	2003	11.7
-125.57	64.9	NT-11	TULITA AREA	TULITA	VSNT11V	31	8	1949	28.3	1938	24.4	1922	2.8	1913	5.0	1922	-4.4	1912	-3.3	2003	16.0	1951	12.8	28.3	1949	25	1957	24.4	1938	23.3	1926	22.2	1951	2022-02-03T13:22:22Z	2.8	1922	5	1913	6.1	1956	7.2	1919	8.9	1943	16	2003	12.8	1951	11.7
-125.57	64.9	NT-11	TULITA AREA	TULITA	VSNT11V	1	9	1997	27.0	1938	26.7	1922	1.1	1913	6.7	1941	-7.2	1917	-2.8	1986	17.5	1957	11.1	27	1997	26.7	1938	26.1	1957	23.6	2003	22.8	1949	2022-02-03T13:22:22Z	1.1	1922	5	1943	5	1956	5.6	1948	6.7	1913	17.5	1986	11.1	1957	11
-125.57	64.9	NT-11	TULITA AREA	TULITA	VSNT11V	2	9	1949	25.6	1938	25.6	1922	0.6	1913	6.1	1941	-8.9	1927	-5.0	1957	13.3	1910	10.6	25.6	1938	25.6	1949	24.4	1918	22.8	2003	22.2	1910	2022-02-03T13:22:22Z	0.6	1922	5.6	1924	6.1	1913	6.7	1956	8.3	1933	13.3	1957	13	1997	10.6
-125.57	64.9	NT-11	TULITA AREA	TULITA	VSNT11V	3	9	1957	25.6	1918	25.0	1922	4.4	1921	8.9	1941	-7.8	1933	-5.6	1949	13.3	1942	9.4	25.6	1957	25	1918	22.8	1935	22.2	1949	20.6	1914	2022-02-03T13:22:22Z	4.4	1922	5.6	1933	5.6	1955	6.1	1944	6.7	1956	13.3	1949	11.5	1997	10.9
-125.57	64.9	NT-11	TULITA AREA	TULITA	VSNT11V	4	9	1949	26.1	1918	25.0	1927	2.2	1908	7.2	1933	-10.6	1925	-5.6	1930	12.2	1926	10.0	26.1	1949	25.6	1957	25	1918	24	1988	23	1997	2022-02-03T13:22:22Z	2.2	1927	6.1	1933	6.1	1936	6.5	1995	7.2	1908	12.2	1930	11.1	1949	11.1
-125.57	64.9	NT-11	TULITA AREA	TULITA	VSNT11V	5	9	1937	25.0	1934	24.4	1996	4.5	1984	5.0	1941	-5.0	1921	-3.9	1957	12.8	1949	10.0	25	1937	24.4	1934	23	2006	22.8	1911	22.5	2005	2022-02-03T13:22:22Z	4.5	1996	5	1984	6	1985	6.1	1922	6.1	1936	12.8	1957	12	1988	12
-125.57	64.9	NT-11	TULITA AREA	TULITA	VSNT11V	6	9	1937	27.2	1911	24.4	1922	0.6	1921	3.9	1919	-2.8	1911	-1.1	2006	14.5	1986	10.5	27.2	1937	26.7	1951	24.4	1911	23	1986	23	2006	2022-02-03T13:22:22Z	0.6	1922	3.9	1921	5	1913	5	1959	5.6	1908	14.5	2006	10.5	1986	10
-125.57	64.9	NT-11	TULITA AREA	TULITA	VSNT11V	7	9	1986	24.0	1938	23.3	1952	0.0	1913	6.1	1910	-6.1	1909	-1.1	1986	17.0	1957	10.0	24	1986	23.3	1938	22.8	1993	22.5	2006	21.7	1954	2022-02-03T13:22:22Z	0	1952	2.8	1959	3.5	1988	6.1	1913	6.7	1909	17	1986	10.7	1993	10
-125.57	64.9	NT-11	TULITA AREA	TULITA	VSNT11V	8	9	1933	26.1	1917	21.1	1959	3.9	1913	3.9	1921	-8.9	1918	-2.2	1993	11.3	1951	10.6	26.1	1933	25.6	1938	22.5	2006	22.2	1951	21.7	1943	2022-02-03T13:22:22Z	3.9	1913	3.9	1959	4.4	1908	4.4	1955	6	1988	11.3	1993	10.6	1951	10
-125.57	64.9	NT-11	TULITA AREA	TULITA	VSNT11V	9	9	1933	25.6	1917	24.4	1913	1.1	1908	2.2	1956	-5.0	1934	-4.4	1946	10.0	1938	8.9	25.6	1933	25	1950	24.4	1917	22.2	1944	21.7	1938	2022-02-03T13:22:22Z	1.1	1913	2	1994	2.2	1908	3.3	1959	5	1988	10	1946	9.8	2003	8.9
-125.57	64.9	NT-11	TULITA AREA	TULITA	VSNT11V	10	9	1933	25.6	1917	25.0	1994	-1.0	1913	1.7	1925	-7.2	1921	-6.1	2002	9.6	1914	7.2	25.6	1933	25	1917	23.3	1950	21.1	1954	20.6	1946	2022-02-03T13:22:22Z	-1	1994	1.7	1913	3.9	1915	3.9	1936	5	1959	9.6	2002	7.2	1912	7.2
-125.57	64.9	NT-11	TULITA AREA	TULITA	VSNT11V	11	9	1917	25.0	1911	16.7	1915	2.8	1913	4.4	2008	-5.0	1994	-4.0	1957	10.0	1954	10.0	25	1917	24.4	1950	23.3	1921	20	1937	20	1951	2022-02-03T13:22:22Z	2.8	1915	3.2	1992	3.3	1927	3.3	1933	3.9	1934	10	1954	10	1957	8.9
-125.57	64.9	NT-11	TULITA AREA	TULITA	VSNT11V	12	9	1950	25.6	1921	22.2	1927	1.1	1915	2.2	2008	-14.0	1948	-6.1	2003	7.8	1995	7.5	25.6	1950	22.2	1921	21.7	1917	21.1	1937	20	1919	2022-02-03T13:22:22Z	1.1	1927	2	1992	2.2	1915	2.2	1934	2.8	1913	7.8	2003	7.5	1995	7.2
-125.57	64.9	NT-11	TULITA AREA	TULITA	VSNT11V	13	9	1912	22.8	1908	17.8	1926	0.0	1913	3.3	1936	-6.7	1926	-5.6	1986	12.0	1949	8.9	22.8	1912	20.6	1919	20	1924	20	1938	20	1999	2022-02-03T13:22:22Z	0	1926	2.2	1927	2.2	1934	3.3	1913	3.3	1935	12	1986	8.9	1949	7.8
-125.57	64.9	NT-11	TULITA AREA	TULITA	VSNT11V	14	9	1912	23.9	1911	12.2	1934	0.6	1915	1.1	2006	-8.0	1936	-7.2	1995	7.5	1953	7.2	23.9	1912	22.2	1938	21.1	1941	20.6	1937	20.6	1955	2022-02-03T13:22:22Z	0.6	1934	1.1	1915	3.2	2004	3.9	1913	4.5	1992	7.5	1995	7.2	1945	7.2
-125.57	64.9	NT-11	TULITA AREA	TULITA	VSNT11V	15	9	1938	23.9	1912	23.9	1934	2.2	1915	2.8	2008	-25.5	1926	-8.3	1959	9.4	1956	8.9	23.9	1912	23.9	1938	19.2	2002	18.3	1919	18.3	1937	2022-02-03T13:22:22Z	2.2	1934	2.8	1915	2.9	2004	3.3	1920	3.5	2008	9.4	1959	8.9	1949	8.9
-125.57	64.9	NT-11	TULITA AREA	TULITA	VSNT11V	16	9	1938	25.6	1937	22.8	1992	-0.9	1934	0.0	2008	-13.0	1933	-7.2	1959	8.9	1951	8.9	25.6	1938	22.8	1937	21.1	1919	19.4	1912	18.9	1918	2022-02-03T13:22:22Z	-0.9	1992	0	1934	3	1985	3.2	2004	4.4	1913	8.9	1951	8.9	1959	7.8
-125.57	64.9	NT-11	TULITA AREA	TULITA	VSNT11V	17	9	1937	25.0	1919	23.3	1992	1.0	1934	2.2	1992	-10.0	1927	-8.3	1986	8.5	1954	6.1	25	1937	23.3	1919	20.6	1938	20	1947	19.4	1908	2022-02-03T13:22:22Z	1	1992	2.2	1934	3.3	1945	3.5	2004	4	1985	8.5	1986	6.1	1951	6.1
-125.57	64.9	NT-11	TULITA AREA	TULITA	VSNT11V	18	9	1946	22.8	1918	22.8	1992	-1.5	1913	0.6	2008	-12.0	1927	-9.4	1996	10.0	1986	8.5	22.8	1918	22.8	1946	21	1996	19.4	1937	18	1999	2022-02-03T13:22:22Z	-1.5	1992	0.6	1913	2.2	1921	2.2	1936	2.8	1914	10	1996	8.5	1986	8.3
-125.57	64.9	NT-11	TULITA AREA	TULITA	VSNT11V	19	9	1938	22.8	1918	20.6	1992	-1.5	1913	0.6	1914	-11.7	1913	-5.6	1918	11.1	1916	6.1	22.8	1938	20.6	1918	18	1986	17.8	1937	17	1995	2022-02-03T13:22:22Z	-1.5	1992	0.6	1911	0.6	1913	2.2	1921	3.3	1914	11.1	1918	11	1986	8
-125.57	64.9	NT-11	TULITA AREA	TULITA	VSNT11V	20	9	1933	22.2	1925	21.7	1941	-2.8	1911	-0.6	1936	-9.4	1914	-9.4	1986	13.0	1957	5.0	22.2	1933	21.7	1925	19.5	1995	17	1999	16.7	1918	2022-02-03T13:22:22Z	-2.8	1941	-1	1992	-0.6	1911	0.6	1926	1.1	1913	13	1986	5	1949	5
-125.57	64.9	NT-11	TULITA AREA	TULITA	VSNT11V	21	9	1925	24.4	1918	17.8	1992	-4.3	1941	-2.8	1926	-15.6	1910	-9.4	1986	10.0	1925	7.8	24.4	1925	22	1995	17.8	1918	17.8	1950	16	1994	2022-02-03T13:22:22Z	-4.3	1992	-2.8	1941	-0.6	1934	1.1	1913	1.1	1946	10	1986	7.8	1925	6
-125.57	64.9	NT-11	TULITA AREA	TULITA	VSNT11V	22	9	1995	26.0	1925	23.3	1927	0.0	1924	2.2	1941	-14.4	1910	-10.6	1950	11.7	1925	11.1	26	1995	23.3	1918	23.3	1925	18.3	1950	16.5	2000	2022-02-03T13:22:22Z	0	1927	0.6	1941	1.4	2003	2.2	1924	2.2	1935	11.7	1950	11.1	1925	8
-125.57	64.9	NT-11	TULITA AREA	TULITA	VSNT11V	23	9	1995	28.5	1918	22.2	1992	-3.0	1956	1.1	1947	-10.6	1910	-8.9	1995	9.5	1952	5.0	28.5	1995	22.2	1918	20.6	1938	19	1999	16.1	1955	2022-02-03T13:22:22Z	-3	1992	1.1	1946	1.1	1951	1.1	1956	1.5	1988	9.5	1995	9	1999	5
-125.57	64.9	NT-11	TULITA AREA	TULITA	VSNT11V	24	9	1995	26.5	1918	21.7	1992	-3.5	1922	0.6	1927	-15.0	1922	-5.0	1995	7.5	1949	7.2	26.5	1995	23	1997	21.7	1918	18.5	2001	15.6	1926	2022-02-03T13:22:22Z	-3.5	1992	0.6	1922	1.1	1956	1.7	1941	1.7	1946	7.5	1995	7.2	1949	6.7
-125.57	64.9	NT-11	TULITA AREA	TULITA	VSNT11V	25	9	1997	22.5	1995	19.0	1992	-2.0	1945	0.0	1945	-11.1	1927	-10.6	1944	5.6	1942	1.7	22.5	1997	20.5	2001	19	1995	15.6	1947	15	1934	2022-02-03T13:22:22Z	-2	1992	0	1945	0.6	1922	0.6	1948	0.6	1951	5.6	1944	5	2006	4.5
-125.57	64.9	NT-11	TULITA AREA	TULITA	VSNT11V	26	9	1949	18.3	1938	15.0	1992	-5.0	1956	-1.1	1945	-15.6	1919	-9.4	1949	7.2	1944	6.1	18.3	1949	15.5	2001	15	1938	14.4	1918	13.3	1923	2022-02-03T13:22:22Z	-5	1992	-1.1	1956	-1	1994	-0.6	1946	-0.6	1959	7.2	1949	7	1995	6.1
-125.57	64.9	NT-11	TULITA AREA	TULITA	VSNT11V	27	9	1949	21.1	1935	15.6	1956	-3.3	1948	0.0	1946	-13.9	1945	-11.1	1995	8.0	1949	7.8	21.1	1949	16.5	2004	15.6	1935	13.9	1915	13.9	1932	2022-02-03T13:22:22Z	-3.3	1956	-2.5	1996	-2	1992	-0.6	1959	0	1948	8	1995	7.8	1949	7.2
-125.57	64.9	NT-11	TULITA AREA	TULITA	VSNT11V	28	9	1915	17.8	1912	15.6	1992	-2.6	1944	-1.7	1992	-12.0	1956	-11.7	2006	4.9	1997	4.0	17.8	1915	15.6	1912	15.6	1932	15	1925	15	1943	2022-02-03T13:22:22Z	-2.6	1992	-1.7	1944	-1.1	1956	-1	1986	0	1948	4.9	2006	4	1997	3.5
-125.57	64.9	NT-11	TULITA AREA	TULITA	VSNT11V	29	9	1915	18.3	1912	17.8	1992	-2.0	1946	0.0	2008	-9.5	1951	-9.4	2006	4.6	1943	3.3	18.3	1915	17.8	1912	15.6	1925	15.6	1930	15	1938	2022-02-03T13:22:22Z	-2	1992	-0.5	1999	-0.5	2000	0	1946	0.5	1986	4.6	2006	3.3	1942	3.3
-125.57	64.9	NT-11	TULITA AREA	TULITA	VSNT11V	30	9	1923	18.3	1915	14.4	1946	-5.6	1916	1.1	1946	-8.9	1909	-6.7	1923	6.7	1915	6.1	18.3	1923	16.1	1930	15.6	1925	15.1	2003	14.4	1915	2022-02-03T13:22:22Z	-5.6	1946	-3.5	1992	-2.8	1993	-2	1999	-2	2000	6.7	1923	6.1	1915	5.6
-125.57	64.9	NT-11	TULITA AREA	TULITA	VSNT11V	1	10	1923	19.4	1915	14.4	1946	-3.9	1936	-3.3	1999	-11.0	1992	-11.0	1985	5.5	1942	3.9	19.4	1923	19.3	2003	15.6	1943	14.4	1915	12.8	1950	2022-02-03T13:22:22Z	-3.9	1946	-3.3	1936	-1.5	1984	-1.1	1952	-1.1	1992	5.5	1985	3.9	1912	3.9
-125.57	64.9	NT-11	TULITA AREA	TULITA	VSNT11V	2	10	2003	20.0	1943	19.4	1952	-6.1	1920	-2.8	1957	-15.6	1952	-8.3	2003	3.9	1949	3.3	20	2003	19.4	1943	17.8	1923	14.4	1948	12.2	1950	2022-02-03T13:22:22Z	-6.1	1952	-2.8	1920	-1.1	1936	-1	1984	-0.5	1996	3.9	2003	3.3	1949	2.8
-125.57	64.9	NT-11	TULITA AREA	TULITA	VSNT11V	3	10	2003	20.7	1923	17.8	1920	-4.4	1910	1.1	1952	-11.1	1909	-8.9	2008	3.0	1942	2.8	20.7	2003	17.8	1923	14.4	1943	14.4	1955	13.6	2006	2022-02-03T13:22:22Z	-4.4	1920	-3.3	1925	-3.3	1952	-3	1999	-2	1986	3	2008	2.8	1935	2.8
-125.57	64.9	NT-11	TULITA AREA	TULITA	VSNT11V	4	10	1923	22.8	1911	11.7	1992	-3.0	1946	-2.8	1925	-10.6	1918	-6.7	1938	4.4	1923	4.4	22.8	1923	20.7	2003	17.5	1988	16.1	1943	12.3	2010	2022-02-03T13:22:22Z	-3	1992	-2.8	1946	-2.2	1931	-2.2	1936	-1	1984	4.4	1923	4.4	1938	3.5
-125.57	64.9	NT-11	TULITA AREA	TULITA	VSNT11V	5	10	1923	20.0	1914	12.8	1920	-3.9	1909	-3.9	1936	-17.2	1927	-13.9	1988	4.5	1950	3.9	20	1923	18.3	1926	14.9	2003	12.8	1914	12.2	1933	2022-02-03T13:22:22Z	-3.9	1909	-3.9	1920	-3.3	1959	-2.8	1936	-2.2	1919	4.5	1988	3.9	1916	3.9
-125.57	64.9	NT-11	TULITA AREA	TULITA	VSNT11V	6	10	1923	18.3	1918	8.9	1959	-5.6	1958	-2.8	1919	-22.2	1909	-9.4	1923	4.4	1916	2.2	18.3	1923	16	1988	15	1926	15	1943	13.3	1946	2022-02-03T13:22:22Z	-5.6	1959	-2.8	1927	-2.8	1958	-1.7	1936	-1.1	1909	4.4	1923	4	1988	3.2
-125.57	64.9	NT-11	TULITA AREA	TULITA	VSNT11V	7	10	1943	16.7	1923	15.0	1936	-8.3	1920	-3.9	1959	-19.4	1919	-19.4	1988	7.5	1923	2.2	16.7	1943	15	1923	12.1	2003	12	1988	11.7	1921	2022-02-03T13:22:22Z	-8.3	1936	-5	1996	-4.4	1959	-4	1997	-3.9	1920	7.5	1988	5.9	2003	2.2
-125.57	64.9	NT-11	TULITA AREA	TULITA	VSNT11V	8	10	1923	17.2	1917	11.1	1936	-7.8	1909	-6.1	1959	-16.7	1927	-14.4	2003	4.0	1988	3.0	17.2	1923	12.1	1993	11.7	1943	11.1	1917	11	1988	2022-02-03T13:22:22Z	-7.8	1936	-6.1	1909	-4.4	1919	-4.4	1920	-2.8	1910	4	2003	3	1988	1.7
-125.57	64.9	NT-11	TULITA AREA	TULITA	VSNT11V	9	10	1944	13.9	1923	12.2	1959	-6.1	1919	-6.1	1936	-15.6	1931	-15.0	2003	4.2	1943	1.7	13.9	1944	12.2	1916	12.2	1923	10.6	1918	8.9	1957	2022-02-03T13:22:22Z	-6.1	1919	-6.1	1959	-3.9	1909	-3.9	1936	-3.3	1941	4.2	2003	1.7	1943	1.1
-125.57	64.9	NT-11	TULITA AREA	TULITA	VSNT11V	10	10	1944	17.8	1923	12.8	1941	-4.4	1920	-3.9	1909	-20.6	1908	-4.4	1923	5.6	1916	3.3	17.8	1944	12.8	1923	12.8	1948	11.1	1935	9.4	1916	2022-02-03T13:22:22Z	-4.4	1941	-3.9	1910	-3.9	1920	-3.9	1959	-3.3	1915	5.6	1923	4.4	1944	3.3
-125.57	64.9	NT-11	TULITA AREA	TULITA	VSNT11V	11	10	1944	12.2	1923	11.7	1941	-6.1	1913	-5.0	1920	-16.7	1919	-12.2	1953	6.1	1911	5.0	12.2	1944	11.7	1923	11.1	1953	10	1917	9.4	1911	2022-02-03T13:22:22Z	-6.1	1941	-5	1913	-4	1997	-3.9	1915	-3.9	1959	6.1	1953	5	1911	1.1
-125.57	64.9	NT-11	TULITA AREA	TULITA	VSNT11V	12	10	1911	17.2	1909	7.2	1941	-8.3	1924	-8.3	1919	-17.8	1913	-13.3	1926	1.1	1911	1.1	17.2	1911	11.1	1943	10.6	1953	9.4	1917	7.8	1944	2022-02-03T13:22:22Z	-8.3	1924	-8.3	1941	-6.7	1915	-5	1927	-5	1997	1.1	1911	1.1	1926	0.6
-125.57	64.9	NT-11	TULITA AREA	TULITA	VSNT11V	13	10	1911	14.4	1910	5.6	1941	-8.3	1915	-8.3	1941	-20.6	1913	-11.7	1944	1.1	1923	0.0	14.4	1911	12.2	1953	10	1944	7.8	1917	6.7	1923	2022-02-03T13:22:22Z	-8.3	1915	-8.3	1941	-6.1	1926	-6.1	1956	-5.6	1913	1.1	1944	0	1908	0
-125.57	64.9	NT-11	TULITA AREA	TULITA	VSNT11V	14	10	1944	13.3	1911	10.0	1941	-10.6	1915	-8.9	1927	-20.6	1915	-13.9	1944	2.8	1911	1.7	13.3	1944	10	1911	8.9	1910	8.3	1931	7.2	1912	2022-02-03T13:22:22Z	-10.6	1941	-8.9	1915	-7.2	1913	-7.2	1920	-7.2	1948	2.8	1944	1.7	1911	1.1
-125.57	64.9	NT-11	TULITA AREA	TULITA	VSNT11V	15	10	1944	13.9	1931	11.1	1941	-10.0	1920	-7.8	1941	-19.4	1913	-13.3	1937	0.0	1914	0.0	13.9	1944	11.1	1931	7.2	1910	7.2	1912	6.9	1993	2022-02-03T13:22:22Z	-10	1941	-8.3	1948	-7.8	1913	-7.8	1920	-7.5	1996	0	1914	0	1937	-1.1
-125.57	64.9	NT-11	TULITA AREA	TULITA	VSNT11V	16	10	1931	11.1	1911	7.8	1913	-10.6	1908	-5.0	1908	-20.6			1946	0.6	1925	-0.6	11.1	1931	7.8	1911	4.4	1922	4.4	1944	3.9	1925	2022-02-03T13:22:22Z	-10.6	1913	-10.2	1992	-9.4	1941	-7.8	1920	-7.6	2004	0.6	1946	-0.6	1914	-0.6
-125.57	64.9	NT-11	TULITA AREA	TULITA	VSNT11V	17	10	1938	7.8	1911	7.2	1913	-8.9	1910	-2.2	1913	-17.8	1910	-13.3	1922	1.1	1911	-0.6	7.8	1938	7.2	1911	6.1	1927	5.6	1934	5.6	1952	2022-02-03T13:22:22Z	-8.9	1913	-8.3	1956	-7.8	1915	-7.2	1959	-6.5	2004	1.1	1922	-0.6	1911	-1.1
-125.57	64.9	NT-11	TULITA AREA	TULITA	VSNT11V	18	10	1938	18.9	1927	5.6	1956	-11.7	1915	-10.6	1933	-20.6	1920	-17.8	1993	-1.0	1925	-1.1	18.9	1938	5.6	1927	5.6	1944	3.3	1919	2.8	1925	2022-02-03T13:22:22Z	-11.7	1956	-10.6	1915	-10.5	1992	-9	1988	-7.8	1959	-1	1993	-1.1	1922	-1.1
-125.57	64.9	NT-11	TULITA AREA	TULITA	VSNT11V	19	10	1938	13.9	1925	9.4	1956	-21.1	1915	-10.0	1915	-25.0	1913	-15.6	1944	2.8	1938	0.0	13.9	1938	9.4	1925	7.2	1910	5.6	1944	3.5	1993	2022-02-03T13:22:22Z	-21.1	1956	-12	1988	-10	1915	-10	1959	-10	1985	2.8	1944	0	1938	-1.7
-125.57	64.9	NT-11	TULITA AREA	TULITA	VSNT11V	20	10	1938	13.3	1925	8.9	1956	-17.8	1933	-13.3	1927	-26.7	1915	-18.9	1925	1.7	1911	-2.8	13.3	1938	8.9	1925	7.2	1910	5	1911	5	1944	2022-02-03T13:22:22Z	-17.8	1956	-13.3	1933	-13	1988	-10.6	1936	-10.6	1948	1.7	1925	-1.1	1945	-1.1
-125.57	64.9	NT-11	TULITA AREA	TULITA	VSNT11V	21	10	1938	14.4	1911	10.0	1956	-17.8	1933	-14.4	1956	-25.6	1915	-22.8	1938	4.4	1927	-2.2	14.4	1938	10	1911	5.6	1945	4.5	2002	4.2	2005	2022-02-03T13:22:22Z	-17.8	1956	-14.4	1933	-12.8	1922	-12.5	1988	-11.7	1918	4.4	1938	-0.6	1943	-1.3
-125.57	64.9	NT-11	TULITA AREA	TULITA	VSNT11V	22	10	1938	14.4	1911	7.2	1988	-17.5	1956	-14.4	1933	-29.4	1925	-18.3	1911	0.6	1910	-8.3	14.4	1938	7.2	1911	5.9	2005	4.4	1945	4.4	1952	2022-02-03T13:22:22Z	-17.5	1988	-14.4	1918	-14.4	1956	-12.5	1985	-9.4	1917	0.6	1911	-2.2	1952	-2.6
-125.57	64.9	NT-11	TULITA AREA	TULITA	VSNT11V	23	10	1938	9.4	1916	3.9	1988	-16.0	1918	-14.4	1933	-31.7	1918	-18.3	1938	1.1	1937	-2.2	9.4	1938	9.1	2005	6.1	1945	3.9	1916	2.2	1911	2022-02-03T13:22:22Z	-16	1988	-14.4	1918	-13.5	1985	-13.3	1933	-13.3	1956	1.1	1938	-1.7	1945	-1.8
-125.57	64.9	NT-11	TULITA AREA	TULITA	VSNT11V	24	10	1923	8.3	1916	5.0	1918	-16.7	1917	-11.7	1933	-32.8	1918	-20.0	1938	0.0	1937	-2.8	8.3	1923	5	1916	4.4	1938	3.3	1911	2.8	1944	2022-02-03T13:22:22Z	-16.7	1918	-15	1985	-14.5	1996	-14	1988	-11.7	1917	0	1938	-2.8	1937	-2.8
-125.57	64.9	NT-11	TULITA AREA	TULITA	VSNT11V	25	10	1923	8.3	1914	2.2	1996	-21.5	1918	-16.7	1935	-23.9	1933	-23.9	1938	0.0	1923	-3.9	8.3	1923	5	1954	2.2	1914	2.2	1938	1.1	1957	2022-02-03T13:22:22Z	-21.5	1996	-16.7	1918	-14.4	1935	-13.9	1922	-12.5	1985	0	1938	-3.3	1955	-3.9
-125.57	64.9	NT-11	TULITA AREA	TULITA	VSNT11V	26	10	2003	1.8	1914	1.1	1996	-19.0	1935	-17.2	1996	-28.0	1925	-24.4	1986	-1.5	1914	-2.2	1.8	2003	1.1	1914	0.6	1912	0.6	1936	0.6	1942	2022-02-03T13:22:22Z	-19	1996	-17.2	1935	-16.1	1918	-16	1985	-13.5	1984	-1.5	1986	-2.2	1914	-2.8
-125.57	64.9	NT-11	TULITA AREA	TULITA	VSNT11V	27	10	1992	3.0	1920	2.8	1996	-15.0	1985	-14.5	1996	-30.0	1925	-25.6	1942	-1.7	1936	-2.8	3	1992	2.8	1920	2.2	1912	1.7	1914	1.1	1910	2022-02-03T13:22:22Z	-15	1996	-14.5	1985	-14.4	1918	-14	1984	-13.5	1988	-1.7	1942	-2.8	1936	-3.3
-125.57	64.9	NT-11	TULITA AREA	TULITA	VSNT11V	28	10	1992	3.0	1946	1.7	1985	-17.0	1918	-15.0	1996	-27.5	1925	-24.4	1942	-1.1	1914	-3.3	3	1992	1.7	1946	1.1	1914	1.1	1942	0.6	1948	2022-02-03T13:22:22Z	-17	1985	-16.5	1996	-15	1918	-15	1988	-14	1984	-1.1	1942	-3.3	1914	-4.1
-125.57	64.9	NT-11	TULITA AREA	TULITA	VSNT11V	29	10	1948	8.3	1946	0.0	1984	-17.5	1953	-17.2	1925	-26.1	1924	-24.4	1942	-1.7	1914	-5.6	8.3	1948	0	1946	-0.6	1920	-0.6	1942	-0.6	1952	2022-02-03T13:22:22Z	-17.5	1984	-17.2	1953	-14.5	1985	-13.9	1950	-12.8	1925	-1.7	1942	-5.6	1912	-5.6
-125.57	64.9	NT-11	TULITA AREA	TULITA	VSNT11V	30	10	1931	4.4	1920	0.6	1984	-19.5	1936	-18.3	1915	-25.0	1908	-20.0	1952	-2.2	1942	-5.0	4.4	1931	3.9	1948	3.3	1952	0.6	1920	-0.6	1946	2022-02-03T13:22:22Z	-19.5	1984	-18.3	1936	-15.6	1953	-14.4	1935	-13.9	1918	-2.2	1952	-5	1942	-5
-125.57	64.9	NT-11	TULITA AREA	TULITA	VSNT11V	31	10	1920	6.7	1911	-3.3	1984	-19.5	1915	-16.7	1984	-28.5	1915	-27.2	1926	-3.9	1920	-5.6	6.7	1920	2.2	2003	0.6	1926	0	1931	-1.1	1954	2022-02-03T13:22:22Z	-19.5	1984	-16.7	1915	-15.6	1950	-14	1985	-12.8	1916	-3.9	1926	-4.4	1954	-5.6
-125.57	64.9	NT-11	TULITA AREA	TULITA	VSNT11V	1	11	1954	4.4	1935	2.2	1936	-17.8	1915	-17.2	1984	-27.0	1936	-25.6	1954	-2.8	1926	-6.1	4.4	1954	2.2	1935	1.7	2003	1.3	2002	-1.7	1949	2022-02-03T13:22:22Z	-17.8	1936	-17.2	1915	-16.5	1984	-15	1909	-15	1925	-2.8	1954	-3.7	2002	-6.1
-125.57	64.9	NT-11	TULITA AREA	TULITA	VSNT11V	2	11	1954	3.9	1920	0.6	1915	-18.9	1908	-15.6	1936	-28.9	1919	-28.9	2002	-2.9	1954	-6.1	3.9	1954	1.9	2002	0.6	1920	0	1911	-1.1	1935	2022-02-03T13:22:22Z	-18.9	1915	-17.2	1936	-16.7	1916	-16.7	1925	-15.6	1908	-2.9	2002	-6.1	1949	-6.1
-125.57	64.9	NT-11	TULITA AREA	TULITA	VSNT11V	3	11	1948	4.4	1920	-0.6	1940	-18.9	1925	-18.3	1919	-31.1	1918	-21.7	2002	-3.9	1920	-3.9	4.4	1948	1.7	1949	-0.6	1920	-1.1	1911	-1.2	2010	2022-02-03T13:22:22Z	-18.9	1940	-18.3	1925	-17.5	1999	-16.1	1941	-15.6	1916	-3.9	1920	-3.9	2002	-5
-125.57	64.9	NT-11	TULITA AREA	TULITA	VSNT11V	4	11	1949	1.7	1923	-2.2	1984	-23.0	1941	-22.8	1919	-31.1	1918	-25.0	1949	-2.8	1926	-6.7	1.7	1949	0.8	2010	-0.9	1992	-2.2	1923	-2.2	1951	2022-02-03T13:22:22Z	-23	1984	-22.8	1941	-21.1	1919	-19.4	1936	-17.8	1940	-2.8	1949	-4.4	1954	-5.6
-125.57	64.9	NT-11	TULITA AREA	TULITA	VSNT11V	5	11	1949	0.0	1924	-2.2	1919	-20.6	1917	-18.9	1919	-31.1	1909	-25.0	1949	-2.2	1937	-6.1	0	1949	-2.2	1924	-2.2	1954	-3	1995	-3.3	1923	2022-02-03T13:22:22Z	-20.6	1919	-20	1984	-19.4	1955	-18.9	1909	-18.9	1917	-2.2	1949	-4.4	1954	-6.1
-125.57	64.9	NT-11	TULITA AREA	TULITA	VSNT11V	6	11	2003	-0.4	1949	-1.7	1984	-24.0	1945	-22.2	1919	-32.8	1909	-26.1	1949	-3.3	1944	-8.9	-0.4	2003	-1.7	1949	-2.8	1951	-3.5	1997	-3.9	1954	2022-02-03T13:22:22Z	-24	1984	-22.2	1919	-22.2	1945	-21.1	1940	-20	1950	-3.3	1949	-6.7	1954	-7.8
-125.57	64.9	NT-11	TULITA AREA	TULITA	VSNT11V	7	11	2003	1.7	1951	0.0	1984	-25.0	1956	-22.8	1919	-31.1	1917	-26.7	1951	-3.9	1949	-5.6	1.7	2003	0	1951	-1.1	1949	-2.8	1954	-3.9	1923	2022-02-03T13:22:22Z	-25	1984	-22.8	1956	-21	1985	-20.6	1945	-20	2000	-3.9	1951	-5	1954	-5.6
-125.57	64.9	NT-11	TULITA AREA	TULITA	VSNT11V	8	11	2003	0.7	1923	-1.1	1984	-25.0	1940	-21.1	1908	-31.7			1949	-5.6	1923	-6.7	0.7	2003	-1.1	1923	-2.2	1949	-2.8	1951	-4.3	2010	2022-02-03T13:22:22Z	-25	1984	-22	1986	-21.1	1940	-21	2000	-20	1945	-5.6	1949	-6.1	1954	-6.7
-125.57	64.9	NT-11	TULITA AREA	TULITA	VSNT11V	9	11	2003	-0.3	1997	-1.0	1986	-27.5	1912	-21.1	1984	-33.0	1940	-29.4	1949	-5.6	1920	-7.8	-0.3	2003	-1	1997	-1.7	1922	-1.7	1948	-2.2	1923	2022-02-03T13:22:22Z	-27.5	1986	-21.1	1912	-20.6	1914	-20	1956	-20	1985	-5.6	1949	-6.8	2010	-7
-125.57	64.9	NT-11	TULITA AREA	TULITA	VSNT11V	10	11	1923	-1.1	1920	-3.3	1984	-24.5	1933	-21.1	1986	-37.0	1984	-32.5	1949	-6.7	1921	-6.7	-1.1	1923	-1.2	1993	-1.5	1997	-2.2	1948	-3.3	1920	2022-02-03T13:22:22Z	-24.5	1984	-23.5	1986	-21.1	1933	-20	1914	-20	1955	-6.7	1921	-6.7	1949	-7.8
-125.57	64.9	NT-11	TULITA AREA	TULITA	VSNT11V	11	11	1921	-0.6	1913	-4.4	1984	-24.5	1955	-24.4	1984	-37.5	1955	-33.9	1997	-5.0	1949	-6.7	-0.6	1921	-1.5	1997	-1.7	1948	-1.7	1993	-2	1992	2022-02-03T13:22:22Z	-24.5	1984	-24.4	1955	-23	1988	-22.8	1945	-22.2	1954	-5	1997	-6.7	1949	-8
-125.57	64.9	NT-11	TULITA AREA	TULITA	VSNT11V	12	11	1950	-1.1	1948	-1.7	1944	-23.9	1911	-22.8	1986	-32.0	1918	-31.7	2007	-7.0	1946	-7.2	-1.1	1950	-1.7	1920	-1.7	1948	-2	1992	-2.8	1926	2022-02-03T13:22:22Z	-23.9	1944	-22.8	1911	-22.8	1955	-22	1988	-21.1	1945	-7	2007	-7.2	1946	-7.8
-125.57	64.9	NT-11	TULITA AREA	TULITA	VSNT11V	13	11	1948	-1.7	1913	-3.9	1944	-25.6	1935	-24.4	1927	-31.7	1919	-26.1	1948	-6.1	1913	-10.6	-1.7	1948	-3.9	1913	-5.5	1994	-5.6	1952	-6	1983	2022-02-03T13:22:22Z	-25.6	1944	-24.4	1935	-24.4	1955	-23	1988	-21.7	2005	-6.1	1948	-8.5	2007	-10.6
-125.57	64.9	NT-11	TULITA AREA	TULITA	VSNT11V	14	11	1948	-1.1	1916	-4.4	1945	-26.7	1944	-24.4	1944	-37.2	1935	-34.4	1983	-7.5	1948	-9.4	-1.1	1948	-4.4	1909	-4.4	1916	-5.5	2000	-5.6	1926	2022-02-03T13:22:22Z	-26.7	1945	-24.4	1935	-24.4	1944	-24	1984	-23.5	1991	-7.5	1983	-9.4	1948	-10.5
-125.57	64.9	NT-11	TULITA AREA	TULITA	VSNT11V	15	11	2000	-1.0	1940	-1.1	1945	-29.4	1935	-27.2	1945	-35.0	1935	-31.1	2000	-7.5	1926	-9.4	-1	2000	-1.1	1940	-3.5	1997	-3.9	1916	-5	1943	2022-02-03T13:22:22Z	-29.4	1945	-27.2	1935	-24.4	1958	-24	1984	-23.3	1922	-7.5	2000	-9.4	1926	-10
-125.57	64.9	NT-11	TULITA AREA	TULITA	VSNT11V	16	11	1916	0.6	1912	-7.8	1945	-28.3	1935	-27.2	1935	-38.3	1914	-35.0	1916	-6.1	1909	-11.1	0.6	1916	-4.4	1923	-5	1926	-5	1940	-5.6	1943	2022-02-03T13:22:22Z	-28.3	1945	-27.2	1935	-27	1985	-26.5	1988	-26.1	1914	-6.1	1916	-7.8	1940	-9.4
-125.57	64.9	NT-11	TULITA AREA	TULITA	VSNT11V	17	11	1916	0.0	1912	-8.3	1988	-32.5	1945	-30.6	1913	-37.8	1911	-32.8	1923	-6.7	1916	-7.8	0	1916	-3.9	1923	-5.6	1926	-6.7	1924	-6.7	1943	2022-02-03T13:22:22Z	-32.5	1988	-30.6	1945	-28.3	1935	-25.6	1959	-25	1984	-6.7	1923	-7.8	1916	-9.4
-125.57	64.9	NT-11	TULITA AREA	TULITA	VSNT11V	18	11	1916	-0.6	1910	-8.3	1945	-32.8	1922	-28.9	1945	-40.0	1935	-34.4	1916	-6.1	1910	-11.7	-0.6	1916	-3.7	2010	-4.4	1923	-4.5	1994	-5	1924	2022-02-03T13:22:22Z	-32.8	1945	-31	1988	-28.9	1922	-26.1	1913	-26	1986	-6.1	1916	-10	1923	-11.7
-125.57	64.9	NT-11	TULITA AREA	TULITA	VSNT11V	19	11	1916	0.0	1910	-7.2	1945	-28.9	1908	-28.3	1908	-41.1			2010	-8.4	1910	-10.0	0	1916	-0.6	1926	-0.6	1943	-6	2001	-6.1	1946	2022-02-03T13:22:22Z	-28.9	1945	-28.3	1908	-28	1988	-27	1986	-26.1	1927	-8.4	2010	-10	1910	-10.6
-125.57	64.9	NT-11	TULITA AREA	TULITA	VSNT11V	20	11	1943	-1.1	1926	-1.7	1950	-32.8	1909	-25.6	1950	-40.6	1933	-37.8	1943	-5.0	1926	-9.4	-1.1	1943	-1.7	1926	-2.2	1930	-4.4	1916	-6.1	1957	2022-02-03T13:22:22Z	-32.8	1950	-28.3	1959	-28	1986	-26.7	1955	-25.6	1909	-5	1943	-9.4	1926	-10
-125.57	64.9	NT-11	TULITA AREA	TULITA	VSNT11V	21	11	1943	8.3	1930	1.7	1986	-34.0	1955	-31.1	1986	-41.0	1950	-40.6	1943	-7.8	1916	-11.7	8.3	1943	1.7	1930	-2.8	1916	-4	1985	-5.6	1940	2022-02-03T13:22:22Z	-34	1986	-31.1	1955	-26.7	1909	-25.6	1913	-25.6	1950	-7.8	1943	-11.5	2001	-11.7
-125.57	64.9	NT-11	TULITA AREA	TULITA	VSNT11V	22	11	1943	5.6	1930	-5.6	1986	-36.0	1955	-34.4	1986	-40.0	1909	-40.0	1943	-11.7	1930	-16.7	5.6	1943	-4	1985	-5	1947	-5.6	1930	-7.8	1941	2022-02-03T13:22:22Z	-36	1986	-34.4	1955	-32.2	1909	-30.5	2006	-28.9	1934	-11.7	1943	-12	1984	-12.8
-125.57	64.9	NT-11	TULITA AREA	TULITA	VSNT11V	23	11	1943	-0.6	1938	-3.9	1955	-31.7	1909	-31.7	1986	-49.0	1909	-41.7	1947	-9.4	1936	-15.0	-0.6	1943	-3.9	1938	-5.6	1930	-6.1	1936	-6.1	1947	2022-02-03T13:22:22Z	-31.7	1909	-31.7	1955	-31.5	1986	-29.4	1948	-28.9	1935	-9.4	1947	-12	1984	-14.1
-125.57	64.9	NT-11	TULITA AREA	TULITA	VSNT11V	24	11	1954	-1.7	1943	-1.7	1935	-34.4	1909	-30.6	1942	-38.3	1919	-38.3	1952	-13.9	1949	-14.4	-1.7	1943	-1.7	1954	-3.3	1936	-4.4	1952	-6.2	2005	2022-02-03T13:22:22Z	-34.4	1935	-34	1995	-31.5	1985	-30.6	1909	-29.4	1948	-13.9	1952	-14.4	1936	-14.4
-125.57	64.9	NT-11	TULITA AREA	TULITA	VSNT11V	25	11	1952	0.0	1943	-1.7	1985	-33.0	1942	-32.8	1942	-40.6	1909	-40.6	1936	-7.8	1912	-15.6	0	1952	-1.7	1943	-2.8	1954	-3.3	1936	-8.2	2007	2022-02-03T13:22:22Z	-33	1985	-32.8	1909	-32.8	1942	-32.2	1958	-31.7	1925	-7.8	1936	-8.9	1943	-12.8
-125.57	64.9	NT-11	TULITA AREA	TULITA	VSNT11V	26	11	1936	6.1	1912	-12.8	1909	-34.4	1908	-16.7	1909	-43.9	1908	-18.9	1936	-6.7	1921	-18.9	6.1	1936	5.6	1943	-2	1992	-2.8	1938	-5.2	2002	2022-02-03T13:22:22Z	-34.4	1909	-32.2	1957	-31.7	1942	-31.1	1925	-30	1934	-6.7	1936	-11.7	1943	-12.2
-125.57	64.9	NT-11	TULITA AREA	TULITA	VSNT11V	27	11	2002	4.7	1938	1.7	1909	-37.2	1908	-15.0	1948	-43.9	1909	-43.9	2002	-10.1	1938	-11.1	4.7	2002	1.7	1938	1.1	1943	-0.6	1936	-7.8	1952	2022-02-03T13:22:22Z	-37.2	1909	-34.4	1957	-33.9	1948	-33	1988	-31.7	1925	-10.1	2002	-11.1	1938	-12.2
-125.57	64.9	NT-11	TULITA AREA	TULITA	VSNT11V	28	11	2002	4.9	1938	-4.4	1909	-32.2	1908	-17.8	1957	-41.1	1948	-41.1	1938	-5.0	1924	-16.1	4.9	2002	-4.4	1938	-5.6	1954	-8.3	1943	-9.4	1950	2022-02-03T13:22:22Z	-32.2	1909	-31.1	1917	-31.1	1948	-30.2	2003	-30	1933	-5	1938	-7.1	2002	-11.1
-125.57	64.9	NT-11	TULITA AREA	TULITA	VSNT11V	29	11	1956	-1.1	1938	-3.3	1908	-37.2			1908	-42.8			2002	-8.4	1938	-10.0	-1.1	1956	-3.3	1938	-4.3	2002	-8.9	1954	-10	1959	2022-02-03T13:22:22Z	-37.2	1908	-36.7	1948	-31.7	1918	-31.1	1927	-30.6	1926	-8.4	2002	-10	1938	-14
-125.57	64.9	NT-11	TULITA AREA	TULITA	VSNT11V	30	11	1956	0.0	1938	-4.4	1927	-37.8	1921	-33.3	1927	-43.3	1909	-42.8	2002	-7.1	1938	-8.3	0	1956	-2.7	2002	-4.4	1938	-10	1936	-12	2010	2022-02-03T13:22:22Z	-37.8	1927	-33.3	1921	-33	2006	-32.2	1908	-32.2	1926	-7.1	2002	-8.3	1938	-15
-125.57	64.9	NT-11	TULITA AREA	TULITA	VSNT11V	1	12	2002	-0.8	1997	-3.5	1908	-37.2			1908	-43.9			2002	-7.8	1938	-12.2	-0.8	2002	-3.5	1997	-7.5	1992	-10	1938	-10	1956	2022-02-03T13:22:22Z	-37.2	1908	-36.7	1921	-36.1	1912	-31.7	1932	-31.1	1927	-7.8	2002	-12.2	1938	-14.4
-125.57	64.9	NT-11	TULITA AREA	TULITA	VSNT11V	2	12	2002	-3.5	1997	-5.0	1912	-36.1	1908	-35.6	1908	-45.0			2002	-9.5	1938	-13.3	-3.5	2002	-5	1997	-6.7	1919	-9.5	2003	-11.1	1938	2022-02-03T13:22:22Z	-36.1	1912	-35.6	1908	-34.4	1932	-31.1	1940	-30	1942	-9.5	2002	-13.3	1938	-13.9
-125.57	64.9	NT-11	TULITA AREA	TULITA	VSNT11V	3	12	1919	-2.2	1913	-11.1	1912	-35.0	1908	-30.0	1918	-43.9	1912	-42.8	1919	-11.1	1911	-18.3	-2.2	1919	-6.4	2002	-10	1992	-10.5	1997	-11.1	1913	2022-02-03T13:22:22Z	-35	1912	-32.8	1918	-30	1908	-29.4	1927	-28.3	1923	-11.1	1919	-13.4	2002	-15.6
-125.57	64.9	NT-11	TULITA AREA	TULITA	VSNT11V	4	12	1997	-1.0	1992	-7.0	1918	-40.6	1912	-32.8	1918	-46.1	1912	-42.2	2002	-10.0	1992	-14.0	-1	1997	-6.4	2002	-7	1992	-9.4	1956	-10	1934	2022-02-03T13:22:22Z	-40.6	1918	-38	1995	-35.4	1991	-33.9	1955	-32.8	1912	-10	2002	-14	1992	-16.7
-125.57	64.9	NT-11	TULITA AREA	TULITA	VSNT11V	5	12	1922	-3.3	1910	-7.8	1995	-39.5	1918	-36.7	1995	-44.5	1948	-44.4	2002	-11.7	1934	-12.2	-3.3	1922	-4.4	1934	-7.8	1910	-7.8	1956	-8.4	2002	2022-02-03T13:22:22Z	-39.5	1995	-36.7	1918	-36.1	1917	-36.1	1948	-29.9	2005	-11.7	2002	-12.2	1934	-16.7
-125.57	64.9	NT-11	TULITA AREA	TULITA	VSNT11V	6	12	1919	1.7	1910	-10.0	1948	-36.1	1936	-33.3	1995	-42.8	1948	-40.6	1956	-13.9	1934	-14.4	1.7	1919	-1.1	1934	-4.4	1922	-7.2	1930	-10	1910	2022-02-03T13:22:22Z	-36.1	1948	-33.6	2004	-33.3	1936	-33.3	1955	-31.5	1983	-13.9	1956	-14.4	1922	-14.4
-125.57	64.9	NT-11	TULITA AREA	TULITA	VSNT11V	7	12	1952	1.1	1934	0.0	1936	-36.7	1916	-36.1	1955	-45.0	1916	-42.2	1934	-11.1	1930	-11.1	1.1	1952	0	1934	-8.3	1910	-8.9	1930	-11.1	1947	2022-02-03T13:22:22Z	-36.7	1936	-36.1	1916	-33.9	1935	-33.3	1925	-32.8	1948	-11.1	1930	-11.1	1934	-16.5
-125.57	64.9	NT-11	TULITA AREA	TULITA	VSNT11V	8	12	1934	1.1	1922	-7.8	1917	-37.8	1916	-37.2	1948	-45.0	1933	-43.3	1934	-6.7	1930	-14.4	1.1	1934	-7.8	1922	-8.7	2002	-8.9	1927	-8.9	2005	2022-02-03T13:22:22Z	-37.8	1917	-37.2	1916	-36.7	1948	-35	2000	-34.5	1983	-6.7	1934	-13.9	1947	-14.4
-125.57	64.9	NT-11	TULITA AREA	TULITA	VSNT11V	9	12	1934	-2.2	1931	-5.6	1917	-40.6	1916	-40.6	1948	-47.8	1917	-44.4	1934	-8.9	1931	-14.4	-2.2	1934	-5.2	2005	-5.3	2002	-5.6	1931	-7	1997	2022-02-03T13:22:22Z	-40.6	1916	-40.6	1917	-39.4	1948	-35	1923	-34.4	1935	-8.9	1934	-11.6	2005	-12
-125.57	64.9	NT-11	TULITA AREA	TULITA	VSNT11V	10	12	1934	0.0	1930	-11.1	1917	-44.4	1916	-32.2	1917	-47.2	1916	-45.0	1934	-8.9	1930	-15.6	0	1934	-4	2005	-4.2	2002	-7	1986	-10.5	1997	2022-02-03T13:22:22Z	-44.4	1917	-40.6	1948	-35	1946	-33	2000	-32.2	1916	-8.9	1934	-9	2005	-9.9
-125.57	64.9	NT-11	TULITA AREA	TULITA	VSNT11V	11	12	1934	0.0	1919	-7.2	1948	-41.7	1946	-35.6	1948	-47.2	1917	-46.7	1934	-4.4	1919	-16.7	0	1934	-6.2	2005	-6.7	1944	-7.2	1919	-7.8	1926	2022-02-03T13:22:22Z	-41.7	1948	-36	2000	-35.6	1937	-35.6	1946	-34.4	1924	-4.4	1934	-10.5	2005	-13.1
-125.57	64.9	NT-11	TULITA AREA	TULITA	VSNT11V	12	12	1934	-4.4	1922	-6.7	1924	-35.0	1909	-32.8	1956	-45.6	1948	-44.4	1934	-10.0	1926	-18.3	-4.4	1934	-6.7	1922	-7.1	2002	-8	1986	-8.3	1914	2022-02-03T13:22:22Z	-35	1924	-33.3	1937	-33.3	1946	-32.8	1909	-32.8	1948	-10	1934	-12.8	2005	-14.4
-125.57	64.9	NT-11	TULITA AREA	TULITA	VSNT11V	13	12	1914	-5.0	1912	-13.3	1983	-37.0	1910	-35.6	1946	-49.4	1935	-45.6	2002	-11.7	1934	-12.2	-5	1914	-5.6	1930	-6.9	2002	-7.5	1986	-7.8	1934	2022-02-03T13:22:22Z	-37	1983	-35.6	1910	-33.9	1918	-32.8	1923	-32.2	1935	-11.7	2002	-12.2	1934	-13.2
-125.57	64.9	NT-11	TULITA AREA	TULITA	VSNT11V	14	12	1955	-2.8	1930	-7.8	1983	-35.0	1946	-35.0	1946	-48.3	1910	-43.3	1930	-12.2	1921	-22.2	-2.8	1955	-7.8	1930	-9.4	1934	-10	1986	-10.3	2002	2022-02-03T13:22:22Z	-35	1946	-35	1983	-30.6	1908	-30.6	1910	-30.5	1999	-12.2	1930	-14.1	2006	-15.9
-125.57	64.9	NT-11	TULITA AREA	TULITA	VSNT11V	15	12	1955	-3.3	1932	-6.7	1946	-35.6	1908	-35.0	1956	-45.6	1946	-44.4	1955	-12.2	1913	-15.6	-3.3	1955	-3.5	2008	-6.7	1932	-7.2	1921	-8.9	1913	2022-02-03T13:22:22Z	-35.6	1946	-35	1908	-34	2000	-33.5	1995	-33.3	1926	-12.2	1955	-15.5	1988	-15.6
-125.57	64.9	NT-11	TULITA AREA	TULITA	VSNT11V	16	12	1944	-2.8	1921	-8.3	1926	-36.7	1919	-32.2	1956	-45.6	1946	-45.6	2005	-13.7	2002	-15.5	-2.8	1944	-5	1988	-6.5	2008	-8.3	1921	-9.4	1909	2022-02-03T13:22:22Z	-36.7	1926	-36.5	2000	-34.4	1946	-33.5	1995	-32.5	1999	-13.7	2005	-15.5	2002	-16
-125.57	64.9	NT-11	TULITA AREA	TULITA	VSNT11V	17	12	1988	3.0	1944	1.1	1917	-37.2	1915	-30.0	1956	-48.3	1917	-44.4	1988	-8.0	1944	-12.8	3	1988	1.1	1944	-3.9	1914	-8.5	2005	-10.6	1909	2022-02-03T13:22:22Z	-37.2	1917	-35.6	1934	-34.4	1942	-32	2000	-30.5	1999	-8	1988	-12.8	1944	-15
-125.57	64.9	NT-11	TULITA AREA	TULITA	VSNT11V	18	12	2005	-0.7	1988	-1.0	1942	-38.9	1917	-38.9	1933	-47.8	1917	-43.9	1988	-8.0	1909	-16.1	-0.7	2005	-1	1988	-3.9	1909	-6.7	1914	-6.7	1944	2022-02-03T13:22:22Z	-38.9	1917	-38.9	1942	-38.3	1933	-35.6	1934	-34.4	1951	-8	1988	-15.2	2002	-15.5
-125.57	64.9	NT-11	TULITA AREA	TULITA	VSNT11V	19	12	1921	-2.2	1909	-10.0	1917	-37.8	1916	-26.1	1933	-50.0	1917	-45.6	2002	-14.2	1954	-17.2	-2.2	1921	-5.6	1924	-7.5	2005	-9.4	1937	-10	1909	2022-02-03T13:22:22Z	-37.8	1917	-35	1942	-31.1	1951	-30.6	1933	-30.5	2001	-14.2	2002	-16.5	2005	-17.2
-125.57	64.9	NT-11	TULITA AREA	TULITA	VSNT11V	20	12	1921	0.6	1909	-8.9	1957	-40.0	1933	-32.8	1917	-45.6	1915	-33.3	1921	-11.1	1909	-15.0	0.6	1921	-2.8	1944	-5.6	1924	-7.8	1938	-8.9	1909	2022-02-03T13:22:22Z	-40	1957	-32.8	1933	-32.2	1917	-32.2	1922	-31.7	1945	-11.1	1921	-15	1909	-15
-125.57	64.9	NT-11	TULITA AREA	TULITA	VSNT11V	21	12	1924	1.1	1909	-12.2	1957	-43.9	1936	-40.0	1933	-48.9	1917	-46.7	1985	-12.0	1944	-13.3	1.1	1924	-2.2	1944	-2.8	1946	-3.9	1935	-5	1937	2022-02-03T13:22:22Z	-43.9	1957	-40	1936	-35	1933	-31.7	1917	-30.6	1916	-12	1985	-13.3	1944	-13.8
-125.57	64.9	NT-11	TULITA AREA	TULITA	VSNT11V	22	12	2003	1.8	1924	0.0	1957	-46.7	1917	-41.7	1917	-50.0	1916	-37.2	1985	-13.0	1959	-13.3	1.8	2003	0	1924	-0.6	1944	-4.4	1937	-7	1999	2022-02-03T13:22:22Z	-46.7	1957	-41.7	1917	-40.6	1936	-33.9	1913	-33.9	1942	-13	1985	-13.3	1959	-16.1
-125.57	64.9	NT-11	TULITA AREA	TULITA	VSNT11V	23	12	1944	-2.8	1921	-7.2	1934	-35.6	1926	-33.3	1957	-48.3	1936	-47.2	1999	-12.0	1953	-15.6	-2.8	1944	-3	1999	-3	2001	-5.6	1952	-7.2	1921	2022-02-03T13:22:22Z	-35.6	1934	-34.4	1949	-34.4	1957	-33.9	1942	-33.3	1917	-12	1999	-15.6	1953	-15.9
-125.57	64.9	NT-11	TULITA AREA	TULITA	VSNT11V	24	12	1918	1.1	1909	-17.8	1957	-40.6	1942	-38.9	1957	-46.1	1942	-43.9	2001	-12.0	1999	-16.5	1.1	1918	0	2001	-4.4	1924	-6	1996	-7.8	1937	2022-02-03T13:22:22Z	-40.6	1957	-38.9	1942	-36.1	1917	-34.4	1927	-34.4	1934	-12	2001	-14.1	2003	-16.5
-125.57	64.9	NT-11	TULITA AREA	TULITA	VSNT11V	25	12	1918	0.6	1909	-14.4	1942	-37.2	1917	-36.1	1957	-46.1	1942	-45.6	2003	-13.7	2001	-14.5	0.6	1918	-3.9	1924	-6.7	1921	-7	1996	-9.4	2001	2022-02-03T13:22:22Z	-37.2	1942	-36.1	1917	-35	1957	-34.4	1927	-34.4	1932	-13.7	2003	-14.5	2001	-15
-125.57	64.9	NT-11	TULITA AREA	TULITA	VSNT11V	26	12	2001	-9.0	1918	-11.7	1920	-39.4	1917	-38.3	1927	-47.2	1917	-45.0	2001	-15.5	1918	-16.7	-9	2001	-11.5	2005	-11.7	1918	-12.5	1995	-12.5	1999	2022-02-03T13:22:22Z	-39.4	1920	-38.3	1917	-36.1	1923	-34.4	1916	-34.4	1957	-15.5	2001	-16.7	1918	-17
-125.57	64.9	NT-11	TULITA AREA	TULITA	VSNT11V	27	12	1983	-3.5	1909	-9.4	1933	-42.8	1923	-39.4	1933	-48.9	1927	-46.7	2001	-14.0	1999	-16.5	-3.5	1983	-8.5	2001	-9.4	1909	-11.7	1918	-12	1999	2022-02-03T13:22:22Z	-42.8	1933	-39.4	1923	-37.8	1957	-37.2	1917	-37.2	1938	-14	2001	-16.5	1999	-16.7
-125.57	64.9	NT-11	TULITA AREA	TULITA	VSNT11V	28	12	1951	-0.6	1909	-7.2	1933	-42.8	1917	-42.8	1937	-48.9	1933	-46.7	2001	-14.0	1995	-14.5	-0.6	1951	-7.2	1909	-8.5	2001	-11.7	1915	-12	2005	2022-02-03T13:22:22Z	-42.8	1917	-42.8	1933	-38.9	1938	-37.2	1923	-34.4	1920	-14	2001	-14.5	1995	-15
-125.57	64.9	NT-11	TULITA AREA	TULITA	VSNT11V	29	12	1909	0.0	1908	-31.7	1933	-50.6	1910	-39.4	1933	-51.7	1908	-46.1	1915	-13.3	1909	-18.3	0	1909	-3.9	1953	-8.3	1915	-8.9	1951	-9.4	1925	2022-02-03T13:22:22Z	-50.6	1933	-39.4	1910	-38.9	1938	-37.8	1941	-36.7	1917	-13.3	1915	-14.5	1995	-16.7
-125.57	64.9	NT-11	TULITA AREA	TULITA	VSNT11V	30	12	1915	-1.7	1909	-16.7	1933	-50.0	1910	-42.8	1933	-53.3	1917	-45.6	1995	-14.0	1915	-18.9	-1.7	1915	-10.5	1994	-11.5	1995	-12.5	1991	-13.9	1959	2022-02-03T13:22:22Z	-50	1933	-42.8	1910	-36.1	1917	-34.4	1920	-34.4	1937	-14	1995	-18.9	1915	-19.4
-125.57	64.9	NT-11	TULITA AREA	TULITA	VSNT11V	31	12	1987	-0.5	1936	-3.9	1933	-50.6	1910	-42.8	1933	-52.8	1910	-46.1	1931	-18.9	1925	-20.0	-0.5	1987	-3.9	1909	-3.9	1936	-13.5	1994	-14.4	1908	2022-02-03T13:22:22Z	-50.6	1933	-42.8	1910	-40	1934	-38.9	1953	-36.7	1954	-18.9	1931	-19	1995	-19
-123.39	61.03	NT-12	NAHANNI BUTTE AREA	NAHANNI BUTTE	VSNT12V	1	1	2013	4.7	2007	-6.1	1987	-34.7	1969	-34.4	1984	-41.0	1968	-40.6	1993	-11.8	1974	-16.1	4.7	2013	-6.1	2007	-6.7	1974	-6.8	1993	-8	1988	2022-02-03T13:22:22Z	-34.7	1987	-34.4	1969	-33.9	1965	-32.8	1968	-32	1981	-11.8	1993	-12.1	2007	-16.1
-123.39	61.03	NT-12	NAHANNI BUTTE AREA	NAHANNI BUTTE	VSNT12V	2	1	2019	9.0	2013	5.6	1963	-33.9	1959	-31.7	1968	-42.8	1965	-37.8	2019	-6.9	2017	-13.1	9	2019	5.6	2013	0.9	2012	-3.9	1974	-4.8	2017	2022-02-03T13:22:22Z	-33.9	1963	-32	1987	-31.7	1959	-31.1	1968	-27.8	1960	-6.9	2019	-13.1	2017	-15
-123.39	61.03	NT-12	NAHANNI BUTTE AREA	NAHANNI BUTTE	VSNT12V	3	1	2013	3.8	2012	0.5	1963	-33.9	1961	-30.6	1965	-41.7	1964	-40.6	2017	-10.5	1974	-15.6	3.8	2013	3.4	2019	0.5	2012	-3.4	2017	-8.9	1974	2022-02-03T13:22:22Z	-33.9	1963	-32.6	2022	-30.6	1959	-30.6	1961	-30.6	1975	-10.5	2017	-11.1	2019	-15.6
-123.39	61.03	NT-12	NAHANNI BUTTE AREA	NAHANNI BUTTE	VSNT12V	4	1	2007	-2.0	2005	-2.7	1975	-34.4	1968	-33.3	1965	-43.9	1963	-37.8	2017	-7.9	2012	-17.5	-2	2007	-2.7	2005	-4.5	2017	-5.7	2019	-10	1979	2022-02-03T13:22:22Z	-34.4	1975	-33.3	1968	-32.2	1961	-31.7	1972	-31	2014	-7.9	2017	-11.9	2019	-17.5
-123.39	61.03	NT-12	NAHANNI BUTTE AREA	NAHANNI BUTTE	VSNT12V	5	1	2003	8.6	1988	-9.6	1982	-37.2	1975	-34.4	1982	-43.7	1965	-41.7	2005	-5.6	1988	-14.7	8.6	2003	5.1	2005	-2.6	2007	-4.5	2017	-9.6	1988	2022-02-03T13:22:22Z	-37.2	1982	-35.5	2022	-34.4	1975	-33.3	1972	-31.4	1984	-5.6	2005	-14.7	1988	-15.7
-123.39	61.03	NT-12	NAHANNI BUTTE AREA	NAHANNI BUTTE	VSNT12V	6	1	2003	13.0	2002	8.1	1972	-37.2	1959	-35.0	1983	-41.7	1965	-41.1	2003	-7.3	1979	-14.3	13	2003	8.1	2002	-5	1973	-5.6	2005	-7.8	1974	2022-02-03T13:22:22Z	-37.2	1972	-36.1	1975	-35	1959	-31.1	1986	-30.6	1960	-7.3	2003	-14.3	1979	-14.3
-123.39	61.03	NT-12	NAHANNI BUTTE AREA	NAHANNI BUTTE	VSNT12V	7	1	2003	10.7	2002	8.7	1975	-30.6	1960	-29.4	1983	-42.3	1963	-42.2	2021	-5.4	2002	-5.7	10.7	2003	8.7	2002	4.6	2021	1.4	2012	-4.7	2010	2022-02-03T13:22:22Z	-30.6	1975	-29.4	1960	-28.9	1969	-28.2	1991	-27.4	2020	-5.4	2021	-5.7	2002	-8.4
-123.39	61.03	NT-12	NAHANNI BUTTE AREA	NAHANNI BUTTE	VSNT12V	8	1	2012	9.3	2002	7.7	1959	-33.9			1960	-41.7	1959	-37.2	2002	4.4	1985	-18.6	9.3	2012	7.7	2002	4.1	2021	-8	2003	-10.3	1993	2022-02-03T13:22:22Z	-33.9	1959	-32.2	1972	-31.1	1975	-29.4	1965	-27.8	1969	4.4	2002	-15.9	2011	-16.7
-123.39	61.03	NT-12	NAHANNI BUTTE AREA	NAHANNI BUTTE	VSNT12V	9	1	2002	8.0	1973	-5.0	1975	-32.8	1963	-31.7	1961	-42.2	1960	-40.6	2002	3.7	1993	-12.2	8	2002	6.9	2012	5	2021	-5	1973	-5.8	1993	2022-02-03T13:22:22Z	-32.8	1975	-31.7	1963	-30.6	1959	-30.6	1968	-30	1972	3.7	2002	-12.2	1993	-14.7
-123.39	61.03	NT-12	NAHANNI BUTTE AREA	NAHANNI BUTTE	VSNT12V	10	1	2002	8.7	1973	-7.2	1975	-35.6	1963	-35.0	1960	-42.8	1959	-37.2	2002	4.0	1993	-17.1	8.7	2002	-4.4	2021	-7.2	1973	-9.8	2017	-10.8	1993	2022-02-03T13:22:22Z	-35.6	1975	-35	1963	-32.8	1972	-30.3	1984	-30	1969	4	2002	-15.9	2021	-17.1
-123.39	61.03	NT-12	NAHANNI BUTTE AREA	NAHANNI BUTTE	VSNT12V	11	1	2002	5.8	1993	-13.3	1975	-41.1	1965	-35.0	1975	-47.2	1960	-43.3	2002	-7.9	1981	-18.2	5.8	2002	3.4	2012	-9.3	2017	-10.6	2011	-11.2	2007	2022-02-03T13:22:22Z	-41.1	1975	-35	1965	-34.4	1969	-33.7	1984	-30.1	1980	-7.9	2002	-17.2	2012	-18.2
-123.39	61.03	NT-12	NAHANNI BUTTE AREA	NAHANNI BUTTE	VSNT12V	12	1	2012	4.3	2002	-2.3	1975	-42.8	1965	-32.2	1975	-48.3	1960	-43.3	2002	-5.8	1993	-16.2	4.3	2012	-2.3	2002	-6	1993	-7	1981	-10	1978	2022-02-03T13:22:22Z	-42.8	1975	-33.6	1983	-32.2	1965	-31.6	1990	-31.1	1969	-5.8	2002	-7.1	2012	-16.2
-123.39	61.03	NT-12	NAHANNI BUTTE AREA	NAHANNI BUTTE	VSNT12V	13	1	1993	-5.4	1981	-6.9	1973	-35.6	1963	-31.7	1980	-43.5	1960	-43.3	2002	-15.8	1993	-18.6	-5.4	1993	-5.6	2002	-6.4	2012	-6.9	1981	-9	1978	2022-02-03T13:22:22Z	-35.6	1973	-33.9	1975	-33.5	1983	-32.8	1976	-32.2	1974	-15.8	2002	-18.1	2012	-18.4
-123.39	61.03	NT-12	NAHANNI BUTTE AREA	NAHANNI BUTTE	VSNT12V	14	1	2002	-4.1	1981	-5.8	1974	-34.4	1971	-32.2	2011	-41.7	1980	-41.5	1993	-13.7	1981	-17.0	-4.1	2002	-5.8	1981	-8.2	1993	-8.5	1984	-11.7	2018	2022-02-03T13:22:22Z	-34.4	1974	-33.3	1976	-32.2	1971	-32.2	1975	-32	1980	-13.7	1993	-14	2015	-17
-123.39	61.03	NT-12	NAHANNI BUTTE AREA	NAHANNI BUTTE	VSNT12V	15	1	2009	11.9	1981	-2.3	1971	-36.7	1967	-33.3	2011	-44.3	1971	-42.8	2015	-15.1	1981	-16.2	11.9	2009	7.1	2017	6	2014	-2.3	1981	-7.2	2002	2022-02-03T13:22:22Z	-36.7	1971	-35.5	1983	-34.9	2011	-33.9	1989	-33.3	1967	-15.1	2015	-16.2	1981	-16.6
-123.39	61.03	NT-12	NAHANNI BUTTE AREA	NAHANNI BUTTE	VSNT12V	16	1	2009	10.3	1981	3.9	1967	-35.6	1966	-30.0	1961	-43.3	1959	-40.6	2009	1.4	1981	-7.7	10.3	2009	10.1	2014	6	2017	3.9	1981	-10.7	2013	2022-02-03T13:22:22Z	-35.6	1967	-34.4	1971	-33	1979	-32.8	1974	-31.8	1988	1.4	2009	-1.8	2014	-7.7
-123.39	61.03	NT-12	NAHANNI BUTTE AREA	NAHANNI BUTTE	VSNT12V	17	1	2009	14.4	2002	-5.7	1975	-35.6	1974	-32.8	1964	-43.9	1961	-41.7	2009	-0.1	1981	-16.5	14.4	2009	10.8	2014	-5.7	2002	-7.5	1981	-7.9	2018	2022-02-03T13:22:22Z	-35.6	1975	-34.4	1976	-32.8	1974	-32.2	1973	-30.9	1990	-0.1	2009	-15.3	2014	-16.5
-123.39	61.03	NT-12	NAHANNI BUTTE AREA	NAHANNI BUTTE	VSNT12V	18	1	2009	13.5	1960	-7.8	1974	-37.8	1972	-29.4	1985	-43.8	1964	-41.7	2009	-5.4	1958	-16.1	13.5	2009	-7.8	1960	-10	1987	-10	2018	-11.2	2002	2022-02-03T13:22:22Z	-37.8	1974	-36.1	1975	-32.6	1982	-32.1	1980	-31.2	1988	-5.4	2009	-16.1	1958	-16.9
-123.39	61.03	NT-12	NAHANNI BUTTE AREA	NAHANNI BUTTE	VSNT12V	19	1	2009	15.3	1981	-6.3	1974	-37.2	1970	-33.9	1964	-45.0	1961	-37.2	2009	-7.8	1981	-14.9	15.3	2009	7.7	2021	-6.3	1981	-8.7	1987	-9.4	1960	2022-02-03T13:22:22Z	-37.2	1974	-36.7	1975	-34.5	1982	-33.9	1970	-32.2	1963	-7.8	2009	-14.9	1981	-15.6
-123.39	61.03	NT-12	NAHANNI BUTTE AREA	NAHANNI BUTTE	VSNT12V	20	1	2009	11.9	1981	-5.0	1970	-34.4	1965	-30.0	1964	-45.0	1963	-37.8	2009	-9.0	1981	-15.6	11.9	2009	-5	1981	-8.9	2018	-12.8	2014	-15.6	1960	2022-02-03T13:22:22Z	-34.4	1970	-33.9	1976	-32.2	1974	-30.7	1979	-30.7	1982	-9	2009	-12.2	2018	-15.6
-123.39	61.03	NT-12	NAHANNI BUTTE AREA	NAHANNI BUTTE	VSNT12V	21	1	1981	-7.2	1960	-17.8	1970	-33.3	1969	-28.9	1967	-42.2	1966	-41.1	1981	-15.8	1958	-23.3	-7.2	1981	-8.2	2015	-9	2009	-9.4	2018	-13.4	2010	2022-02-03T13:22:22Z	-33.3	1970	-32.8	1980	-31.7	1974	-30.5	1979	-30	1972	-15.8	1981	-16.5	2015	-16.6
-123.39	61.03	NT-12	NAHANNI BUTTE AREA	NAHANNI BUTTE	VSNT12V	22	1	2014	8.7	2007	-10.0	1978	-35.8	1970	-32.2	2002	-43.7	1967	-41.7	2010	-14.1	2006	-18.7	8.7	2014	-6.6	2020	-10	2007	-10.5	2015	-11.9	2010	2022-02-03T13:22:22Z	-35.8	1978	-32.8	1993	-32.2	1970	-31.7	1990	-31.1	1974	-14.1	2010	-16.3	2021	-16.4
-123.39	61.03	NT-12	NAHANNI BUTTE AREA	NAHANNI BUTTE	VSNT12V	23	1	2014	14.7	1981	-12.4	1969	-40.0	1968	-30.6	1966	-45.0	1964	-41.7	2014	2.1	2010	-15.8	14.7	2014	-11.7	2015	-12.4	1981	-12.9	2005	-14	2010	2022-02-03T13:22:22Z	-40	1969	-33.6	2002	-32.8	1974	-32.6	1978	-31.3	1989	2.1	2014	-15.8	2010	-17.9
-123.39	61.03	NT-12	NAHANNI BUTTE AREA	NAHANNI BUTTE	VSNT12V	24	1	2014	13.8	1981	-6.9	1982	-36.1	1974	-36.1	1964	-46.1	1962	-35.6	2014	-5.7	1981	-15.1	13.8	2014	-6.9	1981	-8.5	2022	-11.3	2020	-13.8	2007	2022-02-03T13:22:22Z	-36.1	1969	-36.1	1974	-36.1	1982	-33.6	2002	-32.8	1968	-5.7	2014	-15.1	1981	-18.9
-123.39	61.03	NT-12	NAHANNI BUTTE AREA	NAHANNI BUTTE	VSNT12V	25	1	2014	14.1	2007	1.3	1982	-40.5	1974	-34.4	1968	-46.7	1964	-46.1	2014	-6.7	1981	-17.0	14.1	2014	7.2	2017	1.3	2007	-4.4	2009	-6.2	1981	2022-02-03T13:22:22Z	-40.5	1982	-34.9	1993	-34.4	1974	-33.9	1971	-31.7	1968	-6.7	2014	-10.7	2017	-17
-123.39	61.03	NT-12	NAHANNI BUTTE AREA	NAHANNI BUTTE	VSNT12V	26	1	2017	7.2	2007	-1.6	1960	-35.6	1959	-21.7	1966	-45.6	1962	-38.3	2017	4.0	1978	-16.8	7.2	2017	7.1	2019	5.6	2022	-1.6	2007	-5.5	2014	2022-02-03T13:22:22Z	-35.6	1960	-34.4	1971	-32.8	1970	-32.5	1982	-31.7	1967	4	2017	-6.3	2022	-16
-123.39	61.03	NT-12	NAHANNI BUTTE AREA	NAHANNI BUTTE	VSNT12V	27	1	2017	7.9	2007	6.7	1976	-40.0	1975	-36.1	1976	-44.4	1966	-43.3	2017	-5.6	2007	-6.2	7.9	2017	6.7	2007	-3.1	2019	-6.3	2022	-12	1981	2022-02-03T13:22:22Z	-40	1976	-36.1	1971	-36.1	1975	-36.1	1977	-34.4	1973	-5.6	2017	-6.2	2007	-9.7
-123.39	61.03	NT-12	NAHANNI BUTTE AREA	NAHANNI BUTTE	VSNT12V	28	1	2017	8.0	2009	-2.1	1971	-39.4	1962	-31.1	1966	-46.7	1960	-42.8	2017	-8.2	2007	-14.4	8	2017	-2.1	2009	-3.5	2007	-8.6	2019	-9.7	2022	2022-02-03T13:22:22Z	-39.4	1971	-38.9	1975	-37.8	1976	-32.3	1986	-31.7	1990	-8.2	2017	-14.4	2007	-14.9
-123.39	61.03	NT-12	NAHANNI BUTTE AREA	NAHANNI BUTTE	VSNT12V	29	1	2017	6.9	2007	5.6	1975	-36.7	1971	-36.1	1971	-43.9	1969	-40.6	2017	-7.8	2007	-13.4	6.9	2017	5.6	2007	-7.5	2003	-10.7	2009	-11.1	2014	2022-02-03T13:22:22Z	-36.7	1975	-36.1	1971	-35.5	1990	-34	1986	-33.9	1969	-7.8	2017	-13.4	2007	-18.2
-123.39	61.03	NT-12	NAHANNI BUTTE AREA	NAHANNI BUTTE	VSNT12V	30	1	2017	-0.4	2007	-1.8	1974	-38.9	1969	-35.6	1974	-42.8	1971	-41.1	2017	-6.1	2007	-18.4	-0.4	2017	-1.8	2007	-5.8	2014	-12.5	2003	-12.8	1973	2022-02-03T13:22:22Z	-38.9	1974	-35.6	1969	-33.9	1986	-33.6	1990	-33.3	1989	-6.1	2017	-18.4	2007	-18.6
-123.39	61.03	NT-12	NAHANNI BUTTE AREA	NAHANNI BUTTE	VSNT12V	31	1	2017	-1.0	2007	-2.8	1974	-39.4	1969	-35.0	1984	-42.9	1974	-41.7	2007	-8.9	2003	-22.2	-1	2017	-2.8	2007	-4.3	2014	-5.2	2011	-15.2	2019	2022-02-03T13:22:22Z	-39.4	1974	-35	1963	-35	1969	-33.9	1967	-33	1990	-8.9	2007	-12.2	2014	-18.3
-123.39	61.03	NT-12	NAHANNI BUTTE AREA	NAHANNI BUTTE	VSNT12V	1	2	2011	9.6	2007	-5.7	1968	-35.6	1963	-32.2	1984	-43.8	1967	-43.3	2014	-8.8	2011	-15.8	9.6	2011	-3.1	2014	-5.7	2007	-7.1	2017	-13.1	2012	2022-02-03T13:22:22Z	-35.6	1968	-34.4	1969	-33.3	1974	-32.4	1990	-32.2	1963	-8.8	2014	-15.8	2011	-19.9
-123.39	61.03	NT-12	NAHANNI BUTTE AREA	NAHANNI BUTTE	VSNT12V	2	2	2011	12.2	1981	-10.5	1968	-41.1	1963	-33.3	1968	-47.2	1967	-43.3	2011	3.6	2010	-21.5	12.2	2011	8.8	2012	-5.7	2014	-10.5	1981	-11	2007	2022-02-03T13:22:22Z	-41.1	1968	-34.4	1970	-33.9	1969	-33.3	1963	-33.3	1974	3.6	2011	-12.8	2014	-15.6
-123.39	61.03	NT-12	NAHANNI BUTTE AREA	NAHANNI BUTTE	VSNT12V	3	2	2012	11.5	2011	10.0	1968	-42.2	1965	-30.6	1968	-47.8	1967	-41.1	2011	-3.2	1981	-16.6	11.5	2012	10	2011	-7.5	2020	-7.8	2017	-9	1981	2022-02-03T13:22:22Z	-42.2	1968	-40	1974	-34.4	1969	-31.5	1979	-31.2	1993	-3.2	2011	-8.9	2012	-16.6
-123.39	61.03	NT-12	NAHANNI BUTTE AREA	NAHANNI BUTTE	VSNT12V	4	2	2012	8.1	2011	-1.0	1968	-40.0	1962	-30.6	1968	-45.6	1958	-42.2	2012	-3.2	2011	-8.9	8.1	2012	-1	2011	-5.8	2003	-5.9	1989	-6.9	2017	2022-02-03T13:22:22Z	-40	1968	-38.3	1974	-37.2	1979	-35	1972	-31.4	1987	-3.2	2012	-8.9	2011	-10.9
-123.39	61.03	NT-12	NAHANNI BUTTE AREA	NAHANNI BUTTE	VSNT12V	5	2	2003	10.8	1989	-4.9	1968	-40.6	1967	-30.0	1968	-46.1	1963	-41.7	2003	-5.8	1989	-7.2	10.8	2003	-0.7	2012	-4.6	2011	-4.9	1989	-6.8	1982	2022-02-03T13:22:22Z	-40.6	1968	-34.5	1979	-32.8	1972	-32.1	1987	-31.7	1971	-5.8	2003	-7.2	1989	-15.5
-123.39	61.03	NT-12	NAHANNI BUTTE AREA	NAHANNI BUTTE	VSNT12V	6	2	2003	8.3	1989	-5.4	1968	-42.8	1967	-34.4	1968	-46.7	1965	-42.8	2003	-7.7	1973	-18.3	8.3	2003	-3.9	2012	-5.4	1989	-6.5	1978	-7.3	2014	2022-02-03T13:22:22Z	-42.8	1968	-34.7	1979	-34.4	1967	-33.3	1972	-32.8	1960	-7.7	2003	-16.5	2017	-18.3
-123.39	61.03	NT-12	NAHANNI BUTTE AREA	NAHANNI BUTTE	VSNT12V	7	2	2005	-2.7	1980	-5.5	1979	-38.9	1969	-36.1	1968	-47.8	1965	-43.3	2003	-10.0	1978	-14.1	-2.7	2005	-5.5	1980	-6.1	2003	-6.9	2017	-7	1978	2022-02-03T13:22:22Z	-38.9	1979	-36.1	1969	-33.9	1972	-33.3	1962	-32.1	1992	-10	2003	-14.1	1978	-14.9
-123.39	61.03	NT-12	NAHANNI BUTTE AREA	NAHANNI BUTTE	VSNT12V	8	2	2006	6.7	2003	-0.4	1974	-36.7	1970	-34.4	1965	-43.9	1960	-42.2	1989	-13.4	1980	-16.5	6.7	2006	-0.4	2003	-3.6	2010	-4.6	2017	-5.9	2018	2022-02-03T13:22:22Z	-36.7	1974	-34.4	1970	-34.2	1983	-33	1979	-32.2	1972	-13.4	1989	-13.5	2003	-16
-123.39	61.03	NT-12	NAHANNI BUTTE AREA	NAHANNI BUTTE	VSNT12V	9	2	2005	6.9	2003	-3.2	1983	-35.9	1974	-35.6	1960	-43.9	1958	-41.1	1989	-12.6	1964	-17.2	6.9	2005	5.3	2010	3	2011	1.2	2006	-3.2	2003	2022-02-03T13:22:22Z	-35.9	1983	-35.6	1974	-33.9	1971	-33.9	1972	-33.3	1967	-12.6	1989	-13.3	2005	-13.8
-123.39	61.03	NT-12	NAHANNI BUTTE AREA	NAHANNI BUTTE	VSNT12V	10	2	2013	10.9	2005	9.5	1975	-36.7	1974	-34.4	1960	-45.6	1958	-43.9	2020	-4.7	2005	-13.7	10.9	2013	9.5	2005	8.9	2006	3.1	2020	-2.4	2011	2022-02-03T13:22:22Z	-36.7	1975	-34.5	1979	-34.4	1974	-34.4	1983	-32.8	1970	-4.7	2020	-13.7	2005	-14
-123.39	61.03	NT-12	NAHANNI BUTTE AREA	NAHANNI BUTTE	VSNT12V	11	2	2006	13.1	2003	-6.1	1975	-37.2	1973	-34.4	1975	-43.9	1965	-42.2	2013	2.1	2006	-6.3	13.1	2006	8.1	2013	-4.2	2012	-4.7	2020	-6.1	2003	2022-02-03T13:22:22Z	-37.2	1975	-36	1979	-34.5	1983	-34.4	1973	-32.7	1987	2.1	2013	-6.3	2006	-15.1
-123.39	61.03	NT-12	NAHANNI BUTTE AREA	NAHANNI BUTTE	VSNT12V	12	2	2017	11.8	2006	10.9	1972	-37.2	1971	-34.4	1985	-44.9	1962	-41.7	2006	-4.2	2003	-15.3	11.8	2017	10.9	2006	9	2002	8.2	2012	3.9	2013	2022-02-03T13:22:22Z	-37.2	1972	-35	1983	-34.4	1960	-34.4	1971	-34.4	1975	-4.2	2006	-8.6	2013	-13.8
-123.39	61.03	NT-12	NAHANNI BUTTE AREA	NAHANNI BUTTE	VSNT12V	13	2	2006	8.0	2002	6.2	1971	-37.8	1970	-30.0	1962	-42.8	1960	-37.2	2012	-8.6	2006	-10.7	8	2006	6.2	2002	5.4	2012	3.9	2018	-6.6	2013	2022-02-03T13:22:22Z	-37.8	1971	-33.9	1975	-32.8	1972	-32.4	1984	-31.9	1988	-8.6	2012	-10.7	2006	-14.2
-123.39	61.03	NT-12	NAHANNI BUTTE AREA	NAHANNI BUTTE	VSNT12V	14	2	2002	9.8	1980	-10.2	1971	-38.3	1970	-32.8	1962	-43.3	1961	-36.7	2002	-12.0	1978	-20.1	9.8	2002	7.6	2012	3.4	2017	2.7	2013	-2.7	2006	2022-02-03T13:22:22Z	-38.3	1971	-32.8	1970	-32.8	1976	-32.2	1965	-31.7	1972	-12	2002	-14.6	2006	-14.7
-123.39	61.03	NT-12	NAHANNI BUTTE AREA	NAHANNI BUTTE	VSNT12V	15	2	2013	10.5	2012	9.1	1971	-38.9	1967	-33.9	1962	-43.9	1960	-36.1	2002	-7.1	1978	-20.0	10.5	2013	9.1	2012	8.8	2002	8.6	2010	3.8	2005	2022-02-03T13:22:22Z	-38.9	1971	-35.9	1983	-33.9	1960	-33.9	1967	-32.2	1965	-7.1	2002	-7.8	2006	-9
-123.39	61.03	NT-12	NAHANNI BUTTE AREA	NAHANNI BUTTE	VSNT12V	16	2	2012	4.7	2005	1.1	1971	-35.6	1963	-31.1	1971	-43.3	1960	-40.6	2013	-9.5	2006	-10.0	4.7	2012	1.1	2005	-0.1	2017	-2.2	2010	-4.2	2002	2022-02-03T13:22:22Z	-35.6	1971	-33.2	1981	-31.4	1991	-31.3	1992	-31.1	1963	-9.5	2013	-9.9	2017	-10
-123.39	61.03	NT-12	NAHANNI BUTTE AREA	NAHANNI BUTTE	VSNT12V	17	2	2010	8.2	2005	5.5	1975	-32.8	1973	-30.6	1990	-43.6	1981	-43.4	2012	-6.1	2010	-10.7	8.2	2010	7.3	2012	5.5	2005	-1.8	2006	-5.7	2018	2022-02-03T13:22:22Z	-32.8	1975	-32.1	1981	-31.1	1976	-30.6	1973	-29.9	1992	-6.1	2012	-10.7	2010	-11.5
-123.39	61.03	NT-12	NAHANNI BUTTE AREA	NAHANNI BUTTE	VSNT12V	18	2	2010	6.9	2006	4.0	1975	-37.2	1973	-32.2	1966	-43.3	1958	-42.2	2010	-11.2	1989	-12.7	6.9	2010	4	2006	-3.4	2012	-5.2	2018	-5.7	2009	2022-02-03T13:22:22Z	-37.2	1975	-34.2	1981	-33.1	1983	-32.3	1985	-32.2	1973	-11.2	2010	-12.1	2012	-12.7
-123.39	61.03	NT-12	NAHANNI BUTTE AREA	NAHANNI BUTTE	VSNT12V	19	2	2020	7.6	2006	2.4	1983	-35.5	1976	-35.0	1966	-46.7	1964	-43.3	2020	-8.9	2012	-10.5	7.6	2020	4.6	2021	2.4	2006	-0.2	2005	-1.4	2010	2022-02-03T13:22:22Z	-35.5	1983	-35	1976	-32.8	1973	-32.6	1981	-32.5	1988	-8.9	2020	-10.5	2012	-15.4
-123.39	61.03	NT-12	NAHANNI BUTTE AREA	NAHANNI BUTTE	VSNT12V	20	2	2020	6.1	2006	-0.1	1960	-36.1	1959	-21.7	1966	-43.9	1965	-42.8	2020	2.3	2015	-13.0	6.1	2020	-0.1	2006	-0.2	2005	-0.7	2010	-2.9	2009	2022-02-03T13:22:22Z	-36.1	1960	-33.5	1981	-33.3	1961	-33.3	1972	-32	1988	2.3	2020	-13	2015	-13.9
-123.39	61.03	NT-12	NAHANNI BUTTE AREA	NAHANNI BUTTE	VSNT12V	21	2	2020	10.6	2015	6.2	1990	-34.4	1972	-31.7	1965	-45.6	1964	-44.4	2020	-7.3	2009	-13.7	10.6	2020	6.2	2015	-0.9	2006	-3	2009	-4.7	2011	2022-02-03T13:22:22Z	-34.4	1990	-31.7	1972	-30.6	1976	-30.2	1988	-30	1973	-7.3	2020	-13.7	2009	-15.3
-123.39	61.03	NT-12	NAHANNI BUTTE AREA	NAHANNI BUTTE	VSNT12V	22	2	2015	11.4	2002	-2.0	1977	-35.6	1973	-32.2	1965	-46.7	1958	-41.7	2020	0.8	2015	-11.4	11.4	2015	5.2	2020	-2	2002	-4.1	2005	-4.1	2006	2022-02-03T13:22:22Z	-35.6	1977	-32.2	1973	-32.1	1982	-31.7	1970	-31.1	1976	0.8	2020	-11.4	2015	-14.2
-123.39	61.03	NT-12	NAHANNI BUTTE AREA	NAHANNI BUTTE	VSNT12V	23	2	2020	1.0	2005	0.4	1977	-36.1	1973	-34.4	1965	-44.4	1961	-41.7	2015	-6.4	2005	-13.9	1	2020	0.4	2005	-0.2	2018	-0.7	2015	-4.3	2017	2022-02-03T13:22:22Z	-36.1	1977	-34.4	1973	-33.9	1976	-32.2	1974	-31.7	1970	-6.4	2015	-8.3	2018	-13.9
-123.39	61.03	NT-12	NAHANNI BUTTE AREA	NAHANNI BUTTE	VSNT12V	24	2	2018	-0.1	2003	-1.0	1976	-37.8	1962	-32.8	1965	-44.4	1964	-42.8	2015	-12.0	2010	-16.7	-0.1	2018	-1	2003	-6.6	2017	-7.1	2005	-7.3	2021	2022-02-03T13:22:22Z	-37.8	1976	-32.8	1962	-32.2	1961	-31.7	1973	-31.7	1977	-12	2015	-16.7	2010	-17.3
-123.39	61.03	NT-12	NAHANNI BUTTE AREA	NAHANNI BUTTE	VSNT12V	25	2	2011	3.3	2002	-2.3	1977	-37.8	1961	-33.3	1977	-44.4	1958	-42.2	2017	-11.9	2015	-16.3	3.3	2011	-0.6	2017	-0.6	2019	-2.2	2014	-2.3	2002	2022-02-03T13:22:22Z	-37.8	1977	-33.3	1961	-31.1	1973	-31.1	1976	-28.4	1983	-11.9	2017	-16.1	2018	-16.3
-123.39	61.03	NT-12	NAHANNI BUTTE AREA	NAHANNI BUTTE	VSNT12V	26	2	2019	2.0	2002	-0.6	1977	-34.4	1961	-31.1	1993	-42.1	1958	-41.7	2015	-16.8	1981	-16.8	2	2019	-0.6	2002	-2.9	2018	-4	2011	-4.1	2015	2022-02-03T13:22:22Z	-34.4	1977	-31.1	1961	-30.9	1983	-30.6	1959	-30.3	1992	-16.8	1981	-16.8	2015	-16.9
-123.39	61.03	NT-12	NAHANNI BUTTE AREA	NAHANNI BUTTE	VSNT12V	27	2	2015	5.1	2005	3.4	1977	-34.4	1972	-28.3	1968	-40.0	1961	-39.4	2019	-13.7	2005	-15.6	5.1	2015	3.4	2005	3.2	2018	3	2019	-3.5	2012	2022-02-03T13:22:22Z	-34.4	1977	-31.6	1983	-31.1	1982	-30	1979	-28.5	1984	-13.7	2019	-15.6	2005	-20.2
-123.39	61.03	NT-12	NAHANNI BUTTE AREA	NAHANNI BUTTE	VSNT12V	28	2	2015	0.3	2005	-0.7	1960	-32.8	1959	-22.8	1964	-40.6	1962	-38.9	2018	-13.6	1968	-17.2	0.3	2015	-0.7	2005	-3.2	2013	-4.1	2006	-5.1	2009	2022-02-03T13:22:22Z	-32.8	1960	-32.2	1972	-31.7	1973	-31.1	1962	-29.4	1963	-13.6	2018	-17.2	1968	-17.4
-123.39	61.03	NT-12	NAHANNI BUTTE AREA	NAHANNI BUTTE	VSNT12V	29	2	2020	-11.6	1968	-12.2	1972	-28.9	1960	-19.4	1964	-41.1	1960	-35.6	1988	-23.1	1968	-23.9	-11.6	2020	-12.2	1968	-13.5	1988	-17	2012	-19.4	1960	2022-02-03T13:22:22Z	-28.9	1972	-28.3	1976	-25.2	1984	-22.3	1980	-21	1992	-23.1	1988	-23.9	1968	-24
-123.39	61.03	NT-12	NAHANNI BUTTE AREA	NAHANNI BUTTE	VSNT12V	1	3	2013	4.1	2010	2.8	1984	-35.3	1973	-31.7	1964	-43.3	1962	-39.4	2015	-15.8	2005	-17.1	4.1	2013	3.4	2015	2.8	2010	0	2005	-5.7	2006	2022-02-03T13:22:22Z	-35.3	1984	-31.7	1973	-29.4	1971	-28.9	1965	-28.2	1980	-15.8	2015	-17.1	2005	-19.5
-123.39	61.03	NT-12	NAHANNI BUTTE AREA	NAHANNI BUTTE	VSNT12V	2	3	2010	3.3	2002	-1.4	1965	-31.1	1964	-28.9	1977	-40.0	1967	-35.6	1960	-13.3	1959	-32.8	3.3	2010	-1.4	2002	-5.7	2006	-5.8	2005	-7.4	2015	2022-02-03T13:22:22Z	-31.1	1965	-30.6	1973	-30.2	1984	-30.1	1979	-30	1970	-13.3	1960	-13.5	2010	-16.8
-123.39	61.03	NT-12	NAHANNI BUTTE AREA	NAHANNI BUTTE	VSNT12V	3	3	2010	12.8	2009	-2.5	1959	-31.7			1979	-41.3	1961	-40.0	2010	-8.0	2002	-8.4	12.8	2010	-2.5	2009	-2.7	2002	-4.7	2006	-5.3	2019	2022-02-03T13:22:22Z	-31.7	1959	-30.6	1967	-30.6	1991	-29.4	1973	-28.3	1971	-8	2010	-8.4	2002	-13.2
-123.39	61.03	NT-12	NAHANNI BUTTE AREA	NAHANNI BUTTE	VSNT12V	4	3	2010	10.5	2006	-4.7	1973	-33.9	1970	-33.9	1979	-43.6	1961	-40.6	2010	-9.1	1969	-17.8	10.5	2010	-0.3	2019	-3.7	2015	-4.7	2006	-4.8	2009	2022-02-03T13:22:22Z	-33.9	1970	-33.9	1973	-31.7	1971	-31.1	1967	-30	1966	-9.1	2010	-17.8	1969	-19.9
-123.39	61.03	NT-12	NAHANNI BUTTE AREA	NAHANNI BUTTE	VSNT12V	5	3	2015	10.5	2010	6.6	1973	-33.9	1971	-31.1	1961	-43.9	1958	-36.1	2010	-6.3	2006	-18.6	10.5	2015	6.6	2010	-0.9	2006	-3.3	2018	-5.4	2005	2022-02-03T13:22:22Z	-33.9	1973	-31.1	1971	-30.8	1982	-30	1974	-28.9	1964	-6.3	2010	-16.8	2018	-18.6
-123.39	61.03	NT-12	NAHANNI BUTTE AREA	NAHANNI BUTTE	VSNT12V	6	3	2010	12.5	2006	2.8	1973	-33.9	1972	-31.1	1961	-45.0	1958	-38.3	2010	-2.5	1968	-20.0	12.5	2010	2.8	2006	2.7	2015	0.1	2005	-1.9	2021	2022-02-03T13:22:22Z	-33.9	1973	-31.7	1974	-31.1	1972	-30.6	1971	-30.6	1976	-2.5	2010	-15.6	2015	-20
-123.39	61.03	NT-12	NAHANNI BUTTE AREA	NAHANNI BUTTE	VSNT12V	7	3	2010	8.0	2006	2.9	1974	-33.3	1973	-31.7	1961	-42.8	1958	-38.9	2015	-6.7	2010	-8.5	8	2010	7.4	2015	2.9	2006	2.8	2019	2	2012	2022-02-03T13:22:22Z	-33.3	1974	-33.1	1979	-31.7	1973	-30.6	1991	-30	1964	-6.7	2015	-8.5	2010	-17.2
-123.39	61.03	NT-12	NAHANNI BUTTE AREA	NAHANNI BUTTE	VSNT12V	8	3	2015	7.6	2010	4.0	1974	-35.6	1960	-29.4	1974	-39.4	1961	-38.9	2015	-0.9	2010	-10.2	7.6	2015	4	2010	-0.2	2019	-0.5	2005	-2.3	2006	2022-02-03T13:22:22Z	-35.6	1974	-31.1	1977	-30.6	1976	-29.4	1960	-29.3	1978	-0.9	2015	-10.2	2010	-14.4
-123.39	61.03	NT-12	NAHANNI BUTTE AREA	NAHANNI BUTTE	VSNT12V	9	3	2015	-0.2	2005	-2.8	1960	-32.8	1959	-22.8	1961	-42.2	1960	-36.1	2015	-9.1	2012	-12.9	-0.2	2015	-1.4	2021	-2.8	2005	-3.4	2012	-6.5	2006	2022-02-03T13:22:22Z	-32.8	1960	-32.2	1973	-32.2	1974	-31.7	1964	-31.1	1976	-9.1	2015	-12.9	2012	-13.2
-123.39	61.03	NT-12	NAHANNI BUTTE AREA	NAHANNI BUTTE	VSNT12V	10	3	2018	7.4	2010	7.2	1976	-35.6	1973	-33.3	1976	-42.2	1961	-42.2	2020	-12.4	2010	-14.6	7.4	2018	7.2	2010	-5.1	2020	-5.1	2021	-5.6	1965	2022-02-03T13:22:22Z	-35.6	1976	-34.2	1979	-33.3	1973	-32.8	1974	-31.5	1983	-12.4	2020	-14.6	2010	-16.4
-123.39	61.03	NT-12	NAHANNI BUTTE AREA	NAHANNI BUTTE	VSNT12V	11	3	2014	9.2	2010	2.7	1979	-34.2	1976	-33.3	1976	-42.8	1964	-42.2	2019	-5.8	2018	-13.5	9.2	2014	8.7	2019	8.6	2018	7	2021	2.7	2010	2022-02-03T13:22:22Z	-34.2	1979	-33.3	1976	-31.7	1973	-31.7	1974	-31.3	1983	-5.8	2019	-13.5	2018	-15
-123.39	61.03	NT-12	NAHANNI BUTTE AREA	NAHANNI BUTTE	VSNT12V	12	3	2018	13.1	2014	11.5	1979	-34.1	1976	-32.2	1961	-42.2	1960	-38.3	2014	-0.5	1988	-14.0	13.1	2018	11.5	2014	9.4	2005	6.5	2010	4.6	2019	2022-02-03T13:22:22Z	-34.1	1979	-32.2	1976	-31.7	1983	-31.1	1982	-30	1963	-0.5	2014	-11.8	2019	-12.3
-123.39	61.03	NT-12	NAHANNI BUTTE AREA	NAHANNI BUTTE	VSNT12V	13	3	2005	13.3	2002	-9.4	1982	-32.4	1976	-31.7	1961	-42.8	1960	-35.6	2014	-5.3	2010	-12.4	13.3	2005	11	2018	9.3	2014	9.1	2010	2.1	2019	2022-02-03T13:22:22Z	-32.4	1982	-32	1986	-31.7	1973	-31.7	1976	-31.6	1983	-5.3	2014	-9	2018	-12.4
-123.39	61.03	NT-12	NAHANNI BUTTE AREA	NAHANNI BUTTE	VSNT12V	14	3	2018	11.1	2010	7.6	1982	-34.8	1964	-33.3	1961	-45.0	1959	-36.1	2005	-9.1	1988	-14.6	11.1	2018	7.6	2010	2.7	2005	-0.2	2019	-3.8	2014	2022-02-03T13:22:22Z	-34.8	1982	-33.3	1962	-33.3	1964	-31.7	1973	-30.7	1986	-9.1	2005	-9.6	2018	-10.9
-123.39	61.03	NT-12	NAHANNI BUTTE AREA	NAHANNI BUTTE	VSNT12V	15	3	2010	15.0	2005	-4.4	1975	-31.7	1973	-31.7	1961	-46.7	1960	-36.1	2019	-4.5	2010	-8.9	15	2010	10.7	2019	9.8	2014	9.3	2018	7.3	2020	2022-02-03T13:22:22Z	-31.7	1973	-31.7	1975	-30.6	1968	-30.3	1984	-30	1972	-4.5	2019	-8.9	2010	-9.4
-123.39	61.03	NT-12	NAHANNI BUTTE AREA	NAHANNI BUTTE	VSNT12V	16	3	2019	12.1	2014	9.2	1975	-31.1	1959	-31.1	1973	-42.2	1972	-41.1	2014	-6.8	2010	-8.3	12.1	2019	9.2	2014	8.4	2018	7.7	2010	-0.7	2005	2022-02-03T13:22:22Z	-31.1	1959	-31.1	1975	-31	1984	-30.6	1973	-30.3	1981	-6.8	2014	-8.3	2010	-10
-123.39	61.03	NT-12	NAHANNI BUTTE AREA	NAHANNI BUTTE	VSNT12V	17	3	2018	7.8	2014	7.1	1964	-31.1	1959	-28.3	1972	-42.8	1959	-39.4	2018	-5.8	2014	-9.5	7.8	2018	7.1	2014	0	2020	-1.4	2003	-3.2	2005	2022-02-03T13:22:22Z	-31.1	1964	-30.2	1979	-30	1973	-30	1981	-29.6	1987	-5.8	2018	-9.5	2014	-13.4
-123.39	61.03	NT-12	NAHANNI BUTTE AREA	NAHANNI BUTTE	VSNT12V	18	3	2019	18.8	2018	6.6	1962	-31.1	1959	-28.3	1961	-42.2	1959	-35.0	2019	-0.5	2014	-10.9	18.8	2019	9.2	2021	6.6	2003	6.6	2018	3.5	2014	2022-02-03T13:22:22Z	-31.1	1962	-29.5	1984	-29.2	1981	-28.9	1965	-28.9	1979	-0.5	2019	-10.9	2014	-12.2
-123.39	61.03	NT-12	NAHANNI BUTTE AREA	NAHANNI BUTTE	VSNT12V	19	3	2019	21.8	2003	12.0	1975	-30.6	1963	-30.0	1972	-41.7	1961	-37.8	2019	3.4	2018	-2.9	21.8	2019	12	2003	6.2	2018	4.5	2010	3.7	2020	2022-02-03T13:22:22Z	-30.6	1975	-30	1960	-30	1963	-29.4	1970	-29.2	1981	3.4	2019	-2.9	2018	-4.2
-123.39	61.03	NT-12	NAHANNI BUTTE AREA	NAHANNI BUTTE	VSNT12V	20	3	2019	16.6	2002	7.2	1975	-31.7	1963	-31.1	1975	-38.3	1963	-37.8	2018	-1.8	2003	-8.1	16.6	2019	8.8	2020	7.2	2002	2.4	2006	1.1	2003	2022-02-03T13:22:22Z	-31.7	1975	-31.1	1963	-30	1969	-28.9	1973	-28.1	1977	-1.8	2018	-2.4	2019	-8.1
-123.39	61.03	NT-12	NAHANNI BUTTE AREA	NAHANNI BUTTE	VSNT12V	21	3	2002	12.0	1992	-11.7	1969	-31.7	1962	-30.6	1964	-41.7	1962	-41.7	2003	-5.5	2002	-15.8	12	2002	8.3	2020	4.9	2006	1.5	2003	1.2	2017	2022-02-03T13:22:22Z	-31.7	1969	-31.1	1975	-30.6	1962	-29.4	1963	-28.9	1973	-5.5	2003	-8	2020	-13
-123.39	61.03	NT-12	NAHANNI BUTTE AREA	NAHANNI BUTTE	VSNT12V	22	3	2007	9.9	2002	8.7	1960	-32.2	1959	-21.1	1962	-40.6	1958	-38.3	2003	-9.1	2002	-13.8	9.9	2007	8.7	2002	7.6	2020	2.3	2015	1.9	2011	2022-02-03T13:22:22Z	-32.2	1960	-30.6	1963	-30.6	1973	-29.4	1969	-28.9	1970	-9.1	2003	-9.6	2006	-10
-123.39	61.03	NT-12	NAHANNI BUTTE AREA	NAHANNI BUTTE	VSNT12V	23	3	2011	10.5	2007	8.4	1973	-31.7	1966	-30.6	1963	-40.6	1962	-40.0	2019	-1.3	2006	-6.0	10.5	2011	8.4	2007	6.9	2006	3.9	2013	3.3	2015	2022-02-03T13:22:22Z	-31.7	1973	-30.6	1966	-28.9	1962	-27.9	1989	-27.8	1965	-1.3	2019	-6	2006	-7.2
-123.39	61.03	NT-12	NAHANNI BUTTE AREA	NAHANNI BUTTE	VSNT12V	24	3	2019	15.2	2003	10.8	1989	-31.4	1967	-30.0	1965	-38.9	1961	-37.8	2019	-5.8	2015	-7.1	15.2	2019	10.8	2003	10.7	2011	10	2007	9.4	2013	2022-02-03T13:22:22Z	-31.4	1989	-30	1967	-27.8	1973	-27.2	1969	-26.2	1982	-5.8	2019	-7.1	2015	-7.5
-123.39	61.03	NT-12	NAHANNI BUTTE AREA	NAHANNI BUTTE	VSNT12V	25	3	2019	14.2	2003	8.5	1989	-30.5	1969	-29.4	1973	-38.9	1967	-38.3	2019	-1.4	2015	-4.9	14.2	2019	8.5	2003	7.3	2011	6.5	2013	4.8	2005	2022-02-03T13:22:22Z	-30.5	1989	-29.4	1967	-29.4	1969	-28.2	1987	-27.8	1985	-1.4	2019	-4.9	2015	-10.1
-123.39	61.03	NT-12	NAHANNI BUTTE AREA	NAHANNI BUTTE	VSNT12V	26	3	2013	9.6	2007	8.7	1967	-30.6	1961	-29.4	1967	-38.3	1961	-37.2	2013	-3.9	2006	-10.3	9.6	2013	8.8	2015	8.7	2007	7.5	2011	3.9	2012	2022-02-03T13:22:22Z	-30.6	1967	-29.4	1961	-29.2	1991	-29.1	1989	-28.3	1964	-3.9	2013	-10.3	2006	-10.9
-123.39	61.03	NT-12	NAHANNI BUTTE AREA	NAHANNI BUTTE	VSNT12V	27	3	2019	13.2	2015	13.2	1961	-31.1	1959	-28.3	1960	-41.1	1959	-37.2	2015	-0.6	2013	-5.8	13.2	2015	13.2	2019	9.3	2012	8.6	2009	7.2	2011	2022-02-03T13:22:22Z	-31.1	1961	-29.4	1964	-28.3	1959	-28.2	1983	-27.8	1967	-0.6	2015	-5.8	2013	-5.9
-123.39	61.03	NT-12	NAHANNI BUTTE AREA	NAHANNI BUTTE	VSNT12V	28	3	2005	13.5	2003	-3.4	1979	-37.0	1960	-28.9	1960	-41.1	1959	-35.0	2017	-7.1	2015	-7.4	13.5	2005	11.9	2012	11	2015	9	2010	6.8	2011	2022-02-03T13:22:22Z	-37	1979	-28.9	1960	-27.5	1983	-27.2	1986	-26.6	1989	-7.1	2017	-7.4	2015	-10.3
-123.39	61.03	NT-12	NAHANNI BUTTE AREA	NAHANNI BUTTE	VSNT12V	29	3	2010	15.8	2005	14.7	1979	-29.3	1960	-28.9	1961	-41.1	1960	-35.0	2019	-2.9	2010	-5.2	15.8	2010	14.7	2005	13.9	2019	10.2	2015	8.6	2011	2022-02-03T13:22:22Z	-29.3	1979	-28.9	1960	-28.2	1983	-26.7	1963	-26.7	1968	-2.9	2019	-5.2	2010	-6.1
-123.39	61.03	NT-12	NAHANNI BUTTE AREA	NAHANNI BUTTE	VSNT12V	30	3	2015	12.8	2009	10.6	1983	-29.2	1975	-25.6	1960	-39.4	1958	-34.4	2012	0.1	2009	-2.0	12.8	2015	10.6	2009	9.6	2010	8.7	2017	8.3	2005	2022-02-03T13:22:22Z	-29.2	1983	-25.6	1975	-25	1964	-24.8	1982	-24.4	1963	0.1	2012	-2	2009	-4.5
-123.39	61.03	NT-12	NAHANNI BUTTE AREA	NAHANNI BUTTE	VSNT12V	31	3	2019	14.6	2011	13.1	1979	-28.0	1964	-26.1	1960	-39.4	1958	-39.4	2011	-3.1	2010	-5.8	14.6	2019	13.1	2011	12.2	2017	9.7	2021	7.5	2010	2022-02-03T13:22:22Z	-28	1979	-27.8	1983	-26.1	1964	-25.6	1967	-25	1971	-3.1	2011	-3.3	2015	-5.8
-123.39	61.03	NT-12	NAHANNI BUTTE AREA	NAHANNI BUTTE	VSNT12V	1	4	2017	14.8	2011	10.6	1971	-27.8	1967	-27.8	1958	-42.8			2017	-0.8	2011	-4.4	14.8	2017	10.6	2011	9.1	2010	7.5	2006	4.4	2009	2022-02-03T13:22:22Z	-27.8	1967	-27.8	1971	-27	1983	-26.1	1965	-26.1	1979	-0.8	2017	-4.4	2011	-5.7
-123.39	61.03	NT-12	NAHANNI BUTTE AREA	NAHANNI BUTTE	VSNT12V	2	4	1985	14.9	1969	-10.0	1980	-27.6	1971	-26.7	1958	-41.1			2017	-3.8	2011	-5.2	14.9	1985	13.6	2017	12.8	2006	8.3	2010	4.5	2004	2022-02-03T13:22:22Z	-27.6	1980	-26.7	1971	-26.3	1987	-24.5	1977	-24.5	1978	-3.8	2017	-5.2	2011	-5.7
-123.39	61.03	NT-12	NAHANNI BUTTE AREA	NAHANNI BUTTE	VSNT12V	3	4	2004	13.5	2002	-0.2	1979	-29.8	1974	-24.4	1958	-42.2			2017	-3.2	2004	-4.5	13.5	2004	12.3	2006	8.5	2011	7.6	2017	4.5	2010	2022-02-03T13:22:22Z	-29.8	1979	-25.7	1988	-25.3	1987	-24.4	1974	-24	1977	-3.2	2017	-4.5	2004	-4.8
-123.39	61.03	NT-12	NAHANNI BUTTE AREA	NAHANNI BUTTE	VSNT12V	4	4	2006	12.8	2004	11.5	1979	-30.5	1971	-27.2	1979	-40.3	1961	-35.6	2004	2.5	1968	-12.8	12.8	2006	11.5	2004	10.6	2011	9.8	2017	8.6	2021	2022-02-03T13:22:22Z	-30.5	1979	-27.2	1971	-25.6	1961	-25.1	1987	-24.8	1977	2.5	2004	-5.2	2015	-5.7
-123.39	61.03	NT-12	NAHANNI BUTTE AREA	NAHANNI BUTTE	VSNT12V	5	4	2005	12.7	2004	12.5	1959	-27.8			1959	-39.4	1958	-25.6	2006	-0.4	2004	-2.5	12.7	2005	12.5	2004	12.2	2021	12	2010	11.8	2011	2022-02-03T13:22:22Z	-27.8	1959	-26.1	1971	-25.6	1963	-24.6	1985	-24.4	1970	-0.4	2006	-2.5	2004	-3.7
-123.39	61.03	NT-12	NAHANNI BUTTE AREA	NAHANNI BUTTE	VSNT12V	6	4	2004	14.0	2003	5.9	1967	-27.8	1959	-22.2	1959	-38.3	1958	-31.1	2011	-0.3	2009	-4.3	14	2004	11.9	2005	11.6	2010	10.9	2006	9.6	2012	2022-02-03T13:22:22Z	-27.8	1967	-25	1970	-24.1	1983	-23.3	1971	-23.3	1972	-0.3	2011	-4.3	2009	-4.5
-123.39	61.03	NT-12	NAHANNI BUTTE AREA	NAHANNI BUTTE	VSNT12V	7	4	2007	14.2	2004	11.0	1983	-29.0	1971	-26.7	1958	-38.3			2011	-1.0	2010	-1.5	14.2	2007	13.7	2012	12	2010	11	2004	10.4	2011	2022-02-03T13:22:22Z	-29	1983	-26.7	1971	-24.4	1970	-23.3	1961	-22.8	1972	-1	2011	-1.5	2010	-1.6
-123.39	61.03	NT-12	NAHANNI BUTTE AREA	NAHANNI BUTTE	VSNT12V	8	4	2007	18.9	2004	17.1	1971	-26.7	1961	-26.1	1983	-36.9	1961	-35.6	2011	0.0	2005	-1.4	18.9	2007	17.1	2004	15.8	2019	15.5	2015	14.3	2014	2022-02-03T13:22:22Z	-26.7	1971	-26.1	1961	-25.5	1983	-25.5	1985	-23.9	1967	0	2011	-1.4	2005	-4
-123.39	61.03	NT-12	NAHANNI BUTTE AREA	NAHANNI BUTTE	VSNT12V	9	4	2007	17.6	2004	14.8	1964	-30.0	1961	-25.0	1983	-36.0	1961	-35.6	2015	0.2	2007	-0.9	17.6	2007	17.5	2015	15.8	2019	14.8	2004	13.6	2012	2022-02-03T13:22:22Z	-30	1964	-26.6	1985	-25.6	1968	-25	1961	-24.6	1982	0.2	2015	-0.9	2007	-1.1
-123.39	61.03	NT-12	NAHANNI BUTTE AREA	NAHANNI BUTTE	VSNT12V	10	4	2015	16.9	2004	16.2	1964	-26.1	1961	-25.0	1964	-38.3	1961	-35.6	2007	-0.3	2004	-2.3	16.9	2015	16.2	2004	15.8	2019	13.8	2012	12.9	2005	2022-02-03T13:22:22Z	-26.1	1964	-25.5	1985	-25	1961	-23.9	1974	-22.9	1982	-0.3	2007	-2.3	2004	-2.6
-123.39	61.03	NT-12	NAHANNI BUTTE AREA	NAHANNI BUTTE	VSNT12V	11	4	2004	14.5	2003	5.6	1964	-26.7	1961	-25.0	1982	-35.0	1964	-34.4	2005	0.3	2004	-2.5	14.5	2004	11.5	2009	11.5	2012	11.5	2015	10	2005	2022-02-03T13:22:22Z	-26.7	1964	-25	1961	-24.5	1982	-23.9	1966	-22.8	1981	0.3	2005	-0.7	2007	-2.1
-123.39	61.03	NT-12	NAHANNI BUTTE AREA	NAHANNI BUTTE	VSNT12V	12	4	2009	17.0	2007	12.5	1966	-26.7	1964	-23.9	1958	-38.9			2003	-1.3	2002	-5.9	17	2009	14.6	2019	13.5	2017	12.5	2007	10.7	2006	2022-02-03T13:22:22Z	-26.7	1966	-23.9	1961	-23.9	1964	-23.2	1981	-23.1	1982	-1.3	2003	-1.9	2005	-2.2
-123.39	61.03	NT-12	NAHANNI BUTTE AREA	NAHANNI BUTTE	VSNT12V	13	4	2009	13.9	2006	12.3	1966	-25.0	1964	-25.0	1958	-36.7			2021	2.1	2012	-1.4	13.9	2009	13.6	2010	12.8	2020	12.3	2006	11.7	2021	2022-02-03T13:22:22Z	-25	1964	-25	1966	-23.4	1981	-23.3	1961	-22.2	1983	2.1	2021	-1.4	2012	-1.9
-123.39	61.03	NT-12	NAHANNI BUTTE AREA	NAHANNI BUTTE	VSNT12V	14	4	2021	17.2	2010	16.4	1985	-25.9	1964	-25.0	1958	-37.8			2010	-0.7	2007	-2.9	17.2	2021	16.4	2010	14	2009	11.9	2003	11.1	2007	2022-02-03T13:22:22Z	-25.9	1985	-25	1964	-24.4	1958	-23.9	1961	-23.3	1960	-0.7	2010	-2.9	2007	-2.9
-123.39	61.03	NT-12	NAHANNI BUTTE AREA	NAHANNI BUTTE	VSNT12V	15	4	2021	22.5	2010	22.0	1958	-28.3			1958	-43.3			2021	-1.9	2002	-2.1	22.5	2021	22	2010	15	2003	14.2	2007	13.5	2009	2022-02-03T13:22:22Z	-28.3	1958	-21.9	1981	-21.8	1985	-21.5	1989	-21.1	1972	-1.9	2021	-2.1	2002	-2.9
-123.39	61.03	NT-12	NAHANNI BUTTE AREA	NAHANNI BUTTE	VSNT12V	16	4	2020	18.2	2003	17.8	1958	-22.8			1958	-42.2			2021	1.0	2007	-0.8	18.2	2020	17.8	2003	17	2021	15.9	2010	14.7	2007	2022-02-03T13:22:22Z	-22.8	1958	-21.1	1964	-20.9	1989	-20.2	1992	-19.8	1985	1	2021	-0.8	2007	-2.1
-123.39	61.03	NT-12	NAHANNI BUTTE AREA	NAHANNI BUTTE	VSNT12V	17	4	2019	16.6	2003	14.6	1985	-23.4	1981	-20.2	1958	-32.2			2021	-0.7	2020	-1.3	16.6	2019	14.6	2003	14.5	2021	14.3	2015	13.8	2007	2022-02-03T13:22:22Z	-23.4	1985	-20.8	1992	-20.2	1981	-20.2	1986	-19.4	1964	-0.7	2021	-1.3	2020	-1.8
-123.39	61.03	NT-12	NAHANNI BUTTE AREA	NAHANNI BUTTE	VSNT12V	18	4	2020	18.2	2019	16.1	1964	-21.7	1960	-18.3	1968	-32.2	1964	-31.7	2007	-0.8	2006	-2.1	18.2	2020	16.1	2019	15.2	2003	13.7	2015	13.2	2006	2022-02-03T13:22:22Z	-21.7	1964	-20.2	1985	-20	1968	-19.4	1973	-18.3	1960	-0.8	2007	-1.3	2014	-1.5
-123.39	61.03	NT-12	NAHANNI BUTTE AREA	NAHANNI BUTTE	VSNT12V	19	4	2010	21.4	2005	17.6	1985	-22.6	1964	-20.6	1964	-34.4	1960	-30.0	2019	5.7	2005	3.2	21.4	2010	17.6	2005	16.9	2014	16.7	2006	15.7	2003	2022-02-03T13:22:22Z	-22.6	1985	-20.6	1964	-18.9	1970	-18.9	1973	-18.3	1965	5.7	2019	3.2	2005	0.4
-123.39	61.03	NT-12	NAHANNI BUTTE AREA	NAHANNI BUTTE	VSNT12V	20	4	2010	23.4	2005	19.6	1985	-22.9	1970	-20.0	1970	-33.9	1964	-32.8	2005	2.9	2003	-4.5	23.4	2010	19.6	2005	17.6	2003	17.2	2007	16.6	2012	2022-02-03T13:22:22Z	-22.9	1985	-20	1970	-19.4	1964	-17.8	1965	-17.2	1966	2.9	2005	1.7	2020	0.7
-123.39	61.03	NT-12	NAHANNI BUTTE AREA	NAHANNI BUTTE	VSNT12V	21	4	2005	20.2	2003	15.0	1965	-19.4	1964	-16.7	1966	-30.0	1965	-28.9	2020	0.1	2010	-0.5	20.2	2005	17.8	2010	16.5	2012	15.4	2007	15	2003	2022-02-03T13:22:22Z	-19.4	1965	-18.9	1966	-18.3	1974	-18	1980	-17.8	1970	0.1	2020	-0.5	2010	-0.7
-123.39	61.03	NT-12	NAHANNI BUTTE AREA	NAHANNI BUTTE	VSNT12V	22	4	2005	20.3	2004	11.3	1966	-21.7	1962	-16.1	1966	-32.2	1958	-31.7	2003	4.3	1971	-7.8	20.3	2005	16.1	2012	14.8	2019	14	2006	12.5	2013	2022-02-03T13:22:22Z	-21.7	1966	-18.8	1978	-16.8	1981	-16.7	1970	-16.1	1962	4.3	2003	2.8	2010	1.8
-123.39	61.03	NT-12	NAHANNI BUTTE AREA	NAHANNI BUTTE	VSNT12V	23	4	2005	20.8	2004	13.4	1966	-18.9	1959	-15.0	1966	-31.7	1962	-28.9	2006	2.4	2003	1.0	20.8	2005	18.1	2006	16.6	2013	14.8	2018	14.5	2012	2022-02-03T13:22:22Z	-18.9	1966	-17.8	1973	-17.8	1974	-17	1982	-16.7	1972	2.4	2006	1	2003	-0.6
-123.39	61.03	NT-12	NAHANNI BUTTE AREA	NAHANNI BUTTE	VSNT12V	24	4	2005	25.7	2003	19.0	1974	-22.2	1973	-18.9	1974	-32.2	1966	-30.0	2018	3.3	2007	2.1	25.7	2005	20.5	2006	19	2003	17.5	2018	16.8	2007	2022-02-03T13:22:22Z	-22.2	1974	-18.9	1972	-18.9	1973	-18.6	1982	-17.3	1990	3.3	2018	2.1	2007	1.4
-123.39	61.03	NT-12	NAHANNI BUTTE AREA	NAHANNI BUTTE	VSNT12V	25	4	2003	21.4	2002	10.5	1966	-20.6	1959	-18.9	1974	-33.3	1968	-31.7	2007	0.1	2005	-0.6	21.4	2003	19.4	2006	19	2018	16.9	2017	16.1	2004	2022-02-03T13:22:22Z	-20.6	1966	-18.9	1959	-18.9	1973	-18.3	1972	-17.8	1974	0.1	2007	-0.4	2018	-0.6
-123.39	61.03	NT-12	NAHANNI BUTTE AREA	NAHANNI BUTTE	VSNT12V	26	4	2018	19.7	2004	18.5	1972	-18.3	1970	-17.2	1986	-30.4	1962	-30.0	2004	1.6	2003	1.0	19.7	2018	18.5	2004	15.8	2017	15.6	2007	15.4	2011	2022-02-03T13:22:22Z	-18.3	1972	-17.2	1968	-17.2	1970	-16.6	1986	-16.1	1974	1.6	2004	1	2003	0.3
-123.39	61.03	NT-12	NAHANNI BUTTE AREA	NAHANNI BUTTE	VSNT12V	27	4	2018	21.0	2010	17.5	1972	-20.6	1970	-17.8	1972	-31.7	1958	-29.4	2003	1.5	2002	-2.2	21	2018	17.5	2010	16.5	2006	16.5	2011	14.1	2005	2022-02-03T13:22:22Z	-20.6	1972	-17.8	1970	-14.4	1974	-14	1982	-13.9	1966	1.5	2003	0.8	2018	0.4
-123.39	61.03	NT-12	NAHANNI BUTTE AREA	NAHANNI BUTTE	VSNT12V	28	4	2014	19.8	2004	19.6	1974	-17.2	1972	-16.1	1972	-30.6	1966	-26.7	2012	0.1	2011	-0.2	19.8	2014	19.6	2004	18.9	2006	18.3	2017	17.8	2003	2022-02-03T13:22:22Z	-17.2	1974	-16.7	1983	-16.1	1972	-15.6	1982	-14.4	1965	0.1	2012	-0.2	2011	-1.1
-123.39	61.03	NT-12	NAHANNI BUTTE AREA	NAHANNI BUTTE	VSNT12V	29	4	2003	24.5	2002	7.4	1983	-18.4	1974	-16.1	1972	-30.0	1965	-27.2	2006	4.8	2002	0.3	24.5	2003	19.6	2010	19.3	2014	18.9	2004	17.4	2012	2022-02-03T13:22:22Z	-18.4	1983	-16.1	1974	-15.6	1959	-15.6	1972	-15	1958	4.8	2006	2.5	2009	1.2
-123.39	61.03	NT-12	NAHANNI BUTTE AREA	NAHANNI BUTTE	VSNT12V	30	4	2009	21.0	2004	19.6	1979	-15.0	1974	-15.0	1983	-30.1	1965	-26.7	2007	3.1	2002	0.2	21	2009	19.6	2004	19.3	2014	19.2	2010	17.5	2012	2022-02-03T13:22:22Z	-15	1961	-15	1965	-15	1974	-15	1979	-14.7	1977	3.1	2007	2.1	2017	1.9
-123.39	61.03	NT-12	NAHANNI BUTTE AREA	NAHANNI BUTTE	VSNT12V	1	5	2009	22.5	2004	18.6	1959	-17.8	1958	-14.4	1979	-30.6	1959	-28.3	2010	6.1	2009	-0.8	22.5	2009	18.6	2004	18.2	2007	16.9	2012	16.6	2017	2022-02-03T13:22:22Z	-17.8	1959	-15.8	1979	-15	1974	-14.9	1982	-14.4	1958	6.1	2010	-0.4	2014	-0.5
-123.39	61.03	NT-12	NAHANNI BUTTE AREA	NAHANNI BUTTE	VSNT12V	2	5	2009	23.0	2007	19.3	1983	-18.9	1959	-15.0	1983	-33.1	1959	-29.4	2018	5.2	2010	2.7	23	2009	19.3	2005	19.3	2007	18.9	2017	18.6	2020	2022-02-03T13:22:22Z	-18.9	1983	-15	1959	-14.4	1974	-14	1982	-13.9	1979	5.2	2018	2.7	2010	1.1
-123.39	61.03	NT-12	NAHANNI BUTTE AREA	NAHANNI BUTTE	VSNT12V	3	5	2007	20.0	2005	19.9	1983	-18.0	1974	-15.6	1983	-34.1	1959	-26.7	2007	2.9	2004	-1.5	20	2007	19.9	2005	19.3	2009	17.8	2012	17.8	2013	2022-02-03T13:22:22Z	-18	1983	-15.6	1974	-15	1958	-13.9	1959	-12.2	1982	2.9	2007	2.8	2018	2.2
-123.39	61.03	NT-12	NAHANNI BUTTE AREA	NAHANNI BUTTE	VSNT12V	4	5	2013	21.6	2005	20.3	1983	-16.4	1974	-12.8	1983	-30.9	1959	-28.3	2013	9.7	2007	5.3	21.6	2013	20.3	2005	20.1	2006	18.4	2018	17.6	2017	2022-02-03T13:22:22Z	-16.4	1983	-12.8	1959	-12.8	1966	-12.8	1974	-12.6	1978	9.7	2013	5.3	2007	4.2
-123.39	61.03	NT-12	NAHANNI BUTTE AREA	NAHANNI BUTTE	VSNT12V	5	5	2018	24.3	2005	20.1	1992	-14.2	1962	-13.3	1983	-26.3	1979	-25.0	2006	9.4	2005	-0.1	24.3	2018	20.1	2005	19.5	2021	19.2	2013	18.3	2006	2022-02-03T13:22:22Z	-14.2	1992	-13.3	1962	-12.8	1959	-12.8	1961	-12.2	1986	9.4	2006	5.6	2018	4.1
-123.39	61.03	NT-12	NAHANNI BUTTE AREA	NAHANNI BUTTE	VSNT12V	6	5	2018	23.0	2005	21.7	1971	-12.2	1970	-11.7	1962	-26.7	1961	-26.1	2018	9.9	2006	4.7	23	2018	21.7	2005	21.6	2021	20.6	2006	19.2	2020	2022-02-03T13:22:22Z	-12.2	1971	-11.8	1989	-11.7	1970	-11.1	1959	-11.1	1961	9.9	2018	4.7	2006	2.3
-123.39	61.03	NT-12	NAHANNI BUTTE AREA	NAHANNI BUTTE	VSNT12V	7	5	2005	22.4	2002	15.0	1970	-13.9	1962	-12.8	1987	-26.4	1961	-25.6	2006	6.4	2005	0.1	22.4	2005	20.7	2012	20.6	2018	20.5	2019	20.2	2020	2022-02-03T13:22:22Z	-13.9	1970	-12.8	1962	-12.8	1973	-11.1	1971	-10.6	1961	6.4	2006	3.9	2012	3.4
-123.39	61.03	NT-12	NAHANNI BUTTE AREA	NAHANNI BUTTE	VSNT12V	8	5	2020	18.2	2011	18.2	1970	-12.8	1962	-11.7	1970	-26.1	1962	-23.9	2012	7.5	2009	4.5	18.2	2011	18.2	2020	17.6	2017	17.5	2014	17	2012	2022-02-03T13:22:22Z	-12.8	1970	-11.7	1962	-11.5	1978	-11.4	1987	-10.6	1983	7.5	2012	5.6	2021	4.5
-123.39	61.03	NT-12	NAHANNI BUTTE AREA	NAHANNI BUTTE	VSNT12V	9	5	2003	20.8	2002	16.9	1964	-15.0	1962	-12.8	1970	-27.2	1962	-22.8	2012	5.0	2010	0.3	20.8	2003	20.2	2017	19.2	2009	18.5	2018	17.8	2014	2022-02-03T13:22:22Z	-15	1964	-12.8	1962	-12.5	1983	-12.4	1978	-12.2	1970	5	2012	1.8	2021	0.3
-123.39	61.03	NT-12	NAHANNI BUTTE AREA	NAHANNI BUTTE	VSNT12V	10	5	2003	24.4	2002	16.8	1962	-15.0	1959	-11.7	1970	-23.9	1962	-23.9	2014	2.3	2011	2.1	24.4	2003	20.9	2017	18.9	2013	18.5	2006	16.8	2002	2022-02-03T13:22:22Z	-15	1962	-12.8	1964	-11.8	1978	-11.7	1959	-10.5	1983	2.3	2014	2.1	2011	1.6
-123.39	61.03	NT-12	NAHANNI BUTTE AREA	NAHANNI BUTTE	VSNT12V	11	5	2018	23.8	2003	23.5	1962	-15.0	1961	-12.2	1978	-26.1	1959	-23.3	2003	11.3	2002	-1.4	23.8	2018	23.5	2003	21.6	2019	20.8	2006	20.1	2010	2022-02-03T13:22:22Z	-15	1962	-13.6	1983	-12.2	1961	-11.8	1978	-11.8	1982	11.3	2003	11	2019	4.6
-123.39	61.03	NT-12	NAHANNI BUTTE AREA	NAHANNI BUTTE	VSNT12V	12	5	2018	21.6	2012	21.1	1962	-13.3	1961	-10.6	1978	-24.5	1962	-23.3	2018	11.2	2012	10.0	21.6	2018	21.1	2012	19.6	2003	19.4	2020	19.1	2017	2022-02-03T13:22:22Z	-13.3	1962	-12	1982	-11.5	1978	-11.5	1983	-11.1	1988	11.2	2018	10	2012	9.9
-123.39	61.03	NT-12	NAHANNI BUTTE AREA	NAHANNI BUTTE	VSNT12V	13	5	2014	25.0	2013	20.7	1978	-12.5	1962	-11.7	1978	-23.9	1962	-23.9	2006	9.4	2003	7.5	25	2014	21	2018	20.7	2013	20.1	2005	19.8	2012	2022-02-03T13:22:22Z	-12.5	1978	-11.7	1962	-8.5	1981	-8.3	1961	-8	1987	9.4	2006	9.3	2012	7.5
-123.39	61.03	NT-12	NAHANNI BUTTE AREA	NAHANNI BUTTE	VSNT12V	14	5	2005	27.1	2003	17.2	1978	-11.1	1970	-11.1	1962	-23.9	1959	-12.2	2018	7.4	2006	5.9	27.1	2005	21	2018	20.8	2010	20.5	2011	20.2	2013	2022-02-03T13:22:22Z	-11.1	1962	-11.1	1970	-11.1	1978	-9.5	1987	-9.2	1989	7.4	2018	5.9	2006	5.3
-123.39	61.03	NT-12	NAHANNI BUTTE AREA	NAHANNI BUTTE	VSNT12V	15	5	2005	25.3	2004	21.4	1978	-11.5	1965	-7.8	1962	-25.6	1961	-17.8	2005	7.8	2004	1.3	25.3	2005	21.8	2010	21.4	2004	19.3	2011	19.2	2013	2022-02-03T13:22:22Z	-11.5	1978	-9.7	1987	-9.3	1989	-9	1988	-8.2	1983	7.8	2005	6.3	2011	5
-123.39	61.03	NT-12	NAHANNI BUTTE AREA	NAHANNI BUTTE	VSNT12V	16	5	2011	24.1	2004	23.3	1978	-13.2	1972	-9.4	1978	-25.5	1962	-21.1	2010	7.6	2005	6.9	24.1	2011	23.3	2004	22.1	2006	21.9	2014	20.8	2002	2022-02-03T13:22:22Z	-13.2	1978	-9.8	1983	-9.4	1962	-9.4	1972	-9	1982	7.6	2010	6.9	2005	5.7
-123.39	61.03	NT-12	NAHANNI BUTTE AREA	NAHANNI BUTTE	VSNT12V	17	5	2004	27.0	2002	23.0	1962	-11.1	1959	-4.4	1978	-23.7	1962	-20.6	2006	9.5	2005	1.1	27	2004	24.1	2011	23.9	2013	23.8	2010	23.2	2018	2022-02-03T13:22:22Z	-11.1	1962	-10	1983	-9.8	1978	-9.4	1972	-8.9	1964	9.5	2006	4.9	2014	1.6
-123.39	61.03	NT-12	NAHANNI BUTTE AREA	NAHANNI BUTTE	VSNT12V	18	5	2018	28.3	2013	23.7	1983	-10.6	1969	-8.9	1962	-24.4	1959	-12.8	2004	7.5	2002	6.8	28.3	2018	23.7	2013	23.4	2006	22	2011	21.2	2017	2022-02-03T13:22:22Z	-10.6	1983	-8.9	1969	-8.7	1978	-8.3	1965	-7.8	1972	7.5	2004	6.8	2002	5.5
-123.39	61.03	NT-12	NAHANNI BUTTE AREA	NAHANNI BUTTE	VSNT12V	19	5	2018	22.0	2011	22.0	1983	-11.0	1976	-10.0	1965	-21.7	1962	-16.7	2011	8.7	2006	8.7	22	2011	22	2018	21.3	2003	21	2009	20.7	2017	2022-02-03T13:22:22Z	-11	1983	-10	1976	-8.3	1969	-8.3	1973	-7	1990	8.7	2006	8.7	2011	8.5
-123.39	61.03	NT-12	NAHANNI BUTTE AREA	NAHANNI BUTTE	VSNT12V	20	5	2011	27.1	2003	22.7	1983	-12.8	1972	-7.2	1983	-23.2	1976	-18.3	2018	8.2	2006	7.1	27.1	2011	24.6	2017	23.8	2018	22.7	2003	21	2005	2022-02-03T13:22:22Z	-12.8	1983	-8.5	1990	-7.2	1972	-7	1987	-6.1	1969	8.2	2018	7.1	2006	3.6
-123.39	61.03	NT-12	NAHANNI BUTTE AREA	NAHANNI BUTTE	VSNT12V	21	5	2011	27.8	2003	22.2	1983	-13.3	1972	-7.8	1983	-21.5	1958	-15.0	2011	5.8	2006	5.2	27.8	2011	25	2017	23.5	2018	22.3	2021	22.2	2003	2022-02-03T13:22:22Z	-13.3	1983	-8.9	1987	-8.9	1990	-7.8	1972	-6.7	1975	5.8	2011	5.2	2006	4.7
-123.39	61.03	NT-12	NAHANNI BUTTE AREA	NAHANNI BUTTE	VSNT12V	22	5	2018	25.2	2012	24.4	1983	-11.4	1967	-7.8	1983	-25.8	1970	-17.8	2017	15.0	2005	8.6	25.2	2018	24.4	2009	24.4	2012	23.8	2017	22.1	2021	2022-02-03T13:22:22Z	-11.4	1983	-8.9	1987	-8.2	1990	-7.8	1967	-7.2	1968	15	2017	9.9	2021	8.6
-123.39	61.03	NT-12	NAHANNI BUTTE AREA	NAHANNI BUTTE	VSNT12V	23	5	2018	26.5	2009	24.2	1977	-10.2	1967	-6.7	1990	-18.3	1965	-18.3	2018	10.3	2009	6.6	26.5	2018	24.2	2009	23.9	2003	23.7	2017	22.1	2012	2022-02-03T13:22:22Z	-10.2	1977	-9.4	1983	-8.3	1990	-7.8	1989	-6.7	1959	10.3	2018	6.6	2009	6
-123.39	61.03	NT-12	NAHANNI BUTTE AREA	NAHANNI BUTTE	VSNT12V	24	5	2013	29.6	2003	26.4	1983	-10.5	1959	-8.9	1983	-22.4	1967	-17.8	2004	8.2	2003	7.8	29.6	2013	26.4	2003	26	2007	24.5	2004	23.8	2012	2022-02-03T13:22:22Z	-10.5	1983	-8.9	1959	-8.1	1989	-6.6	1987	-6.3	1990	8.2	2004	7.8	2003	7.2
-123.39	61.03	NT-12	NAHANNI BUTTE AREA	NAHANNI BUTTE	VSNT12V	25	5	2007	29.0	2005	23.1	1969	-7.8	1967	-7.2	1989	-18.4	1967	-17.8	2003	11.3	1984	-0.4	29	2007	27.9	2017	27.2	2013	25.3	2012	24.1	2018	2022-02-03T13:22:22Z	-7.8	1969	-7.2	1967	-6.8	1989	-6.7	1972	-6.2	1983	11.3	2003	11.2	2004	11.2
-123.39	61.03	NT-12	NAHANNI BUTTE AREA	NAHANNI BUTTE	VSNT12V	26	5	2012	26.9	2007	26.4	1989	-8.4	1969	-6.1	1983	-20.0	1967	-15.6	2017	10.0	2003	9.8	26.9	2012	26.4	2007	24.8	2017	24.7	2011	24.3	2005	2022-02-03T13:22:22Z	-8.4	1989	-6.1	1967	-6.1	1969	-5.6	1963	-5.4	1987	10	2017	9.8	2003	8.7
-123.39	61.03	NT-12	NAHANNI BUTTE AREA	NAHANNI BUTTE	VSNT12V	27	5	2012	28.8	2011	26.0	1987	-6.2	1972	-5.6	1989	-19.4	1983	-17.3	2007	7.5	2005	6.1	28.8	2012	28.4	2013	26	2011	25	2010	24.6	2014	2022-02-03T13:22:22Z	-6.2	1987	-5.6	1972	-5	1974	-4.5	1980	-4.4	1958	7.5	2007	6.1	2005	6.1
-123.39	61.03	NT-12	NAHANNI BUTTE AREA	NAHANNI BUTTE	VSNT12V	28	5	2012	28.5	2005	27.4	1980	-5.9	1963	-5.6	1959	-18.3	1958	-13.3	2013	12.6	2012	10.6	28.5	2012	27.4	2005	26.6	2011	26	2017	25.7	2010	2022-02-03T13:22:22Z	-5.9	1980	-5.6	1958	-5.6	1963	-5.2	1987	-3.8	1978	12.6	2013	10.6	2012	7.4
-123.39	61.03	NT-12	NAHANNI BUTTE AREA	NAHANNI BUTTE	VSNT12V	29	5	2005	30.5	2004	21.6	1963	-6.1	1958	-5.6	1959	-13.3	1958	-12.8	2003	9.2	1976	0.6	30.5	2005	27.9	2017	26.7	2010	25.7	2007	25.5	2014	2022-02-03T13:22:22Z	-6.1	1963	-5.6	1958	-4.7	1980	-4.5	1978	-3.6	1982	9.2	2003	7.6	2013	6.3
-123.39	61.03	NT-12	NAHANNI BUTTE AREA	NAHANNI BUTTE	VSNT12V	30	5	2005	29.1	2003	25.9	1974	-6.1	1958	-6.1	1978	-14.5	1972	-11.1	2005	10.8	2004	5.7	29.1	2005	28.8	2011	28.5	2017	26.9	2007	26.4	2010	2022-02-03T13:22:22Z	-6.1	1958	-6.1	1974	-4.2	1982	-1.7	1967	-1.2	1983	10.8	2005	9.5	2017	9
-123.39	61.03	NT-12	NAHANNI BUTTE AREA	NAHANNI BUTTE	VSNT12V	31	5	2010	28.0	2003	26.3	1959	-6.7	1958	2.8	1958	-16.1			2007	12.0	2005	6.7	28	2010	27.1	2014	26.3	2003	25.8	2006	25.2	2007	2022-02-03T13:22:22Z	-6.7	1959	-2.8	1965	-2.2	1967	-1.8	1982	-1.7	1974	12	2007	6.8	2020	6.7
-123.39	61.03	NT-12	NAHANNI BUTTE AREA	NAHANNI BUTTE	VSNT12V	1	6	2006	28.1	2003	24.6	1972	-5.0	1967	-2.2	1959	-15.0	1957	-6.7	2014	15.5	2003	10.6	28.1	2006	27.3	2014	26.5	2007	26	2010	25.2	2012	2022-02-03T13:22:22Z	-5	1972	-3.9	1974	-2.4	1980	-2.2	1958	-2.2	1959	15.5	2014	10.6	2003	9.2
-123.39	61.03	NT-12	NAHANNI BUTTE AREA	NAHANNI BUTTE	VSNT12V	2	6	2009	30.3	2007	27.9	1967	-5.0	1959	-3.3	1980	-12.6	1967	-12.2	2005	10.6	2003	10.1	30.3	2009	28	2010	27.9	2007	23	2012	22.1	2005	2022-02-03T13:22:22Z	-5	1967	-4.4	1974	-3.3	1959	-2	1986	-1.6	1987	10.6	2005	10.1	2003	9.8
-123.39	61.03	NT-12	NAHANNI BUTTE AREA	NAHANNI BUTTE	VSNT12V	3	6	2007	29.5	2004	25.4	1986	-5.3	1982	-4.8	1986	-13.4	1972	-11.1	2006	10.7	2003	9.7	29.5	2007	25.5	2012	25.4	2004	25.3	2010	21.5	2006	2022-02-03T13:22:22Z	-5.3	1986	-4.8	1982	-4.4	1972	-2.6	1978	-1.7	1967	10.7	2006	10.3	2009	9.7
-123.39	61.03	NT-12	NAHANNI BUTTE AREA	NAHANNI BUTTE	VSNT12V	4	6	2007	31.3	2004	26.5	1974	-6.1	1972	-2.8	1986	-13.0	1974	-11.1	2007	13.7	2004	10.6	31.3	2007	26.5	2004	25.4	2013	24.4	2021	22.5	2012	2022-02-03T13:22:22Z	-6.1	1974	-4.9	1982	-3	1980	-2.8	1972	-2.8	1978	13.7	2007	11.3	2010	10.6
-123.39	61.03	NT-12	NAHANNI BUTTE AREA	NAHANNI BUTTE	VSNT12V	5	6	2004	28.5	2003	22.7	1974	-5.0	1972	-1.1	1974	-9.4	1967	-7.8	2013	13.7	2010	9.3	28.5	2004	24.1	2012	23.5	2017	22.8	2013	22.7	2003	2022-02-03T13:22:22Z	-5	1974	-2.1	1978	-1.4	1980	-1.1	1972	-0.9	1986	13.7	2013	9.3	2010	7.9
-123.39	61.03	NT-12	NAHANNI BUTTE AREA	NAHANNI BUTTE	VSNT12V	6	6	2004	25.4	2003	22.1	1979	-4.1	1958	-3.3	1974	-13.9	1959	-10.0	2003	11.8	1963	0.6	25.4	2004	25.1	2017	23.1	2013	22.2	2020	22.1	2003	2022-02-03T13:22:22Z	-4.1	1979	-3.3	1958	-2.8	1959	-2.5	1978	-2.2	1969	11.8	2003	10.6	2009	10.4
-123.39	61.03	NT-12	NAHANNI BUTTE AREA	NAHANNI BUTTE	VSNT12V	7	6	2017	27.7	2005	27.4	1958	-3.9	1957	-1.1	1959	-11.7	1958	-7.8	2012	11.3	2009	10.7	27.7	2017	27.4	2005	23.8	2011	22.9	2014	22.7	2013	2022-02-03T13:22:22Z	-3.9	1958	-3.2	1979	-2.7	1978	-1.2	1991	-1.1	1957	11.3	2012	10.7	2009	9
-123.39	61.03	NT-12	NAHANNI BUTTE AREA	NAHANNI BUTTE	VSNT12V	8	6	2018	25.8	2005	25.6	1979	-4.0	1978	-2.0	1978	-12.0	1967	-8.3	2017	11.8	2005	9.7	25.8	2018	25.6	2005	24.8	2012	24.3	2014	23.4	2013	2022-02-03T13:22:22Z	-4	1979	-2	1978	-1.1	1957	-1.1	1958	0	1969	11.8	2017	9.7	2005	8.1
-123.39	61.03	NT-12	NAHANNI BUTTE AREA	NAHANNI BUTTE	VSNT12V	9	6	2006	28.5	2004	25.6	1978	-2.8	1959	-1.1	1978	-10.1	1959	-8.3	2014	10.0	2013	9.8	28.5	2006	27	2021	26.3	2011	25.6	2004	25.6	2014	2022-02-03T13:22:22Z	-2.8	1978	-2.5	1986	-1.1	1959	-0.7	1982	0	1964	10	2014	9.8	2013	9.5
-123.39	61.03	NT-12	NAHANNI BUTTE AREA	NAHANNI BUTTE	VSNT12V	10	6	2006	29.8	2005	25.8	1969	-2.8	1965	-1.7	1986	-8.9	1969	-7.8	2004	10.4	2003	8.9	29.8	2006	28.6	2016	25.8	2005	24.8	2014	23.6	2013	2022-02-03T13:22:22Z	-2.8	1969	-1.7	1965	-0.4	1990	-0.3	1978	0.7	1986	10.4	2004	10.2	2018	8.9
-123.39	61.03	NT-12	NAHANNI BUTTE AREA	NAHANNI BUTTE	VSNT12V	11	6	2016	29.5	2006	29.2	1965	-2.2	1957	0.0	1969	-8.3	1967	-6.1	2006	12.4	1989	5.6	29.5	2016	29.2	2006	27.8	2014	25	2020	23.9	2007	2022-02-03T13:22:22Z	-2.2	1965	-1	1986	0	1957	0	1969	0.6	1967	12.4	2006	8.7	2009	7.2
-123.39	61.03	NT-12	NAHANNI BUTTE AREA	NAHANNI BUTTE	VSNT12V	12	6	2006	29.7	2005	23.2	1967	-0.6	1965	-0.6	1967	-6.7	1965	-5.0	2006	16.7	2004	9.1	29.7	2006	27.6	2020	25.2	2010	24.9	2013	24.6	2007	2022-02-03T13:22:22Z	-0.6	1957	-0.6	1965	-0.6	1967	0.3	1985	0.3	1986	16.7	2006	10.3	2016	10.3
-123.39	61.03	NT-12	NAHANNI BUTTE AREA	NAHANNI BUTTE	VSNT12V	13	6	2006	30.4	2005	22.3	1967	-2.2	1957	0.0	1967	-10.0	1957	-5.0	2006	12.4	1977	4.1	30.4	2006	25.6	2021	25.4	2007	24.8	2019	24.5	2014	2022-02-03T13:22:22Z	-2.2	1967	-0.4	1990	0	1957	0	1978	0.5	1986	12.4	2006	12	2010	10.7
-123.39	61.03	NT-12	NAHANNI BUTTE AREA	NAHANNI BUTTE	VSNT12V	14	6	2006	34.5	2004	21.1	1957	0.6			1957	-7.2			2019	12.5	2013	11.9	34.5	2006	27.1	2011	26.9	2013	26.2	2009	25.9	2019	2022-02-03T13:22:22Z	0.6	1957	1	1987	1.1	1965	1.7	1959	1.7	1967	12.5	2019	11.9	2013	11.4
-123.39	61.03	NT-12	NAHANNI BUTTE AREA	NAHANNI BUTTE	VSNT12V	15	6	2019	29.8	2013	27.6	1965	1.1	1959	1.7	1986	-5.4	1965	-3.3	2006	12.7	2005	8.3	29.8	2019	27.6	2013	26.2	2011	25.4	2006	25.2	2009	2022-02-03T13:22:22Z	1.1	1965	1.3	1979	1.4	1978	1.7	1959	2	1986	12.7	2006	10.9	2021	10
-123.39	61.03	NT-12	NAHANNI BUTTE AREA	NAHANNI BUTTE	VSNT12V	16	6	2010	30.4	2003	27.5	1978	-0.2	1972	1.7	1965	-3.9	1957	-3.9	2019	15.6	2006	15.1	30.4	2010	29.8	2013	29.6	2018	27.5	2003	26.7	2019	2022-02-03T13:22:22Z	-0.2	1978	1.7	1959	1.7	1964	1.7	1972	1.7	1987	15.6	2019	15.1	2006	11.8
-123.39	61.03	NT-12	NAHANNI BUTTE AREA	NAHANNI BUTTE	VSNT12V	17	6	2004	31.2	2003	28.7	1978	0.0	1957	1.7	1978	-3.0	1976	-1.1	2018	20.9	2013	14.1	31.2	2004	28.7	2003	28.2	2010	27.3	2011	27	2014	2022-02-03T13:22:22Z	0	1978	1.2	1987	1.7	1957	2.2	1959	2.2	1976	20.9	2018	14.1	2013	11.6
-123.39	61.03	NT-12	NAHANNI BUTTE AREA	NAHANNI BUTTE	VSNT12V	18	6	2004	36.2	1977	20.6	1978	0.5	1976	2.2	1986	-2.5	1976	-2.2	2014	15.6	2011	12.3	36.2	2004	31.7	2018	28.2	2020	26.7	2021	25	2016	2022-02-03T13:22:22Z	0.5	1978	1.2	1979	1.7	1982	2.2	1957	2.2	1976	15.6	2014	12.3	2011	11.9
-123.39	61.03	NT-12	NAHANNI BUTTE AREA	NAHANNI BUTTE	VSNT12V	19	6	2018	34.4	2006	29.4	1986	1.0	1978	1.0	1986	-3.2	1964	-2.8	2018	11.4	2011	11.3	34.4	2018	30.2	2020	29.4	2006	29.1	2016	28.5	2004	2022-02-03T13:22:22Z	1	1978	1	1986	1.1	1974	1.7	1959	1.7	1967	11.4	2018	11.3	2011	10.5
-123.39	61.03	NT-12	NAHANNI BUTTE AREA	NAHANNI BUTTE	VSNT12V	20	6	2018	32.2	2013	29.9	1978	1.0	1965	1.1	1959	-4.4	1957	-2.2	2006	11.8	1984	5.6	32.2	2018	30.1	2020	29.9	2013	25.9	2014	25.8	2012	2022-02-03T13:22:22Z	1	1978	1.1	1957	1.1	1965	1.7	1966	1.7	1974	11.8	2006	11.3	2011	11.1
-123.39	61.03	NT-12	NAHANNI BUTTE AREA	NAHANNI BUTTE	VSNT12V	21	6	2018	32.5	2013	30.3	1965	1.1	1964	1.7	1967	-2.2	1965	-2.2	2021	14.6	2011	13.4	32.5	2018	30.7	2021	30.3	2013	29	2012	27.3	2011	2022-02-03T13:22:22Z	1.1	1965	1.7	1964	2.2	1957	2.2	1969	2.5	1978	14.6	2021	13.4	2011	13.2
-123.39	61.03	NT-12	NAHANNI BUTTE AREA	NAHANNI BUTTE	VSNT12V	22	6	2013	34.2	2012	28.5	1965	1.1	1959	2.8	1965	-2.2	1957	-2.2	2018	16.0	2011	12.9	34.2	2013	28.5	2012	27.9	2017	25.4	2014	24	2006	2022-02-03T13:22:22Z	1.1	1965	1.7	1972	2.5	1978	2.8	1959	2.9	1982	16	2018	14.4	2020	12.9
-123.39	61.03	NT-12	NAHANNI BUTTE AREA	NAHANNI BUTTE	VSNT12V	23	6	2013	32.3	2012	28.4	1959	1.7	1957	4.4	1965	-3.3	1959	-2.2	2018	15.4	2017	13.2	32.3	2013	29.8	2014	28.4	2012	28.1	2018	27.8	2021	2022-02-03T13:22:22Z	1.7	1959	1.9	1978	2	1979	2.6	1983	2.8	1965	15.4	2018	13.2	2017	12.8
-123.39	61.03	NT-12	NAHANNI BUTTE AREA	NAHANNI BUTTE	VSNT12V	24	6	2013	33.4	2010	29.2	1983	1.9	1967	2.8	1965	-2.2	1959	-1.1	2013	14.4	2006	12.1	33.4	2013	31.2	2014	29.2	2010	29.1	2012	28.8	2003	2022-02-03T13:22:22Z	1.9	1983	2.8	1967	3.3	1973	3.3	1974	3.9	1958	14.4	2013	13.7	2018	12.1
-123.39	61.03	NT-12	NAHANNI BUTTE AREA	NAHANNI BUTTE	VSNT12V	25	6	2021	33.0	2012	30.8	1974	1.7	1965	3.3	1991	-2.2	1965	-1.7	2021	20.9	2013	15.9	33	2021	30.8	2012	27.9	2011	26.6	2006	26.5	2003	2022-02-03T13:22:22Z	1.7	1974	2	1991	2.3	1978	3.3	1965	3.8	1986	20.9	2021	15.9	2013	13.8
-123.39	61.03	NT-12	NAHANNI BUTTE AREA	NAHANNI BUTTE	VSNT12V	26	6	2021	31.0	2014	29.2	1978	3.1	1970	3.3	1991	-3.3	1965	-1.1	2021	22.7	2013	15.5	31	2021	29.2	2014	27.7	2006	25.9	2017	24.7	2013	2022-02-03T13:22:22Z	3.1	1978	3.3	1967	3.3	1970	3.5	1991	3.9	1958	22.7	2021	15.5	2013	12.8
-123.39	61.03	NT-12	NAHANNI BUTTE AREA	NAHANNI BUTTE	VSNT12V	27	6	2021	38.1	2014	30.5	1973	2.2	1964	3.3	1991	-1.7	1965	-1.1	2013	14.2	2010	12.4	38.1	2021	30.5	2014	30.2	2013	29.9	2007	25.6	2017	2022-02-03T13:22:22Z	2.2	1973	3.3	1961	3.3	1963	3.3	1964	3.5	1980	14.2	2013	12.6	2017	12.4
-123.39	61.03	NT-12	NAHANNI BUTTE AREA	NAHANNI BUTTE	VSNT12V	28	6	2014	32.0	2013	29.5	1983	2.1	1973	2.2	1972	-5.6	1964	0.0	2021	13.9	2007	11.9	32	2014	31.8	2021	29.5	2013	29.1	2010	28.6	2005	2022-02-03T13:22:22Z	2.1	1983	2.2	1973	2.5	1979	2.8	1961	2.8	1971	13.9	2021	11.9	2007	11.6
-123.39	61.03	NT-12	NAHANNI BUTTE AREA	NAHANNI BUTTE	VSNT12V	29	6	2021	32.5	2013	28.7	1967	1.7	1959	5.0	1959	-1.7	1958	2.2	2021	13.9	2017	13.4	32.5	2021	28.7	2013	27.7	2005	27.5	2014	25.7	2020	2022-02-03T13:22:22Z	1.7	1967	2.2	1976	4	1987	5	1959	5	1969	13.9	2021	13.4	2017	13.2
-123.39	61.03	NT-12	NAHANNI BUTTE AREA	NAHANNI BUTTE	VSNT12V	30	6	2014	29.7	2005	29.7	1977	2.8	1972	2.8	1969	-1.7	1960	0.0	2021	17.7	2017	12.9	29.7	2005	29.7	2014	27.4	2021	26.6	2020	25.8	2007	2022-02-03T13:22:22Z	2.8	1972	2.8	1977	4.4	1959	4.4	1964	4.6	1987	17.7	2021	12.9	2017	12
-123.39	61.03	NT-12	NAHANNI BUTTE AREA	NAHANNI BUTTE	VSNT12V	1	7	1989	31.0	1966	24.4	1986	1.6	1964	1.7	1986	-1.9	1980	-1.0	2021	15.9	2013	13.2	31	1989	29.5	2005	29.3	2006	29.3	2013	28.5	2014	2022-02-03T13:22:22Z	1.6	1986	1.7	1964	3.2	1991	3.3	1972	4.1	1977	15.9	2021	13.2	2013	13
-123.39	61.03	NT-12	NAHANNI BUTTE AREA	NAHANNI BUTTE	VSNT12V	2	7	2014	29.8	2005	26.9	1989	2.5	1964	2.8	1961	-2.2	1957	1.1	2013	14.3	2007	12.7	29.8	2014	26.9	2005	26.8	2006	26.1	1966	25.5	2013	2022-02-03T13:22:22Z	2.5	1989	2.8	1964	3.9	1972	4.4	1971	4.9	1984	14.3	2013	14.1	2017	12.7
-123.39	61.03	NT-12	NAHANNI BUTTE AREA	NAHANNI BUTTE	VSNT12V	3	7	2014	29.2	2005	28.4	1984	3.6	1964	4.4	1991	-2.6	1964	-1.7	2013	18.6	2003	13.9	29.2	2014	28.4	2005	27.4	2012	24.5	2004	24.4	2003	2022-02-03T13:22:22Z	3.6	1984	4	1989	4.4	1964	4.9	1987	5	1957	18.6	2013	15.4	2014	13.9
-123.39	61.03	NT-12	NAHANNI BUTTE AREA	NAHANNI BUTTE	VSNT12V	4	7	2021	28.9	2004	28.1	1974	2.2	1971	4.4	1989	0.0	1987	0.0	2014	14.4	2013	12.2	28.9	2021	28.1	2004	26.9	2012	26.5	2005	25.7	2009	2022-02-03T13:22:22Z	2.2	1974	3.6	1987	4.4	1957	4.4	1959	4.4	1964	14.4	2014	12.3	2017	12.2
-123.39	61.03	NT-12	NAHANNI BUTTE AREA	NAHANNI BUTTE	VSNT12V	5	7	2018	30.8	2004	29.9	1967	2.8	1957	3.3	1991	-1.2	1974	-0.6	2014	13.7	2007	12.4	30.8	2018	29.9	2004	28.3	2021	27.2	2012	25.2	2019	2022-02-03T13:22:22Z	2.8	1967	3.3	1957	3.7	1991	3.9	1974	4.1	1992	13.7	2014	12.9	2021	12.4
-123.39	61.03	NT-12	NAHANNI BUTTE AREA	NAHANNI BUTTE	VSNT12V	6	7	2021	32.3	2017	28.7	1967	1.7	1958	2.8	1967	-2.8	1962	-2.8	1969	12.2	1966	3.3	32.3	2021	28.7	2017	28.5	2010	28.4	2012	25.2	2011	2022-02-03T13:22:22Z	1.7	1967	2.8	1958	2.9	1991	3.9	1975	4.3	1987	12.2	1969	12	2019	11.2
-123.39	61.03	NT-12	NAHANNI BUTTE AREA	NAHANNI BUTTE	VSNT12V	7	7	2021	33.0	2017	32.2	1965	2.2	1958	3.9	1979	-4.0	1967	-3.3	2004	13.7	2003	11.3	33	2021	32.2	2017	30.5	2012	28.6	2010	27.3	2013	2022-02-03T13:22:22Z	2.2	1965	2.8	1972	3.9	1958	4.4	1985	4.6	1987	13.7	2004	12.7	2005	12.2
-123.39	61.03	NT-12	NAHANNI BUTTE AREA	NAHANNI BUTTE	VSNT12V	8	7	2017	34.0	2012	30.5	1985	3.0	1958	3.9	1962	-0.6	1958	0.6	2021	14.9	2017	12.7	34	2017	30.9	2021	30.5	2012	29.6	2014	29	2018	2022-02-03T13:22:22Z	3	1985	3.9	1958	4.4	1972	4.4	1989	4.7	1991	14.9	2021	12.7	2017	12.3
-123.39	61.03	NT-12	NAHANNI BUTTE AREA	NAHANNI BUTTE	VSNT12V	9	7	2018	30.9	2012	30.1	1985	2.1	1960	2.8	1985	-0.6	1970	0.0	2017	14.5	2012	13.0	30.9	2018	30.1	2012	29.9	2021	29.4	1964	27.9	2003	2022-02-03T13:22:22Z	2.1	1985	2.2	1991	2.8	1960	3.3	1970	3.9	1958	14.5	2017	14.2	2021	13
-123.39	61.03	NT-12	NAHANNI BUTTE AREA	NAHANNI BUTTE	VSNT12V	10	7	2003	30.9	2002	27.1	1991	1.7	1960	2.2	1985	-0.1	1978	-0.1	2018	18.4	2017	13.7	30.9	2003	29.3	2005	28.8	2018	28.3	2010	27.4	2021	2022-02-03T13:22:22Z	1.7	1991	2.2	1958	2.2	1960	3.4	1978	3.8	1977	18.4	2018	13.7	2017	13.1
-123.39	61.03	NT-12	NAHANNI BUTTE AREA	NAHANNI BUTTE	VSNT12V	11	7	2003	30.8	2002	26.9	1957	2.2			1972	-0.6	1960	-0.6	2018	18.9	2012	12.0	30.8	2003	30.4	2005	29	2007	27.8	2011	26.9	2002	2022-02-03T13:22:22Z	2.2	1957	2.8	1958	3.3	1967	3.3	1976	3.5	1978	18.9	2018	12	2012	11.8
-123.39	61.03	NT-12	NAHANNI BUTTE AREA	NAHANNI BUTTE	VSNT12V	12	7	2014	34.8	2007	30.4	1964	2.2	1960	4.4	1957	-2.2			2014	15.5	2007	14.1	34.8	2014	30.4	2007	30.2	2005	29.6	2011	27.5	2004	2022-02-03T13:22:22Z	2.2	1964	3.2	1991	3.3	1969	3.3	1972	3.7	1986	15.5	2014	14.1	2007	11.9
-123.39	61.03	NT-12	NAHANNI BUTTE AREA	NAHANNI BUTTE	VSNT12V	13	7	2014	36.7	2007	33.3	1969	1.7	1964	3.3	1964	-1.7	1958	0.6	2010	13.6	2007	13.3	36.7	2014	33.3	2007	29.6	2011	27.7	2005	27.1	2004	2022-02-03T13:22:22Z	1.7	1969	3.2	1986	3.3	1964	3.4	1979	3.9	1971	13.6	2010	13.3	2007	12.7
-123.39	61.03	NT-12	NAHANNI BUTTE AREA	NAHANNI BUTTE	VSNT12V	14	7	2014	34.4	1989	32.0	1969	2.2	1964	2.8	1964	-1.7	1958	0.6	2007	14.9	1989	12.2	34.4	2014	32	1989	31.6	2007	30.1	2016	30	2004	2022-02-03T13:22:22Z	2.2	1969	2.8	1964	3	1984	3.9	1961	5	1972	14.9	2007	13.5	2011	12.2
-123.39	61.03	NT-12	NAHANNI BUTTE AREA	NAHANNI BUTTE	VSNT12V	15	7	1989	32.4	1962	20.0	1964	2.2	1963	3.9	1967	-1.1	1964	-1.1	2011	14.7	2007	13.1	32.4	1989	32.3	2016	31.4	2007	30.2	2004	27.9	2006	2022-02-03T13:22:22Z	2.2	1964	2.6	1985	3.5	1984	3.9	1963	4.4	1969	14.7	2011	13.1	2007	12.7
-123.39	61.03	NT-12	NAHANNI BUTTE AREA	NAHANNI BUTTE	VSNT12V	16	7	1989	32.9	1960	21.7	1985	3.9	1963	3.9	1964	-2.2	1963	0.6	2007	16.3	2005	11.9	32.9	1989	30.9	2004	30.6	2016	29.5	2006	28	2012	2022-02-03T13:22:22Z	3.9	1963	3.9	1985	4.6	1980	5	1974	5	1978	16.3	2007	13.3	2016	12.1
-123.39	61.03	NT-12	NAHANNI BUTTE AREA	NAHANNI BUTTE	VSNT12V	17	7	2016	32.7	2004	31.0	1985	2.4	1975	3.9	1986	-1.0	1964	-0.6	2007	16.1	2006	12.5	32.7	2016	31	2004	28.6	2003	26.4	2013	26	2014	2022-02-03T13:22:22Z	2.4	1985	3.3	1992	3.9	1975	4	1980	6.1	1962	16.1	2007	12.5	2006	12.2
-123.39	61.03	NT-12	NAHANNI BUTTE AREA	NAHANNI BUTTE	VSNT12V	18	7	2011	27.4	2009	25.9	1980	3.3	1978	4.5	1986	-0.7	1980	-0.2	2013	15.4	2011	13.2	27.4	2011	26.5	2016	26.4	2019	26	2017	25.9	2009	2022-02-03T13:22:22Z	3.3	1980	3.5	1985	3.7	1982	4.5	1978	5.6	1975	15.4	2013	14.6	2016	13.2
-123.39	61.03	NT-12	NAHANNI BUTTE AREA	NAHANNI BUTTE	VSNT12V	19	7	2009	28.3	2006	26.7	1982	3.0	1980	3.0	1982	-0.8	1958	-0.6	2007	13.2	2002	12.3	28.3	2009	27.9	2012	27.9	2019	27.7	2010	27.1	2021	2022-02-03T13:22:22Z	3	1980	3	1982	3.6	1985	3.9	1975	4.4	1987	13.2	2007	13.1	2016	12.7
-123.39	61.03	NT-12	NAHANNI BUTTE AREA	NAHANNI BUTTE	VSNT12V	20	7	2009	31.0	2006	28.4	1958	1.1	1957	12.8	1982	-0.8	1964	-0.6	2007	14.7	2004	13.1	31	2009	30.5	2019	29.2	2012	28.9	2021	28.4	2006	2022-02-03T13:22:22Z	1.1	1958	2.2	1964	2.6	1985	3.3	1959	3.3	1975	14.7	2007	13.4	2019	13.3
-123.39	61.03	NT-12	NAHANNI BUTTE AREA	NAHANNI BUTTE	VSNT12V	21	7	2012	35.7	2010	27.3	1964	1.7	1957	3.3	1959	-1.7	1957	1.7	2006	20.2	2003	9.5	35.7	2012	30.8	2019	29.8	2017	27.3	2006	27.3	2010	2022-02-03T13:22:22Z	1.7	1964	2	1985	2.2	1980	3.3	1957	3.9	1958	20.2	2006	14.2	2010	13
-123.39	61.03	NT-12	NAHANNI BUTTE AREA	NAHANNI BUTTE	VSNT12V	22	7	2012	32.9	2006	29.3	1983	2.8	1974	3.3	1974	-2.2	1959	-1.7	2006	18.3	2003	11.2	32.9	2012	29.3	2006	28.6	2019	27.5	2004	27.1	2009	2022-02-03T13:22:22Z	2.8	1983	2.9	1985	3.1	1986	3.3	1974	4.4	1958	18.3	2006	16	2019	13.1
-123.39	61.03	NT-12	NAHANNI BUTTE AREA	NAHANNI BUTTE	VSNT12V	23	7	2004	33.2	2003	29.7	1985	2.7	1957	2.8	1986	-2.2	1974	-2.2	2006	14.9	2004	10.4	33.2	2004	32.7	2012	30.4	2006	29.7	2003	29.6	2009	2022-02-03T13:22:22Z	2.7	1985	2.8	1957	3.8	1980	3.9	1964	3.9	1975	14.9	2006	13.5	2012	13.2
-123.39	61.03	NT-12	NAHANNI BUTTE AREA	NAHANNI BUTTE	VSNT12V	24	7	2012	34.7	2006	32.3	1975	2.8	1969	3.3	1986	-1.0	1975	-0.6	2009	18.3	2003	11.7	34.7	2012	32.3	2006	31.8	2003	31	2002	29.2	2011	2022-02-03T13:22:22Z	2.8	1975	3.3	1969	4.4	1961	4.5	1986	4.5	1990	18.3	2009	14.7	2012	13.8
-123.39	61.03	NT-12	NAHANNI BUTTE AREA	NAHANNI BUTTE	VSNT12V	25	7	2018	33.3	2003	32.2	1975	2.8	1967	2.8	1986	-1.8	1975	0.0	2002	16.8	1981	9.5	33.3	2018	32.2	2003	30.4	2009	30.1	2011	29	2017	2022-02-03T13:22:22Z	2.8	1967	2.8	1975	3.9	1974	3.9	1976	5	1964	16.8	2002	14.6	2004	14.3
-123.39	61.03	NT-12	NAHANNI BUTTE AREA	NAHANNI BUTTE	VSNT12V	26	7	2003	33.3	1973	26.1	1975	3.3	1967	3.9	1986	-3.1	1975	-1.7	2017	15.9	2002	14.2	33.3	2003	33	2018	30.3	2012	28	2009	26.9	2010	2022-02-03T13:22:22Z	3.3	1975	3.9	1967	4.1	1991	4.2	1980	4.4	1960	15.9	2017	14.2	2002	13.3
-123.39	61.03	NT-12	NAHANNI BUTTE AREA	NAHANNI BUTTE	VSNT12V	27	7	2018	35.9	2009	33.5	1980	2.3	1969	2.8	1975	-1.1	1969	-0.6	2003	19.6	2002	13.1	35.9	2018	33.5	2009	28.3	2010	28	2016	27.9	2014	2022-02-03T13:22:22Z	2.3	1980	2.8	1969	3.9	1962	4.4	1960	5.2	1990	19.6	2003	14.5	2012	14
-123.39	61.03	NT-12	NAHANNI BUTTE AREA	NAHANNI BUTTE	VSNT12V	28	7	2009	32.8	2003	30.7	1980	3.1	1957	3.3	1980	-1.1	1959	0.0	2018	13.7	2009	13.7	32.8	2009	30.7	2003	30.5	2004	29	2021	28.7	2014	2022-02-03T13:22:22Z	3.1	1980	3.3	1957	4.4	1959	4.4	1960	4.5	1985	13.7	2007	13.7	2009	13.7
-123.39	61.03	NT-12	NAHANNI BUTTE AREA	NAHANNI BUTTE	VSNT12V	29	7	2003	31.5	1974	21.7	1980	2.2	1970	4.4	1980	-1.8	1975	0.0	2009	16.9	2004	14.7	31.5	2003	31.1	2014	30.7	2012	30.4	2009	29.9	2010	2022-02-03T13:22:22Z	2.2	1980	4	1982	4.4	1970	5	1959	5	1965	16.9	2009	16.2	2018	16
-123.39	61.03	NT-12	NAHANNI BUTTE AREA	NAHANNI BUTTE	VSNT12V	30	7	2021	32.2	2012	29.6	1960	2.2	1957	2.8	1986	-1.7	1959	-1.1	2010	14.8	1976	14.4	32.2	2021	29.6	2012	29.2	2009	29.1	2003	28.2	2010	2022-02-03T13:22:22Z	2.2	1960	2.8	1957	3.6	1982	3.9	1969	4.1	1985	14.8	2010	14.4	1976	14.1
-123.39	61.03	NT-12	NAHANNI BUTTE AREA	NAHANNI BUTTE	VSNT12V	31	7	2021	34.6	2009	32.3	1959	2.8	1958	6.1	1959	-1.7	1957	-1.7	2009	14.5	2007	12.7	34.6	2021	32.3	2009	31.4	2018	30.9	2020	29.3	2012	2022-02-03T13:22:22Z	2.8	1959	2.9	1990	3.9	1964	3.9	1969	4.2	1978	14.5	2009	13.3	2013	12.7
-123.39	61.03	NT-12	NAHANNI BUTTE AREA	NAHANNI BUTTE	VSNT12V	1	8	2021	36.6	2020	29.5	1964	1.1	1958	2.2	1986	-3.0	1959	-1.7	2021	13.2	2018	13.1	36.6	2021	29.5	2020	28.8	2007	28.3	2012	28	2009	2022-02-03T13:22:22Z	1.1	1964	1.6	1985	2.2	1958	2.9	1990	3.3	1957	13.2	2021	13.1	2018	12.7
-123.39	61.03	NT-12	NAHANNI BUTTE AREA	NAHANNI BUTTE	VSNT12V	2	8	2021	35.1	2017	32.5	1967	2.8	1964	3.3	1964	-2.2	1959	0.0	2021	15.0	2007	13.6	35.1	2021	32.5	2017	31.7	2018	31.3	2014	28.6	2012	2022-02-03T13:22:22Z	2.8	1967	3.3	1964	3.3	1972	4.4	1959	5	1975	15	2021	13.6	2007	13.1
-123.39	61.03	NT-12	NAHANNI BUTTE AREA	NAHANNI BUTTE	VSNT12V	3	8	2017	31.6	2014	30.3	1967	1.7	1959	3.3	1967	-1.1	1964	-1.1	2012	17.1	2010	14.0	31.6	2017	30.3	2014	28.7	2016	28.5	2010	26.4	2007	2022-02-03T13:22:22Z	1.7	1967	2.8	1969	2.8	1972	3.3	1959	4.4	1964	17.1	2012	14	2010	12
-123.39	61.03	NT-12	NAHANNI BUTTE AREA	NAHANNI BUTTE	VSNT12V	4	8	2014	32.6	2013	30.0	1986	3.9	1968	4.4	1967	-2.2	1959	-1.7	2010	13.4	2007	10.9	32.6	2014	30.3	2017	30	2013	29	2010	27.7	2005	2022-02-03T13:22:22Z	3.9	1986	4.2	1990	4.4	1968	5	1964	5	1965	13.4	2010	12.6	2017	12.4
-123.39	61.03	NT-12	NAHANNI BUTTE AREA	NAHANNI BUTTE	VSNT12V	5	8	2013	30.4	2011	30.1	1967	3.3	1964	4.4	1967	-2.8	1964	0.0	2010	13.1	2004	11.7	30.4	2013	30.1	2011	29.9	2014	29.5	2009	26	2010	2022-02-03T13:22:22Z	3.3	1967	4.4	1959	4.4	1964	4.7	1987	5	1968	13.1	2010	12.7	2018	12.1
-123.39	61.03	NT-12	NAHANNI BUTTE AREA	NAHANNI BUTTE	VSNT12V	6	8	2009	30.6	2007	28.8	1967	3.3	1959	3.9	1967	-1.1	1964	0.0	2010	14.2	2007	12.1	30.6	2009	28.9	2010	28.8	2007	28.1	2012	27.6	2013	2022-02-03T13:22:22Z	3.3	1967	3.9	1959	3.9	1969	4.4	1965	4.4	1985	14.2	2010	13.5	2013	12.2
-123.39	61.03	NT-12	NAHANNI BUTTE AREA	NAHANNI BUTTE	VSNT12V	7	8	2012	30.4	2010	27.2	1959	3.9	1958	8.3	1967	-1.1	1965	0.0	2009	13.7	2002	10.7	30.4	2012	27.2	2010	26.9	2011	24.7	2016	24.4	2003	2022-02-03T13:22:22Z	3.9	1959	4.4	1965	5.3	1979	5.4	1978	5.4	1985	13.7	2009	10.7	2002	10.6
-123.39	61.03	NT-12	NAHANNI BUTTE AREA	NAHANNI BUTTE	VSNT12V	8	8	2017	32.8	2012	32.8	1967	2.2	1957	2.2	1967	-1.1	1965	0.0	2018	18.6	2010	13.2	32.8	2012	32.8	2017	26.2	2018	26	2002	25.9	2004	2022-02-03T13:22:22Z	2.2	1957	2.2	1967	3.3	1976	3.9	1958	4.4	1969	18.6	2018	13.2	2010	12.3
-123.39	61.03	NT-12	NAHANNI BUTTE AREA	NAHANNI BUTTE	VSNT12V	9	8	2017	31.2	2004	30.0	1972	6.1	1958	7.8	1967	-2.2	1957	-1.1	2010	13.1	1983	11.0	31.2	2017	30	2004	26.4	2020	25	2014	24.9	2018	2022-02-03T13:22:22Z	6.1	1972	7.2	1976	7.4	1978	7.8	1958	8.3	1970	13.1	2010	12.4	2012	12.4
-123.39	61.03	NT-12	NAHANNI BUTTE AREA	NAHANNI BUTTE	VSNT12V	10	8	2017	33.0	2004	29.6	1959	2.2	1958	11.7	1967	-1.1	1959	-0.6	2020	11.9	2017	11.7	33	2017	29.6	2004	28.9	2013	27.1	2010	26.8	2016	2022-02-03T13:22:22Z	2.2	1959	5.1	1978	6.1	1969	6.7	1961	6.7	1971	11.9	2020	11.7	2017	11.5
-123.39	61.03	NT-12	NAHANNI BUTTE AREA	NAHANNI BUTTE	VSNT12V	11	8	2017	32.2	2004	28.5	1959	1.7	1958	15.6	1959	-1.1	1958	5.0	2017	13.2	2005	11.9	32.2	2017	28.5	2004	27.6	2016	27.5	2013	24.3	2005	2022-02-03T13:22:22Z	1.7	1959	3.6	1978	4.3	1984	5	1969	5	1971	13.2	2017	11.9	2005	11.6
-123.39	61.03	NT-12	NAHANNI BUTTE AREA	NAHANNI BUTTE	VSNT12V	12	8	2017	34.7	2004	30.8	1974	2.8	1967	2.8	1974	-1.7	1967	-1.1	2017	13.0	2004	12.7	34.7	2017	30.8	2004	28.3	2013	28.2	2014	26.9	2018	2022-02-03T13:22:22Z	2.8	1967	2.8	1974	3.3	1959	3.8	1990	5.6	1975	13	2017	12.7	2004	11.7
-123.39	61.03	NT-12	NAHANNI BUTTE AREA	NAHANNI BUTTE	VSNT12V	13	8	2014	30.0	2003	29.8	1972	3.9	1971	3.9	1967	-2.2	1959	-0.6	2014	13.5	2005	12.2	30	2014	29.8	2003	29.2	2016	26.6	1989	26.6	2018	2022-02-03T13:22:22Z	3.9	1967	3.9	1971	3.9	1972	4	1990	4.4	1959	13.5	2014	13.1	2017	12.2
-123.39	61.03	NT-12	NAHANNI BUTTE AREA	NAHANNI BUTTE	VSNT12V	14	8	2004	31.4	2003	26.3	1974	1.7	1967	2.2	1967	-2.2	1959	-1.1	2014	16.0	2013	11.3	31.4	2004	29.4	2019	28.9	2014	27.8	2013	26.8	2017	2022-02-03T13:22:22Z	1.7	1974	2.2	1959	2.2	1967	3.3	1966	4	1990	16	2014	12.4	2021	11.3
-123.39	61.03	NT-12	NAHANNI BUTTE AREA	NAHANNI BUTTE	VSNT12V	15	8	2003	30.9	1982	20.5	1974	0.6	1967	2.2	1974	-1.7	1959	-1.7	2004	11.7	2003	10.0	30.9	2003	30.2	2014	29.1	2012	27.8	2016	27.7	2013	2022-02-03T13:22:22Z	0.6	1974	2.2	1967	3.9	1959	4	1986	4.3	1978	11.7	2004	11.3	2007	11.2
-123.39	61.03	NT-12	NAHANNI BUTTE AREA	NAHANNI BUTTE	VSNT12V	16	8	2012	28.4	2004	27.7	1974	0.6	1959	4.4	1974	-1.7	1967	-1.7	2016	18.8	2003	18.5	28.4	2012	28.2	2014	27.7	2004	26.8	2003	25.7	2018	2022-02-03T13:22:22Z	0.6	1974	3.8	1978	4.4	1959	5.5	1986	5.7	1983	18.8	2016	18.5	2003	17.4
-123.39	61.03	NT-12	NAHANNI BUTTE AREA	NAHANNI BUTTE	VSNT12V	17	8	2012	30.1	2004	29.8	1974	1.1	1972	3.3	1974	-1.7	1959	0.0	2014	16.7	2009	15.6	30.1	2012	29.8	2004	26.9	2016	26.6	2003	25.9	2017	2022-02-03T13:22:22Z	1.1	1974	3.3	1972	3.6	1978	4.4	1959	4.5	1983	16.7	2014	15.6	2009	15.3
-123.39	61.03	NT-12	NAHANNI BUTTE AREA	NAHANNI BUTTE	VSNT12V	18	8	2004	31.5	1988	25.6	1974	0.0	1972	3.3	1974	-1.1	1959	-0.6	2012	17.2	1988	12.5	31.5	2004	28.8	2012	27.8	2016	27.1	2013	26.2	2014	2022-02-03T13:22:22Z	0	1974	3.3	1959	3.3	1972	3.6	1991	4.4	1985	17.2	2012	12.5	1988	12.2
-123.39	61.03	NT-12	NAHANNI BUTTE AREA	NAHANNI BUTTE	VSNT12V	19	8	2016	27.5	2004	26.2	1974	0.6	1972	5.0	1974	-1.7	1972	-0.6	2016	13.6	2004	11.5	27.5	2016	26.3	2018	26.2	2004	25.4	2012	24.4	2009	2022-02-03T13:22:22Z	0.6	1974	3.3	1991	3.7	1985	4.8	1992	5	1959	13.6	2016	11.5	2004	11.2
-123.39	61.03	NT-12	NAHANNI BUTTE AREA	NAHANNI BUTTE	VSNT12V	20	8	2012	26.6	2003	23.4	1974	2.8	1963	4.4	1974	-1.1	1959	0.0	2016	11.8	2004	11.7	26.6	2012	26.5	2017	23.4	2003	23.3	1975	22.9	2013	2022-02-03T13:22:22Z	2.8	1974	3.5	1980	4.2	1990	4.2	1992	4.4	1963	11.8	2016	11.7	2004	11.2
-123.39	61.03	NT-12	NAHANNI BUTTE AREA	NAHANNI BUTTE	VSNT12V	21	8	2012	26.8	2011	25.9	1974	1.1	1967	6.1	1974	-3.3	1973	0.6	2016	10.7	1975	10.6	26.8	2012	25.9	2011	24.8	2016	24	2002	22.8	1975	2022-02-03T13:22:22Z	1.1	1974	4.7	1992	5.2	1990	6.1	1963	6.1	1967	10.7	2016	10.6	1975	9.4
-123.39	61.03	NT-12	NAHANNI BUTTE AREA	NAHANNI BUTTE	VSNT12V	22	8	2005	26.3	2002	24.8	1974	0.6	1967	3.3	1986	-2.2	1974	-2.2	2011	12.0	2009	9.8	26.3	2005	25	2016	25	2017	24.8	2002	24.8	2011	2022-02-03T13:22:22Z	0.6	1974	2.4	1982	3.3	1967	5.6	1964	5.6	1972	12	2011	9.8	2009	9.2
-123.39	61.03	NT-12	NAHANNI BUTTE AREA	NAHANNI BUTTE	VSNT12V	23	8	2016	29.3	2011	25.7	1982	1.7	1967	2.8	2004	-1.5	1967	-1.1	2020	10.1	2017	10.1	29.3	2016	25.8	2017	25.7	2011	25.3	2002	23.3	2010	2022-02-03T13:22:22Z	1.7	1982	2.8	1967	3.3	1957	3.9	1964	3.9	1974	10.1	2017	10.1	2020	9.1
-123.39	61.03	NT-12	NAHANNI BUTTE AREA	NAHANNI BUTTE	VSNT12V	24	8	2005	29.7	2002	21.9	1986	1.6	1967	1.7	1974	-2.2	1967	0.0	2016	11.8	2012	11.1	29.7	2005	27.8	2016	26.5	2021	24.1	2017	24	2012	2022-02-03T13:22:22Z	1.6	1986	1.7	1967	2.5	1982	3.3	1964	3.4	1979	11.8	2016	11.1	2012	8.5
-123.39	61.03	NT-12	NAHANNI BUTTE AREA	NAHANNI BUTTE	VSNT12V	25	8	2005	30.3	2002	23.6	1991	2.6	1972	2.8	2004	-1.3	1991	-0.5	2005	13.6	1981	10.0	30.3	2005	27.8	2012	27.8	2021	25.4	2014	24.2	2011	2022-02-03T13:22:22Z	2.6	1991	2.8	1972	3.3	1964	3.8	1990	4.2	1982	13.6	2005	10.9	2014	10
-123.39	61.03	NT-12	NAHANNI BUTTE AREA	NAHANNI BUTTE	VSNT12V	26	8	2021	25.8	2005	25.0	1972	2.8	1960	4.4	2004	-2.9	1967	-2.2	2016	12.5	2002	9.9	25.8	2021	25	2005	24.4	2017	23.2	2011	23.2	2014	2022-02-03T13:22:22Z	2.8	1972	3.1	1991	4.3	1985	4.4	1960	4.6	1982	12.5	2016	10.7	2018	9.9
-123.39	61.03	NT-12	NAHANNI BUTTE AREA	NAHANNI BUTTE	VSNT12V	27	8	2012	28.6	2003	23.8	1978	2.4	1974	2.8	2004	-1.4	1974	-1.1	2017	13.8	2011	11.6	28.6	2012	25.1	2021	24	2018	23.8	2003	21.9	2009	2022-02-03T13:22:22Z	2.4	1978	2.6	1991	2.8	1974	3.2	1979	3.6	1985	13.8	2017	11.6	2011	9.7
-123.39	61.03	NT-12	NAHANNI BUTTE AREA	NAHANNI BUTTE	VSNT12V	28	8	2003	26.3	2002	23.9	1974	1.1	1972	2.2	1974	-2.8	1967	-2.2	2002	10.1	1989	8.0	26.3	2003	24.4	2021	24.2	2017	23.9	2002	23.6	2009	2022-02-03T13:22:22Z	1.1	1974	1.4	1991	2.2	1961	2.2	1972	2.5	1979	10.1	2002	9.2	2017	8.6
-123.39	61.03	NT-12	NAHANNI BUTTE AREA	NAHANNI BUTTE	VSNT12V	29	8	2009	28.3	2003	24.6	1961	0.6	1960	6.7	1985	-6.5	1976	-2.2	2021	10.6	2011	9.8	28.3	2009	24.6	2003	23.7	2002	23.6	2017	21	2014	2022-02-03T13:22:22Z	0.6	1961	0.7	1991	2.2	1974	2.8	1984	3.3	1964	10.6	2021	9.8	2011	8.2
-123.39	61.03	NT-12	NAHANNI BUTTE AREA	NAHANNI BUTTE	VSNT12V	30	8	2009	27.6	2003	25.3	1961	1.7	1960	5.0	1991	-2.6	1974	-1.7	2021	10.2	2019	9.2	27.6	2009	25.3	2003	25	2002	24.3	2014	24.2	2017	2022-02-03T13:22:22Z	1.7	1961	1.9	1986	3.3	1964	3.3	1965	3.5	1979	10.2	2021	9.2	2019	8.8
-123.39	61.03	NT-12	NAHANNI BUTTE AREA	NAHANNI BUTTE	VSNT12V	31	8	2013	26.4	2012	23.8	1967	-1.1	1965	2.8	1960	-2.8	1959	0.0	2017	15.7	2003	10.4	26.4	2013	23.8	2012	23.2	2021	22.9	2017	22.6	2003	2022-02-03T13:22:22Z	-1.1	1967	2.5	1984	2.8	1965	3	1979	3.9	1970	15.7	2017	10.4	2003	8.7
-123.39	61.03	NT-12	NAHANNI BUTTE AREA	NAHANNI BUTTE	VSNT12V	1	9	2009	26.6	2006	25.1	1967	1.1	1961	2.2	2008	-3.1	1982	-2.6	2017	11.2	2002	9.6	26.6	2009	25.1	2006	25.1	2012	24.9	2003	24.3	2017	2022-02-03T13:22:22Z	1.1	1967	2.2	1961	2.8	1971	3.3	1963	3.4	1981	11.2	2017	9.6	2002	9.2
-123.39	61.03	NT-12	NAHANNI BUTTE AREA	NAHANNI BUTTE	VSNT12V	2	9	2009	25.3	2006	25.3	1967	1.1	1965	1.7	1978	-2.2	1965	-2.2	2006	9.8	2005	7.6	25.3	2006	25.3	2009	23.6	2004	23.4	2021	23	2017	2022-02-03T13:22:22Z	1.1	1967	1.7	1965	2.2	1972	2.8	1961	3.3	1962	9.8	2006	7.6	2005	7.3
-123.39	61.03	NT-12	NAHANNI BUTTE AREA	NAHANNI BUTTE	VSNT12V	3	9	2003	24.6	2002	16.9	1974	0.6	1967	0.6	2018	-4.6	1967	-2.8	2004	9.8	2003	6.7	24.6	2003	23.9	2021	22.6	2011	21.8	2004	21.4	2012	2022-02-03T13:22:22Z	0.6	1967	0.6	1974	1.7	1972	2.2	1965	2.2	1970	9.8	2004	8.1	2006	7.7
-123.39	61.03	NT-12	NAHANNI BUTTE AREA	NAHANNI BUTTE	VSNT12V	4	9	2012	25.6	2003	24.1	1967	-1.1	1964	1.7	2018	-3.6	1967	-3.3	2006	10.9	1966	6.1	25.6	2012	24.2	2021	24.1	2003	23.5	2009	22.3	2005	2022-02-03T13:22:22Z	-1.1	1967	1.1	1972	1.1	1974	1.7	1964	2	1984	10.9	2006	8.5	2013	8.1
-123.39	61.03	NT-12	NAHANNI BUTTE AREA	NAHANNI BUTTE	VSNT12V	5	9	2017	33.1	2013	26.8	1974	0.0	1972	0.6	1967	-3.3	1964	-1.7	1957	12.2			33.1	2017	26.8	2013	24.5	2021	24.2	2012	23.7	2016	2022-02-03T13:22:22Z	0	1974	0.6	1972	1.1	1964	1.9	1984	2.2	1961	12.2	1957	11.2	2013	9.8
-123.39	61.03	NT-12	NAHANNI BUTTE AREA	NAHANNI BUTTE	VSNT12V	6	9	2017	28.0	2013	25.5	1972	-0.6	1965	0.6	1992	-3.6	1972	-2.2	2012	16.2	2006	7.8	28	2017	25.5	2013	24	2006	23.4	2021	23	2012	2022-02-03T13:22:22Z	-0.6	1972	0.6	1965	0.6	1991	1.1	1974	1.7	1967	16.2	2012	9.3	2021	7.8
-123.39	61.03	NT-12	NAHANNI BUTTE AREA	NAHANNI BUTTE	VSNT12V	7	9	2017	27.1	2013	26.4	1972	0.6	1964	1.7	1992	-3.4	1965	-2.8	2003	11.3	1957	7.8	27.1	2017	26.4	2013	23.7	2002	23.6	2005	23	2011	2022-02-03T13:22:22Z	0.6	1972	1.7	1964	1.7	1974	2.1	1985	2.1	1991	11.3	2003	8.6	2011	8.6
-123.39	61.03	NT-12	NAHANNI BUTTE AREA	NAHANNI BUTTE	VSNT12V	8	9	2017	24.4	2013	24.3	1964	0.6	1961	0.6	2014	-6.3	1979	-3.0	2013	10.6	2009	8.3	24.4	2017	24.3	2013	23.7	2011	22	2012	21.8	2007	2022-02-03T13:22:22Z	0.6	1959	0.6	1961	0.6	1964	1.1	1974	1.1	1991	10.6	2013	8.3	2003	8.3
-123.39	61.03	NT-12	NAHANNI BUTTE AREA	NAHANNI BUTTE	VSNT12V	9	9	2013	23.9	2011	22.1	1961	-0.6	1959	0.6	2014	-5.9	2004	-4.7	2007	10.8	2006	9.2	23.9	2013	22.1	2011	21.8	2006	21.5	2002	21.5	2003	2022-02-03T13:22:22Z	-0.6	1961	0.6	1959	1.1	1974	1.1	1990	1.3	1982	10.8	2007	9.6	2011	9.2
-123.39	61.03	NT-12	NAHANNI BUTTE AREA	NAHANNI BUTTE	VSNT12V	10	9	2006	20.8	2003	19.8	1990	-0.6	1961	0.0	2004	-5.6	1959	-2.8	2010	8.9	2007	7.4	20.8	2006	20.5	2007	20.3	2011	19.8	2003	19.6	2019	2022-02-03T13:22:22Z	-0.6	1990	0	1961	1.1	1959	1.1	1965	1.1	1967	8.9	2010	7.4	2007	7.4
-123.39	61.03	NT-12	NAHANNI BUTTE AREA	NAHANNI BUTTE	VSNT12V	11	9	2013	26.1	2009	23.9	1964	-0.6	1959	0.6	2018	-5.2	1990	-4.6	2021	9.2	2005	8.8	26.1	2013	23.9	2009	21.6	2019	21.3	2014	21.1	2021	2022-02-03T13:22:22Z	-0.6	1964	0	1967	0.6	1959	1.1	1965	1.1	1982	9.2	2021	8.8	2005	7.5
-123.39	61.03	NT-12	NAHANNI BUTTE AREA	NAHANNI BUTTE	VSNT12V	12	9	2013	26.3	2003	23.8	1964	-1.1	1959	0.6	2018	-8.5	1964	-4.4	2009	8.5	1988	3.3	26.3	2013	23.8	2003	23.7	2019	23.2	2016	22.4	2009	2022-02-03T13:22:22Z	-1.1	1964	-0.5	1984	0	1972	0.6	1959	0.6	1965	8.5	2009	6	2011	4.4
-123.39	61.03	NT-12	NAHANNI BUTTE AREA	NAHANNI BUTTE	VSNT12V	13	9	2019	25.1	2009	24.4	1964	-1.7	1963	1.1	2018	-8.4	1982	-5.8	2016	8.4	2009	6.4	25.1	2019	24.4	2009	24	2016	23.1	2014	21.1	2010	2022-02-03T13:22:22Z	-1.7	1964	-0.6	1972	-0.6	1974	0.5	1977	0.6	1965	8.4	2016	6.4	2009	6.2
-123.39	61.03	NT-12	NAHANNI BUTTE AREA	NAHANNI BUTTE	VSNT12V	14	9	2011	24.5	2007	21.3	1979	-2.0	1972	0.0	2018	-5.1	1979	-4.0	2009	10.1	1973	5.0	24.5	2011	23.2	2014	21.3	2007	21	2013	20.3	2002	2022-02-03T13:22:22Z	-2	1979	0	1970	0	1972	0.6	1957	0.6	1963	10.1	2009	6	2016	5.8
-123.39	61.03	NT-12	NAHANNI BUTTE AREA	NAHANNI BUTTE	VSNT12V	15	9	2013	24.7	2011	20.8	1979	-2.5	1974	0.0	2018	-9.1	2006	-4.5	2013	6.9	2007	6.2	24.7	2013	22.5	2016	21.4	2017	20.8	2011	19.9	2002	2022-02-03T13:22:22Z	-2.5	1979	0	1974	0.6	1957	0.6	1991	1.7	1960	6.9	2013	6.2	2007	6.1
-123.39	61.03	NT-12	NAHANNI BUTTE AREA	NAHANNI BUTTE	VSNT12V	16	9	2016	22.6	2005	20.6	1979	-0.8	1974	0.0	2018	-8.7	1979	-4.0	2016	7.2	2014	6.5	22.6	2016	21.8	2017	20.6	2005	19.1	2012	15.6	2021	2022-02-03T13:22:22Z	-0.8	1979	0	1957	0	1974	0.9	1991	1.1	1964	7.2	2016	6.5	2014	5
-123.39	61.03	NT-12	NAHANNI BUTTE AREA	NAHANNI BUTTE	VSNT12V	17	9	2012	23.3	2009	21.3	1961	-1.1	1957	-0.6	1970	-6.1	1961	-3.3	2012	15.9	2009	7.1	23.3	2012	22.5	2017	21.3	2009	21.1	2016	15.7	2014	2022-02-03T13:22:22Z	-1.1	1961	-0.8	1989	-0.6	1957	-0.6	1974	-0.3	1983	15.9	2012	7.1	2009	6.5
-123.39	61.03	NT-12	NAHANNI BUTTE AREA	NAHANNI BUTTE	VSNT12V	18	9	2020	26.0	2012	21.6	1974	-2.2	1957	-0.6	1957	-5.6			2005	6.5	2002	5.2	26	2020	21.6	2012	20.7	2009	19	2017	17.7	2016	2022-02-03T13:22:22Z	-2.2	1974	-0.8	1980	-0.6	1957	0	1961	0.1	1985	6.5	2005	5.3	2021	5.2
-123.39	61.03	NT-12	NAHANNI BUTTE AREA	NAHANNI BUTTE	VSNT12V	19	9	2012	21.1	2011	16.8	1967	-1.1	1961	0.6	1957	-7.2			1975	5.6	1973	3.3	21.1	2012	19.2	2014	17.6	2017	16.9	2021	16.8	2011	2022-02-03T13:22:22Z	-1.1	1967	-1	1980	-0.6	1972	-0.6	1974	0	1989	5.6	1975	5.5	2014	5.2
-123.39	61.03	NT-12	NAHANNI BUTTE AREA	NAHANNI BUTTE	VSNT12V	20	9	2012	27.6	2011	17.8	1980	-2.0	1967	-1.1	2018	-11.6	1980	-7.0	2012	9.2	2009	5.1	27.6	2012	20.6	2014	17.8	2011	17.7	2017	15.5	2021	2022-02-03T13:22:22Z	-2	1980	-1.1	1967	-0.6	1965	0	1964	0	1989	9.2	2012	5.1	2009	3.6
-123.39	61.03	NT-12	NAHANNI BUTTE AREA	NAHANNI BUTTE	VSNT12V	21	9	2012	27.9	2008	21.2	1992	-2.1	1980	-2.1	2018	-9.3	1980	-7.2	2011	7.5	2005	6.4	27.9	2012	24.5	2019	21.6	2016	21.3	2021	21.2	2008	2022-02-03T13:22:22Z	-2.1	1980	-2.1	1992	-1.7	1967	-0.6	1965	0	1960	7.5	2011	6.4	2005	5.8
-123.39	61.03	NT-12	NAHANNI BUTTE AREA	NAHANNI BUTTE	VSNT12V	22	9	2016	21.8	2014	21.7	1992	-3.2	1961	-2.8	1989	-11.3	1961	-5.6	2019	9.7	2014	8.1	21.8	2016	21.7	2014	19.1	2020	19	2019	18.2	2011	2022-02-03T13:22:22Z	-3.2	1992	-2.8	1961	-2.4	1980	-1.7	1965	-1.7	1967	9.7	2019	8.1	2014	8
-123.39	61.03	NT-12	NAHANNI BUTTE AREA	NAHANNI BUTTE	VSNT12V	23	9	2012	20.9	2004	20.6	1965	-5.0	1961	-3.3	1965	-8.9	1961	-6.1	2006	12.8	1983	2.6	20.9	2012	20.6	2004	19.8	2014	19.4	2016	18.6	2006	2022-02-03T13:22:22Z	-5	1965	-3.8	1980	-3.6	1992	-3.3	1961	-2.8	1972	12.8	2006	4.7	2009	4.7
-123.39	61.03	NT-12	NAHANNI BUTTE AREA	NAHANNI BUTTE	VSNT12V	24	9	2012	22.0	2009	20.8	1965	-5.6	1961	-4.4	1965	-10.0	1961	-6.7	2012	11.6	1966	2.8	22	2012	20.8	2009	20.2	2018	19.1	2004	18.9	2016	2022-02-03T13:22:22Z	-5.6	1965	-4.4	1961	-3.4	1992	-3.3	1972	-3	1980	11.6	2012	6.4	2020	2.8
-123.39	61.03	NT-12	NAHANNI BUTTE AREA	NAHANNI BUTTE	VSNT12V	25	9	2012	20.1	2004	17.1	1974	-3.9	1961	-2.2	1961	-11.7	1957	-10.0	2005	5.8	2004	2.5	20.1	2012	19.1	2017	17.1	2004	16.9	2009	16.9	2021	2022-02-03T13:22:22Z	-3.9	1974	-3.5	1992	-3.1	1982	-2.5	1980	-2.2	1961	5.8	2005	5.1	2006	2.9
-123.39	61.03	NT-12	NAHANNI BUTTE AREA	NAHANNI BUTTE	VSNT12V	26	9	2012	19.5	2004	18.5	1980	-4.2	1974	-3.3	1970	-10.0	1969	-10.0	2009	6.9	2005	2.1	19.5	2012	18.5	2004	16.5	2010	15.8	2005	14.1	2009	2022-02-03T13:22:22Z	-4.2	1980	-3.3	1966	-3.3	1969	-3.3	1970	-3.3	1974	6.9	2009	3.1	2014	2.1
-123.39	61.03	NT-12	NAHANNI BUTTE AREA	NAHANNI BUTTE	VSNT12V	27	9	2012	19.9	2006	19.6	1980	-5.7	1975	-2.8	1969	-11.1	1965	-7.2	2004	6.8	2002	1.7	19.9	2012	19.6	2006	19.5	2004	12.1	2008	11.4	2016	2022-02-03T13:22:22Z	-5.7	1980	-3.1	1992	-2.8	1975	-2.2	1974	-1.7	1961	6.8	2004	6.4	2017	6.2
-123.39	61.03	NT-12	NAHANNI BUTTE AREA	NAHANNI BUTTE	VSNT12V	28	9	2020	18.7	2012	18.6	1980	-6.1	1975	-5.0	1980	-10.0	1975	-7.2	2006	13.4	1977	1.6	18.7	2020	18.6	2012	18.5	2006	16.9	2008	15.3	2002	2022-02-03T13:22:22Z	-6.1	1980	-5	1975	-3	1992	-2.8	1959	-2.2	1961	13.4	2006	10	2012	5.4
-123.39	61.03	NT-12	NAHANNI BUTTE AREA	NAHANNI BUTTE	VSNT12V	29	9	2017	19.6	2010	18.9	1975	-5.0	1972	-5.0	1975	-13.3	1965	-7.8	2012	6.3	2008	4.5	19.6	2017	18.9	2010	17.8	2020	17.1	2012	16.2	2006	2022-02-03T13:22:22Z	-5	1972	-5	1975	-4	1984	-3.3	1965	-3.3	1974	6.3	2012	5	2017	4.5
-123.39	61.03	NT-12	NAHANNI BUTTE AREA	NAHANNI BUTTE	VSNT12V	30	9	2003	24.4	2002	6.9	1972	-6.7	1965	-3.3	1975	-15.0	1970	-12.8	2013	5.2	2012	4.5	24.4	2003	18.5	2010	18	2019	15.4	2012	14	2020	2022-02-03T13:22:22Z	-6.7	1972	-6.1	1975	-4.5	1979	-4.4	1986	-4.1	1990	5.2	2013	4.5	2012	2.7
-123.39	61.03	NT-12	NAHANNI BUTTE AREA	NAHANNI BUTTE	VSNT12V	1	10	2003	26.4	2001	16.3	1992	-6.2	1986	-5.6	1975	-14.4	1972	-13.9	2001	9.4	1987	1.1	26.4	2003	21.2	2020	20.8	2004	16.3	2001	16.1	2019	2022-02-03T13:22:22Z	-6.2	1992	-5.6	1961	-5.6	1986	-4	1984	-3.9	1965	9.4	2001	4.5	2003	2.8
-123.39	61.03	NT-12	NAHANNI BUTTE AREA	NAHANNI BUTTE	VSNT12V	2	10	2003	26.3	2001	15.9	1961	-6.7	1958	-5.6	1982	-13.3	1958	-11.7	2001	4.2	1987	2.0	26.3	2003	17.8	2019	17.7	2010	15.9	2001	15.7	2020	2022-02-03T13:22:22Z	-6.7	1961	-5.7	1982	-5.6	1958	-5.6	1964	-5	1966	4.2	2001	2.8	2003	2
-123.39	61.03	NT-12	NAHANNI BUTTE AREA	NAHANNI BUTTE	VSNT12V	3	10	2003	29.7	2001	9.1	1961	-8.9	1957	-4.4	1965	-15.0	1958	-11.7	2020	9.8	2017	5.6	29.7	2003	22.8	2020	18.3	2010	15.2	2006	14	2008	2022-02-03T13:22:22Z	-8.9	1961	-7.4	1984	-6.1	1964	-5.6	1966	-5.6	1970	9.8	2020	5.6	2017	2.1
-123.39	61.03	NT-12	NAHANNI BUTTE AREA	NAHANNI BUTTE	VSNT12V	4	10	2003	26.4	2001	14.9	1974	-11.1	1961	-9.4	1974	-14.4	1966	-14.4	2006	5.0	2003	1.3	26.4	2003	18.6	2006	16.4	2014	15.4	2017	15	2010	2022-02-03T13:22:22Z	-11.1	1974	-9.4	1961	-7	1979	-5.6	1957	-5	1975	5	2006	2	2014	1.3
-123.39	61.03	NT-12	NAHANNI BUTTE AREA	NAHANNI BUTTE	VSNT12V	5	10	2003	23.2	2001	12.0	1974	-12.8	1961	-9.4	1974	-19.4	1961	-12.2	2003	3.8	1988	2.0	23.2	2003	20.2	2012	19.9	2017	16	2006	14.4	2014	2022-02-03T13:22:22Z	-12.8	1974	-9.4	1961	-5.5	1984	-5.3	1979	-5	1970	3.8	2003	2.8	2008	2.6
-123.39	61.03	NT-12	NAHANNI BUTTE AREA	NAHANNI BUTTE	VSNT12V	6	10	2012	20.5	2001	19.0	1974	-11.7	1961	-8.9	1978	-15.8	1974	-15.0	2017	11.2	2010	9.6	20.5	2012	19	2001	16.3	2010	14.4	2006	14.3	2008	2022-02-03T13:22:22Z	-11.7	1974	-8.9	1961	-6.1	1970	-5.8	1978	-4.6	1979	11.2	2017	9.6	2010	3.6
-123.39	61.03	NT-12	NAHANNI BUTTE AREA	NAHANNI BUTTE	VSNT12V	7	10	2012	18.3	2002	15.7	1974	-11.7	1961	-8.9	1974	-19.4	1972	-15.0	2001	5.7	1988	0.8	18.3	2012	15.7	2002	14.5	2006	14	2011	13.9	2010	2022-02-03T13:22:22Z	-11.7	1974	-8.9	1961	-6.7	1972	-5.6	1976	-4.4	1970	5.7	2001	4	2020	3.5
-123.39	61.03	NT-12	NAHANNI BUTTE AREA	NAHANNI BUTTE	VSNT12V	8	10	2003	17.9	2002	16.6	1974	-10.6	1961	-5.6	1974	-20.0	1961	-13.3	2002	9.4	2001	1.5	17.9	2003	16.6	2002	15.5	2006	13.4	2011	12.7	2010	2022-02-03T13:22:22Z	-10.6	1974	-5.6	1959	-5.6	1961	-5	1979	-4.4	1972	9.4	2002	2.8	2020	2.1
-123.39	61.03	NT-12	NAHANNI BUTTE AREA	NAHANNI BUTTE	VSNT12V	9	10	2003	16.6	2001	12.5	1974	-8.3	1961	-8.3	1974	-16.1	1972	-15.6	2013	4.0	2005	1.9	16.6	2003	14.1	2021	12.5	2001	11	2013	10.8	2006	2022-02-03T13:22:22Z	-8.3	1961	-8.3	1974	-5.6	1970	-5.1	1978	-5	1983	4	2013	1.9	2005	1.4
-123.39	61.03	NT-12	NAHANNI BUTTE AREA	NAHANNI BUTTE	VSNT12V	10	10	2001	13.8	1969	6.1	1978	-10.0	1961	-10.0	1986	-20.7	1983	-16.1	2005	0.9	1969	0.6	13.8	2001	12.4	2005	11.1	2013	10.8	2003	10.2	2019	2022-02-03T13:22:22Z	-10	1961	-10	1978	-9.4	1974	-8.5	1983	-6.9	1990	0.9	2005	0.6	1969	0.4
-123.39	61.03	NT-12	NAHANNI BUTTE AREA	NAHANNI BUTTE	VSNT12V	11	10	2014	17.7	2008	17.3	1974	-11.1	1961	-11.1	1990	-18.2	1978	-17.8	2003	2.5	1984	0.1	17.7	2014	17.3	2008	14.1	2001	9	2018	8.9	2003	2022-02-03T13:22:22Z	-11.1	1961	-11.1	1974	-8.5	1990	-7.3	1978	-6.7	1959	2.5	2003	0.9	2011	0.8
-123.39	61.03	NT-12	NAHANNI BUTTE AREA	NAHANNI BUTTE	VSNT12V	12	10	2008	16.1	2003	12.3	1990	-10.6	1974	-10.0	1961	-17.8	1959	-17.8	2011	1.9	1969	1.7	16.1	2008	12.3	2003	12	2019	11.4	2006	10.7	2005	2022-02-03T13:22:22Z	-10.6	1990	-10	1974	-9.4	1961	-7.6	1978	-7.2	1975	1.9	2011	1.7	1969	1.2
-123.39	61.03	NT-12	NAHANNI BUTTE AREA	NAHANNI BUTTE	VSNT12V	13	10	2004	17.2	2003	8.4	1974	-11.1	1961	-9.4	1959	-17.8	1958	-7.8	2011	1.6	1973	0.0	17.2	2004	13.9	2005	12.6	2013	11.5	2008	10.5	2018	2022-02-03T13:22:22Z	-11.1	1974	-9.4	1961	-8.1	1991	-7.2	1975	-6.7	1965	1.6	2011	0	1973	-0.5
-123.39	61.03	NT-12	NAHANNI BUTTE AREA	NAHANNI BUTTE	VSNT12V	14	10	2013	18.3	2011	9.2	1974	-12.8	1961	-10.0	1977	-20.2	1959	-20.0	2018	4.8	2008	4.6	18.3	2013	16.1	2018	13.5	2021	9.8	2017	9.2	2011	2022-02-03T13:22:22Z	-12.8	1974	-10	1961	-8.9	1970	-8.2	1983	-7.5	1991	4.8	2018	4.6	2008	1.3
-123.39	61.03	NT-12	NAHANNI BUTTE AREA	NAHANNI BUTTE	VSNT12V	15	10	2013	13.9	2008	13.9	1961	-9.4	1960	-6.1	1977	-21.2	1961	-20.6	2008	5.7	1969	-0.6	13.9	2008	13.9	2013	10.7	2011	8.2	2018	6.2	2009	2022-02-03T13:22:22Z	-9.4	1961	-8.9	1974	-7.8	1966	-7.6	1983	-7.2	1972	5.7	2008	-0.6	1969	-1.3
-123.39	61.03	NT-12	NAHANNI BUTTE AREA	NAHANNI BUTTE	VSNT12V	16	10	2018	15.9	2013	14.7	1972	-10.6	1961	-8.9	1959	-18.9	1958	-11.7	2008	-1.7	2003	-2.7	15.9	2018	14.7	2013	11.4	2008	7.3	2005	6.8	2021	2022-02-03T13:22:22Z	-10.6	1972	-8.9	1961	-8.3	1966	-8	1983	-7.9	1990	-1.7	2008	-1.8	2014	-2.1
-123.39	61.03	NT-12	NAHANNI BUTTE AREA	NAHANNI BUTTE	VSNT12V	17	10	2013	18.7	2009	8.9	1970	-12.2	1959	-11.1	1972	-20.6	1960	-20.0	2018	12.5	2009	-1.6	18.7	2013	16.6	2018	8.9	2009	8.6	2012	6	2021	2022-02-03T13:22:22Z	-12.2	1970	-11.1	1959	-8.9	1966	-8.3	1960	-8.3	1961	12.5	2018	-1.6	2009	-2
-123.39	61.03	NT-12	NAHANNI BUTTE AREA	NAHANNI BUTTE	VSNT12V	18	10	2013	16.9	2005	8.7	1978	-12.0	1974	-11.1	1977	-28.0	1970	-22.2	2013	-0.9	2009	-0.9	16.9	2013	15.6	2018	9.6	2021	8.7	2005	3.4	2019	2022-02-03T13:22:22Z	-12	1978	-11.8	1987	-11.1	1974	-10.6	1967	-9.4	1961	-0.9	2009	-0.9	2013	-1.4
-123.39	61.03	NT-12	NAHANNI BUTTE AREA	NAHANNI BUTTE	VSNT12V	19	10	2013	16.1	2011	12.4	1978	-14.3	1974	-11.7	1978	-22.1	1966	-19.4	2013	1.2	2003	-1.0	16.1	2013	12.4	2011	7.9	2005	7.5	2010	3.1	2012	2022-02-03T13:22:22Z	-14.3	1978	-13.8	1987	-11.7	1974	-11.1	1957	-10.6	1967	1.2	2013	-0.4	2019	-1
-123.39	61.03	NT-12	NAHANNI BUTTE AREA	NAHANNI BUTTE	VSNT12V	20	10	2013	19.2	2005	10.5	1978	-17.5	1959	-15.6	1978	-23.5	1967	-22.2	2013	4.8	2002	0.1	19.2	2013	10.5	2005	5.4	2011	3	2002	2.7	2021	2022-02-03T13:22:22Z	-17.5	1978	-15.6	1959	-12.2	1974	-12.1	1979	-11.1	1957	4.8	2013	0.1	2002	-1.4
-123.39	61.03	NT-12	NAHANNI BUTTE AREA	NAHANNI BUTTE	VSNT12V	21	10	2013	7.6	2011	6.0	1957	-12.2			1959	-23.3	1957	-21.1	2014	-0.8	2003	-1.3	7.6	2013	6	2011	3.4	2003	3.2	2010	2.9	2008	2022-02-03T13:22:22Z	-12.2	1957	-11.2	1983	-11.1	1959	-11.1	1968	-11.1	1974	-0.8	2014	-1.3	2003	-2.3
-123.39	61.03	NT-12	NAHANNI BUTTE AREA	NAHANNI BUTTE	VSNT12V	22	10	2006	13.1	2005	5.9	1974	-11.7	1967	-9.4	1978	-24.5	1974	-16.7	2006	0.2	2003	-1.8	13.1	2006	10.7	2013	9.6	2008	5.9	2005	2.5	2017	2022-02-03T13:22:22Z	-11.7	1974	-10	1982	-9.5	1992	-9.4	1959	-9.4	1960	0.2	2006	-1.8	2003	-3.5
-123.39	61.03	NT-12	NAHANNI BUTTE AREA	NAHANNI BUTTE	VSNT12V	23	10	2005	13.5	2002	10.3	1978	-13.9	1974	-12.8	1978	-23.6	1963	-22.2	2008	-1.8	2006	-2.6	13.5	2005	10.3	2002	10.2	2006	9.6	2008	8.8	2011	2022-02-03T13:22:22Z	-13.9	1978	-12.8	1963	-12.8	1974	-12.2	1959	-11.9	1988	-1.8	2008	-2.6	2006	-3.7
-123.39	61.03	NT-12	NAHANNI BUTTE AREA	NAHANNI BUTTE	VSNT12V	24	10	2008	11.4	2003	6.8	1974	-16.7	1961	-13.3	1961	-24.4	1959	-16.1	1968	-1.7	1957	-7.8	11.4	2008	10.9	2019	10.3	2009	10.3	2013	6.8	2003	2022-02-03T13:22:22Z	-16.7	1974	-13.3	1961	-12.1	1986	-12	1985	-11.7	1972	-1.7	1968	-2.4	2006	-3.5
-123.39	61.03	NT-12	NAHANNI BUTTE AREA	NAHANNI BUTTE	VSNT12V	25	10	2003	11.5	1969	1.1	1974	-17.2	1972	-13.3	1978	-24.2	1974	-21.7	1968	-1.1	1962	-7.8	11.5	2003	9.7	2011	8.3	2009	7	2013	6.8	2008	2022-02-03T13:22:22Z	-17.2	1974	-15	1991	-14.1	1985	-13.5	1978	-13.5	1983	-1.1	1968	-1.7	2002	-3.5
-123.39	61.03	NT-12	NAHANNI BUTTE AREA	NAHANNI BUTTE	VSNT12V	26	10	2018	12.4	2003	11.3	1985	-18.1	1972	-16.7	1972	-26.7	1961	-20.0	2003	0.2	1969	-1.1	12.4	2018	11.3	2003	10.2	2011	6.6	2006	2.2	1969	2022-02-03T13:22:22Z	-18.1	1985	-16.7	1972	-16.3	1981	-15.6	1978	-15	1974	0.2	2003	-1.1	1969	-2.4
-123.39	61.03	NT-12	NAHANNI BUTTE AREA	NAHANNI BUTTE	VSNT12V	27	10	2018	10.6	2004	8.7	1972	-17.8	1966	-11.1	1972	-26.7	1960	-23.9	2021	-1.9	2016	-2.4	10.6	2018	8.7	2004	7.3	2005	2.7	2021	2.4	2013	2022-02-03T13:22:22Z	-17.8	1972	-16.2	1978	-16.2	1985	-16	1990	-15	1974	-1.9	2021	-2.4	2016	-2.6
-123.39	61.03	NT-12	NAHANNI BUTTE AREA	NAHANNI BUTTE	VSNT12V	28	10	2013	12.7	2004	8.7	1978	-15.8	1974	-15.0	1978	-26.7	1972	-24.4	1980	-2.1	1967	-5.6	12.7	2013	10.2	2017	8.7	2004	2.1	2002	0.9	2005	2022-02-03T13:22:22Z	-15.8	1978	-15.2	1984	-15	1974	-14.4	1966	-13.3	1965	-2.1	1980	-2.8	2009	-3.7
-123.39	61.03	NT-12	NAHANNI BUTTE AREA	NAHANNI BUTTE	VSNT12V	29	10	2013	15.7	2004	7.5	1978	-24.9	1975	-17.2	1978	-28.8	1975	-27.8	2013	9.6	2009	-3.1	15.7	2013	9.8	2019	7.5	2004	7.1	2017	6.9	2021	2022-02-03T13:22:22Z	-24.9	1978	-17.2	1975	-16	1984	-15	1965	-15	1966	9.6	2013	-3.1	2009	-4.3
-123.39	61.03	NT-12	NAHANNI BUTTE AREA	NAHANNI BUTTE	VSNT12V	30	10	2013	10.7	2011	9.5	1975	-23.9	1974	-14.4	1975	-29.4	1974	-28.9	2013	-3.1	2009	-5.0	10.7	2013	9.5	2011	7.6	2004	7.2	2019	6.7	2021	2022-02-03T13:22:22Z	-23.9	1975	-16.6	1984	-16.3	1985	-15.3	1982	-15	1988	-3.1	2013	-5	2009	-5.5
-123.39	61.03	NT-12	NAHANNI BUTTE AREA	NAHANNI BUTTE	VSNT12V	31	10	2019	11.4	2010	7.8	1975	-18.9	1965	-13.9	1975	-30.0	1974	-29.4	2017	-2.2	2014	-3.4	11.4	2019	9.6	2021	7.8	2010	6.5	2014	5.9	2002	2022-02-03T13:22:22Z	-18.9	1975	-17.5	1984	-14.3	1989	-14.1	2012	-13.9	1965	-2.2	2017	-3.4	2014	-6
-123.39	61.03	NT-12	NAHANNI BUTTE AREA	NAHANNI BUTTE	VSNT12V	1	11	2011	8.6	2002	5.9	1975	-18.9	1965	-14.4	1963	-26.1	1959	-23.9	2013	-3.1	1970	-4.4	8.6	2011	7	2021	5.9	2002	5.8	2014	5.6	1970	2022-02-03T13:22:22Z	-18.9	1975	-16.4	1989	-14.4	1965	-13.8	1986	-12.8	1972	-3.1	2013	-4.4	1970	-4.9
-123.39	61.03	NT-12	NAHANNI BUTTE AREA	NAHANNI BUTTE	VSNT12V	2	11	2010	11.7	2001	7.8	1989	-20.9	1975	-20.0	1989	-24.7	1957	-24.4	2013	-3.4	2002	-4.7	11.7	2010	7.8	2001	6.4	2002	2.8	2016	1.6	2021	2022-02-03T13:22:22Z	-20.9	1989	-20	1975	-17.8	1965	-16.7	1978	-15.6	1962	-3.4	2013	-4.7	2002	-5
-123.39	61.03	NT-12	NAHANNI BUTTE AREA	NAHANNI BUTTE	VSNT12V	3	11	2010	9.9	2001	5.1	1975	-20.0	1965	-18.9	1989	-25.8	1988	-25.6	2010	-2.4	1970	-6.7	9.9	2010	9.5	2021	5.1	2001	4.9	2002	2.6	2004	2022-02-03T13:22:22Z	-20	1975	-18.9	1965	-18.7	1988	-16.7	1966	-16.6	1989	-2.4	2010	-5.1	2013	-6.7
-123.39	61.03	NT-12	NAHANNI BUTTE AREA	NAHANNI BUTTE	VSNT12V	4	11	2010	10.6	2004	8.7	1984	-23.2	1975	-20.0	1965	-30.6	1961	-24.4	2004	2.4	1970	-6.7	10.6	2010	8.7	2004	8.5	2021	3.5	2001	2.1	2002	2022-02-03T13:22:22Z	-23.2	1984	-20	1975	-17.8	1961	-17.8	1969	-17.6	1978	2.4	2004	-2.5	2021	-3.8
-123.39	61.03	NT-12	NAHANNI BUTTE AREA	NAHANNI BUTTE	VSNT12V	5	11	2010	10.3	2004	2.9	1984	-24.5	1957	-21.1	1975	-27.8	1961	-26.7	2010	5.6	2008	-8.3	10.3	2010	2.9	2004	0.6	2021	-1.5	2011	-1.7	2003	2022-02-03T13:22:22Z	-24.5	1984	-21.1	1957	-20.6	1961	-20	1976	-19.4	1978	5.6	2010	-2.4	2021	-8.3
-123.39	61.03	NT-12	NAHANNI BUTTE AREA	NAHANNI BUTTE	VSNT12V	6	11	2010	6.3	2003	-2.0	1984	-24.5	1971	-24.4	1984	-30.4	1982	-29.5	2021	-2.8	1963	-6.1	6.3	2010	0.4	2021	-2	2003	-3	2009	-3.2	2017	2022-02-03T13:22:22Z	-24.5	1984	-24.4	1971	-21.6	1982	-19.8	1985	-19.4	1957	-2.8	2021	-6.1	1963	-7.8
-123.39	61.03	NT-12	NAHANNI BUTTE AREA	NAHANNI BUTTE	VSNT12V	7	11	2003	7.9	1992	-4.3	1984	-27.1	1983	-21.1	1984	-30.7	1983	-29.4	2021	-7.6	2008	-8.2	7.9	2003	5.2	2011	-2.8	2021	-4.3	1992	-4.4	1965	2022-02-03T13:22:22Z	-27.1	1984	-21.2	1989	-21.1	1983	-21	1987	-20.6	1961	-7.6	2021	-8.2	2008	-8.3
-123.39	61.03	NT-12	NAHANNI BUTTE AREA	NAHANNI BUTTE	VSNT12V	8	11	2003	7.1	1965	-5.6	1971	-25.6	1961	-18.3	1982	-35.2	1971	-31.1	1965	-7.8	1963	-10.6	7.1	2003	6.5	2016	3	2011	1.5	2020	-2.8	2017	2022-02-03T13:22:22Z	-25.6	1971	-22.1	1982	-21	1979	-20.5	1983	-20.4	1984	-7.8	1965	-8.9	1970	-9.8
-123.39	61.03	NT-12	NAHANNI BUTTE AREA	NAHANNI BUTTE	VSNT12V	9	11	2016	11.3	2003	8.1	1982	-32.1	1971	-28.3	1982	-37.9	1971	-32.2	2003	0.2	1968	-8.9	11.3	2016	8.1	2003	4.6	2020	1.8	2004	-2.2	1968	2022-02-03T13:22:22Z	-32.1	1982	-28.3	1971	-25.3	1979	-22.2	1990	-19.6	1989	0.2	2003	-6.4	2020	-8
-123.39	61.03	NT-12	NAHANNI BUTTE AREA	NAHANNI BUTTE	VSNT12V	10	11	2004	4.0	2003	2.4	1971	-26.7	1965	-23.3	1982	-36.4	1971	-31.7	2004	-4.2	1968	-6.1	4	2004	2.4	2003	1.3	2016	0.3	2010	0.2	2013	2022-02-03T13:22:22Z	-26.7	1971	-24.8	1982	-23.3	1965	-22.1	1990	-21.9	1979	-4.2	2004	-6.1	1968	-9.4
-123.39	61.03	NT-12	NAHANNI BUTTE AREA	NAHANNI BUTTE	VSNT12V	11	11	2016	11.5	2004	7.4	1965	-27.2	1960	-23.9	1974	-32.8	1971	-32.2	2004	-3.8	1976	-10.0	11.5	2016	7.4	2004	4.5	2013	1.4	2003	-2.2	1976	2022-02-03T13:22:22Z	-27.2	1965	-25.4	1990	-23.9	1960	-23.8	1979	-22.2	1961	-3.8	2004	-6.3	2013	-8.8
-123.39	61.03	NT-12	NAHANNI BUTTE AREA	NAHANNI BUTTE	VSNT12V	12	11	2016	10.7	2010	-0.6	1990	-24.4	1960	-23.3	1974	-33.3	1965	-32.8	2016	-2.1	2013	-6.4	10.7	2016	3.9	2020	-0.6	2010	-0.9	2004	-3.5	2013	2022-02-03T13:22:22Z	-24.4	1990	-23.3	1960	-22.8	1961	-22.2	1971	-21.1	1974	-2.1	2016	-6.4	2013	-8.9
-123.39	61.03	NT-12	NAHANNI BUTTE AREA	NAHANNI BUTTE	VSNT12V	13	11	2010	9.0	2009	1.5	1960	-26.7	1959	-21.7	1967	-31.7	1960	-29.4	2016	-5.7	2010	-6.3	9	2010	5	2016	1.5	2009	-1.4	2013	-2.2	1978	2022-02-03T13:22:22Z	-26.7	1960	-23.2	1988	-23	1987	-22	1982	-21.7	1959	-5.7	2016	-6.3	2010	-8.8
-123.39	61.03	NT-12	NAHANNI BUTTE AREA	NAHANNI BUTTE	VSNT12V	14	11	2010	9.2	2009	4.6	1982	-25.4	1971	-24.4	2012	-32.1	1988	-30.1	2013	-2.1	2010	-4.5	9.2	2010	5.6	2013	4.6	2009	4.3	2003	-4	2001	2022-02-03T13:22:22Z	-25.4	1982	-24.6	1988	-24.4	1971	-23.6	1986	-23.5	1984	-2.1	2013	-4.5	2010	-5.4
-123.39	61.03	NT-12	NAHANNI BUTTE AREA	NAHANNI BUTTE	VSNT12V	15	11	2016	6.5	2009	4.2	1984	-28.3	1975	-23.9	1986	-33.0	1975	-31.7	2016	-5.6	2009	-9.3	6.5	2016	4.2	2009	0.9	2008	-0.4	2013	-2.8	2010	2022-02-03T13:22:22Z	-28.3	1984	-24.9	1989	-24.8	1988	-24.7	1986	-23.9	1975	-5.6	2016	-9.3	2009	-10.5
-123.39	61.03	NT-12	NAHANNI BUTTE AREA	NAHANNI BUTTE	VSNT12V	16	11	2001	5.9	1961	1.1	1988	-30.4	1975	-28.3	1958	-37.8	1957	-20.6	2016	-7.7	1976	-11.1	5.9	2001	1.1	1961	-4.4	1957	-4.6	1983	-5.6	2016	2022-02-03T13:22:22Z	-30.4	1988	-28.3	1975	-26.3	1984	-25	1969	-24.4	1959	-7.7	2016	-11.1	1976	-12.2
-123.39	61.03	NT-12	NAHANNI BUTTE AREA	NAHANNI BUTTE	VSNT12V	17	11	2001	5.8	1961	-5.0	1959	-30.0	1958	-21.7	1958	-36.7	1957	-13.9	2001	-2.9	1976	-11.7	5.8	2001	-4.9	2002	-5	1961	-6.2	1983	-6.2	2016	2022-02-03T13:22:22Z	-30	1959	-29.2	1989	-27.1	1988	-24.1	1991	-23.9	1971	-2.9	2001	-11.6	2016	-11.7
-123.39	61.03	NT-12	NAHANNI BUTTE AREA	NAHANNI BUTTE	VSNT12V	18	11	2001	7.8	1983	-3.8	1982	-29.8	1959	-28.3	1959	-36.1	1958	-28.9	2001	2.2	1983	-8.2	7.8	2001	-3.8	1983	-4.4	1957	-5	1961	-5.6	1967	2022-02-03T13:22:22Z	-29.8	1982	-28.3	1959	-27.8	1960	-23.9	1971	-23.9	1988	2.2	2001	-8.2	1983	-11.7
-123.39	61.03	NT-12	NAHANNI BUTTE AREA	NAHANNI BUTTE	VSNT12V	19	11	2001	3.6	1983	-4.2	1959	-28.3	1958	-16.1	1959	-35.0	1958	-24.4	2001	-9.8	1983	-10.6	3.6	2001	1.4	2004	-3.4	2014	-4.2	1983	-6.2	1979	2022-02-03T13:22:22Z	-28.3	1959	-25	1988	-24.6	1990	-24.4	1962	-24.3	1982	-9.8	2001	-9.9	2014	-10.6
-123.39	61.03	NT-12	NAHANNI BUTTE AREA	NAHANNI BUTTE	VSNT12V	20	11	2004	7.9	2002	5.9	1986	-28.1	1968	-26.7	2013	-36.0	1959	-35.6	2014	-9.0	2001	-11.2	7.9	2004	5.9	2002	-2.5	2019	-4.2	2014	-5.2	1979	2022-02-03T13:22:22Z	-28.1	1986	-26.7	1968	-26.2	1990	-26	1988	-25.6	1962	-9	2014	-11.2	2001	-11.7
-123.39	61.03	NT-12	NAHANNI BUTTE AREA	NAHANNI BUTTE	VSNT12V	21	11	2019	11.0	1979	-1.0	1992	-29.2	1982	-29.0	2011	-36.9	1982	-36.4	2019	-4.7	2002	-12.7	11	2019	-1	1979	-1.4	2004	-2.3	2002	-6.5	2014	2022-02-03T13:22:22Z	-29.2	1992	-29	1982	-27.8	1975	-27.3	1986	-26.7	1968	-4.7	2019	-12.7	2002	-13.3
-123.39	61.03	NT-12	NAHANNI BUTTE AREA	NAHANNI BUTTE	VSNT12V	22	11	2019	9.2	1979	-0.9	1989	-26.1	1972	-25.6	1963	-38.3	1960	-30.0	2019	-1.5	2018	-10.8	9.2	2019	-0.9	1979	-5.7	2001	-7.2	2018	-7.9	1984	2022-02-03T13:22:22Z	-26.1	1989	-25.6	1972	-24.6	1987	-24.4	1968	-24.2	1980	-1.5	2019	-10.8	2018	-11.2
-123.39	61.03	NT-12	NAHANNI BUTTE AREA	NAHANNI BUTTE	VSNT12V	23	11	2005	14.9	1979	-2.5	1986	-31.7	1972	-27.2	1963	-38.9	1957	-37.2	2019	-3.7	2018	-11.9	14.9	2005	9.1	2019	7.4	2013	-2.5	1979	-4.4	2002	2022-02-03T13:22:22Z	-31.7	1986	-29.6	1989	-27.2	1972	-26.7	1990	-26.4	1985	-3.7	2019	-11.9	2018	-12
-123.39	61.03	NT-12	NAHANNI BUTTE AREA	NAHANNI BUTTE	VSNT12V	24	11	2005	13.4	2002	-8.3	1978	-29.3	1966	-28.9	1963	-38.9	1960	-32.2	2005	-5.9	1979	-13.2	13.4	2005	5.1	2013	3	2009	-2.7	2019	-8.3	2002	2022-02-03T13:22:22Z	-29.3	1978	-29	1986	-28.9	1966	-27.8	1963	-26.9	1990	-5.9	2005	-7.5	2019	-11
-123.39	61.03	NT-12	NAHANNI BUTTE AREA	NAHANNI BUTTE	VSNT12V	25	11	2002	6.5	1983	-6.6	1978	-29.9	1963	-28.9	1985	-38.3	1966	-35.0	2005	-10.3	1959	-12.8	6.5	2002	3	2008	-5.9	2005	-6.6	1983	-6.6	2009	2022-02-03T13:22:22Z	-29.9	1978	-28.9	1963	-28.7	1986	-28.7	1990	-28.3	1966	-10.3	2005	-12.8	1959	-14
-123.39	61.03	NT-12	NAHANNI BUTTE AREA	NAHANNI BUTTE	VSNT12V	26	11	2002	13.4	1979	-6.8	1990	-31.3	1963	-30.0	1985	-36.1	1963	-35.6	2008	2.6	2002	1.5	13.4	2002	7.2	2008	4.2	2005	4	2020	-5.9	2009	2022-02-03T13:22:22Z	-31.3	1990	-30	1963	-29.4	1968	-28.4	1978	-28.1	1982	2.6	2008	1.5	2002	-12.2
-123.39	61.03	NT-12	NAHANNI BUTTE AREA	NAHANNI BUTTE	VSNT12V	27	11	2002	15.7	1979	-6.7	1963	-34.4	1961	-23.9	1963	-37.8	1958	-37.2	2002	-0.4	1983	-13.9	15.7	2002	4.9	2008	4	2020	3.2	2009	-5.9	2005	2022-02-03T13:22:22Z	-34.4	1963	-30.6	1970	-30	1968	-29.2	1989	-28.9	1978	-0.4	2002	-11.9	2008	-12.1
-123.39	61.03	NT-12	NAHANNI BUTTE AREA	NAHANNI BUTTE	VSNT12V	28	11	2002	11.1	1959	-7.8	1967	-32.8	1963	-28.3	1963	-38.3	1958	-36.7	2002	1.5	1969	-17.2	11.1	2002	-1.6	2020	-2.3	2019	-2.9	2009	-7.8	1959	2022-02-03T13:22:22Z	-32.8	1967	-30.4	1989	-30	1970	-28.3	1961	-28.3	1963	1.5	2002	-12	2008	-12.2
-123.39	61.03	NT-12	NAHANNI BUTTE AREA	NAHANNI BUTTE	VSNT12V	29	11	2002	8.1	1979	-6.8	1977	-30.4	1967	-27.2	1967	-37.2	1958	-34.4	2002	-1.4	1979	-14.9	8.1	2002	6.1	2008	3.1	2009	-1.5	2020	-5.1	2018	2022-02-03T13:22:22Z	-30.4	1977	-28.2	1989	-27.2	1967	-26.5	2021	-25.6	1975	-1.4	2002	-14.4	2008	-14.9
-123.39	61.03	NT-12	NAHANNI BUTTE AREA	NAHANNI BUTTE	VSNT12V	30	11	2002	13.3	1979	0.9	1967	-33.3	1963	-22.8	1967	-36.7	1958	-31.7	2002	0.4	1979	-8.2	13.3	2002	4.8	2008	4	2017	2.4	2009	0.9	1979	2022-02-03T13:22:22Z	-33.3	1967	-30.8	1977	-27.8	1971	-26.7	1970	-26.6	1989	0.4	2002	-8.2	1979	-9.6
-123.39	61.03	NT-12	NAHANNI BUTTE AREA	NAHANNI BUTTE	VSNT12V	1	12	2002	10.3	1979	-3.5	1967	-35.6	1957	-29.4	1986	-38.2	1967	-37.8	2002	-3.6	1987	-13.7	10.3	2002	9.6	2020	6.1	2011	-1	2016	-3	2009	2022-02-03T13:22:22Z	-35.6	1967	-29.4	1957	-28.4	1990	-28.3	1977	-26.7	1970	-3.6	2002	-9.7	2011	-12.4
-123.39	61.03	NT-12	NAHANNI BUTTE AREA	NAHANNI BUTTE	VSNT12V	2	12	2020	12.9	2003	5.0	1990	-29.5	1982	-28.7	1974	-38.3	1967	-37.8	2020	-1.2	2002	-4.8	12.9	2020	5	2003	2.9	2011	-2.9	2002	-4.9	2009	2022-02-03T13:22:22Z	-29.5	1990	-28.7	1982	-27	1977	-26.7	1960	-26.7	1967	-1.2	2020	-4.8	2002	-10.3
-123.39	61.03	NT-12	NAHANNI BUTTE AREA	NAHANNI BUTTE	VSNT12V	3	12	2020	11.9	2003	4.8	1974	-37.8	1957	-35.6	1974	-39.4	1957	-38.3	2020	-4.0	2009	-11.3	11.9	2020	4.8	2003	0.9	2011	0	2009	-2.6	1992	2022-02-03T13:22:22Z	-37.8	1974	-35.6	1957	-30.6	1975	-30	1984	-28.3	1960	-4	2020	-11.3	2009	-12.3
-123.39	61.03	NT-12	NAHANNI BUTTE AREA	NAHANNI BUTTE	VSNT12V	4	12	2011	7.7	2009	-0.3	1974	-37.8	1957	-36.7	1974	-40.6	1957	-38.9	1987	-9.6	1971	-21.1	7.7	2011	-0.3	2009	-3.2	2018	-4.5	1987	-6.2	1992	2022-02-03T13:22:22Z	-37.8	1974	-36.7	1957	-34.8	1986	-31.1	1975	-30	1960	-9.6	1987	-13	2018	-13.9
-123.39	61.03	NT-12	NAHANNI BUTTE AREA	NAHANNI BUTTE	VSNT12V	5	12	2011	14.0	2010	5.0	1975	-34.4	1960	-31.1	1975	-40.0	1974	-40.0	2011	-2.6	1987	-14.8	14	2011	6.4	2017	5	2010	-6.1	2002	-8.4	1987	2022-02-03T13:22:22Z	-34.4	1975	-31.8	1986	-31.1	1960	-29.4	1974	-29.4	1990	-2.6	2011	-13.2	2017	-14.8
-123.39	61.03	NT-12	NAHANNI BUTTE AREA	NAHANNI BUTTE	VSNT12V	6	12	2017	11.0	2011	-2.6	1975	-35.6	1970	-33.9	1986	-41.2	1975	-41.1	2017	1.4	1987	-15.4	11	2017	-0.8	2018	-2.6	2011	-5.6	1969	-6.5	2020	2022-02-03T13:22:22Z	-35.6	1975	-33.9	1970	-32.8	1974	-31.9	1990	-29.4	1961	1.4	2017	-11.5	2020	-15.4
-123.39	61.03	NT-12	NAHANNI BUTTE AREA	NAHANNI BUTTE	VSNT12V	7	12	2006	8.2	2002	5.6	1975	-38.9	1961	-32.2	1975	-41.1	1970	-38.3	2017	1.4	1969	-12.8	8.2	2006	8	2020	5.6	2002	-3.3	2018	-6.5	2009	2022-02-03T13:22:22Z	-38.9	1975	-32.2	1961	-31.7	1970	-31.1	1971	-30.6	1965	1.4	2017	-11.4	2018	-12.5
-123.39	61.03	NT-12	NAHANNI BUTTE AREA	NAHANNI BUTTE	VSNT12V	8	12	2017	12.5	2005	9.8	1975	-38.3	1961	-32.8	1975	-40.6	1965	-37.2	2002	-1.9	1969	-11.7	12.5	2017	9.8	2005	8.7	2002	-1.3	2006	-6.7	1969	2022-02-03T13:22:22Z	-38.3	1975	-32.8	1961	-30.6	1976	-30.2	1982	-28.9	1966	-1.9	2002	-4.1	2017	-9.3
-123.39	61.03	NT-12	NAHANNI BUTTE AREA	NAHANNI BUTTE	VSNT12V	9	12	2017	12.2	2005	9.0	1975	-37.8	1961	-32.2	1975	-40.0	1961	-36.1	2005	-2.0	2002	-6.3	12.2	2017	9	2005	8.3	2002	6.2	2018	3.8	2020	2022-02-03T13:22:22Z	-37.8	1975	-32.2	1961	-30.6	1966	-30.1	1990	-29.5	1980	-2	2005	-2.7	2017	-6.3
-123.39	61.03	NT-12	NAHANNI BUTTE AREA	NAHANNI BUTTE	VSNT12V	10	12	2005	10.4	2002	-5.0	1975	-33.9	1966	-32.2	1975	-38.9	1961	-36.7	2005	1.7	2002	-8.1	10.4	2005	7.4	2017	7.1	2018	-5	2002	-6.7	1963	2022-02-03T13:22:22Z	-33.9	1975	-33.3	1980	-32.2	1966	-30.6	1961	-30.4	1990	1.7	2005	-5.2	2017	-8.1
-123.39	61.03	NT-12	NAHANNI BUTTE AREA	NAHANNI BUTTE	VSNT12V	11	12	2017	12.4	2005	8.7	1980	-33.7	1966	-32.2	1977	-40.1	1966	-37.8	2005	-4.1	2002	-9.5	12.4	2017	8.7	2005	-1.2	2011	-2.3	2018	-6.9	2002	2022-02-03T13:22:22Z	-33.7	1980	-32.2	1964	-32.2	1966	-31.7	1961	-31.6	1979	-4.1	2005	-9.4	2017	-9.5
-123.39	61.03	NT-12	NAHANNI BUTTE AREA	NAHANNI BUTTE	VSNT12V	12	12	2004	5.7	1972	-6.7	1980	-34.6	1971	-34.4	1977	-40.1	1974	-38.9	2005	-3.6	2002	-10.1	5.7	2004	5.5	2011	2.1	2006	-2.1	2005	-6.7	1972	2022-02-03T13:22:22Z	-34.6	1980	-34.4	1971	-33.9	1964	-32.3	1977	-31.1	2009	-3.6	2005	-4.4	2011	-10.1
-123.39	61.03	NT-12	NAHANNI BUTTE AREA	NAHANNI BUTTE	VSNT12V	13	12	2004	5.2	2002	3.9	1977	-37.2	1966	-32.8	1977	-40.0	1971	-38.9	2017	2.6	2005	-8.8	5.2	2004	4.4	2011	3.9	2002	-3.5	2005	-8.9	1969	2022-02-03T13:22:22Z	-37.2	1977	-34	1980	-32.8	1966	-31.7	1975	-30.2	1989	2.6	2017	-8.8	2005	-11.1
-123.39	61.03	NT-12	NAHANNI BUTTE AREA	NAHANNI BUTTE	VSNT12V	14	12	2002	2.5	1967	-2.8	1977	-38.2	1975	-31.7	1977	-41.5	1957	-37.2	2017	-5.8	2002	-14.5	2.5	2002	-2.8	1967	-8.3	1969	-8.4	2005	-8.9	1960	2022-02-03T13:22:22Z	-38.2	1977	-34	1982	-31.7	1975	-31.7	2009	-31.1	1966	-5.8	2017	-14.5	2002	-14.9
-123.39	61.03	NT-12	NAHANNI BUTTE AREA	NAHANNI BUTTE	VSNT12V	15	12	2017	8.9	1960	-7.2	1976	-32.2	1975	-32.2	1977	-40.2	1957	-38.3	2017	-10.0	1967	-13.9	8.9	2017	-7.2	1960	-7.3	2002	-8.9	1965	-11.1	1967	2022-02-03T13:22:22Z	-32.2	1975	-32.2	1976	-30.8	2009	-28.3	1984	-28.1	1990	-10	2017	-13.9	1967	-14.3
-123.39	61.03	NT-12	NAHANNI BUTTE AREA	NAHANNI BUTTE	VSNT12V	16	12	2011	0.5	2008	-5.6	1986	-32.9	1976	-31.7	2021	-38.8	1975	-38.3	2002	-12.5	1965	-15.0	0.5	2011	-5.6	2008	-9	2002	-9.7	2005	-10.6	1965	2022-02-03T13:22:22Z	-32.9	1986	-31.7	1975	-31.7	1976	-30	1974	-29.4	1961	-12.5	2002	-13.5	2017	-15
-123.39	61.03	NT-12	NAHANNI BUTTE AREA	NAHANNI BUTTE	VSNT12V	17	12	2003	6.1	1975	-8.3	1972	-34.4	1970	-27.2	1958	-40.0	1957	-38.9	2002	-12.8	1973	-18.3	6.1	2003	3.9	2017	-2.8	2014	-8.3	1969	-8.3	1975	2022-02-03T13:22:22Z	-34.4	1972	-31.7	1976	-30.7	1977	-28.4	1986	-27.2	1970	-12.8	2002	-13.7	2017	-18.3
-123.39	61.03	NT-12	NAHANNI BUTTE AREA	NAHANNI BUTTE	VSNT12V	18	12	2003	5.5	1975	-5.6	1977	-31.5	1972	-28.9	1958	-41.1	1957	-36.7	2005	-10.4	2003	-17.1	5.5	2003	1.3	2011	1.2	2009	-0.1	2005	-5.6	1975	2022-02-03T13:22:22Z	-31.5	1977	-28.9	1972	-28.7	1979	-27.4	1984	-27.3	2013	-10.4	2005	-17.1	2003	-17.2
-123.39	61.03	NT-12	NAHANNI BUTTE AREA	NAHANNI BUTTE	VSNT12V	19	12	2011	5.1	2006	4.0	1961	-36.7	1960	-12.8	1961	-42.8	1957	-42.2	2011	-5.1	2009	-12.0	5.1	2011	4	2006	1.7	2009	-6.2	2005	-12.8	1959	2022-02-03T13:22:22Z	-36.7	1961	-32.2	1970	-29.4	1976	-28.7	1982	-27.8	1988	-5.1	2011	-12	2009	-13.6
-123.39	61.03	NT-12	NAHANNI BUTTE AREA	NAHANNI BUTTE	VSNT12V	20	12	2006	7.3	2003	5.7	1982	-29.8	1970	-29.4	1961	-41.7	1957	-41.7	2006	-11.0	2003	-16.7	7.3	2006	5.7	2003	-4.2	2011	-5.7	2021	-7.8	2017	2022-02-03T13:22:22Z	-29.8	1982	-29.4	1970	-28.6	2013	-27.8	1971	-27.2	1974	-11	2006	-16.7	1963	-16.7
-123.39	61.03	NT-12	NAHANNI BUTTE AREA	NAHANNI BUTTE	VSNT12V	21	12	2006	5.7	2003	2.5	1974	-38.3	1970	-33.9	1974	-41.7	1961	-41.7	2017	-9.6	2006	-11.4	5.7	2006	3.7	2011	2.5	2003	-0.4	2001	-6.3	1990	2022-02-03T13:22:22Z	-38.3	1974	-33.9	1970	-32.7	1991	-32.1	1984	-31.1	1965	-9.6	2017	-11.4	2006	-13.1
-123.39	61.03	NT-12	NAHANNI BUTTE AREA	NAHANNI BUTTE	VSNT12V	22	12	2006	5.0	2001	0.2	1976	-35.6	1970	-35.6	1970	-42.2	1961	-41.7	2011	-3.7	2006	-11.9	5	2006	3.4	2011	0.2	2001	-5.4	1990	-7.3	2003	2022-02-03T13:22:22Z	-35.6	1970	-35.6	1976	-34	1984	-32	1991	-29.4	1974	-3.7	2011	-11.9	2006	-12.6
-123.39	61.03	NT-12	NAHANNI BUTTE AREA	NAHANNI BUTTE	VSNT12V	23	12	2004	11.4	2001	-2.6	1976	-36.7	1970	-34.4	1976	-42.8	1961	-42.8	2011	-12.7	2001	-14.7	11.4	2004	6.9	2011	0.3	2006	-2.6	2001	-7.8	2003	2022-02-03T13:22:22Z	-36.7	1976	-34.6	1984	-34.4	1970	-31.5	1991	-31.1	1964	-12.7	2011	-14.7	2001	-15.2
-123.39	61.03	NT-12	NAHANNI BUTTE AREA	NAHANNI BUTTE	VSNT12V	24	12	2004	10.2	2003	7.8	1984	-32.7	1972	-32.2	1970	-42.8	1961	-42.2	2020	-3.1	2003	-12.7	10.2	2004	7.8	2003	6.2	2020	1.7	2006	-3	1983	2022-02-03T13:22:22Z	-32.7	1984	-32.2	1965	-32.2	1972	-29.7	1982	-29.6	1977	-3.1	2020	-12.7	2003	-12.9
-123.39	61.03	NT-12	NAHANNI BUTTE AREA	NAHANNI BUTTE	VSNT12V	25	12	2020	0.0	1983	-3.4	1982	-37.2	1972	-34.4	1957	-44.4			2003	-9.7	2001	-14.1	0	2020	-3.4	1983	-8.7	2003	-9	2001	-10	1959	2022-02-03T13:22:22Z	-37.2	1982	-34.4	1972	-32.7	1984	-31.1	1965	-30.9	1978	-9.7	2003	-14.1	2001	-17.7
-123.39	61.03	NT-12	NAHANNI BUTTE AREA	NAHANNI BUTTE	VSNT12V	26	12	1983	-7.7	1959	-9.4	1972	-35.6	1968	-25.0	1957	-43.3			2003	-12.4	1959	-14.4	-7.7	1983	-8.7	2001	-8.7	2003	-9.4	1959	-12.2	1960	2022-02-03T13:22:22Z	-35.6	1972	-33.1	1980	-31.3	2021	-31.1	1976	-30.8	1992	-12.4	2003	-14.4	1959	-14.7
-123.39	61.03	NT-12	NAHANNI BUTTE AREA	NAHANNI BUTTE	VSNT12V	27	12	2004	-6.1	2003	-11.8	1972	-33.9	1968	-27.2	1964	-40.6	1961	-40.6	2004	-13.2	2003	-15.4	-6.1	2004	-11.8	2003	-12.2	2002	-13.1	2001	-14.8	1985	2022-02-03T13:22:22Z	-33.9	1972	-33	1988	-32.8	1976	-31	1980	-29.7	1986	-13.2	2004	-15.4	2003	-15.8
-123.39	61.03	NT-12	NAHANNI BUTTE AREA	NAHANNI BUTTE	VSNT12V	28	12	1983	-7.5	1977	-16.4	1982	-33.2	1978	-29.8	1961	-42.2	1959	-33.3	2004	-15.4	2001	-15.9	-7.5	1983	-8.8	1985	-10.3	2020	-10.8	2004	-12	1991	2022-02-03T13:22:22Z	-33.2	1982	-29.8	1978	-29.4	1968	-29.4	1971	-28.9	1973	-15.4	2004	-15.9	2001	-17.3
-123.39	61.03	NT-12	NAHANNI BUTTE AREA	NAHANNI BUTTE	VSNT12V	29	12	2006	2.3	1991	-9.7	1966	-33.3	1960	-32.2	1961	-40.6	1960	-36.7	1991	-15.0	1975	-21.7	2.3	2006	-1.7	2014	-5.3	2020	-9.7	1991	-12.3	2001	2022-02-03T13:22:22Z	-33.3	1966	-32.7	1988	-32.2	1960	-32.2	1970	-31.9	1978	-15	1991	-16.4	2020	-17.5
-123.39	61.03	NT-12	NAHANNI BUTTE AREA	NAHANNI BUTTE	VSNT12V	30	12	2006	6.0	1992	-9.2	1980	-31.8	1974	-31.1	1964	-42.8	1960	-36.1	2014	-9.6	2006	-14.6	6	2006	0.6	2014	-6	2020	-9.2	1992	-11.4	1977	2022-02-03T13:22:22Z	-31.8	1980	-31.1	1974	-29.4	1960	-29.4	1968	-29.2	1981	-9.6	2014	-14.6	2006	-18.3
-123.39	61.03	NT-12	NAHANNI BUTTE AREA	NAHANNI BUTTE	VSNT12V	31	12	2006	3.4	1977	-5.8	1981	-32.3	1980	-29.4	1964	-42.8	1957	-41.1	2014	-9.1	2006	-11.5	3.4	2006	3.2	2014	-5.8	1977	-6.6	1987	-7.9	1992	2022-02-03T13:22:22Z	-32.3	1981	-30.5	2017	-29.4	1968	-29.4	1980	-28.8	1986	-9.1	2014	-11.5	2006	-12.7
-135.01	68.22	NT-13	AKLAVIK AREA	AKLAVIK	VSNT13V	1	1	1937	2.2	1928	-6.7	1954	-46.7	1938	-40.0	1954	-48.9	1934	-44.4	1928	-10.0	1927	-24.4	2.2	1937	-6.7	1928	-8.3	1952	-9.5	2005	-11.7	1947	2022-02-03T13:22:22Z	-46.7	1954	-40	1938	-37.8	1949	-36	1998	-35.6	1930	-10	1928	-13.3	1937	-17.8
-135.01	68.22	NT-13	AKLAVIK AREA	AKLAVIK	VSNT13V	2	1	1937	-3.3	1928	-7.8	1934	-42.2	1932	-31.7	1954	-49.4	1934	-45.6	1928	-12.8	1927	-29.4	-3.3	1937	-5.2	1995	-6.2	1993	-6.7	1947	-7.8	1928	2022-02-03T13:22:22Z	-42.2	1934	-39.4	1949	-38.3	1960	-37.8	1954	-37.2	1944	-12.8	1928	-17	1995	-17.2
-135.01	68.22	NT-13	AKLAVIK AREA	AKLAVIK	VSNT13V	3	1	2004	-3.3	1995	-3.6	1934	-45.6	1933	-25.6	1934	-48.9	1933	-38.3	1995	-13.4	1988	-18.0	-3.3	2004	-3.6	1995	-5	2005	-7.2	1928	-10.5	1983	2022-02-03T13:22:22Z	-45.6	1934	-42.8	1954	-36	1990	-33.8	1982	-33.3	1997	-13.4	1995	-16.4	2005	-18
-135.01	68.22	NT-13	AKLAVIK AREA	AKLAVIK	VSNT13V	4	1	2005	1.3	2004	-1.0	1934	-46.7	1932	-34.4	1954	-48.9	1934	-48.9	2004	-9.7	1940	-18.9	1.3	2005	-1	2004	-1.7	1947	-10.9	1996	-11	1995	2022-02-03T13:22:22Z	-46.7	1934	-42.8	1954	-41.1	1935	-40	1959	-36.7	1945	-9.7	2004	-12.8	2005	-18.9
-135.01	68.22	NT-13	AKLAVIK AREA	AKLAVIK	VSNT13V	5	1	1947	0.0	1937	-14.4	1954	-45.6	1935	-43.3	1954	-50.6	1936	-45.6	1947	-11.7	1940	-18.9	0	1947	-3	2004	-4.2	2005	-7.5	1988	-10.3	1996	2022-02-03T13:22:22Z	-45.6	1954	-43.3	1935	-42.2	1948	-41.1	1936	-36.7	1956	-11.7	1947	-14.7	2004	-17.5
-135.01	68.22	NT-13	AKLAVIK AREA	AKLAVIK	VSNT13V	6	1	1937	-1.7	1930	-3.9	1948	-42.8	1935	-40.0	1983	-51.0	1954	-50.0	2004	-18.7	1940	-19.4	-1.7	1937	-3.9	1930	-11.7	2005	-12.2	1993	-12.8	1947	2022-02-03T13:22:22Z	-42.8	1948	-40	1935	-38.3	1954	-34.4	1953	-33.3	1932	-18.7	2004	-19.4	1937	-19.4
-135.01	68.22	NT-13	AKLAVIK AREA	AKLAVIK	VSNT13V	7	1	1987	0.0	1937	-4.4	1935	-41.1	1932	-36.1	1983	-50.0	1935	-45.6	1937	-14.4	1930	-16.1	0	1987	-1.6	1993	-4.4	1937	-5	1947	-5.6	1930	2022-02-03T13:22:22Z	-41.1	1935	-38.9	1959	-36.1	1932	-35.6	1954	-35.5	1998	-14.4	1937	-16.1	1930	-18
-135.01	68.22	NT-13	AKLAVIK AREA	AKLAVIK	VSNT13V	8	1	1927	5.6			1936	-38.9	1929	-32.8	1936	-45.0	1935	-43.3	2005	-13.7	1993	-18.9	5.6	1927	4.4	1993	2.8	1930	-3.3	1937	-3.4	2005	2022-02-03T13:22:22Z	-38.9	1936	-37.8	1941	-36.8	1997	-35	1945	-34.4	1959	-13.7	2005	-18.9	1937	-18.9
-135.01	68.22	NT-13	AKLAVIK AREA	AKLAVIK	VSNT13V	9	1	1927	6.7			1936	-40.0	1933	-30.6	1936	-43.3	1929	-43.3	1930	-11.1	1927	-14.4	6.7	1927	-3.3	1937	-3.7	1993	-4.4	1930	-10.6	1949	2022-02-03T13:22:22Z	-40	1936	-34.4	1958	-31.9	1995	-31.7	1945	-31.6	1999	-11.1	1930	-13.4	1993	-14.4
-135.01	68.22	NT-13	AKLAVIK AREA	AKLAVIK	VSNT13V	10	1	2002	1.6	1949	-1.1	1952	-39.4	1936	-37.8	1958	-46.1	1936	-44.4	1949	-15.0	1944	-18.9	1.6	2002	-1.1	1930	-1.1	1949	-6.7	1962	-8.9	1947	2022-02-03T13:22:22Z	-39.4	1952	-38.9	1953	-37.8	1936	-35	2009	-34.1	1995	-15	1949	-16.3	1993	-18
-135.01	68.22	NT-13	AKLAVIK AREA	AKLAVIK	VSNT13V	11	1	1993	0.8	1930	-2.2	1952	-41.1	1936	-34.4	1943	-42.8	1934	-42.8	1930	-9.4	1928	-34.4	0.8	1993	-2.2	1930	-5.6	1962	-9.4	1935	-10	1997	2022-02-03T13:22:22Z	-41.1	1952	-38.9	1960	-36.3	1999	-34.4	1927	-34.4	1936	-9.4	1930	-12.2	1962	-16.7
-135.01	68.22	NT-13	AKLAVIK AREA	AKLAVIK	VSNT13V	12	1	1935	-0.6	1932	-7.8	1994	-42.0	1987	-39.0	1934	-46.7	1929	-37.2	1993	-16.5	1935	-16.7	-0.6	1935	-1	1993	-6.7	1957	-7.5	1997	-7.8	1932	2022-02-03T13:22:22Z	-42	1994	-39	1987	-38.3	1943	-38.3	1948	-37.2	1938	-16.5	1993	-16.7	1935	-20.6
-135.01	68.22	NT-13	AKLAVIK AREA	AKLAVIK	VSNT13V	13	1	1993	1.8	1959	0.0	1994	-42.3	1958	-38.3	1934	-48.9	1929	-40.0	2002	-15.2	1932	-15.6	1.8	1993	0	1959	-0.6	1927	-3.3	1935	-5.6	1956	2022-02-03T13:22:22Z	-42.3	1994	-38.3	1958	-37.2	1938	-36.1	1936	-31.7	1948	-15.2	2002	-15.6	1932	-16.5
-135.01	68.22	NT-13	AKLAVIK AREA	AKLAVIK	VSNT13V	14	1	1957	6.1	1950	-11.1	1936	-41.1	1929	-26.1	1934	-45.6	1929	-33.3	1993	-13.2	1945	-16.7	6.1	1957	2	1993	-11.1	1950	-11.7	1956	-12.4	2009	2022-02-03T13:22:22Z	-41.1	1936	-40.6	1938	-39.2	2005	-39	1994	-37.2	1958	-13.2	1993	-16.7	1945	-18.9
-135.01	68.22	NT-13	AKLAVIK AREA	AKLAVIK	VSNT13V	15	1	2009	9.5	1957	3.9	1936	-45.6	1930	-27.8	1936	-47.2	1934	-43.3	1957	-6.7	1944	-18.3	9.5	2009	3.9	1957	-1.4	2001	-4.5	1984	-6.7	1956	2022-02-03T13:22:22Z	-45.6	1936	-40	1951	-38.8	1994	-37.5	1991	-36.1	1938	-6.7	1957	-18.3	1944	-18.9
-135.01	68.22	NT-13	AKLAVIK AREA	AKLAVIK	VSNT13V	16	1	1957	6.1	1927	-6.7	1936	-45.6	1932	-31.1	1991	-48.5	1936	-47.8	2009	-5.8	1957	-12.2	6.1	1957	4	2001	3.5	2009	-6.7	1927	-7.2	1954	2022-02-03T13:22:22Z	-45.6	1936	-39.4	1953	-38	1996	-37.2	1949	-36.9	2004	-5.8	2009	-12.2	1957	-13.5
-135.01	68.22	NT-13	AKLAVIK AREA	AKLAVIK	VSNT13V	17	1	1962	-3.9	1957	-3.9	1936	-43.3	1932	-36.1	1936	-47.2	1932	-42.2	2009	-8.0	1957	-9.4	-3.9	1957	-3.9	1962	-4.4	1950	-6.7	1927	-7.2	1954	2022-02-03T13:22:22Z	-43.3	1936	-43	1986	-41	1988	-40	1953	-38.9	1947	-8	2009	-9.4	1957	-19
-135.01	68.22	NT-13	AKLAVIK AREA	AKLAVIK	VSNT13V	18	1	1962	2.2	1948	-3.3	1986	-43.0	1936	-40.0	1936	-47.2	1932	-43.3	1950	-17.8	1933	-21.7	2.2	1962	-3.3	1948	-11	1987	-11.1	1957	-12.8	1950	2022-02-03T13:22:22Z	-43	1986	-40	1932	-40	1936	-38.9	1945	-37.8	1949	-17.8	1950	-18	1987	-18.9
-135.01	68.22	NT-13	AKLAVIK AREA	AKLAVIK	VSNT13V	19	1	1962	3.9	1959	-2.2	1951	-45.6	1941	-38.3	1951	-47.8	1936	-44.4	1962	-4.4	1950	-20.6	3.9	1962	-2.2	1959	-7.2	2008	-12.6	2001	-13.2	1995	2022-02-03T13:22:22Z	-45.6	1951	-43	1986	-42.2	1952	-38.3	1932	-38.3	1941	-4.4	1962	-18.9	1995	-19
-135.01	68.22	NT-13	AKLAVIK AREA	AKLAVIK	VSNT13V	20	1	2008	1.0	1962	-1.1	1952	-42.8	1951	-42.8	1986	-48.0	1951	-47.8	1962	-12.8	1957	-20.6	1	2008	-1.1	1962	-2	1991	-8.5	1995	-9.4	1930	2022-02-03T13:22:22Z	-42.8	1951	-42.8	1952	-38.9	1947	-37	1993	-35.2	2002	-12.8	1962	-17.1	1995	-19.4
-135.01	68.22	NT-13	AKLAVIK AREA	AKLAVIK	VSNT13V	21	1	2008	7.0	1991	-1.0	1951	-45.0	1947	-41.7	1951	-46.1	1947	-45.6	2008	-7.5	2001	-14.1	7	2008	-1	1991	-9.4	1962	-11.1	1930	-12.2	1995	2022-02-03T13:22:22Z	-45	1951	-41.7	1947	-41.1	1952	-38.5	1993	-38.2	1994	-7.5	2008	-14.1	2001	-16.7
-135.01	68.22	NT-13	AKLAVIK AREA	AKLAVIK	VSNT13V	22	1	2008	6.0	1991	-10.0	1951	-43.9	1941	-34.4	1951	-46.1	1934	-45.6	2008	-9.0	2001	-17.7	6	2008	-10	1991	-11	2001	-11.3	1995	-12.8	1935	2022-02-03T13:22:22Z	-43.9	1951	-39.4	1952	-39	1990	-38.6	1993	-38	2004	-9	2008	-17.7	2001	-17.8
-135.01	68.22	NT-13	AKLAVIK AREA	AKLAVIK	VSNT13V	23	1	2008	-1.0	1930	-2.2	1927	-40.6			1951	-46.1	1931	-45.6	2008	-16.8	2001	-18.2	-1	2008	-2.2	1930	-7.2	1999	-8	1995	-8	2000	2022-02-03T13:22:22Z	-40.6	1927	-40.4	1993	-40	1951	-39.4	1931	-39.4	1952	-16.8	2008	-18.2	2001	-19.1
-135.01	68.22	NT-13	AKLAVIK AREA	AKLAVIK	VSNT13V	24	1	1991	3.8	1930	-1.7	1927	-42.8			1931	-45.6	1927	-45.6	1999	-15.4	1991	-17.5	3.8	1991	2.1	2000	-0.7	1999	-1.7	1930	-6.7	1957	2022-02-03T13:22:22Z	-42.8	1927	-41.5	1993	-39.4	1931	-38.9	1959	-38.3	1951	-15.4	1999	-17.5	1991	-18.9
-135.01	68.22	NT-13	AKLAVIK AREA	AKLAVIK	VSNT13V	25	1	1991	3.6	1930	-6.7	1927	-44.4			1989	-46.5	1927	-46.1	2000	-9.0	1940	-14.4	3.6	1991	-1.9	2000	-6.7	1930	-8.3	1957	-10	1987	2022-02-03T13:22:22Z	-44.4	1927	-39	1993	-38.9	1931	-36.9	2003	-36.7	1959	-9	2000	-14.4	1940	-14.5
-135.01	68.22	NT-13	AKLAVIK AREA	AKLAVIK	VSNT13V	26	1	1957	1.7	1930	0.0	2006	-40.0	1993	-40.0	1927	-45.6			1957	-15.0	1930	-15.0	1.7	1957	0	1930	-1.7	1948	-3.4	2000	-7.8	1950	2022-02-03T13:22:22Z	-40	1993	-40	2006	-38.3	1931	-38.3	1962	-37.2	1947	-15	1930	-15	1957	-15.1
-135.01	68.22	NT-13	AKLAVIK AREA	AKLAVIK	VSNT13V	27	1	1957	1.7	1937	-1.1	2006	-41.3	1962	-38.9	1962	-49.4	1941	-45.6	1957	-10.6	1930	-15.0	1.7	1957	-1.1	1937	-5.6	1950	-9.4	1930	-9.7	2000	2022-02-03T13:22:22Z	-41.3	2006	-38.9	1960	-38.9	1962	-36.7	1941	-36	1984	-10.6	1957	-15	1930	-16.4
-135.01	68.22	NT-13	AKLAVIK AREA	AKLAVIK	VSNT13V	28	1	1937	-2.8	1930	-12.8	1960	-44.4	1932	-40.0	1962	-50.0	1960	-47.8	1930	-15.0	1929	-27.2	-2.8	1937	-7.8	1949	-12	2007	-12.2	1957	-12.8	1930	2022-02-03T13:22:22Z	-44.4	1960	-40	1932	-40	2006	-38.9	1962	-35.6	1946	-15	1930	-16.3	2001	-17.8
-135.01	68.22	NT-13	AKLAVIK AREA	AKLAVIK	VSNT13V	29	1	1928	-1.1	1927	-36.7	2006	-43.6	1933	-39.4	1990	-48.0	1960	-47.8	1957	-16.1	1930	-17.2	-1.1	1928	-3.3	1950	-5.6	1937	-9	1996	-10	1949	2022-02-03T13:22:22Z	-43.6	2006	-39.4	1933	-37.2	1932	-37.2	1946	-37.2	1962	-16.1	1957	-17.2	1930	-19.2
-135.01	68.22	NT-13	AKLAVIK AREA	AKLAVIK	VSNT13V	30	1	1950	-4.4	1928	-12.2	1933	-38.9	1927	-37.8	1933	-45.6	1932	-43.3	1950	-17.8	1945	-21.7	-4.4	1950	-11.7	1994	-11.8	2007	-12.2	1928	-12.2	1956	2022-02-03T13:22:22Z	-38.9	1933	-37.8	1927	-37.5	2008	-36.1	1939	-35	1986	-17.8	1950	-21	2007	-21.6
-135.01	68.22	NT-13	AKLAVIK AREA	AKLAVIK	VSNT13V	31	1	1957	0.6	1949	-1.1	1953	-42.8	1933	-42.2	1933	-47.2	1927	-40.0	1950	-15.0	1928	-17.8	0.6	1957	-1.1	1949	-2.2	1945	-7.2	1936	-9.4	1996	2022-02-03T13:22:22Z	-42.8	1953	-42.2	1933	-39.5	2008	-37.8	1939	-36.3	2004	-15	1950	-17.8	1928	-18.8
-135.01	68.22	NT-13	AKLAVIK AREA	AKLAVIK	VSNT13V	1	2	1945	-2.2	1938	-13.9	1953	-46.1	1947	-40.6	1953	-48.3	1939	-43.3	1949	-11.1	1945	-20.0	-2.2	1945	-3.3	1949	-3.9	1957	-7.8	1950	-8.9	1948	2022-02-03T13:22:22Z	-46.1	1953	-40.6	1947	-38.9	1955	-38.3	1939	-34.4	1927	-11.1	1949	-13.9	1957	-14.4
-135.01	68.22	NT-13	AKLAVIK AREA	AKLAVIK	VSNT13V	2	2	1981	-2.0	1957	-3.9	1947	-45.6	1939	-36.7	1953	-48.9	1947	-47.8	1957	-13.3	1948	-18.9	-2	1981	-3.9	1957	-3.9	2000	-7.8	1948	-12.5	1985	2022-02-03T13:22:22Z	-45.6	1947	-42	1990	-36.7	1939	-33.9	1953	-32.2	1933	-13.3	1957	-16	1985	-16.2
-135.01	68.22	NT-13	AKLAVIK AREA	AKLAVIK	VSNT13V	3	2	1981	4.5	1957	-13.3	1947	-46.7	1939	-40.6	1947	-51.2	1939	-46.1	1981	-14.0	1957	-17.8	4.5	1981	-0.4	2000	-10	1985	-12	1998	-13.3	1957	2022-02-03T13:22:22Z	-46.7	1947	-45.5	1990	-40.6	1939	-38.1	2002	-37.7	2006	-14	1981	-15.5	1998	-17.8
-135.01	68.22	NT-13	AKLAVIK AREA	AKLAVIK	VSNT13V	4	2	2000	-1.8	1982	-4.5	1947	-46.7	1939	-40.0	1947	-51.2	1939	-46.1	1998	-14.5	1981	-17.0	-1.8	2000	-4.5	1982	-5	1957	-8	1989	-8.9	1937	2022-02-03T13:22:22Z	-46.7	1947	-44.5	1990	-40	1939	-37.8	1933	-34.4	1936	-14.5	1998	-17	1981	-18.9
-135.01	68.22	NT-13	AKLAVIK AREA	AKLAVIK	VSNT13V	5	2	1981	-1.9	1948	-12.2	1947	-46.1	1939	-38.9	1947	-52.2	1939	-47.2	1982	-11.0	1928	-16.1	-1.9	1981	-5.6	2000	-7	1982	-8.5	1989	-9.5	1995	2022-02-03T13:22:22Z	-46.1	1947	-38.9	1939	-37.8	1953	-34.4	1943	-33.3	1936	-11	1982	-13.6	2000	-15.7
-135.01	68.22	NT-13	AKLAVIK AREA	AKLAVIK	VSNT13V	6	2	1995	3.0	1989	-12.0	1936	-43.3	1933	-27.8	1947	-48.9	1936	-48.3	1995	-15.5	1928	-17.2	3	1995	-11.2	2000	-12	1989	-12.8	1927	-12.9	1998	2022-02-03T13:22:22Z	-43.3	1936	-41.7	1947	-38.9	1953	-37.2	1946	-35.6	1939	-15.5	1995	-17.2	1928	-18.4
-135.01	68.22	NT-13	AKLAVIK AREA	AKLAVIK	VSNT13V	7	2	1989	-8.0	1982	-10.0	1936	-42.2	1932	-27.8	1947	-47.8	1936	-47.2	1995	-17.0	1989	-18.0	-8	1989	-10	1982	-10.5	1995	-12.8	1998	-13.3	2003	2022-02-03T13:22:22Z	-42.2	1936	-35.6	1938	-35.6	1939	-34.5	1984	-34.5	2002	-17	1995	-18	1989	-20
-135.01	68.22	NT-13	AKLAVIK AREA	AKLAVIK	VSNT13V	8	2	1989	5.0	1982	-9.0	1936	-38.9	1932	-30.6	1936	-48.9	1932	-41.7	1989	-13.5	1986	-19.0	5	1989	-9	1982	-10	1986	-11.9	2003	-13.3	1933	2022-02-03T13:22:22Z	-38.9	1936	-37	1990	-35	1960	-34.4	1938	-34.4	1951	-13.5	1989	-19	1986	-19
-135.01	68.22	NT-13	AKLAVIK AREA	AKLAVIK	VSNT13V	9	2	1989	3.5	1982	-2.5	1990	-40.5	1951	-36.1	1990	-46.5	1960	-44.4	1982	-6.5	1934	-22.2	3.5	1989	-2.5	1982	-7.5	1986	-13.5	1987	-15	1954	2022-02-03T13:22:22Z	-40.5	1990	-36.1	1951	-34.4	1942	-34.4	1955	-33.9	1930	-6.5	1982	-11	1989	-17.5
-135.01	68.22	NT-13	AKLAVIK AREA	AKLAVIK	VSNT13V	10	2	1993	-0.5	1989	-1.5	1939	-38.9	1937	-37.2	1930	-45.6	1927	-25.0	1989	-11.0	1986	-19.5	-0.5	1993	-1.5	1989	-3.9	1948	-5.6	1959	-11	1992	2022-02-03T13:22:22Z	-38.9	1939	-37.2	1937	-35.6	1930	-35	1990	-32.8	1946	-11	1989	-19.5	1986	-20
-135.01	68.22	NT-13	AKLAVIK AREA	AKLAVIK	VSNT13V	11	2	1929	-3.9	1927	-17.8	1939	-40.6	1937	-35.6	1939	-48.3	1937	-43.9	1989	-11.5	1948	-18.9	-3.9	1929	-6.7	1959	-7.8	1954	-12	1986	-12.2	1948	2022-02-03T13:22:22Z	-40.6	1939	-36.1	1950	-35.6	1937	-34.5	1987	-33.3	1951	-11.5	1989	-18.9	1948	-19.4
-135.01	68.22	NT-13	AKLAVIK AREA	AKLAVIK	VSNT13V	12	2	1986	1.0	1929	-3.9	1950	-38.9	1939	-36.7	1939	-46.1	1930	-45.0	1929	-16.7	1927	-21.1	1	1986	-1	1989	-3.9	1929	-6.7	1933	-9.5	1995	2022-02-03T13:22:22Z	-38.9	1950	-36.7	1939	-35	1937	-34.5	1985	-34.4	1946	-16.7	1929	-18	1986	-19.4
-135.01	68.22	NT-13	AKLAVIK AREA	AKLAVIK	VSNT13V	13	2	1986	-2.0	1929	-3.9	1936	-45.6	1927	-27.8	1936	-48.9	1932	-40.0	1929	-13.3	1928	-31.1	-2	1986	-3.5	2001	-3.9	1929	-4.4	1959	-6	1989	2022-02-03T13:22:22Z	-45.6	1936	-35.6	1947	-35	1985	-35	1990	-34.4	1950	-13.3	1929	-15	1986	-17.5
-135.01	68.22	NT-13	AKLAVIK AREA	AKLAVIK	VSNT13V	14	2	1959	0.0	1938	-6.7	1936	-38.3	1930	-30.0	1985	-49.5	1936	-46.1	2001	-12.8	1959	-14.4	0	1959	-2.7	2001	-6.7	1938	-7.8	1943	-8.9	1929	2022-02-03T13:22:22Z	-38.3	1936	-35.5	1985	-35	1990	-33.1	2004	-32.2	1941	-12.8	2001	-14.4	1959	-19
-135.01	68.22	NT-13	AKLAVIK AREA	AKLAVIK	VSNT13V	15	2	2001	3.0	1959	-2.2	1985	-36.0	1956	-35.0	1987	-45.0	1936	-41.7	1959	-13.9	1938	-20.0	3	2001	-2.2	1959	-5.6	1995	-7.8	1943	-9.5	1993	2022-02-03T13:22:22Z	-36	1985	-35	1956	-33.9	1955	-32.8	1939	-32.2	1950	-13.9	1959	-15.2	2001	-19.6
-135.01	68.22	NT-13	AKLAVIK AREA	AKLAVIK	VSNT13V	16	2	1993	2.0	1944	1.7	1985	-37.0	1955	-35.0	1956	-49.4	1930	-42.8	2001	-16.5	1993	-17.5	2	1993	1.7	1944	-6.7	1995	-7.2	2005	-8.9	1941	2022-02-03T13:22:22Z	-37	1985	-35	1955	-33.9	1930	-33.9	1951	-31.7	1950	-16.5	2001	-17.5	1993	-18.9
-135.01	68.22	NT-13	AKLAVIK AREA	AKLAVIK	VSNT13V	17	2	1944	2.2	1934	1.7	1958	-36.7	1930	-35.0	1985	-50.0	1955	-46.7	1993	-10.0	1944	-13.9	2.2	1944	1.7	1934	-4.5	1993	-6.7	1928	-7.8	1959	2022-02-03T13:22:22Z	-36.7	1958	-35	1930	-33.5	1981	-33.5	1983	-33.5	1987	-10	1993	-13.9	1944	-17.3
-135.01	68.22	NT-13	AKLAVIK AREA	AKLAVIK	VSNT13V	18	2	1934	-3.3	1929	-22.2	1958	-35.0	1930	-34.4	1985	-50.0	1945	-43.9	1934	-15.0	1929	-25.6	-3.3	1934	-7	1996	-8.3	1944	-10	1942	-11.1	1943	2022-02-03T13:22:22Z	-35	1958	-34.4	1930	-33.5	2004	-33	1987	-32.2	1952	-15	1934	-16.7	1944	-17.8
-135.01	68.22	NT-13	AKLAVIK AREA	AKLAVIK	VSNT13V	19	2	1944	3.9	1935	-12.8	1958	-33.9	1955	-33.9	1985	-47.0	1952	-45.6	1993	-19.2	1941	-19.4	3.9	1944	-5	1989	-9.4	1959	-11	1996	-12.8	1935	2022-02-03T13:22:22Z	-33.9	1955	-33.9	1958	-32.2	1930	-32.2	1952	-32.2	1954	-19.2	1993	-19.4	1941	-20.5
-135.01	68.22	NT-13	AKLAVIK AREA	AKLAVIK	VSNT13V	20	2	1944	-4.4	1935	-9.4	1994	-39.5	1955	-37.8	1955	-46.1	1952	-44.4	1943	-14.4	1935	-18.9	-4.4	1944	-5.8	2001	-7	1989	-9.4	1935	-9.4	1959	2022-02-03T13:22:22Z	-39.5	1994	-37.8	1955	-34.4	1952	-33.9	1930	-33.5	1985	-14.4	1943	-16.4	1999	-18.9
-135.01	68.22	NT-13	AKLAVIK AREA	AKLAVIK	VSNT13V	21	2	1944	3.3	1943	-12.8	1952	-35.6	1930	-34.4	1960	-44.4	1955	-43.3	1944	-7.2	1943	-19.4	3.3	1944	-6.5	1993	-9	1989	-10	2001	-12.8	1943	2022-02-03T13:22:22Z	-35.6	1952	-34.4	1930	-33.5	1990	-33	1995	-31.7	1946	-7.2	1944	-11.7	2001	-16
-135.01	68.22	NT-13	AKLAVIK AREA	AKLAVIK	VSNT13V	22	2	1989	-9.0	1939	-10.0	1946	-31.7	1933	-30.0	1929	-44.4	1927	-31.7	1989	-14.0	1944	-17.2	-9	1989	-10	1939	-11.1	1944	-11.1	1951	-12.8	1957	2022-02-03T13:22:22Z	-31.7	1946	-31	1982	-31	1991	-30.6	1955	-30.5	1990	-14	1989	-17.2	1944	-19
-135.01	68.22	NT-13	AKLAVIK AREA	AKLAVIK	VSNT13V	23	2	1951	-1.1	1943	-5.6	2007	-32.9	1958	-32.2	2007	-45.8	1929	-43.3	1939	-18.3	1928	-25.6	-1.1	1951	-1.7	1960	-5.6	1943	-8.3	1939	-9	1987	2022-02-03T13:22:22Z	-32.9	2007	-32.2	1958	-30.2	1996	-30	1930	-30	2001	-18.3	1939	-18.9	1943	-20
-135.01	68.22	NT-13	AKLAVIK AREA	AKLAVIK	VSNT13V	24	2	1943	5.6	1939	-9.4	2001	-36.6	1954	-33.9	1929	-45.6	1927	-36.7	1943	-1.7	1939	-17.2	5.6	1943	2.8	1945	0.5	1987	-6.5	1988	-9.4	1939	2022-02-03T13:22:22Z	-36.6	2001	-34.7	2007	-33.9	1954	-33.3	1950	-31.7	1957	-1.7	1943	-15	1987	-17.2
-135.01	68.22	NT-13	AKLAVIK AREA	AKLAVIK	VSNT13V	25	2	1943	8.9	1939	-8.9	2001	-39.0	1954	-37.2	1986	-44.5	1944	-42.2	1943	0.6	1935	-22.2	8.9	1943	-2	1988	-4.4	1945	-6	1996	-8.9	1939	2022-02-03T13:22:22Z	-39	2001	-37.2	1954	-33.9	1957	-32.8	1950	-32.5	1986	0.6	1943	-12.5	1988	-15.6
-135.01	68.22	NT-13	AKLAVIK AREA	AKLAVIK	VSNT13V	26	2	1943	9.4	1928	-7.8	1957	-35.0	1950	-32.2	1957	-43.9	1956	-42.8	1988	-12.0	1943	-12.8	9.4	1943	4.5	1988	0	1996	-7.5	1991	-7.8	1928	2022-02-03T13:22:22Z	-35	1957	-32.2	1950	-31.1	1929	-30.6	1933	-30.6	1944	-12	1988	-12.8	1943	-16.7
-135.01	68.22	NT-13	AKLAVIK AREA	AKLAVIK	VSNT13V	27	2	1943	9.4	1928	-7.8	1936	-34.4	1933	-29.4	1958	-42.8	1957	-42.8	1996	-11.0	1988	-15.0	9.4	1943	4	1988	-2	1996	-5	1962	-6.7	1960	2022-02-03T13:22:22Z	-34.4	1936	-33.9	1957	-32	2004	-31.7	1956	-31.1	1950	-11	1996	-15	1943	-15
-135.01	68.22	NT-13	AKLAVIK AREA	AKLAVIK	VSNT13V	28	2	1988	4.5	1928	-1.1	2009	-32.3	1936	-32.2	1983	-47.0	1932	-41.7	1928	-12.2			4.5	1988	-1.1	1928	-4.4	1943	-4.4	1960	-9.5	1996	2022-02-03T13:22:22Z	-32.3	2009	-32.2	1936	-31.4	1994	-29.5	1983	-29.4	1956	-12.2	1928	-15	1960	-15
-135.01	68.22	NT-13	AKLAVIK AREA	AKLAVIK	VSNT13V	29	2	1928	0.0			1984	-34.5	1956	-30.0	1936	-43.9	1932	-37.8	1928	-8.9			0	1928	-6.7	1960	-9	1988	-9	1996	-21	2000	2022-02-03T13:22:22Z	-34.5	1984	-30	1956	-30	2004	-29.4	1936	-26.1	1940	-8.9	1928	-15	1996	-16
-135.01	68.22	NT-13	AKLAVIK AREA	AKLAVIK	VSNT13V	1	3	1989	7.0	1960	-1.7	1955	-33.9	1941	-26.7	1955	-48.9	1937	-41.1	1960	-13.3	1928	-13.3	7	1989	-1.7	1960	-1.9	2002	-2.2	1943	-2.8	1930	2022-02-03T13:22:22Z	-33.9	1955	-31	1984	-30	1956	-29.5	1983	-29.2	1994	-13.3	1928	-13.3	1960	-15
-135.01	68.22	NT-13	AKLAVIK AREA	AKLAVIK	VSNT13V	2	3	1930	7.2	1928	-23.3	1936	-32.8	1933	-26.1	1983	-40.5	1936	-39.4	1930	-6.7	1928	-27.8	7.2	1930	-4.4	1960	-6	2002	-7.2	1943	-7.2	1958	2022-02-03T13:22:22Z	-32.8	1936	-31.7	1956	-29.4	1959	-29	1984	-29	1987	-6.7	1930	-11.1	1960	-16.7
-135.01	68.22	NT-13	AKLAVIK AREA	AKLAVIK	VSNT13V	3	3	1958	2.2	1944	-2.2	1936	-31.1	1929	-30.0	1929	-44.4	1928	-40.6	1944	-13.3	1930	-17.8	2.2	1958	-2.2	1930	-2.2	1944	-7.5	1985	-9	1990	2022-02-03T13:22:22Z	-31.1	1936	-30.6	1947	-30.6	1956	-30	1929	-30	1987	-13.3	1944	-17.8	1930	-17.8
-135.01	68.22	NT-13	AKLAVIK AREA	AKLAVIK	VSNT13V	4	3	1944	-2.8	1938	-11.1	1929	-31.1	1928	-24.4	1956	-40.6	1947	-40.0	1944	-13.3	1938	-21.1	-2.8	1944	-3.3	1960	-3.7	1996	-8.5	1990	-8.9	1949	2022-02-03T13:22:22Z	-31.1	1929	-29	1987	-29	1991	-28.9	1962	-28	1989	-13.3	1944	-16	1990	-16.7
-135.01	68.22	NT-13	AKLAVIK AREA	AKLAVIK	VSNT13V	5	3	1949	-6.1	1940	-9.4	1962	-32.8	1929	-30.0	1962	-45.0	1956	-37.8	1993	-17.9	1949	-18.3	-6.1	1949	-6.7	1957	-9.4	1940	-11.1	1938	-11.8	2008	2022-02-03T13:22:22Z	-32.8	1962	-30	1929	-28.5	2007	-28.3	1951	-27.8	1931	-17.9	1993	-18.3	1949	-18.9
-135.01	68.22	NT-13	AKLAVIK AREA	AKLAVIK	VSNT13V	6	3	1943	-7.8	1940	-12.2	2004	-33.5	1930	-30.0	1929	-45.0	1928	-25.6	1949	-14.4	1940	-20.0	-7.8	1943	-7.9	2002	-10	1949	-11.5	1988	-12.2	1940	2022-02-03T13:22:22Z	-33.5	2004	-30	1930	-29.4	1962	-28.5	2007	-27.8	1929	-14.4	1949	-18.7	1993	-19.9
-135.01	68.22	NT-13	AKLAVIK AREA	AKLAVIK	VSNT13V	7	3	1949	-7.8	1940	-10.6	2004	-35.0	1930	-28.9	2004	-43.3	1953	-42.2	2002	-15.5	1995	-16.9	-7.8	1949	-8.3	2003	-8.4	1996	-8.9	2002	-10.6	1940	2022-02-03T13:22:22Z	-35	2004	-28.9	1929	-28.9	1930	-28	2007	-26.5	1989	-15.5	2002	-16.9	1995	-17.8
-135.01	68.22	NT-13	AKLAVIK AREA	AKLAVIK	VSNT13V	8	3	1949	5.6	1933	-11.1	2007	-28.0	1999	-26.9	2004	-41.8	1931	-41.1	1949	-13.3	1938	-20.6	5.6	1949	-5.7	1996	-7	1995	-9.5	1987	-11.1	1933	2022-02-03T13:22:22Z	-28	2007	-26.9	1999	-26.8	2004	-26.5	1989	-26	1983	-13.3	1949	-16.6	1995	-17.3
-135.01	68.22	NT-13	AKLAVIK AREA	AKLAVIK	VSNT13V	9	3	1949	7.2	1933	-1.7	2007	-30.0	1929	-30.0	1929	-43.3	1928	-31.1	1949	-17.8	1932	-18.3	7.2	1949	-1.7	1933	-7.2	1932	-7.5	1981	-9.5	1995	2022-02-03T13:22:22Z	-30	1929	-30	2007	-29.5	1983	-28.3	1962	-28.2	1999	-17.8	1949	-18.3	1932	-18.5
-135.01	68.22	NT-13	AKLAVIK AREA	AKLAVIK	VSNT13V	10	3	1949	-0.6	1933	-4.4	1929	-31.7	1928	-21.1	1986	-41.0	1931	-40.6	1949	-13.3	1940	-17.8	-0.6	1949	-4.4	1933	-6.7	1952	-8	1988	-8.3	1992	2022-02-03T13:22:22Z	-31.7	1929	-31	1983	-30	1955	-29	1986	-28.4	2007	-13.3	1949	-17.8	1933	-17.8
-135.01	68.22	NT-13	AKLAVIK AREA	AKLAVIK	VSNT13V	11	3	1988	1.0	1949	-6.1	1995	-32.9	1983	-30.0	1929	-45.0	1928	-31.7	1949	-11.1	1948	-16.1	1	1988	-3	1989	-6.1	1949	-6.7	1952	-8	1987	2022-02-03T13:22:22Z	-32.9	1995	-32.7	2007	-30	1929	-30	1983	-28.9	1959	-11.1	1949	-13	1988	-15
-135.01	68.22	NT-13	AKLAVIK AREA	AKLAVIK	VSNT13V	12	3	1988	3.0	1949	-5.6	1931	-33.3	1929	-27.8	1931	-43.3	1930	-36.1	1989	-14.0	1949	-15.6	3	1988	-1	1989	-2.4	2005	-2.5	1997	-5.6	1949	2022-02-03T13:22:22Z	-33.3	1931	-33.1	1995	-29.2	2009	-27.8	1929	-27.8	1951	-14	1989	-15.6	1949	-16.1
-135.01	68.22	NT-13	AKLAVIK AREA	AKLAVIK	VSNT13V	13	3	1988	5.0	1958	-2.2	2009	-30.0	1995	-30.0	2009	-43.2	1991	-41.2	1997	-9.0	1988	-9.0	5	1988	2.5	2005	0.1	1997	-2.2	1958	-3.5	1989	2022-02-03T13:22:22Z	-30	1995	-30	2009	-28.3	1933	-26.4	2001	-25.6	1928	-9	1988	-9	1997	-12.2
-135.01	68.22	NT-13	AKLAVIK AREA	AKLAVIK	VSNT13V	14	3	2005	1.4	1958	-4.4	1995	-33.7	1982	-32.0	1995	-43.1	1982	-41.0	2005	-8.0	1997	-12.1	1.4	2005	-4.4	1958	-5	1937	-5.4	1997	-7.2	1949	2022-02-03T13:22:22Z	-33.7	1995	-32	1982	-30	2009	-26.7	1929	-25.6	1928	-8	2005	-12.1	1997	-12.5
-135.01	68.22	NT-13	AKLAVIK AREA	AKLAVIK	VSNT13V	15	3	1992	11.0	1956	3.9	1940	-31.7	1938	-26.1	1982	-44.0	1934	-43.3	1956	-12.8	1937	-16.1	11	1992	3.9	1956	0	1937	-2.8	1943	-5	1958	2022-02-03T13:22:22Z	-31.7	1940	-29.7	1995	-27.5	1982	-26.1	1929	-26.1	1938	-12.8	1956	-16.1	1937	-16.7
-135.01	68.22	NT-13	AKLAVIK AREA	AKLAVIK	VSNT13V	16	3	1943	6.1	1937	-5.6	2001	-31.6	1940	-29.4	1929	-42.8	1928	-30.0	1956	-12.2	1954	-13.3	6.1	1943	2	1990	-1.1	1956	-3.3	1954	-5.6	1937	2022-02-03T13:22:22Z	-31.6	2001	-29.4	1940	-28.9	1930	-28.8	1995	-27.8	1945	-12.2	1956	-13.3	1954	-13.9
-135.01	68.22	NT-13	AKLAVIK AREA	AKLAVIK	VSNT13V	17	3	1943	2.8	1937	-7.2	1987	-30.5	1928	-30.0	2006	-41.0	1959	-38.9	1956	-12.2	1937	-15.6	2.8	1943	2	1990	-1.1	1998	-4.4	1956	-7.2	1937	2022-02-03T13:22:22Z	-30.5	1987	-30	1928	-29	2008	-28.9	1930	-27.8	1940	-12.2	1956	-13	1990	-15.6
-135.01	68.22	NT-13	AKLAVIK AREA	AKLAVIK	VSNT13V	18	3	1990	1.8	1937	-1.1	1987	-30.5	1928	-30.0	1987	-42.5	1945	-40.0	1957	-11.7	1937	-12.8	1.8	1990	-1.1	1937	-2.5	1993	-4.4	1929	-5.6	1998	2022-02-03T13:22:22Z	-30.5	1987	-30	1928	-29	2008	-25.6	1960	-25.4	2009	-11.7	1957	-12.8	1937	-14.4
-135.01	68.22	NT-13	AKLAVIK AREA	AKLAVIK	VSNT13V	19	3	1998	3.7	1929	-3.9	1987	-30.0	1941	-27.8	1928	-43.9			1947	-12.8	1933	-15.0	3.7	1998	-3.9	1929	-4.4	1947	-5.3	2002	-5.5	1982	2022-02-03T13:22:22Z	-30	1987	-27.8	1941	-27.5	2001	-27	1988	-26.2	2008	-12.8	1947	-14.4	1998	-15
-135.01	68.22	NT-13	AKLAVIK AREA	AKLAVIK	VSNT13V	20	3	1954	5.6	1947	0.0	2001	-28.4	1994	-25.0	2001	-47.8	1928	-45.6	1998	-7.7	1947	-11.1	5.6	1954	0	1947	0	1956	-0.3	1998	-2	1992	2022-02-03T13:22:22Z	-28.4	2001	-26	2008	-25	1987	-25	1994	-24.4	1928	-7.7	1998	-11.1	1947	-15
-135.01	68.22	NT-13	AKLAVIK AREA	AKLAVIK	VSNT13V	21	3	1998	3.0	1956	2.8	1928	-28.9			2001	-44.2	1928	-40.6	1956	-10.6	1947	-12.8	3	1998	2.8	1956	-2	1982	-2.2	1954	-2.3	2002	2022-02-03T13:22:22Z	-28.9	1928	-28.3	1943	-27.2	1942	-26.4	2001	-26.1	1931	-10.6	1956	-12	1998	-12.8
-135.01	68.22	NT-13	AKLAVIK AREA	AKLAVIK	VSNT13V	22	3	1998	3.0	1990	0.5	1943	-28.9	1928	-26.7	1994	-37.2	1940	-35.6	2004	-10.9	1998	-14.0	3	1998	0.5	1990	-1.3	2004	-3	1992	-3	2002	2022-02-03T13:22:22Z	-28.9	1943	-26.7	1928	-25.4	1995	-25	1984	-24.4	1957	-10.9	2004	-14	1998	-16.3
-135.01	68.22	NT-13	AKLAVIK AREA	AKLAVIK	VSNT13V	23	3	1949	5.0	1936	-4.4	1943	-30.0	1928	-26.7	1994	-36.0	1942	-34.4	2002	-6.2	1998	-14.7	5	1949	1	1992	-2.3	1990	-3	2002	-3.3	1954	2022-02-03T13:22:22Z	-30	1943	-26.7	1928	-25.6	1935	-24.8	2004	-24.3	1995	-6.2	2002	-14.7	1998	-15.6
-135.01	68.22	NT-13	AKLAVIK AREA	AKLAVIK	VSNT13V	24	3	1992	0.4	1930	-6.7	1943	-30.0	1928	-28.3	1959	-38.3	1928	-36.7	1999	-12.4	1987	-12.5	0.4	1992	-3.8	1996	-5.8	1999	-6	2002	-6.7	1930	2022-02-03T13:22:22Z	-30	1943	-28.3	1928	-26.5	1989	-24.8	2004	-24.4	1935	-12.4	1999	-12.5	1987	-13.3
-135.01	68.22	NT-13	AKLAVIK AREA	AKLAVIK	VSNT13V	25	3	1992	1.5	1990	-6.5	1943	-28.3	1928	-26.7	1989	-41.0	1959	-38.3	1992	-9.0	1960	-16.7	1.5	1992	-3.5	1996	-5.5	1993	-6	1994	-6.5	1990	2022-02-03T13:22:22Z	-28.3	1943	-26.7	1928	-25	1989	-23.6	2004	-23.3	1934	-9	1992	-11.8	1998	-12.1
-135.01	68.22	NT-13	AKLAVIK AREA	AKLAVIK	VSNT13V	26	3	1996	2.8	1954	1.7	1928	-27.8			1943	-40.6	1928	-40.0	1992	-16.5	1950	-17.2	2.8	1996	1.7	1954	-0.4	1994	-2.2	1950	-2.3	1992	2022-02-03T13:22:22Z	-27.8	1928	-25	1942	-24.4	1943	-24	1986	-23.8	1999	-16.5	1992	-16.8	1998	-16.9
-135.01	68.22	NT-13	AKLAVIK AREA	AKLAVIK	VSNT13V	27	3	1954	9.4	1948	-4.4	1943	-27.8	1928	-27.8	2004	-38.1	2003	-35.7	1996	-8.0	1954	-9.4	9.4	1954	0.5	1994	-3	1987	-4.4	1948	-5.4	1990	2022-02-03T13:22:22Z	-27.8	1928	-27.8	1943	-27.2	2002	-25.4	2004	-24	1999	-8	1996	-9.4	1954	-11.2
-135.01	68.22	NT-13	AKLAVIK AREA	AKLAVIK	VSNT13V	28	3	1962	6.7	1948	4.4	1933	-25.6	1928	-25.6	1989	-40.0	1960	-37.8	1962	-9.4	1954	-9.4	6.7	1962	4.4	1948	3	1987	0.6	1954	-4	2007	2022-02-03T13:22:22Z	-25.6	1928	-25.6	1933	-25.5	1999	-24.4	2002	-23.3	1943	-9.4	1954	-9.4	1962	-11.1
-135.01	68.22	NT-13	AKLAVIK AREA	AKLAVIK	VSNT13V	29	3	1962	8.9	1930	1.1	1933	-28.9	1928	-27.8	1997	-37.6	1943	-36.7	1954	-7.2	1934	-10.0	8.9	1962	2	1987	2	1994	1.1	1930	-2.2	1954	2022-02-03T13:22:22Z	-28.9	1933	-27.8	1928	-27.8	1944	-27	1999	-23.9	1931	-7.2	1954	-10	1934	-11.1
-135.01	68.22	NT-13	AKLAVIK AREA	AKLAVIK	VSNT13V	30	3	1938	5.6	1929	-3.9	1944	-26.7	1942	-26.1	1999	-39.5	1982	-37.4	1994	-10.5	1936	-10.6	5.6	1938	1.7	1962	1	1994	-1.2	2000	-1.5	1990	2022-02-03T13:22:22Z	-26.7	1944	-26.1	1933	-26.1	1942	-25.6	1928	-23.9	1955	-10.5	1994	-10.6	1936	-11.1
-135.01	68.22	NT-13	AKLAVIK AREA	AKLAVIK	VSNT13V	31	3	1938	4.4	1929	1.7	1983	-24.5	1955	-23.9	1928	-41.1			1962	-6.1	1938	-8.9	4.4	1938	3	2000	2	1990	1.7	1929	0	1936	2022-02-03T13:22:22Z	-24.5	1983	-23.9	1955	-23.3	1943	-23.3	1944	-23	1997	-6.1	1962	-8	1994	-8.9
-135.01	68.22	NT-13	AKLAVIK AREA	AKLAVIK	VSNT13V	1	4	2008	0.0	1994	-1.0	1955	-26.7	1947	-18.9	1943	-36.1	1928	-36.1	1938	-7.8	1934	-16.1	0	2008	-1	1994	-1.1	1945	-3.3	1938	-4	2007	2022-02-03T13:22:22Z	-26.7	1955	-23.3	1960	-23	1985	-21.7	1997	-21	1987	-7.8	1938	-12.8	1946	-12.8
-135.01	68.22	NT-13	AKLAVIK AREA	AKLAVIK	VSNT13V	2	4	2008	1.9	1938	0.6	1997	-26.7	1955	-25.6	1929	-36.1			2008	-4.5	1994	-10.0	1.9	2008	0.6	1938	-0.5	1998	-1.5	1981	-3	1994	2022-02-03T13:22:22Z	-26.7	1997	-25.6	1955	-25	1937	-24	1987	-23.3	1960	-4.5	2008	-10	1994	-11.1
-135.01	68.22	NT-13	AKLAVIK AREA	AKLAVIK	VSNT13V	3	4	1998	4.0	1981	0.0	1987	-25.0	1960	-23.3	1987	-40.5	1937	-39.4	2008	-5.7	1938	-8.9	4	1998	1	2008	0	1981	-0.5	1990	-1	1994	2022-02-03T13:22:22Z	-25	1987	-23.3	1930	-23.3	1960	-22.2	1937	-20.6	1956	-5.7	2008	-8.9	1938	-9
-135.01	68.22	NT-13	AKLAVIK AREA	AKLAVIK	VSNT13V	4	4	2008	6.0	1998	4.0	1931	-27.2	1930	-21.7	1956	-33.9	1943	-33.9	1994	-7.0	1990	-9.5	6	2008	4	1998	3.6	1990	3.4	1994	3.3	1953	2022-02-03T13:22:22Z	-27.2	1931	-24.4	1960	-24	1986	-24	1987	-23.3	1936	-7	1994	-8.2	1998	-8.5
-135.01	68.22	NT-13	AKLAVIK AREA	AKLAVIK	VSNT13V	5	4	1998	5.0	1990	4.0	1986	-27.5	1955	-23.9	1931	-36.1	1928	-27.8	2008	-3.8	1990	-5.0	5	1998	4	1990	1.5	1981	1.5	2008	1.1	1948	2022-02-03T13:22:22Z	-27.5	1986	-23.9	1931	-23.9	1954	-23.9	1955	-21.1	1930	-3.8	2008	-5	1990	-8.4
-135.01	68.22	NT-13	AKLAVIK AREA	AKLAVIK	VSNT13V	6	4	1982	10.5	1942	1.7	1986	-24.0	1956	-21.1	1931	-42.2	1928	-26.1	1948	-9.4	1941	-11.7	10.5	1982	2	1998	1.7	1942	1.1	1950	0.6	1944	2022-02-03T13:22:22Z	-24	1986	-23	1988	-21.1	1930	-21.1	1936	-21.1	1956	-9.4	1948	-10	1990	-10.2
-135.01	68.22	NT-13	AKLAVIK AREA	AKLAVIK	VSNT13V	7	4	2009	9.6	1998	3.0	1931	-24.4	1930	-15.0	1986	-41.0	1985	-34.0	1982	-1.0	1950	-6.7	9.6	2009	3	1998	2.8	1933	2.8	1944	2.5	1990	2022-02-03T13:22:22Z	-24.4	1931	-23.5	1986	-19.4	1955	-19	1987	-18.9	1956	-1	1982	-6.7	1950	-11.5
-135.01	68.22	NT-13	AKLAVIK AREA	AKLAVIK	VSNT13V	8	4	1989	7.5	1957	4.4	1931	-23.3	1930	-14.4	1986	-35.0	1956	-33.9	1989	0.0	1982	-10.5	7.5	1989	6	1990	5	1997	4.7	2001	4.4	1952	2022-02-03T13:22:22Z	-23.3	1931	-23	1986	-18.9	1946	-18.5	1987	-18.3	1934	0	1989	-7	1997	-8
-135.01	68.22	NT-13	AKLAVIK AREA	AKLAVIK	VSNT13V	9	4	1959	11.7	1952	7.2	1934	-23.3	1928	-21.1	1986	-39.5	1985	-34.5	1989	-1.0	1982	-8.0	11.7	1959	9	1989	8.6	1990	8.3	1997	7.2	1952	2022-02-03T13:22:22Z	-23.3	1934	-22	1988	-21.5	1985	-21.1	1928	-19.4	1946	-1	1989	-2.8	2004	-5.5
-135.01	68.22	NT-13	AKLAVIK AREA	AKLAVIK	VSNT13V	10	4	1944	10.0	1940	4.4	1934	-22.2	1928	-19.4	1928	-36.7			1990	-4.5	1959	-6.7	10	1944	9.4	1956	8	1997	6.1	1952	5.5	1989	2022-02-03T13:22:22Z	-22.2	1934	-20	1985	-19.4	1928	-18.5	1994	-18.3	1946	-4.5	1990	-5.5	1997	-6.7
-135.01	68.22	NT-13	AKLAVIK AREA	AKLAVIK	VSNT13V	11	4	1959	7.8	1944	2.8	1985	-21.5	1983	-20.0	1934	-37.8	1928	-30.6	1959	-3.9	1929	-6.1	7.8	1959	3.7	2001	3.5	1998	2.8	1944	1	1989	2022-02-03T13:22:22Z	-21.5	1985	-21	1994	-20.1	1992	-20	1928	-20	1983	-3.9	1959	-6.1	1929	-7.7
-135.01	68.22	NT-13	AKLAVIK AREA	AKLAVIK	VSNT13V	12	4	2008	6.8	1957	6.1	1994	-22.0	1954	-20.0	1954	-34.4	1951	-31.1	2001	-10.0	1989	-10.0	6.8	2008	6.1	1957	5.6	1959	4.5	1989	2.8	1943	2022-02-03T13:22:22Z	-22	1994	-20	1954	-19.4	1951	-19.3	1992	-18.3	1946	-10	1989	-10	2001	-10.5
-135.01	68.22	NT-13	AKLAVIK AREA	AKLAVIK	VSNT13V	13	4	1957	6.7	1943	5.6	1994	-21.4	1981	-20.0	1951	-35.0	1928	-30.6	1990	-4.0	1957	-5.6	6.7	1957	6.5	1989	5.6	1943	5.3	1998	3.3	1947	2022-02-03T13:22:22Z	-21.4	1994	-20	1954	-20	1981	-19.4	1953	-18.5	1982	-4	1990	-5.6	1943	-5.6
-135.01	68.22	NT-13	AKLAVIK AREA	AKLAVIK	VSNT13V	14	4	1998	8.0	1943	5.0	1996	-18.0	1946	-17.8	1954	-34.4	1949	-26.1	1957	-3.3	1945	-11.1	8	1998	5	1943	4	1988	3.1	1995	2.2	1947	2022-02-03T13:22:22Z	-18	1996	-17.8	1946	-17.7	1994	-17.2	1960	-17	1982	-3.3	1957	-7	1990	-7.6
-135.01	68.22	NT-13	AKLAVIK AREA	AKLAVIK	VSNT13V	15	4	1988	8.5	1943	7.8	1994	-20.2	1952	-18.3	1994	-32.8	1936	-31.7	1957	-5.0	1951	-12.2	8.5	1988	8.3	1998	7.8	1943	7.5	2003	6	1991	2022-02-03T13:22:22Z	-20.2	1994	-18.3	1952	-18	1996	-16.7	1934	-16.7	1946	-5	1957	-5.2	1998	-8
-135.01	68.22	NT-13	AKLAVIK AREA	AKLAVIK	VSNT13V	16	4	1998	9.6	1943	8.9	1959	-20.6	1952	-18.9	1994	-31.0	1937	-27.8	1991	-0.5	1943	-2.8	9.6	1998	8.9	1943	6.1	1957	5.8	1991	5.6	2003	2022-02-03T13:22:22Z	-20.6	1959	-18.9	1948	-18.9	1952	-18.8	1994	-18.3	1935	-0.5	1991	-2.8	1943	-3
-135.01	68.22	NT-13	AKLAVIK AREA	AKLAVIK	VSNT13V	17	4	1988	11.0	1943	3.9	1959	-23.9	1952	-17.8	1994	-29.9	1933	-29.4	1998	-2.0	1943	-6.1	11	1988	10.3	1998	3.9	1943	3.6	1999	3.3	1956	2022-02-03T13:22:22Z	-23.9	1959	-19.8	1994	-17.8	1935	-17.8	1952	-17	1985	-2	1998	-6.1	1943	-9.5
-135.01	68.22	NT-13	AKLAVIK AREA	AKLAVIK	VSNT13V	18	4	1988	10.0	1936	2.8	1959	-20.6	1938	-15.0	1997	-29.4	1994	-28.0	1998	-4.1	1988	-6.0	10	1988	9.3	1998	7.6	2002	4.5	1993	2.8	1936	2022-02-03T13:22:22Z	-20.6	1959	-20.5	1985	-16.5	1986	-15.6	1960	-15	1935	-4.1	1998	-6	1988	-6.7
-135.01	68.22	NT-13	AKLAVIK AREA	AKLAVIK	VSNT13V	19	4	1998	12.5	1988	12.0	1945	-16.7	1938	-15.6	1985	-32.0	1960	-27.2	1998	-1.2	1951	-3.9	12.5	1998	12	1988	5.6	1940	5	1955	3.3	1946	2022-02-03T13:22:22Z	-16.7	1945	-16	1986	-15.6	1938	-15.6	1959	-15.6	1960	-1.2	1998	-3.9	1951	-5.6
-135.01	68.22	NT-13	AKLAVIK AREA	AKLAVIK	VSNT13V	20	4	1953	8.9	1931	7.8	1938	-16.1	1935	-15.6	1954	-28.9	1945	-27.8	1998	-1.5	1988	-2.0	8.9	1953	7.8	1931	6.7	1936	6	2007	5	1956	2022-02-03T13:22:22Z	-16.1	1938	-16	1985	-15.6	1935	-14.5	1986	-14.4	1959	-1.5	1998	-2	1988	-2.8
-135.01	68.22	NT-13	AKLAVIK AREA	AKLAVIK	VSNT13V	21	4	1953	10.6	1940	9.4	2002	-12.9	1948	-12.8	1938	-31.7	1935	-21.7	1988	-2.0	1955	-2.8	10.6	1953	9.4	1940	8.3	1931	7.2	2003	6.1	1936	2022-02-03T13:22:22Z	-12.9	2002	-12.8	1948	-12.2	1935	-12	1987	-12	2006	-2	1988	-2.8	1955	-3.9
-135.01	68.22	NT-13	AKLAVIK AREA	AKLAVIK	VSNT13V	22	4	1934	9.4	1931	8.3	1948	-16.7	1941	-13.3	1938	-30.6	1935	-27.8	1953	-1.1	1940	-1.1	9.4	1934	9	1983	8.9	1940	8.3	1931	6.7	1995	2022-02-03T13:22:22Z	-16.7	1948	-14.2	2002	-14	1985	-13.3	1937	-13.3	1941	-1.1	1931	-1.1	1940	-1.1
-135.01	68.22	NT-13	AKLAVIK AREA	AKLAVIK	VSNT13V	23	4	2005	14.2	1940	11.1	1949	-12.8	1930	-12.2	1928	-33.3			2005	2.2	1995	-0.4	14.2	2005	11.1	1940	10.6	1995	8.3	1932	7.2	1931	2022-02-03T13:22:22Z	-12.8	1949	-12.5	1999	-12.2	1930	-12	1982	-12	1985	2.2	2005	-0.4	1995	-3.2
-135.01	68.22	NT-13	AKLAVIK AREA	AKLAVIK	VSNT13V	24	4	1960	13.9	1936	11.7	1996	-14.1	1987	-14.0	1941	-26.7	1937	-20.6	1931	1.1	1929	-3.9	13.9	1960	12	1983	11.7	1936	10	1931	8.9	1952	2022-02-03T13:22:22Z	-14.1	1996	-14	1987	-13.9	1949	-13	1999	-12.2	1930	1.1	1931	-1	1995	-1.6
-135.01	68.22	NT-13	AKLAVIK AREA	AKLAVIK	VSNT13V	25	4	1989	13.0	1960	10.0	1949	-16.7	1941	-12.8	1941	-26.7	1938	-18.9	1931	0.6	1929	-5.6	13	1989	11.7	1995	10	1931	10	1960	8.9	1952	2022-02-03T13:22:22Z	-16.7	1949	-12.8	1941	-12.8	1950	-12.6	1996	-11.7	1998	0.6	1931	0	1958	-2
-135.01	68.22	NT-13	AKLAVIK AREA	AKLAVIK	VSNT13V	26	4	1995	13.0	1958	11.7	1949	-16.1	1941	-12.8	1941	-32.2	1938	-17.8	1995	2.0	1958	1.7	13	1995	11.7	1958	11.1	1931	9.2	1997	9	1990	2022-02-03T13:22:22Z	-16.1	1949	-13.3	1951	-13	1984	-13	1999	-12.8	1941	2	1995	1.7	1958	1.3
-135.01	68.22	NT-13	AKLAVIK AREA	AKLAVIK	VSNT13V	27	4	1995	13.5	1958	12.2	1992	-13.0	1950	-12.8	1941	-32.2	1930	-26.1	1997	1.1	1995	1.0	13.5	1995	12.2	1958	8.9	2004	7.8	1932	7.8	1936	2022-02-03T13:22:22Z	-13	1992	-12.9	2001	-12.8	1949	-12.8	1950	-12.2	1945	1.1	1997	1	1995	-1.1
-135.01	68.22	NT-13	AKLAVIK AREA	AKLAVIK	VSNT13V	28	4	1943	11.7	1932	9.4	1934	-15.6	1931	-6.1	1935	-24.4	1934	-21.1	1944	0.0	1940	-2.2	11.7	1943	11.3	1998	9.4	1932	8.4	2003	7	1990	2022-02-03T13:22:22Z	-15.6	1934	-12.8	1957	-12.2	1936	-11.9	2001	-10.5	1986	0	1944	-0.6	1995	-1.4
-135.01	68.22	NT-13	AKLAVIK AREA	AKLAVIK	VSNT13V	29	4	1943	11.7	1932	8.3	1936	-11.7	1934	-11.1	1934	-26.7	1928	-12.8	1932	0.0	1929	-4.4	11.7	1943	10.9	1998	8.3	1932	8.3	2005	7.1	1995	2022-02-03T13:22:22Z	-11.7	1936	-11.2	2001	-11.1	1934	-11.1	1938	-10.6	1935	0	1932	-1.3	1998	-2.2
-135.01	68.22	NT-13	AKLAVIK AREA	AKLAVIK	VSNT13V	30	4	2009	15.4	1943	13.3	1957	-13.3	1938	-12.2	1935	-28.9	1934	-21.1	1932	0.6	1929	-1.1	15.4	2009	13.3	1943	10.6	1950	10.5	1995	8.5	1984	2022-02-03T13:22:22Z	-13.3	1957	-12.2	1938	-12.2	2001	-10.6	1947	-10	1931	0.6	1932	0.2	2005	-1.1
-135.01	68.22	NT-13	AKLAVIK AREA	AKLAVIK	VSNT13V	1	5	1942	10.6	1929	7.2	1957	-13.9	1938	-12.2	2002	-21.0	1983	-20.0	1995	1.2	1991	0.0	10.6	1942	9.8	1991	9.6	1995	8.7	2005	8.5	2009	2022-02-03T13:22:22Z	-13.9	1957	-12.2	1938	-12	1992	-12	2002	-11.7	1931	1.2	1995	0	1991	-0.7
-135.01	68.22	NT-13	AKLAVIK AREA	AKLAVIK	VSNT13V	2	5	1946	12.2	1943	10.6	1992	-14.4	1948	-12.2	1938	-24.4	1931	-23.3	1995	0.5	1991	-1.0	12.2	1946	11.9	1998	10.6	1943	10.6	1956	10.2	1991	2022-02-03T13:22:22Z	-14.4	1992	-12.2	1938	-12.2	1948	-11.1	1935	-11.1	1957	0.5	1995	-1	1991	-1.1
-135.01	68.22	NT-13	AKLAVIK AREA	AKLAVIK	VSNT13V	3	5	1946	14.4	1942	12.2	1992	-15.0	1958	-12.2	1935	-25.6	1931	-23.3	1956	0.6	1944	-0.6	14.4	1946	12.2	1937	12.2	1942	11.1	1951	10.6	1943	2022-02-03T13:22:22Z	-15	1992	-12.2	1938	-12.2	1958	-12	1996	-10	1983	0.6	1956	0	1991	-0.6
-135.01	68.22	NT-13	AKLAVIK AREA	AKLAVIK	VSNT13V	4	5	1991	18.5	1946	13.9	1992	-13.0	1938	-12.2	1992	-25.5	1983	-22.5	1991	2.0	1943	0.0	18.5	1991	13.9	1946	13.3	1942	12.5	1994	11.5	2006	2022-02-03T13:22:22Z	-13	1992	-12.2	1938	-11.5	1987	-10	1955	-9.4	1958	2	1991	0	1943	-1.1
-135.01	68.22	NT-13	AKLAVIK AREA	AKLAVIK	VSNT13V	5	5	1946	13.3	1942	12.2	1938	-10.0	1935	-3.3	1992	-23.5	1983	-21.0	1991	5.0	1946	1.1	13.3	1946	12.2	1942	11	1991	10	1932	9	1985	2022-02-03T13:22:22Z	-10	1938	-7.5	2004	-7	1997	-6.9	2001	-6.7	1955	5	1991	1.1	1946	-1.1
-135.01	68.22	NT-13	AKLAVIK AREA	AKLAVIK	VSNT13V	6	5	1942	13.9	1929	7.8	1982	-8.0	1938	-6.7	1992	-24.0	1961	-21.1	1991	1.0	1947	-1.1	13.9	1942	10.4	1995	8.8	2002	8.3	1957	7.8	1929	2022-02-03T13:22:22Z	-8	1982	-7.5	1983	-6.7	1938	-6.6	1997	-6.1	1935	1	1991	-1.1	1941	-1.1
-135.01	68.22	NT-13	AKLAVIK AREA	AKLAVIK	VSNT13V	7	5	1991	17.5	1958	15.0	2004	-9.1	1937	-7.2	1996	-20.7	1992	-19.5	1957	1.7	1943	-1.1	17.5	1991	15.8	1995	15	1958	14.4	1943	12.8	1942	2022-02-03T13:22:22Z	-9.1	2004	-7.2	1937	-7	1982	-6.7	1944	-5.6	1935	1.7	1957	0	1958	-0.5
-135.01	68.22	NT-13	AKLAVIK AREA	AKLAVIK	VSNT13V	8	5	1995	20.4	1943	12.8	1997	-8.7	1955	-7.2	1944	-24.4	1938	-16.7	1995	3.3	1957	0.6	20.4	1995	12.8	1943	12	1986	9.8	2002	8.5	1987	2022-02-03T13:22:22Z	-8.7	1997	-7.2	1955	-6.7	1953	-6	1983	-5	1945	3.3	1995	0.6	1957	0.4
-135.01	68.22	NT-13	AKLAVIK AREA	AKLAVIK	VSNT13V	9	5	1995	14.0	1930	13.3	1935	-15.0	1934	-2.8	1955	-18.9	1949	-18.3	1943	-0.6	1933	-1.1	14	1995	13.3	1930	12.8	1943	12.5	1998	12	1986	2022-02-03T13:22:22Z	-15	1935	-8.9	1945	-7.5	1989	-7.1	1997	-5.6	1957	-0.6	1943	-0.7	1995	-1.1
-135.01	68.22	NT-13	AKLAVIK AREA	AKLAVIK	VSNT13V	10	5	1995	21.7	1942	18.3	1989	-8.5	1956	-6.7	1935	-21.1	1934	-8.9	2002	0.2	1998	0.0	21.7	1995	18.3	1942	15	1950	15	1998	14.4	1930	2022-02-03T13:22:22Z	-8.5	1989	-6.7	1935	-6.7	1956	-6	1983	-5	1931	0.2	2002	0	1950	0
-135.01	68.22	NT-13	AKLAVIK AREA	AKLAVIK	VSNT13V	11	5	1950	13.3	1930	12.2	1989	-9.0	1982	-7.0	1935	-23.3	1934	-11.1	1998	3.0	1950	1.7	13.3	1950	13	1998	12.2	1930	12	1986	10	1997	2022-02-03T13:22:22Z	-9	1989	-7	1982	-6.7	1952	-6.7	1954	-6.1	1940	3	1998	1.7	1950	1.2
-135.01	68.22	NT-13	AKLAVIK AREA	AKLAVIK	VSNT13V	12	5	1950	15.6	1946	7.2	1954	-11.1	1951	-5.6	1983	-18.0	1935	-16.1	1950	1.7	1942	-1.1	15.6	1950	11	1990	10.6	1959	9.5	1998	9.4	1960	2022-02-03T13:22:22Z	-11.1	1954	-6.5	1986	-6	1982	-6	1989	-6	1994	1.7	1950	1	1998	0.5
-135.01	68.22	NT-13	AKLAVIK AREA	AKLAVIK	VSNT13V	13	5	1995	16.7	1991	15.5	1954	-12.2	1951	-5.6	1982	-18.0	1954	-14.4	1992	1.0	1950	-1.1	16.7	1995	15.5	1991	15.1	1999	15.1	2002	14.4	1950	2022-02-03T13:22:22Z	-12.2	1954	-9.5	1986	-9	2000	-6.8	2007	-6.1	1957	1	1992	-0.3	2002	-1
-135.01	68.22	NT-13	AKLAVIK AREA	AKLAVIK	VSNT13V	14	5	1930	14.4	1929	4.4	2007	-9.1	1951	-8.3	1954	-20.6	1933	-12.2	1955	2.2	1930	2.2	14.4	1930	13.3	1955	12	2008	11.8	2005	11.5	2006	2022-02-03T13:22:22Z	-9.1	2007	-8.3	1951	-7	1982	-6.5	1986	-5.1	2003	2.2	1930	2.2	1955	0.6
-135.01	68.22	NT-13	AKLAVIK AREA	AKLAVIK	VSNT13V	15	5	1991	18.2	1932	15.6	1987	-7.5	1940	-6.1	1954	-18.9	1951	-13.3	1934	3.9	1932	-0.6	18.2	1991	15.6	1930	15.6	1932	13	1984	12.8	1955	2022-02-03T13:22:22Z	-7.5	1987	-6.1	1940	-6	1986	-3.9	1937	-3.3	2003	3.9	1934	1	2008	0.5
-135.01	68.22	NT-13	AKLAVIK AREA	AKLAVIK	VSNT13V	16	5	1998	18.8	1961	15.6	1986	-8.0	1983	-7.5	1937	-15.0	1928	-10.0	1984	1.5	1955	1.1	18.8	1998	15.6	1961	13.5	1985	11.7	1958	11.1	1956	2022-02-03T13:22:22Z	-8	1986	-7.5	1983	-5	1989	-4.4	1929	-4.4	1951	1.5	1984	1.1	1953	1.1
-135.01	68.22	NT-13	AKLAVIK AREA	AKLAVIK	VSNT13V	17	5	2009	18.3	1997	15.0	1983	-9.5	1942	-5.0	1937	-14.4	1929	-12.2	1998	2.5	1955	1.1	18.3	2009	15	1994	15	1997	14.4	2002	12.6	1998	2022-02-03T13:22:22Z	-9.5	1983	-6.5	1986	-6.5	2001	-5	1942	-4.4	1951	2.5	1998	1.1	1955	0.6
-135.01	68.22	NT-13	AKLAVIK AREA	AKLAVIK	VSNT13V	18	5	1994	18.0	1938	14.4	1983	-4.0	1937	-3.9	1983	-17.5	1937	-13.9	1994	3.0	1938	2.2	18	1994	17.2	2002	15.5	1998	14.4	1938	12.8	2005	2022-02-03T13:22:22Z	-4	1983	-3.9	1937	-2	1986	-2	1999	-2	2000	3	1994	2.2	1938	1.5
-135.01	68.22	NT-13	AKLAVIK AREA	AKLAVIK	VSNT13V	19	5	1994	21.2	1938	16.7	1983	-4.0	1942	-3.9	1986	-12.0	1983	-12.0	1994	4.1	1938	2.2	21.2	1994	16.7	1938	15	1997	13.3	1931	13.2	2003	2022-02-03T13:22:22Z	-4	1983	-3.9	1942	-3.3	1928	-3.3	1937	-2.8	1940	4.1	1994	2.8	2005	2.2
-135.01	68.22	NT-13	AKLAVIK AREA	AKLAVIK	VSNT13V	20	5	1994	17.9	1931	16.7	1983	-10.5	1954	-3.3	1983	-13.0	1937	-12.2	1994	6.0	1945	1.1	17.9	1994	16.7	1931	15.7	1997	15.6	1945	13.9	1951	2022-02-03T13:22:22Z	-10.5	1983	-3.3	1954	-3	1986	-3	1995	-2.2	1943	6	1994	2	1997	1.1
-135.01	68.22	NT-13	AKLAVIK AREA	AKLAVIK	VSNT13V	21	5	1994	18.5	1989	17.0	2000	-4.6	1933	-4.4	1954	-15.0	1942	-10.0	1931	5.0	1929	0.0	18.5	1994	17	1984	17	1989	15.2	2009	13.3	1932	2022-02-03T13:22:22Z	-4.6	2000	-4.4	1933	-3.7	1995	-3	1986	-1.7	1949	5	1931	2.8	1951	2.2
-135.01	68.22	NT-13	AKLAVIK AREA	AKLAVIK	VSNT13V	22	5	1938	16.1	1929	13.9	1986	-4.0	1954	-3.3	1983	-20.0	1949	-9.4	1994	3.0	1960	2.2	16.1	1938	15.6	1942	15.4	1996	15	1989	15	2002	2022-02-03T13:22:22Z	-4	1986	-3.3	1954	-2.4	2001	-2.2	1949	-1.7	1945	3	1994	2.2	1960	2.1
-135.01	68.22	NT-13	AKLAVIK AREA	AKLAVIK	VSNT13V	23	5	1996	21.0	1938	17.2	1956	-2.8	1948	-2.8	1954	-11.7	1945	-10.0	1938	4.4	1932	4.4	21	1996	17.9	2008	17.2	1938	17	2007	16.6	2002	2022-02-03T13:22:22Z	-2.8	1948	-2.8	1956	-1.7	1954	-1.5	1986	-1	2001	4.4	1932	4.4	1938	4.3
-135.01	68.22	NT-13	AKLAVIK AREA	AKLAVIK	VSNT13V	24	5	1996	21.8	1938	17.2	1956	-4.4	1954	-4.4	1983	-16.0	1954	-8.9	1996	5.4	1938	3.3	21.8	1996	19.9	2008	18.6	2002	18.3	1999	17.2	1938	2022-02-03T13:22:22Z	-4.4	1954	-4.4	1956	-2.2	1945	-1.7	2003	-1.6	2001	5.4	1996	5.1	2004	3.9
-135.01	68.22	NT-13	AKLAVIK AREA	AKLAVIK	VSNT13V	25	5	2008	20.0	1996	20.0	1954	-2.8	1951	0.6	1945	-8.9	1942	-5.6	1995	6.7	1938	3.3	20	1996	20	2008	18.9	1995	17.8	1938	17.4	2009	2022-02-03T13:22:22Z	-2.8	1954	-1.5	1991	0	1956	0	2000	0	2003	6.7	1995	5.3	1996	4.7
-135.01	68.22	NT-13	AKLAVIK AREA	AKLAVIK	VSNT13V	26	5	1990	21.0	1943	20.0	1986	-3.0	1949	0.0	2000	-6.2	1935	-5.6	1990	6.0	1947	4.4	21	1990	20.5	1998	20	1929	20	1943	17.8	1932	2022-02-03T13:22:22Z	-3	1986	-2	2000	-1	2002	0	1949	0.6	1928	6	1990	5.7	1995	4.4
-135.01	68.22	NT-13	AKLAVIK AREA	AKLAVIK	VSNT13V	27	5	1995	22.1	1930	21.1	1986	-3.0	1954	-1.7	1986	-7.0	1935	-5.0	1998	8.8	1990	6.5	22.1	1995	21.1	1930	20.6	1929	20.5	1998	20	1943	2022-02-03T13:22:22Z	-3	1986	-2.2	2001	-1.7	1954	-1	1994	0	1933	8.8	1998	6.5	1990	6.4
-135.01	68.22	NT-13	AKLAVIK AREA	AKLAVIK	VSNT13V	28	5	1998	23.7	1991	20.2	1994	-4.1	1959	-3.9	2001	-8.0	1986	-6.5	1998	10.8	1991	7.5	23.7	1998	20.2	1991	19.8	1999	18.5	1989	18.3	1948	2022-02-03T13:22:22Z	-4.1	1994	-3.9	1959	-2.2	1933	-2	2001	0	1945	10.8	1998	8	1999	7.5
-135.01	68.22	NT-13	AKLAVIK AREA	AKLAVIK	VSNT13V	29	5	1989	23.0	1943	18.9	1994	-2.0	1959	-1.7	1994	-7.8	1937	-6.7	1998	7.0	1991	6.5	23	1989	20.2	1991	18.9	1943	18.3	1930	16.7	1999	2022-02-03T13:22:22Z	-2	1994	-1.7	1959	-0.6	1942	0	1934	1.1	1931	7	1998	6.5	1991	4
-135.01	68.22	NT-13	AKLAVIK AREA	AKLAVIK	VSNT13V	30	5	1941	25.0	1938	18.9	1933	-2.2	1929	1.7	1994	-6.3	1947	-5.6	1991	9.0	1989	8.0	25	1941	19.5	1983	18.9	1938	18.4	1996	18.3	1930	2022-02-03T13:22:22Z	-2.2	1933	-0.6	1956	-0.6	1959	0	1942	0	1947	9	1991	8	1989	6.5
-135.01	68.22	NT-13	AKLAVIK AREA	AKLAVIK	VSNT13V	31	5	1989	22.0	1985	21.5	1933	-4.4	1928	4.4	1933	-6.7	1931	-3.3	1983	8.0	1955	6.7	22	1989	21.5	1985	20.5	1983	20	1944	19.8	2002	2022-02-03T13:22:22Z	-4.4	1933	-1.7	1956	0.6	1942	1	1988	1.1	1940	8	1983	7	1991	6.7
-135.01	68.22	NT-13	AKLAVIK AREA	AKLAVIK	VSNT13V	1	6	1932	23.3	1930	18.3	1933	-1.1	1929	7.8	1933	-6.7	1929	-1.1	1983	11.5	1953	7.2	23.3	1932	21.5	1983	21.5	2002	21	1989	20	2003	2022-02-03T13:22:22Z	-1.1	1933	0.6	1940	0.6	1945	1.1	1942	2	2005	11.5	1983	9	1985	8.5
-135.01	68.22	NT-13	AKLAVIK AREA	AKLAVIK	VSNT13V	2	6	1985	24.0	1932	21.1	1940	-1.1	1933	-0.6	1940	-4.4	1933	-4.4	1985	9.0	1932	8.9	24	1985	21.4	2007	21.1	1932	19.7	1999	18.6	2006	2022-02-03T13:22:22Z	-1.1	1940	-0.6	1933	2.2	1947	2.8	1937	2.8	1942	9	1985	8.9	1932	8
-135.01	68.22	NT-13	AKLAVIK AREA	AKLAVIK	VSNT13V	3	6	2007	24.4	1944	21.1	1940	-2.8	1933	-1.7	1959	-5.0	1940	-5.0	1943	10.6	1934	5.6	24.4	2007	22.2	2009	21.1	1944	21	2008	20.3	1993	2022-02-03T13:22:22Z	-2.8	1940	-1.7	1933	0	1947	1.1	1959	1.7	2000	10.6	1943	7.8	1958	7
-135.01	68.22	NT-13	AKLAVIK AREA	AKLAVIK	VSNT13V	4	6	2007	24.0	1943	22.8	1933	-1.7	1932	1.1	1933	-6.1	1928	-2.2	2007	12.1	1944	8.9	24	2007	22.8	1943	22.2	1930	22.2	1934	21.7	1951	2022-02-03T13:22:22Z	-1.7	1933	-1	1996	1.1	1932	1.7	1952	2	2006	12.1	2007	11	2009	8.9
-135.01	68.22	NT-13	AKLAVIK AREA	AKLAVIK	VSNT13V	5	6	2007	25.5	1943	25.0	1932	0.0	1930	11.1	1940	-5.0	1933	-3.9	2009	11.0	1998	10.3	25.5	2007	25	1943	21.1	1945	20.9	1997	20.8	1994	2022-02-03T13:22:22Z	0	1932	1.1	1940	2.3	1992	2.8	1933	2.8	1952	11	2009	10.3	1998	10
-135.01	68.22	NT-13	AKLAVIK AREA	AKLAVIK	VSNT13V	6	6	2007	23.5	1988	23.0	1932	-1.1	1930	7.2	1940	-5.0	1933	-3.3	2007	11.5	1997	9.6	23.5	2007	23	1988	22.2	1943	21.1	1938	21.1	1948	2022-02-03T13:22:22Z	-1.1	1932	1.1	1940	1.7	1951	3	2001	4.4	1950	11.5	2007	9.6	1997	9
-135.01	68.22	NT-13	AKLAVIK AREA	AKLAVIK	VSNT13V	7	6	1987	25.0	1961	23.3	1959	2.2	1951	2.8	1940	-4.4	1935	-2.8	2000	10.1	1987	10.0	25	1987	23.7	1995	23.6	2002	23.3	1961	23.2	2000	2022-02-03T13:22:22Z	2.2	1959	2.5	1988	2.8	1935	2.8	1951	3.3	1957	10.1	2000	10	1987	10
-135.01	68.22	NT-13	AKLAVIK AREA	AKLAVIK	VSNT13V	8	6	1995	26.4	1937	23.3	1935	1.1	1934	1.1	1940	-4.4	1935	-3.9	2000	13.0	1995	13.0	26.4	1995	25.5	2002	23.5	1998	23.3	1937	23	2000	2022-02-03T13:22:22Z	1.1	1934	1.1	1935	2.2	1951	3.9	1933	3.9	1942	13	1995	13	2000	9.9
-135.01	68.22	NT-13	AKLAVIK AREA	AKLAVIK	VSNT13V	9	6	2005	24.9	1995	23.0	1935	2.2	1933	2.8	1935	-4.4	1933	-0.6	1995	15.9	1989	9.5	24.9	2005	23	1995	23	2008	22.8	1946	22.8	1955	2022-02-03T13:22:22Z	2.2	1935	2.8	1933	3.3	1934	3.9	1954	4.5	1983	15.9	1995	12.3	2002	9.5
-135.01	68.22	NT-13	AKLAVIK AREA	AKLAVIK	VSNT13V	10	6	1937	26.1	1932	21.1	1934	1.1	1928	9.4	1935	-3.3	1933	-1.1	1995	11.0	1993	10.0	26.1	1937	25	2006	24.4	1955	23	1995	21.1	1932	2022-02-03T13:22:22Z	1.1	1934	3	1986	5.4	1998	5.6	1954	5.6	1956	11	1995	10	1993	9.5
-135.01	68.22	NT-13	AKLAVIK AREA	AKLAVIK	VSNT13V	11	6	1941	25.0	1931	20.6	1934	0.0	1928	6.7	1986	-2.0	1938	-1.7	1988	13.5	1931	10.6	25	1941	24.5	1988	24	1995	23.8	2006	22.8	1947	2022-02-03T13:22:22Z	0	1934	4.5	1985	4.5	1987	5	1948	5	1956	13.5	1988	12.8	2006	10.6
-135.01	68.22	NT-13	AKLAVIK AREA	AKLAVIK	VSNT13V	12	6	1992	26.1	1941	23.9	1934	1.1	1928	7.8	1935	-2.2	1934	-1.1	2001	11.3	1941	11.1	26.1	1992	24.9	1997	24.5	1999	24	2001	23.9	1941	2022-02-03T13:22:22Z	1.1	1934	2.2	1935	4.4	1948	5	1987	5.6	1957	11.3	2001	11.1	1941	10.6
-135.01	68.22	NT-13	AKLAVIK AREA	AKLAVIK	VSNT13V	13	6	1999	26.4	1944	23.3	1957	3.9	1951	5.6	1935	-3.9	1934	0.0	1997	13.4	1958	10.0	26.4	1999	23.8	2001	23.5	2006	23.3	1937	23.3	1944	2022-02-03T13:22:22Z	3.9	1957	4	2007	5.6	1951	6	1985	6.5	1989	13.4	1997	11.5	1999	10
-135.01	68.22	NT-13	AKLAVIK AREA	AKLAVIK	VSNT13V	14	6	1999	31.0	1944	26.1	1938	0.0	1928	5.6	1938	-1.7	1929	-1.1	1999	15.0	1944	15.0	31	1999	26.1	1944	26	1994	25.3	1995	24.8	2001	2022-02-03T13:22:22Z	0	1938	5.6	1928	5.6	1940	5.6	1954	6.1	1957	15	1944	15	1999	14
-135.01	68.22	NT-13	AKLAVIK AREA	AKLAVIK	VSNT13V	15	6	1944	26.1	1943	25.0	1982	2.0	1933	2.2	1938	-3.3	1933	-0.6	1944	16.1	1931	8.9	26.1	1944	25	1943	23.9	1946	23.8	1996	23.6	1993	2022-02-03T13:22:22Z	2	1982	2.2	1933	3.9	1938	5.6	1954	6.1	1941	16.1	1944	13.3	1946	12
-135.01	68.22	NT-13	AKLAVIK AREA	AKLAVIK	VSNT13V	16	6	1950	30.0	1937	20.6	1982	5.0	1954	6.7	1929	-2.2	1928	2.2	1996	14.4	1950	14.4	30	1950	26.8	2004	26	1993	25	1986	23.9	1956	2022-02-03T13:22:22Z	5	1982	6.7	1954	8.3	1940	8.3	1941	8.3	1947	14.4	1950	14.4	1996	13.3
-135.01	68.22	NT-13	AKLAVIK AREA	AKLAVIK	VSNT13V	17	6	2004	31.8	1999	28.8	1982	5.0	1955	5.0	1930	-1.1	1929	1.1	2004	17.0	1950	15.6	31.8	2004	28.8	1999	26.5	1996	26.1	1935	25.6	1937	2022-02-03T13:22:22Z	5	1955	5	1982	6.6	2002	7.8	1938	9.4	1947	17	2004	15.6	1950	15
-135.01	68.22	NT-13	AKLAVIK AREA	AKLAVIK	VSNT13V	18	6	2004	29.3	1937	27.2	1933	5.0	1931	17.8	1933	-0.6	1929	5.6	2004	14.3	1946	13.3	29.3	2004	27.2	1937	25.6	1961	24.4	1950	23	1999	2022-02-03T13:22:22Z	5	1933	8	1982	8.3	1938	8.3	1955	8.5	1986	14.3	2004	13.3	1937	13.3
-135.01	68.22	NT-13	AKLAVIK AREA	AKLAVIK	VSNT13V	19	6	1996	27.1	1961	25.0	1938	3.3	1933	9.4	1994	-0.1	1933	0.0	1987	14.0	1961	13.9	27.1	1996	25	1942	25	1961	25	2000	24.5	1983	2022-02-03T13:22:22Z	3.3	1938	6.1	1940	6.7	1957	7.5	1994	8.9	1948	14	1987	13.9	1961	13.3
-135.01	68.22	NT-13	AKLAVIK AREA	AKLAVIK	VSNT13V	20	6	1935	29.4	1928	28.3	1947	3.9	1945	4.4	1957	-0.6	1947	0.6	1996	17.3	1931	14.4	29.4	1935	28.3	1928	27.7	1996	26.6	2006	24.4	1931	2022-02-03T13:22:22Z	3.9	1947	4.4	1945	4.4	1956	6.1	1957	7.8	1944	17.3	1996	15.3	2000	14.4
-135.01	68.22	NT-13	AKLAVIK AREA	AKLAVIK	VSNT13V	21	6	1958	27.2	1950	24.4	1957	5.0	1949	6.7	1949	0.6	1945	0.6	1958	15.6	1950	13.3	27.2	1958	26.2	2004	25	1986	24.8	1998	24.4	1950	2022-02-03T13:22:22Z	5	1957	5.9	2001	6.7	1949	7.5	1994	7.8	2002	15.6	1958	13.3	1950	13.1
-135.01	68.22	NT-13	AKLAVIK AREA	AKLAVIK	VSNT13V	22	6	2008	26.5	1989	25.5	1957	1.7	1937	6.1	1957	-0.6	1949	0.6	1958	16.1	1950	15.0	26.5	2008	25.5	1988	25.5	1989	24.6	1996	24.4	1958	2022-02-03T13:22:22Z	1.7	1957	3.5	1994	6	1983	6.1	1937	6.1	2005	16.1	1958	15	1950	13.5
-135.01	68.22	NT-13	AKLAVIK AREA	AKLAVIK	VSNT13V	23	6	2008	28.0	2004	26.1	1954	5.6	1949	6.1	1937	-1.7	1935	0.6	1955	17.2	1940	13.3	28	2008	26.1	2004	25.6	1933	25.6	1941	24.3	2002	2022-02-03T13:22:22Z	5.6	1954	6.1	1949	7.8	1961	8	2005	8.3	1930	17.2	1955	15	2008	13.8
-135.01	68.22	NT-13	AKLAVIK AREA	AKLAVIK	VSNT13V	24	6	2004	28.2	1955	26.1	1961	5.6	1951	7.2	1951	0.6	1949	0.6	2004	20.1	1987	14.5	28.2	2004	28	2008	26.1	1955	25.6	1933	25.6	1941	2022-02-03T13:22:22Z	5.6	1961	7.2	1951	8.3	1931	9.2	2002	10	1994	20.1	2004	16	2008	14.5
-135.01	68.22	NT-13	AKLAVIK AREA	AKLAVIK	VSNT13V	25	6	2004	28.1	2000	27.4	1951	4.4	1934	4.4	1951	0.6	1934	3.3	1941	16.1	1933	14.4	28.1	2004	27.4	2000	26.7	1930	26.7	1941	26.1	2008	2022-02-03T13:22:22Z	4.4	1934	4.4	1951	8.4	1994	8.8	1993	9.4	1954	16.1	1941	15.1	2004	15
-135.01	68.22	NT-13	AKLAVIK AREA	AKLAVIK	VSNT13V	26	6	2008	29.0	1960	27.2	1931	6.7	1928	15.6	1951	-1.1	1931	0.6	1960	16.7	1941	15.0	29	2008	27.2	1930	27.2	1960	25.6	1955	25.5	1983	2022-02-03T13:22:22Z	6.7	1931	8.1	1997	8.3	1953	8.9	1934	8.9	1947	16.7	1960	15.5	2000	15
-135.01	68.22	NT-13	AKLAVIK AREA	AKLAVIK	VSNT13V	27	6	1930	29.4	1929	21.1	1961	7.8	1956	7.8	1951	0.0	1947	1.7	1930	17.8	1928	7.2	29.4	1930	28.9	1941	28	1982	27.8	1943	26.1	1933	2022-02-03T13:22:22Z	7.8	1956	7.8	1961	9	2006	9.4	1945	9.4	1951	17.8	1930	14.4	1941	14.4
-135.01	68.22	NT-13	AKLAVIK AREA	AKLAVIK	VSNT13V	28	6	1982	28.0	1941	27.8	1951	7.2	1949	8.3	1948	0.0	1947	3.9	1958	14.4	1941	14.4	28	1982	27.8	1941	27	1986	25.6	1938	25.6	1958	2022-02-03T13:22:22Z	7.2	1951	7.8	2002	8	2009	8.3	1947	8.3	1949	14.4	1938	14.4	1941	14.4
-135.01	68.22	NT-13	AKLAVIK AREA	AKLAVIK	VSNT13V	29	6	1982	29.5	1938	27.8	1947	5.6	1944	8.9	1951	1.1	1947	1.1	1992	15.9	1941	14.4	29.5	1982	27.8	1938	26.7	1950	26	1986	26	1992	2022-02-03T13:22:22Z	5.6	1947	6.1	1953	7.2	1949	8.9	1944	10	1955	15.9	1992	14.4	1941	13.9
-135.01	68.22	NT-13	AKLAVIK AREA	AKLAVIK	VSNT13V	30	6	1992	26.8	1954	26.7	1949	6.1	1933	8.3	1949	-0.6	1948	2.2	1998	17.3	1992	17.0	26.8	1992	26.7	1954	26.1	1945	25	1942	25	2003	2022-02-03T13:22:22Z	6.1	1949	6.7	1953	7.2	1952	8.3	1932	8.3	1933	17.3	1998	17	1992	15.6
-135.01	68.22	NT-13	AKLAVIK AREA	AKLAVIK	VSNT13V	1	7	1954	28.3	1942	23.9	1956	7.2	1952	7.8	1949	1.7	1933	1.7	1945	14.4	1942	13.3	28.3	1954	28.1	2003	27.5	1992	26.2	1998	26	2006	2022-02-03T13:22:22Z	7.2	1956	7.8	1952	8.3	1933	8.9	1932	10.6	1935	14.4	1945	13.9	1959	13.3
-135.01	68.22	NT-13	AKLAVIK AREA	AKLAVIK	VSNT13V	2	7	1998	30.5	1959	27.2	1936	7.2	1935	10.0	1936	1.1	1935	3.9	1954	16.1	1942	11.1	30.5	1998	27.2	1954	27.2	1959	27	2003	26.1	1948	2022-02-03T13:22:22Z	7.2	1936	8.3	1937	10	1935	10	1951	10	1953	16.1	1954	15.6	1958	14.4
-135.01	68.22	NT-13	AKLAVIK AREA	AKLAVIK	VSNT13V	3	7	1994	27.2	1954	26.7	2002	7.6	1999	10.6	1951	0.6	1936	1.1	1954	17.8	1931	15.0	27.2	1994	26.7	1954	26.7	1998	25.7	2004	25.6	1928	2022-02-03T13:22:22Z	7.6	2002	9.1	2009	10.5	2006	10.6	1937	10.6	1999	17.8	1954	17.3	1998	15.5
-135.01	68.22	NT-13	AKLAVIK AREA	AKLAVIK	VSNT13V	4	7	1936	28.3	1931	22.2	1953	7.2	1947	12.2	2002	2.2	1937	3.3	1954	15.6	1942	13.3	28.3	1936	28	1993	27.2	1958	27	1998	26.7	1956	2022-02-03T13:22:22Z	7.2	1953	8.8	1991	10.2	2005	10.3	2002	12.2	1947	15.6	1954	15.5	2004	15
-135.01	68.22	NT-13	AKLAVIK AREA	AKLAVIK	VSNT13V	5	7	1998	29.2	1942	28.3	2001	6.0	1949	7.2	1934	1.1	1933	3.9	1998	17.0	1952	16.7	29.2	1998	28.3	1941	28.3	1942	27	1993	26.2	2003	2022-02-03T13:22:22Z	6	2001	7.2	1949	8.9	1947	10	2006	10.8	1991	17	1998	16.7	1952	15.6
-135.01	68.22	NT-13	AKLAVIK AREA	AKLAVIK	VSNT13V	6	7	1928	30.6			1949	6.1	1933	10.0	1934	-1.1	1931	4.4	1943	16.7	1938	13.3	30.6	1928	28	1986	27.2	1942	26.9	1996	25.6	1948	2022-02-03T13:22:22Z	6.1	1949	6.4	2001	10	1933	11	1997	11	2006	16.7	1943	16.1	2003	15
-135.01	68.22	NT-13	AKLAVIK AREA	AKLAVIK	VSNT13V	7	7	1948	26.7	1940	23.3	2005	5.6	2001	6.6	1931	0.6	1930	7.2	1952	15.6	1940	13.3	26.7	1948	25.6	1952	25.6	1961	25	1955	25	1956	2022-02-03T13:22:22Z	5.6	2005	6.6	2001	7.8	1933	9.4	1947	10	1931	15.6	1952	13.3	1940	13.3
-135.01	68.22	NT-13	AKLAVIK AREA	AKLAVIK	VSNT13V	8	7	2007	26.5	1948	26.1	1991	5.8	1953	7.8	1933	0.6	1928	4.4	1948	17.8	1943	14.4	26.5	2007	26.1	1948	25.6	1952	24.4	1954	24.1	1995	2022-02-03T13:22:22Z	5.8	1991	7.2	2001	7.8	1953	9.4	1960	10	1933	17.8	1948	17	2007	16.1
-135.01	68.22	NT-13	AKLAVIK AREA	AKLAVIK	VSNT13V	9	7	1930	29.4	1929	23.3	1996	7.2	1960	7.2	1928	-2.2	1926	15.0	1952	16.7	1930	15.6	29.4	1930	27	1992	27	1994	26.7	1940	26.1	1949	2022-02-03T13:22:22Z	7.2	1960	7.2	1996	7.4	1991	7.8	1936	8.9	1934	16.7	1952	15.6	1930	15
-135.01	68.22	NT-13	AKLAVIK AREA	AKLAVIK	VSNT13V	10	7	1930	29.4	1926	25.6	1935	6.1	1931	6.7	1928	-2.2	1926	13.9	2007	15.0	1950	15.0	29.4	1930	28.2	1994	27	2007	26.5	1992	25.6	1926	2022-02-03T13:22:22Z	6.1	1935	6.7	1931	7	1991	7.2	1941	8.3	1947	15	1950	15	2007	14.6
-135.01	68.22	NT-13	AKLAVIK AREA	AKLAVIK	VSNT13V	11	7	1926	32.2			1947	7.2	1943	8.3	1935	-0.6	1934	0.0	1992	16.9	1956	16.7	32.2	1926	28.3	1930	27.8	1961	27.2	1956	26.7	1942	2022-02-03T13:22:22Z	7.2	1947	7.8	1991	8.3	1943	8.3	1951	8.9	1955	16.9	1992	16.7	1952	16.7
-135.01	68.22	NT-13	AKLAVIK AREA	AKLAVIK	VSNT13V	12	7	1926	33.9			2000	9.4	1992	9.9	1928	-4.4	1926	12.2	1961	16.1	1952	15.6	33.9	1926	28.3	1938	27.8	1942	26.7	1930	25.6	1932	2022-02-03T13:22:22Z	9.4	2000	9.9	1992	10	1951	11.1	1954	11.1	1955	16.1	1961	16	2007	15.6
-135.01	68.22	NT-13	AKLAVIK AREA	AKLAVIK	VSNT13V	13	7	1942	29.4	1930	27.8	1992	7.0	1959	8.3	1928	-2.8	1926	10.0	1948	17.8	1930	17.2	29.4	1942	28.9	1948	28.3	1946	27.8	1930	27.8	1952	2022-02-03T13:22:22Z	7	1992	8.3	1959	9.4	2000	9.8	2005	10	1945	17.8	1948	17.2	1930	16.7
-135.01	68.22	NT-13	AKLAVIK AREA	AKLAVIK	VSNT13V	14	7	1952	30.6	1935	28.9	1928	8.9	1926	17.8	1928	-11.1	1926	8.9	1952	16.7	1940	16.1	30.6	1952	28.9	1935	27.2	1946	27	1982	26.1	1941	2022-02-03T13:22:22Z	8.9	1928	11.1	1959	11.7	1929	12.2	1933	12.2	1945	16.7	1952	16.1	1940	15.5
-135.01	68.22	NT-13	AKLAVIK AREA	AKLAVIK	VSNT13V	15	7	1998	27.0	1946	26.1	1934	10.0	1926	12.2	1928	-3.9	1926	8.9	1950	18.3	1946	15.6	27	1998	26.1	1931	26.1	1946	25.6	1952	25.5	1986	2022-02-03T13:22:22Z	10	1934	10.1	2009	10.6	1949	11.1	1953	11.1	1960	18.3	1950	15.6	1946	15
-135.01	68.22	NT-13	AKLAVIK AREA	AKLAVIK	VSNT13V	16	7	2007	27.0	1954	26.7	1933	7.8	1926	8.3	1926	2.2			1954	15.6	1930	15.6	27	2007	26.7	1947	26.7	1954	26.5	1991	26.4	1998	2022-02-03T13:22:22Z	7.8	1933	8.3	1926	8.9	1956	10.8	2003	11	1984	15.6	1930	15.6	1954	15
-135.01	68.22	NT-13	AKLAVIK AREA	AKLAVIK	VSNT13V	17	7	2000	28.1	1941	26.7	1933	6.7	1928	12.2	1933	1.1	1929	5.6	1951	15.6	1947	15.6	28.1	2000	26.7	1941	26.1	1947	26.1	1954	25.6	1946	2022-02-03T13:22:22Z	6.7	1933	8	1985	10.6	1953	11.1	1960	12.2	1928	15.6	1947	15.6	1951	15
-135.01	68.22	NT-13	AKLAVIK AREA	AKLAVIK	VSNT13V	18	7	1947	27.8	1936	26.7	2008	8.3	1961	8.3	1985	2.0	1933	3.3	1940	15.6	1936	11.1	27.8	1947	27.1	1998	26.7	1936	26.7	2002	25.6	1948	2022-02-03T13:22:22Z	8.3	1961	8.3	2008	8.9	1931	9.4	1928	11.1	1934	15.6	1940	15	1948	15
-135.01	68.22	NT-13	AKLAVIK AREA	AKLAVIK	VSNT13V	19	7	2002	27.9	1944	27.8	1985	6.0	1984	7.0	1984	1.0	1931	2.2	1960	18.9	1948	16.7	27.9	2002	27.8	1944	27.7	1992	27.6	2001	27.2	1948	2022-02-03T13:22:22Z	6	1985	7	1984	7.2	1946	8.3	1956	9.4	1941	18.9	1960	16.7	1948	15.6
-135.01	68.22	NT-13	AKLAVIK AREA	AKLAVIK	VSNT13V	20	7	2002	27.9	1986	25.0	1954	4.4	1940	9.4	1956	1.7	1954	2.2	2002	16.8	1994	14.4	27.9	2002	25.5	2003	25	1930	25	1986	24.7	2001	2022-02-03T13:22:22Z	4.4	1954	7.8	1956	9.4	1940	10	1946	10	1961	16.8	2002	14.4	1944	14.4
-135.01	68.22	NT-13	AKLAVIK AREA	AKLAVIK	VSNT13V	21	7	2003	27.6	1982	27.5	1948	5.6	1931	11.1	1946	0.6	1936	4.4	2002	16.4	1998	14.3	27.6	2003	27.5	1982	26.3	2006	25.6	1945	25.6	1998	2022-02-03T13:22:22Z	5.6	1948	6.7	1956	7.2	1954	7.8	1957	8.5	1985	16.4	2002	14.3	1998	13.3
-135.01	68.22	NT-13	AKLAVIK AREA	AKLAVIK	VSNT13V	22	7	2001	31.7	1945	27.2	1948	4.4	1931	10.6	1948	0.0	1931	5.0	1998	15.9	1955	15.6	31.7	2001	27.2	1945	27.1	2002	26.7	1938	26.7	1955	2022-02-03T13:22:22Z	4.4	1948	8.7	2006	9.4	1957	10.6	1931	11.1	1954	15.9	1998	15.6	1955	14.5
-135.01	68.22	NT-13	AKLAVIK AREA	AKLAVIK	VSNT13V	23	7	1930	27.8	1928	20.6	1999	7.7	1960	7.8	1948	2.2	1931	3.3	1955	15.6	1938	15.0	27.8	1930	26.1	1938	26.1	1953	25	1994	24.4	1940	2022-02-03T13:22:22Z	7.7	1999	7.8	1960	8.3	1948	9.4	1957	10	1926	15.6	1955	15	1938	14.8
-135.01	68.22	NT-13	AKLAVIK AREA	AKLAVIK	VSNT13V	24	7	1947	28.9	1938	28.9	1999	9.3	1960	10.0	1952	1.1	1931	1.7	2003	15.4	1982	15.0	28.9	1938	28.9	1947	28.3	1930	27.4	1996	25.6	1936	2022-02-03T13:22:22Z	9.3	1999	10	1932	10	1960	10.6	1948	11.2	1991	15.4	2003	15	1982	14.4
-135.01	68.22	NT-13	AKLAVIK AREA	AKLAVIK	VSNT13V	25	7	1997	29.0	1938	28.9	1952	6.7	1929	7.2	1960	1.7	1926	1.7	1953	16.1	1942	13.3	29	1997	28.9	1938	27.8	1942	27.7	1996	27	1984	2022-02-03T13:22:22Z	6.7	1952	7.2	1929	7.2	1960	7.8	1946	8.3	1995	16.1	1953	15.7	2003	14.2
-135.01	68.22	NT-13	AKLAVIK AREA	AKLAVIK	VSNT13V	26	7	1933	26.1	1928	25.0	1960	7.8	1929	7.8	1929	0.0	1926	5.0	1996	14.6	1984	14.5	26.1	1933	25.5	2004	25	1928	25	1961	25	1996	2022-02-03T13:22:22Z	7.8	1929	7.8	1960	8.6	1995	9.4	1947	9.9	2002	14.6	1996	14.5	1984	13.9
-135.01	68.22	NT-13	AKLAVIK AREA	AKLAVIK	VSNT13V	27	7	2004	28.6	1994	26.3	1959	6.1	1929	7.2	1929	0.6	1926	5.0	2004	15.9	1956	15.6	28.6	2004	26.3	1994	26.1	1933	25.6	1951	25.6	1956	2022-02-03T13:22:22Z	6.1	1959	7.2	1929	8	1984	8.2	1999	8.4	1995	15.9	2004	15.6	1956	15
-135.01	68.22	NT-13	AKLAVIK AREA	AKLAVIK	VSNT13V	28	7	2009	29.1	1933	27.8	1959	4.4	1955	8.9	1959	0.6	1929	0.6	1956	15.0	1930	15.0	29.1	2009	27.8	1933	27.2	1928	27.2	1961	24.4	1932	2022-02-03T13:22:22Z	4.4	1959	7	2002	8.4	1997	8.8	1999	8.9	1955	15	1930	15	1956	14.4
-135.01	68.22	NT-13	AKLAVIK AREA	AKLAVIK	VSNT13V	29	7	2009	29.3	2006	26.5	1955	5.6	1929	6.1	1959	0.0	1929	0.0	2006	16.0	1930	15.6	29.3	2009	26.5	2006	26.4	1994	25.8	1993	25	1933	2022-02-03T13:22:22Z	5.6	1955	6.1	1929	7.2	1959	7.8	1937	9	2004	16	2006	15.6	1930	15
-135.01	68.22	NT-13	AKLAVIK AREA	AKLAVIK	VSNT13V	30	7	2009	27.3	1933	25.0	1950	7.8	1940	7.8	1937	-0.6	1929	-0.6	2009	18.8	2006	17.0	27.3	2009	25	1933	24.4	1932	24.4	1949	23.4	1995	2022-02-03T13:22:22Z	7.8	1940	7.8	1950	9.1	1993	9.3	2002	9.4	1941	18.8	2009	17	2006	15.6
-135.01	68.22	NT-13	AKLAVIK AREA	AKLAVIK	VSNT13V	31	7	1953	25.6	1949	23.3	1940	7.2	1926	10.0	1940	1.7	1937	1.7	2009	15.8	1961	14.4	25.6	1953	24.4	2009	24	1984	24	2006	23.3	1934	2022-02-03T13:22:22Z	7.2	1940	7.8	1955	7.8	2002	8.3	1941	9.3	2001	15.8	2009	14.4	1961	12.8
-135.01	68.22	NT-13	AKLAVIK AREA	AKLAVIK	VSNT13V	1	8	1994	31.0	1954	26.7	1959	7.8	1955	7.8	1985	2.0	1959	2.2	2000	18.2	1953	16.7	31	1994	26.7	1953	26.7	1954	25.6	2000	25	1929	2022-02-03T13:22:22Z	7.8	1955	7.8	1959	8.7	2004	8.9	1941	10.6	1926	18.2	2000	16.7	1953	15.3
-135.01	68.22	NT-13	AKLAVIK AREA	AKLAVIK	VSNT13V	2	8	1994	31.0	1929	27.2	1959	2.2	1938	5.6	1959	1.1	1938	1.7	1953	16.1	1951	15.0	31	1994	29	1998	27.2	1929	26.7	1933	26.3	2010	2022-02-03T13:22:22Z	2.2	1959	5.6	1938	7.2	1931	9.5	2004	10	1947	16.1	1953	15.6	1954	15
-135.01	68.22	NT-13	AKLAVIK AREA	AKLAVIK	VSNT13V	3	8	1957	28.3	1951	26.7	1959	2.8	1938	11.1	1959	0.6	1938	1.1	1954	15.6	1951	15.6	28.3	1957	26.7	1933	26.7	1951	26.2	1997	25.5	1988	2022-02-03T13:22:22Z	2.8	1959	7.9	2004	8.8	1995	10.5	1990	11	1982	15.6	1951	15.6	1954	15
-135.01	68.22	NT-13	AKLAVIK AREA	AKLAVIK	VSNT13V	4	8	1999	26.4	1948	26.1	1988	6.0	1959	8.3	1926	0.0			1930	16.1	1929	8.3	26.4	1999	26.1	1948	25.7	2010	25.6	1930	24.5	2006	2022-02-03T13:22:22Z	6	1988	8.3	1959	8.5	1990	8.7	1991	8.9	1928	16.1	1930	15.6	1951	15.6
-135.01	68.22	NT-13	AKLAVIK AREA	AKLAVIK	VSNT13V	5	8	2010	28.4	1930	26.7	1959	3.9	1945	9.4	1959	0.0	1926	0.0	1999	16.2	1953	15.6	28.4	2010	26.7	1930	25.6	1948	25.1	1999	25	1951	2022-02-03T13:22:22Z	3.9	1959	7.5	1982	9.4	1945	9.7	1993	10	1935	16.2	1999	15.6	1953	14.9
-135.01	68.22	NT-13	AKLAVIK AREA	AKLAVIK	VSNT13V	6	8	1930	28.3	1929	20.0	1959	6.1	1935	8.3	1959	-1.1	1937	0.0	1999	16.5	1930	15.0	28.3	1930	25.6	1949	25	1954	25	1999	24.5	1981	2022-02-03T13:22:22Z	6.1	1959	8.3	1935	8.7	2002	9.3	1993	9.4	1928	16.5	1999	15.4	2010	15
-135.01	68.22	NT-13	AKLAVIK AREA	AKLAVIK	VSNT13V	7	8	1994	29.0	1988	27.0	1947	5.6	1935	8.9	1959	-1.1	1926	0.0	1930	16.7	1929	5.6	29	1994	27	1988	25.6	1948	25.6	1954	25	1942	2022-02-03T13:22:22Z	5.6	1947	8.3	1957	8.9	1935	9.4	1929	10	1937	16.7	1930	15.8	1999	14.4
-135.01	68.22	NT-13	AKLAVIK AREA	AKLAVIK	VSNT13V	8	8	1983	27.5	1982	26.0	1947	5.6	1932	10.0	2003	-0.2	1935	0.6	1951	15.6	1948	12.2	27.5	1983	26	1982	25.6	1936	25	1930	25	1951	2022-02-03T13:22:22Z	5.6	1947	6.1	1955	7.5	1988	8	2008	9	2003	15.6	1951	13.5	1994	13.3
-135.01	68.22	NT-13	AKLAVIK AREA	AKLAVIK	VSNT13V	9	8	2004	29.1	1930	26.7	2008	6.0	1991	6.0	1988	1.0	1928	1.7	1954	15.6	1951	15.0	29.1	2004	26.7	1930	25.6	1954	25	1950	25	1957	2022-02-03T13:22:22Z	6	1991	6	2008	6.7	1940	7	1988	8.3	1947	15.6	1954	15	1951	13.9
-135.01	68.22	NT-13	AKLAVIK AREA	AKLAVIK	VSNT13V	10	8	1929	31.1	1928	18.9	1984	5.0	1955	6.1	1984	2.5	1955	2.8	1954	16.7	1951	15.0	31.1	1929	26.4	1994	26.1	1946	25.6	1952	25.6	1954	2022-02-03T13:22:22Z	5	1984	6	1996	6.1	1955	7.5	2009	10	1933	16.7	1954	15	1951	14.9
-135.01	68.22	NT-13	AKLAVIK AREA	AKLAVIK	VSNT13V	11	8	1994	31.9	1954	27.8	2009	5.8	1955	6.1	1984	0.5	1956	1.7	1954	16.7	1951	13.3	31.9	1994	27.8	1951	27.8	1954	26.7	1952	25.5	1992	2022-02-03T13:22:22Z	5.8	2009	6.1	1955	6.7	1956	7	1984	7.2	1935	16.7	1954	15.9	1994	13.3
-135.01	68.22	NT-13	AKLAVIK AREA	AKLAVIK	VSNT13V	12	8	1951	28.9	1946	26.7	1955	3.9	1935	5.0	1935	-1.1	1931	1.7	1954	17.2	1951	13.3	28.9	1951	28.3	1954	26.7	1946	25.6	1926	25.6	1957	2022-02-03T13:22:22Z	3.9	1955	5	1935	6.1	1927	7.2	1956	7.3	2003	17.2	1954	16.1	1994	14.4
-135.01	68.22	NT-13	AKLAVIK AREA	AKLAVIK	VSNT13V	13	8	1954	27.2	1941	23.3	1956	4.4	1955	6.7	1928	-0.6	1926	3.9	1954	16.1	1945	14.4	27.2	1954	23.5	2004	23.3	1941	22.8	1945	22.8	1958	2022-02-03T13:22:22Z	4.4	1956	6.7	1935	6.7	1955	7.4	2000	8.2	2002	16.1	1954	14.6	2004	14.4
-135.01	68.22	NT-13	AKLAVIK AREA	AKLAVIK	VSNT13V	14	8	1936	25.6	1927	22.2	1956	7.2	1950	8.9	1935	-1.7	1931	0.6	1982	13.0	1954	12.8	25.6	1936	23.4	1994	22.2	1927	22	1998	21.4	2003	2022-02-03T13:22:22Z	7.2	1956	7.8	2000	8.3	1960	8.7	2002	8.9	1950	13	1982	12.8	1954	11.1
-135.01	68.22	NT-13	AKLAVIK AREA	AKLAVIK	VSNT13V	15	8	1957	25.6	1936	22.8	1953	3.9	1930	5.6	1935	-1.1	1930	0.0	1948	13.3	1945	10.6	25.6	1957	23	2006	22.8	1936	22.2	1927	22.2	1993	2022-02-03T13:22:22Z	3.9	1953	5.6	1930	7.2	1960	7.4	2000	7.8	1938	13.3	1948	12.8	1957	12.5
-135.01	68.22	NT-13	AKLAVIK AREA	AKLAVIK	VSNT13V	16	8	1957	28.9	1936	23.3	1953	3.9	1928	3.9	1928	-1.1	1926	5.6	1957	13.9	1932	12.2	28.9	1957	23.5	1988	23.3	1936	22.2	1931	22	1997	2022-02-03T13:22:22Z	3.9	1928	3.9	1953	6.7	1950	7.2	1952	7.3	2002	13.9	1957	12.2	1932	12
-135.01	68.22	NT-13	AKLAVIK AREA	AKLAVIK	VSNT13V	17	8	2004	27.0	1994	25.4	1928	4.4	1926	10.0	1935	0.0	1928	0.0	1994	16.0	1957	11.7	27	2004	25.4	1994	25	1988	24.4	1933	22.5	1984	2022-02-03T13:22:22Z	4.4	1928	4.6	2002	5	1985	6.1	1945	6.1	1947	16	1994	12.5	2010	11.7
-135.01	68.22	NT-13	AKLAVIK AREA	AKLAVIK	VSNT13V	18	8	1961	24.4	1931	21.1	1955	3.3	1945	5.6	1928	-0.6	1926	1.1	1994	14.3	1988	13.5	24.4	1961	23.7	1993	23	1984	22.5	2004	22.3	1994	2022-02-03T13:22:22Z	3.3	1955	3.5	1991	5.6	1934	5.6	1945	5.7	1992	14.3	1994	13.6	2004	13.5
-135.01	68.22	NT-13	AKLAVIK AREA	AKLAVIK	VSNT13V	19	8	1993	23.9	1956	23.9	1931	4.4	1930	6.7	1985	0.0	1934	0.0	1989	13.0	1961	11.7	23.9	1954	23.9	1956	23.9	1993	23.5	1984	23.3	1961	2022-02-03T13:22:22Z	4.4	1931	4.9	1996	6.1	2002	6.7	1930	6.7	1934	13	1989	11.8	2004	11.7
-135.01	68.22	NT-13	AKLAVIK AREA	AKLAVIK	VSNT13V	20	8	1956	23.3	1949	21.7	1931	1.7	1928	8.9	1935	-2.2	1934	-0.6	1954	14.4	1940	11.1	23.3	1956	22.9	1998	21.7	1949	21.4	1993	20.6	1933	2022-02-03T13:22:22Z	1.7	1931	3.3	1947	3.5	1996	5	1935	5	1960	14.4	1954	13.9	1956	12.2
-135.01	68.22	NT-13	AKLAVIK AREA	AKLAVIK	VSNT13V	21	8	1927	23.9	1926	16.7	1931	0.0	1930	6.7	1935	-2.2	1931	-1.1	1927	12.2	1926	4.4	23.9	1927	21.7	1958	21.1	1949	20.6	1951	20	1933	2022-02-03T13:22:22Z	0	1931	3.3	1935	5	1947	5	1960	5.8	2002	12.2	1927	10.4	2006	10
-135.01	68.22	NT-13	AKLAVIK AREA	AKLAVIK	VSNT13V	22	8	1949	22.2	1928	20.6	1931	1.7	1929	7.8	1935	-3.9	1931	-1.1	1938	11.7	1927	10.0	22.2	1949	21.5	1983	21.5	1984	21.3	1993	20.6	1928	2022-02-03T13:22:22Z	1.7	1931	3.6	1996	3.9	1935	5	1986	5.6	1960	11.7	1938	11.1	1958	11
-135.01	68.22	NT-13	AKLAVIK AREA	AKLAVIK	VSNT13V	23	8	1958	23.9	1932	23.3	1948	0.6	1931	3.9	1935	-1.7	1931	0.0	1958	12.2	1951	11.1	23.9	1958	23.3	1928	23.3	1932	20	1989	19.5	1984	2022-02-03T13:22:22Z	0.6	1948	3.9	1931	5.6	1961	6.1	1960	6.7	1929	12.2	1958	11.1	1951	11
-135.01	68.22	NT-13	AKLAVIK AREA	AKLAVIK	VSNT13V	24	8	1928	24.4	1926	10.0	1960	4.4	1935	4.4	1948	-2.2	1931	0.0	1958	12.8	1954	11.7	24.4	1928	24	1989	23.9	1954	22.2	1941	21.7	1932	2022-02-03T13:22:22Z	4.4	1935	4.4	1960	5	1948	5.6	1961	6.4	2004	12.8	1958	11.7	1954	11.1
-135.01	68.22	NT-13	AKLAVIK AREA	AKLAVIK	VSNT13V	25	8	1928	23.3	1927	13.9	2000	3.9	1986	5.0	1935	-0.6	1927	1.7	1928	12.2	1926	5.0	23.3	1928	22	1981	21.7	1946	21	2007	20.8	1992	2022-02-03T13:22:22Z	3.9	2000	5	1986	5.6	1936	6	1990	6.1	1961	12.2	1928	11	1989	10.6
-135.01	68.22	NT-13	AKLAVIK AREA	AKLAVIK	VSNT13V	26	8	1946	25.0	1928	17.8	1996	0.8	1991	3.4	1948	-2.8	1931	-1.1	1994	12.1	1989	11.0	25	1946	24.3	1994	24	1989	21.1	1958	21	1988	2022-02-03T13:22:22Z	0.8	1996	3.4	1991	6.7	1937	6.7	1948	6.7	1955	12.1	1994	11.6	1997	11
-135.01	68.22	NT-13	AKLAVIK AREA	AKLAVIK	VSNT13V	27	8	1957	25.0	1946	22.8	1984	1.5	1927	3.3	1996	-2.0	1927	-1.1	1989	12.5	1957	11.1	25	1957	24.2	1994	22.8	1946	22.5	1989	21.1	1929	2022-02-03T13:22:22Z	1.5	1984	3.3	1927	4.4	1956	5	1981	5.5	1991	12.5	1989	11.1	1946	11.1
-135.01	68.22	NT-13	AKLAVIK AREA	AKLAVIK	VSNT13V	28	8	1957	22.2	1946	20.6	1981	2.5	1927	3.3	1995	-2.8	1984	-2.5	1957	14.4	1955	9.4	22.2	1957	20.6	1946	20.5	1985	20	1929	20	2002	2022-02-03T13:22:22Z	2.5	1981	3.3	1927	4.4	1953	5	1956	5	1986	14.4	1957	11.1	1958	9.4
-135.01	68.22	NT-13	AKLAVIK AREA	AKLAVIK	VSNT13V	29	8	1949	23.3	1947	20.0	1994	3.1	1956	4.4	1930	-0.6	1927	1.1	1998	10.0	1957	10.0	23.3	1949	22.2	1951	20	1947	19.5	1989	18.5	1983	2022-02-03T13:22:22Z	3.1	1994	4.4	1931	4.4	1956	5	1986	5.5	1984	10	1957	10	1998	9.5
-135.01	68.22	NT-13	AKLAVIK AREA	AKLAVIK	VSNT13V	30	8	1938	21.7	1928	21.1	1988	5.0	1956	5.0	1984	-3.0	1937	-1.1	1951	10.6	1938	7.8	21.7	1938	21.1	1928	21	2001	18.7	2003	17.8	1926	2022-02-03T13:22:22Z	5	1956	5	1988	5.7	2004	6	2008	6.1	1960	10.6	1951	10	1985	9.4
-135.01	68.22	NT-13	AKLAVIK AREA	AKLAVIK	VSNT13V	31	8	1938	20.6	1931	18.3	1941	2.8	1932	6.1	1945	-1.7	1941	-1.1	1949	10.0	1928	10.0	20.6	1938	19.4	1946	19	1989	18.3	1931	17.8	1936	2022-02-03T13:22:22Z	2.8	1941	3.8	1988	5	1956	6.1	1932	6.1	1961	10	1928	10	1949	9.6
-135.01	68.22	NT-13	AKLAVIK AREA	AKLAVIK	VSNT13V	1	9	1938	21.7	1928	18.9	1990	1.5	1988	2.0	1961	-2.2	1927	0.0	1957	10.6	1946	8.3	21.7	1938	18.9	1928	18	2009	17.8	1957	17.5	1998	2022-02-03T13:22:22Z	1.5	1990	2	1988	3.9	1933	4.4	1944	5.6	1956	10.6	1957	9.2	1998	8.5
-135.01	68.22	NT-13	AKLAVIK AREA	AKLAVIK	VSNT13V	2	9	1938	20.6	1926	18.3	1944	1.7	1933	4.4	1990	-2.0	1933	-1.7	1998	10.0	1959	10.0	20.6	1938	19.5	1986	18.7	2000	18.3	1926	17.8	1954	2022-02-03T13:22:22Z	1.7	1944	2.2	1955	3	1990	3	1995	4.4	1930	10	1959	10	1998	9.4
-135.01	68.22	NT-13	AKLAVIK AREA	AKLAVIK	VSNT13V	3	9	1935	21.1	1930	15.6	1995	3.0	1934	4.4	1990	-3.0	1961	-1.1	1998	9.3	1926	8.9	21.1	1935	20.6	1938	19.5	1986	19.4	1957	17.9	2003	2022-02-03T13:22:22Z	3	1995	4.4	1934	5	1946	5.6	1936	5.6	1955	9.3	1998	8.9	1926	8.3
-135.01	68.22	NT-13	AKLAVIK AREA	AKLAVIK	VSNT13V	4	9	1957	22.2	1949	22.2	1960	1.7	1936	2.8	1990	-2.6	1946	-1.7	1957	10.0	1949	10.0	22.2	1949	22.2	1957	19.3	1993	19	1986	18.3	1954	2022-02-03T13:22:22Z	1.7	1960	2.2	1996	2.8	1936	3.9	1930	4	1984	10	1949	10	1957	7.8
-135.01	68.22	NT-13	AKLAVIK AREA	AKLAVIK	VSNT13V	5	9	2009	21.8	2006	20.0	1952	1.1	1936	3.3	1996	-2.0	1960	-1.1	1949	8.9	1937	7.8	21.8	2009	20	1937	20	2006	19	1986	17.2	1955	2022-02-03T13:22:22Z	1.1	1952	2.8	1960	3	1984	3.3	1936	3.3	2004	8.9	1949	8	1986	7.8
-135.01	68.22	NT-13	AKLAVIK AREA	AKLAVIK	VSNT13V	6	9	2002	22.0	1986	21.0	1953	2.2	1952	3.3	1952	-4.4	1936	-1.1	1989	10.0	1951	7.8	22	2002	21	1986	20	1951	20	2006	19.4	1954	2022-02-03T13:22:22Z	2.2	1953	3.3	1952	3.5	1984	3.5	1988	4.4	1959	10	1989	9	2006	7.8
-135.01	68.22	NT-13	AKLAVIK AREA	AKLAVIK	VSNT13V	7	9	2002	22.0	1986	21.5	1955	0.6	1953	0.6	1952	-6.1	1944	-1.1	1987	9.5	1986	8.0	22	2002	21.5	1986	19.5	2006	18.3	1950	17	1987	2022-02-03T13:22:22Z	0.6	1953	0.6	1955	2	1991	2.5	1990	3.9	1952	9.5	1987	8.3	2002	8
-135.01	68.22	NT-13	AKLAVIK AREA	AKLAVIK	VSNT13V	8	9	1985	22.0	1956	18.3	1996	0.0	1990	0.0	1996	-4.0	1955	-3.3	1951	8.9	1940	7.2	22	1985	21	2006	19.8	2002	19	1986	18.3	1940	2022-02-03T13:22:22Z	0	1990	0	1996	1.7	1936	2.8	1953	2.8	1959	8.9	1951	7.6	1998	7.2
-135.01	68.22	NT-13	AKLAVIK AREA	AKLAVIK	VSNT13V	9	9	1950	24.4	1946	16.7	1936	0.6	1927	4.4	1994	-3.2	1990	-2.5	1951	11.1	1940	8.9	24.4	1950	21	1989	17.2	1956	16.7	1946	16.1	1954	2022-02-03T13:22:22Z	0.6	1936	1.2	1994	2.2	1959	2.4	1990	3.6	1996	11.1	1951	10	1989	9
-135.01	68.22	NT-13	AKLAVIK AREA	AKLAVIK	VSNT13V	10	9	1989	27.5	1950	18.9	1992	0.0	1936	1.1	1990	-5.0	1936	-3.3	1989	12.0	1950	11.1	27.5	1989	18.9	1950	15.6	1956	14.5	2001	14.4	1930	2022-02-03T13:22:22Z	0	1992	1.1	1936	1.5	1996	2.8	1959	3.3	1929	12	1989	11.1	1950	10
-135.01	68.22	NT-13	AKLAVIK AREA	AKLAVIK	VSNT13V	11	9	2007	18.0	2001	17.7	1946	0.0	1936	1.1	1935	-3.3	1934	-2.2	1951	9.4	1940	6.7	18	2007	17.7	2001	16.7	1961	16	1986	15.5	2009	2022-02-03T13:22:22Z	0	1946	0.5	1996	1.1	1936	1.7	1934	2.2	1929	9.4	1951	8	1989	6.7
-135.01	68.22	NT-13	AKLAVIK AREA	AKLAVIK	VSNT13V	12	9	2009	19.5	1999	18.5	1935	-2.8	1934	-0.6	1936	-5.6	1935	-5.0	1989	8.0	1951	7.8	19.5	2009	18.5	1999	18	2001	16.1	2002	16	1983	2022-02-03T13:22:22Z	-2.8	1935	-0.6	1934	0	1946	0.6	1933	1.1	1926	8	1989	7.8	1951	7.2
-135.01	68.22	NT-13	AKLAVIK AREA	AKLAVIK	VSNT13V	13	9	2002	18.1	2001	17.3	1934	-2.2	1933	1.1	1935	-8.9	1934	-5.6	1989	8.5	1958	7.8	18.1	2002	17.3	2001	16.7	1942	16.7	1961	16	1985	2022-02-03T13:22:22Z	-2.2	1934	0	1996	0.6	1946	1.1	1933	1.4	1988	8.5	1989	7.8	1958	7.2
-135.01	68.22	NT-13	AKLAVIK AREA	AKLAVIK	VSNT13V	14	9	2005	16.3	1958	16.1	1935	-1.1	1934	-1.1	1931	-5.6	1926	-5.6	1951	7.8	1938	4.4	16.3	2005	16.1	1958	16	1983	15.6	1951	15.5	2006	2022-02-03T13:22:22Z	-1.1	1934	-1.1	1935	0.6	1957	1.1	1946	1.1	2004	7.8	1951	6.7	1956	6.7
-135.01	68.22	NT-13	AKLAVIK AREA	AKLAVIK	VSNT13V	15	9	1993	17.0	1985	15.0	1992	-1.5	1957	-1.1	1935	-6.1	1934	-6.1	2002	7.1	1951	6.7	17	1993	15.2	2006	15	1985	14.7	2002	14.5	2001	2022-02-03T13:22:22Z	-1.5	1992	-1.1	1957	0.6	1934	1	1996	1.1	1946	7.1	2002	6.7	1951	5
-135.01	68.22	NT-13	AKLAVIK AREA	AKLAVIK	VSNT13V	16	9	1982	21.5	1938	16.7	1936	0.0	1933	1.1	1936	-5.6	1935	-5.6	1982	8.5	1938	7.8	21.5	1982	16.7	1938	15	1954	13.3	1959	13.2	2006	2022-02-03T13:22:22Z	0	1936	0.1	1994	0.9	2004	1	1992	1.1	1933	8.5	1982	7.8	1938	6
-135.01	68.22	NT-13	AKLAVIK AREA	AKLAVIK	VSNT13V	17	9	1938	18.9	1937	18.9	1936	-1.7	1934	0.0	1992	-7.5	1936	-6.7	1938	7.2	1937	3.3	18.9	1937	18.9	1938	15.4	1998	14.4	1947	13.8	2006	2022-02-03T13:22:22Z	-1.7	1936	-1.1	1994	-1	1992	-0.9	2003	-0.8	2004	7.2	1938	7	1986	5.6
-135.01	68.22	NT-13	AKLAVIK AREA	AKLAVIK	VSNT13V	18	9	1999	19.3	1995	17.0	1942	-1.1	1936	-1.1	1934	-10.0	1928	-6.7	1986	8.0	1953	6.7	19.3	1999	17.6	2006	17	1995	16.7	1938	15.5	1984	2022-02-03T13:22:22Z	-1.1	1936	-1.1	1942	-0.7	1992	-0.6	1960	-0.4	1989	8	1986	6.7	1953	6
-135.01	68.22	NT-13	AKLAVIK AREA	AKLAVIK	VSNT13V	19	9	1995	22.1	1986	15.0	1992	-2.9	1935	-1.7	1936	-11.1	1934	-8.9	1938	7.8	1931	0.6	22.1	1995	18.1	1998	15	1938	15	1984	15	1986	2022-02-03T13:22:22Z	-2.9	1992	-1.7	1935	-1.1	1942	-1.1	1960	-1	1989	7.8	1938	5	1991	4.8
-135.01	68.22	NT-13	AKLAVIK AREA	AKLAVIK	VSNT13V	20	9	1995	19.0	1955	13.9	1992	-4.5	1960	-1.7	1936	-8.3	1934	-5.6	1998	9.5	1986	5.5	19	1995	17	1998	13.9	1955	12.2	1997	11	1986	2022-02-03T13:22:22Z	-4.5	1992	-1.7	1934	-1.7	1935	-1.7	1960	-1.1	1926	9.5	1998	5.5	1986	5.4
-135.01	68.22	NT-13	AKLAVIK AREA	AKLAVIK	VSNT13V	21	9	1995	21.4	1955	16.1	1992	-4.0	1935	-3.3	1934	-11.1	1928	-6.1	1995	7.2	1991	5.0	21.4	1995	16.1	1955	15	1986	12.8	1998	12.2	1993	2022-02-03T13:22:22Z	-4	1992	-3.3	1935	-2.2	1948	-1.1	1946	-0.6	1927	7.2	1995	6.4	1998	5
-135.01	68.22	NT-13	AKLAVIK AREA	AKLAVIK	VSNT13V	22	9	1995	27.6	1955	15.0	1992	-3.4	1948	-2.2	1992	-7.2	1934	-7.2	1995	8.0	1949	3.9	27.6	1995	15	1955	14	2000	12.8	1928	11.5	1990	2022-02-03T13:22:22Z	-3.4	1992	-2.2	1935	-2.2	1948	-1.1	1927	-1.1	1957	8	1995	6.1	2000	3.9
-135.01	68.22	NT-13	AKLAVIK AREA	AKLAVIK	VSNT13V	23	9	1995	22.0	1940	13.3	1983	-3.5	1948	-2.2	1935	-8.9	1932	-5.0	1995	8.7	1990	5.0	22	1995	13.3	1940	12.8	1926	12.2	1955	10.5	1984	2022-02-03T13:22:22Z	-3.5	1983	-3	1992	-2.2	1948	-1.1	1927	-0.6	1933	8.7	1995	5	1931	5
-135.01	68.22	NT-13	AKLAVIK AREA	AKLAVIK	VSNT13V	24	9	1995	21.0	1940	16.7	1948	-3.3	1933	-1.1	1935	-10.0	1932	-4.4	1995	8.0	1940	5.0	21	1995	16.7	1940	14.4	1990	11.7	1928	11.7	1934	2022-02-03T13:22:22Z	-3.3	1948	-3	1992	-2.2	1959	-2.2	2000	-1.1	1933	8	1995	5	1940	4.2
-135.01	68.22	NT-13	AKLAVIK AREA	AKLAVIK	VSNT13V	25	9	1932	14.4	1929	14.4	1948	-4.4	1927	-1.1	1992	-9.0	1935	-7.2	1995	7.0	1940	4.4	14.4	1929	14.4	1932	12.2	1928	12.2	1942	11.7	1934	2022-02-03T13:22:22Z	-4.4	1948	-3.5	1983	-3.5	1992	-2.2	1950	-2.2	1955	7	1995	4.4	1940	3
-135.01	68.22	NT-13	AKLAVIK AREA	AKLAVIK	VSNT13V	26	9	1935	12.2	1929	11.1	1983	-4.0	1956	-2.8	1983	-14.0	1946	-8.3	1995	6.5	1949	4.4	12.2	1935	11.1	1929	11.1	1940	11	1984	10.6	1949	2022-02-03T13:22:22Z	-4	1983	-3.8	1992	-2.8	1956	-2.2	1948	-1.7	1959	6.5	1995	4.4	1949	3.9
-135.01	68.22	NT-13	AKLAVIK AREA	AKLAVIK	VSNT13V	27	9	1929	15.0	1926	8.3	1996	-5.4	1992	-3.5	1983	-14.0	1948	-8.9	1995	4.5	1935	4.4	15	1929	12.2	1935	10	1949	10	1984	9.6	1998	2022-02-03T13:22:22Z	-5.4	1996	-3.5	1992	-3.3	1956	-3	1983	-2.8	1952	4.5	1995	4.4	1935	2.8
-135.01	68.22	NT-13	AKLAVIK AREA	AKLAVIK	VSNT13V	28	9	1929	16.1	1926	7.8	1948	-5.6	1944	-3.3	1983	-12.5	1948	-10.6	1997	2.2	1949	2.2	16.1	1929	8.9	1936	8.5	2006	8.3	1958	8.3	1960	2022-02-03T13:22:22Z	-5.6	1948	-5.5	1992	-4	1996	-3.3	1944	-3.3	1959	2.2	1949	2.2	1997	2
-135.01	68.22	NT-13	AKLAVIK AREA	AKLAVIK	VSNT13V	29	9	1985	11.0	1930	9.4	1992	-5.5	1952	-4.4	1983	-12.0	1948	-10.6	1949	3.3	1929	2.2	11	1985	9.6	1989	9.4	1930	7.8	1936	7.2	1926	2022-02-03T13:22:22Z	-5.5	1992	-4.4	1952	-4	2009	-2.2	1948	-1.8	1999	3.3	1949	2.2	1929	1.7
-135.01	68.22	NT-13	AKLAVIK AREA	AKLAVIK	VSNT13V	30	9	1959	11.1	1955	11.1	1946	-5.0	1936	-2.2	1946	-8.9	1945	-6.1	1950	1.1	1929	0.0	11.1	1955	11.1	1959	10	1989	8.9	1930	8.3	1940	2022-02-03T13:22:22Z	-5	1946	-4.3	2009	-3.5	1992	-2.8	1957	-2.7	2000	1.1	1950	1	2006	0.9
-135.01	68.22	NT-13	AKLAVIK AREA	AKLAVIK	VSNT13V	1	10	1959	12.8	1940	12.8	1961	-5.6	1946	-5.0	1952	-11.7	1936	-7.8	1989	4.0	1959	3.9	12.8	1940	12.8	1959	10.4	1989	9.7	2003	8.9	1934	2022-02-03T13:22:22Z	-5.6	1961	-5	1946	-4	1992	-3.3	1936	-3.3	1947	4	1989	3.9	1959	2.2
-135.01	68.22	NT-13	AKLAVIK AREA	AKLAVIK	VSNT13V	2	10	2003	17.0	1989	9.5	1996	-6.1	1961	-5.6	1928	-12.8	1927	-2.8	2003	3.2	1943	1.7	17	2003	9.5	1989	8.3	1940	8.3	1949	7.8	1938	2022-02-03T13:22:22Z	-6.1	1996	-5.6	1952	-5.6	1953	-5.6	1961	-4	1984	3.2	2003	1.7	1943	1.1
-135.01	68.22	NT-13	AKLAVIK AREA	AKLAVIK	VSNT13V	3	10	2003	17.0	1991	12.0	1961	-5.6	1953	-5.6	1928	-13.3	1927	-2.2	2003	2.4	1989	1.5	17	2003	12	1991	8.3	1938	6.1	1955	5.6	1935	2022-02-03T13:22:22Z	-5.6	1936	-5.6	1953	-5.6	1961	-5.3	2004	-5	1931	2.4	2003	1.5	1989	1.1
-135.01	68.22	NT-13	AKLAVIK AREA	AKLAVIK	VSNT13V	4	10	2003	12.6	1991	8.5	1961	-6.7	1931	-6.7	1946	-12.2	1931	-12.2	1991	2.0	1960	0.6	12.6	2003	8.5	1991	6.7	1951	6.5	1989	6.1	1944	2022-02-03T13:22:22Z	-6.7	1931	-6.7	1961	-6.2	1992	-4.4	2008	-3.9	1928	2	1991	1	2006	0.6
-135.01	68.22	NT-13	AKLAVIK AREA	AKLAVIK	VSNT13V	5	10	1989	12.0	1944	8.9	1961	-5.0	1946	-4.4	1931	-11.7	1928	-11.7	1940	1.1	1937	0.0	12	1989	8.9	1944	7.8	1952	6.7	1957	5.6	1931	2022-02-03T13:22:22Z	-5	1961	-4.4	1928	-4.4	1946	-4	2008	-3.5	1982	1.1	1940	0.9	2001	0.5
-135.01	68.22	NT-13	AKLAVIK AREA	AKLAVIK	VSNT13V	6	10	1952	9.4	1943	6.7	1936	-8.9	1928	-5.0	1928	-16.1	1927	-5.6	1952	1.7	1942	0.6	9.4	1952	8.9	1957	8	1991	6.7	1943	6.5	1989	2022-02-03T13:22:22Z	-8.9	1936	-6.1	1961	-5.6	1959	-5	1928	-4.7	1996	1.7	1952	0.6	1942	0
-135.01	68.22	NT-13	AKLAVIK AREA	AKLAVIK	VSNT13V	7	10	1943	8.9	1942	0.6	1996	-9.3	1936	-8.3	1928	-17.2	1927	-8.3	1989	3.0	1957	0.6	8.9	1943	8.5	1989	7.8	1957	7.2	1952	6.5	1993	2022-02-03T13:22:22Z	-9.3	1996	-8.3	1936	-8.3	2008	-7.2	1941	-5.6	1950	3	1989	0.6	1957	0
-135.01	68.22	NT-13	AKLAVIK AREA	AKLAVIK	VSNT13V	8	10	1957	8.9	1935	3.9	1996	-8.0	1950	-7.8	1936	-18.9	1928	-16.7	1989	2.0	1985	-1.0	8.9	1957	6.5	1989	5	1985	3.9	1935	2.2	1942	2022-02-03T13:22:22Z	-8	1996	-7.8	1950	-7.2	1936	-7.2	1941	-6.7	1960	2	1989	0	1992	-1
-135.01	68.22	NT-13	AKLAVIK AREA	AKLAVIK	VSNT13V	9	10	1957	10.6	1935	9.4	1941	-10.0	1936	-7.8	1936	-18.3	1933	-10.0	1957	1.1	1952	-1.1	10.6	1957	9.4	1935	7.8	1989	4.4	1926	2.8	1942	2022-02-03T13:22:22Z	-10	1941	-8.3	1961	-8.2	1996	-7.8	1936	-7.8	1950	1.1	1957	0	1989	-1.1
-135.01	68.22	NT-13	AKLAVIK AREA	AKLAVIK	VSNT13V	10	10	1986	11.0	1935	6.7	1941	-10.6	1940	-6.7	1928	-17.2	1927	-9.4	1989	-1.0	1935	-1.7	11	1986	6.7	1935	5	1957	3.3	1926	2.8	1953	2022-02-03T13:22:22Z	-10.6	1941	-10	1961	-7	1996	-6.7	1940	-6.5	1985	-1	1989	-1.7	1934	-1.7
-135.01	68.22	NT-13	AKLAVIK AREA	AKLAVIK	VSNT13V	11	10	2006	10.4	1926	4.4	1961	-10.0	1941	-8.9	1996	-18.2	1992	-16.7	2006	-0.4	1989	-1.0	10.4	2006	4.4	1926	3.3	1935	2.8	1944	0.5	1984	2022-02-03T13:22:22Z	-10	1961	-8.9	1941	-7.9	1996	-7.8	1927	-7.8	1959	-0.4	2006	-1	1989	-1.1
-135.01	68.22	NT-13	AKLAVIK AREA	AKLAVIK	VSNT13V	12	10	2006	7.0	1944	2.2	1961	-12.2	1941	-11.7	1956	-16.1	1941	-13.9	2006	-0.2	1953	-1.7	7	2006	2.2	1944	1.1	1926	0.6	1934	0.5	1993	2022-02-03T13:22:22Z	-12.2	1961	-11.7	1941	-10.9	1996	-10	1927	-9.4	1956	-0.2	2006	-1.7	1953	-2
-135.01	68.22	NT-13	AKLAVIK AREA	AKLAVIK	VSNT13V	13	10	1986	12.0	1944	2.2	1961	-13.3	1941	-11.1	1992	-19.5	1961	-18.3	1944	-0.6	1929	-2.8	12	1986	3.4	2009	2.2	1944	1.1	1946	1	2003	2022-02-03T13:22:22Z	-13.3	1961	-12	1996	-11.1	1941	-9.1	2004	-8.5	1982	-0.6	1944	-1.8	2006	-2.6
-135.01	68.22	NT-13	AKLAVIK AREA	AKLAVIK	VSNT13V	14	10	1944	5.6	1937	-1.1	1941	-12.8	1927	-11.1	1961	-23.3	1927	-16.7	1944	-1.1	1943	-5.6	5.6	1944	3.3	1946	1.4	2006	0.3	2000	0.1	2009	2022-02-03T13:22:22Z	-12.8	1941	-12	1983	-11.7	1961	-11.5	1996	-11.1	1927	-1.1	1944	-1.8	2003	-1.8
-135.01	68.22	NT-13	AKLAVIK AREA	AKLAVIK	VSNT13V	15	10	1931	8.3	1929	-2.2	1948	-12.2	1941	-12.2	1941	-22.2	1936	-17.2	1946	-2.2	1937	-3.3	8.3	1931	5.6	1958	5.4	2010	3.9	1946	2.4	1993	2022-02-03T13:22:22Z	-12.2	1941	-12.2	1948	-11.8	1996	-11.7	1956	-10.9	1999	-2.2	1946	-2.8	2006	-3.2
-135.01	68.22	NT-13	AKLAVIK AREA	AKLAVIK	VSNT13V	16	10	1984	1.5	1934	0.6	1999	-14.4	1992	-13.8	1941	-22.2	1930	-13.9	2009	-1.6	1943	-2.2	1.5	1984	0.6	1929	0.6	1934	0	1938	-0.6	1943	2022-02-03T13:22:22Z	-14.4	1999	-13.8	1992	-13.3	1996	-12.8	1941	-12	1982	-1.6	2009	-2.2	1943	-3.9
-135.01	68.22	NT-13	AKLAVIK AREA	AKLAVIK	VSNT13V	17	10	1950	1.7	1944	0.0	1992	-16.7	1941	-11.1	1992	-21.3	1941	-20.0	1929	-2.2	1927	-7.8	1.7	1950	1.1	1952	0.3	1993	0	1943	0	1944	2022-02-03T13:22:22Z	-16.7	1992	-14.4	1996	-11.5	1999	-11.1	1941	-11	1983	-2.2	1929	-2.8	1934	-2.9
-135.01	68.22	NT-13	AKLAVIK AREA	AKLAVIK	VSNT13V	18	10	1938	8.9	1928	0.6	2008	-17.0	1956	-15.6	1992	-22.5	1982	-18.0	1993	-3.0	1950	-3.3	8.9	1938	2.3	2005	2	1982	1	1984	0.6	1928	2022-02-03T13:22:22Z	-17	2008	-15.6	1956	-15.5	1983	-14.7	1992	-12.5	1988	-3	1993	-3.3	1950	-3.5
-135.01	68.22	NT-13	AKLAVIK AREA	AKLAVIK	VSNT13V	19	10	1938	6.7	1930	-1.7	1983	-18.5	1956	-15.0	1997	-24.1	1985	-21.0	1938	-1.7	1931	-6.7	6.7	1938	5.6	1961	5	1982	3.7	2005	0.6	1949	2022-02-03T13:22:22Z	-18.5	1983	-15	1956	-15	2008	-13.5	1985	-13.3	1948	-1.7	1938	-5	1943	-5
-135.01	68.22	NT-13	AKLAVIK AREA	AKLAVIK	VSNT13V	20	10	1961	6.7	1938	1.1	1983	-23.0	1959	-15.6	1983	-25.0	1956	-24.4	2003	-2.5	1953	-3.9	6.7	1961	1.1	1938	1	2005	-0.1	2003	-1.1	2004	2022-02-03T13:22:22Z	-23	1983	-15.6	1959	-15	1933	-15	1948	-15	1988	-2.5	2003	-3.9	1953	-4.4
-135.01	68.22	NT-13	AKLAVIK AREA	AKLAVIK	VSNT13V	21	10	1938	6.7	1937	-4.4	1983	-21.5	1948	-18.3	1983	-25.0	1948	-23.9	2003	-3.0	1938	-3.3	6.7	1938	3	1991	1.7	1961	-0.4	2004	-0.6	1950	2022-02-03T13:22:22Z	-21.5	1983	-18.3	1948	-15	1956	-14.5	1985	-14.4	1933	-3	2003	-3.3	1938	-5.6
-135.01	68.22	NT-13	AKLAVIK AREA	AKLAVIK	VSNT13V	22	10	1938	12.2	1929	-3.9	1933	-18.9	1927	-12.2	1948	-25.0	1933	-23.3	1938	-1.1	1937	-8.9	12.2	1938	3.5	1991	-0.5	2006	-0.6	1945	-1.3	2003	2022-02-03T13:22:22Z	-18.9	1933	-15.6	1948	-15	1956	-14.1	1996	-14	1985	-1.1	1938	-4.5	2003	-5
-135.01	68.22	NT-13	AKLAVIK AREA	AKLAVIK	VSNT13V	23	10	1987	2.0	1938	1.1	1996	-20.6	1958	-16.7	1958	-25.6	1933	-23.3	1938	-2.2	1937	-7.8	2	1987	1.1	1938	0	1944	0	2005	-0.4	2002	2022-02-03T13:22:22Z	-20.6	1996	-16.7	1958	-16.5	1989	-15	1956	-15	1983	-2.2	1938	-3.3	1961	-5.5
-135.01	68.22	NT-13	AKLAVIK AREA	AKLAVIK	VSNT13V	24	10	1957	2.8	1938	1.1	1996	-22.4	1935	-16.7	1958	-26.7	1954	-20.6	1987	-3.0	1961	-4.4	2.8	1957	1.1	1938	1	2009	0.5	1987	-1.4	2003	2022-02-03T13:22:22Z	-22.4	1996	-16.7	1935	-15	1983	-15	1985	-13.9	1956	-3	1987	-4.1	2003	-4.4
-135.01	68.22	NT-13	AKLAVIK AREA	AKLAVIK	VSNT13V	25	10	1987	4.0	1957	-0.6	1996	-24.8	1948	-20.0	1996	-31.9	1948	-26.7	1957	-2.2	1940	-6.1	4	1987	-0.3	2009	-0.6	1957	-2.2	1938	-2.8	1929	2022-02-03T13:22:22Z	-24.8	1996	-20	1948	-18.3	1935	-16	1982	-16	1985	-2.2	1957	-3.1	2009	-4.5
-135.01	68.22	NT-13	AKLAVIK AREA	AKLAVIK	VSNT13V	26	10	1956	6.7	1929	-2.2	1996	-26.8	1989	-18.0	1996	-32.0	1948	-27.2	2003	-5.6	1940	-6.1	6.7	1956	6	2009	1.1	1998	0.5	1987	-2.2	1929	2022-02-03T13:22:22Z	-26.8	1996	-18	1989	-17.8	1935	-17	1982	-17	1985	-5.6	2003	-6.1	1940	-6.5
-135.01	68.22	NT-13	AKLAVIK AREA	AKLAVIK	VSNT13V	27	10	1956	6.1	1946	1.7	1996	-25.0	1982	-21.0	1996	-34.8	1982	-31.0	1987	-3.5	1929	-5.0	6.1	1956	1.7	1946	-1.1	1929	-1.5	1987	-2.6	2009	2022-02-03T13:22:22Z	-25	1996	-21	1982	-19.4	1950	-18.5	1989	-17	1983	-3.5	1987	-5	1929	-6.1
-135.01	68.22	NT-13	AKLAVIK AREA	AKLAVIK	VSNT13V	28	10	1946	2.8	1935	-2.8	1982	-25.0	1950	-19.4	1996	-35.1	1982	-35.0	1987	-6.0	1946	-6.1	2.8	1946	-1.4	2002	-1.9	2009	-2.8	1935	-3.3	1942	2022-02-03T13:22:22Z	-25	1982	-19.4	1950	-18.3	1953	-17.5	1985	-16.5	2000	-6	1987	-6.1	1946	-6.6
-135.01	68.22	NT-13	AKLAVIK AREA	AKLAVIK	VSNT13V	29	10	1996	0.8	1934	-1.7	1982	-23.0	1936	-20.0	1982	-33.0	1953	-23.9	1946	-6.1	1942	-7.8	0.8	1996	-1.7	1934	-2.5	2002	-2.8	1946	-3.3	1942	2022-02-03T13:22:22Z	-23	1982	-21	1984	-20	1936	-18.5	2000	-17.8	1944	-6.1	1946	-7.8	1942	-8.7
[truncated: 7,017 more rows]
[truncated: 21 more columns]
