# Supplementary material for: The unprecedented Pacific Northwest heatwave of June 2021
Source: Nat Commun. 2023 Feb 9;14:727. doi: 10.1038/s41467-023-36289-3 (PMC9910268; doi:10.1038/s41467-023-36289-3)
Supplement: Supplementary file 2 — Source Data [file 41467_2023_36289_MOESM2_ESM.zip › June2021_data/overview/Lytton_Tmax.csv]

ClimateID	ENG_STN_NAME	LOCAL_YEAR	LOCAL_MONTH	LOCAL_DAY	VALUE	FLAG	STATUS	MEAS_TYPE_ELEMENT_ALIAS	ENG_MEAS_TYPE_NAME	TC_IDENTIFIER
1114739	LYTTON	1990	3	1	12.3		Q	1	ARC:DLY04:DAILY MAXIMUM TEMPERATURE	WLY
1114739	LYTTON	1990	3	2	11.5		Q	1	ARC:DLY04:DAILY MAXIMUM TEMPERATURE	WLY
1114739	LYTTON	1990	3	3	12.1		Q	1	ARC:DLY04:DAILY MAXIMUM TEMPERATURE	WLY
1114739	LYTTON	1990	3	4	12.8		Q	1	ARC:DLY04:DAILY MAXIMUM TEMPERATURE	WLY
1114739	LYTTON	1990	3	5	12		Q	1	ARC:DLY04:DAILY MAXIMUM TEMPERATURE	WLY
1114739	LYTTON	1990	3	6	13.4		Q	1	ARC:DLY04:DAILY MAXIMUM TEMPERATURE	WLY
1114739	LYTTON	1990	3	7	7.3		Q	1	ARC:DLY04:DAILY MAXIMUM TEMPERATURE	WLY
1114739	LYTTON	1990	3	8	4.9		Q	1	ARC:DLY04:DAILY MAXIMUM TEMPERATURE	WLY
1114739	LYTTON	1990	3	9	4.1		Q	1	ARC:DLY04:DAILY MAXIMUM TEMPERATURE	WLY
1114739	LYTTON	1990	3	10	7.8		Q	1	ARC:DLY04:DAILY MAXIMUM TEMPERATURE	WLY
1114739	LYTTON	1990	3	11	9.9		Q	1	ARC:DLY04:DAILY MAXIMUM TEMPERATURE	WLY
1114739	LYTTON	1990	3	12	10.3		Q	1	ARC:DLY04:DAILY MAXIMUM TEMPERATURE	WLY
1114739	LYTTON	1990	3	13	9.7		Q	1	ARC:DLY04:DAILY MAXIMUM TEMPERATURE	WLY
1114739	LYTTON	1990	3	14	12		Q	1	ARC:DLY04:DAILY MAXIMUM TEMPERATURE	WLY
1114739	LYTTON	1990	3	15	14.4		Q	1	ARC:DLY04:DAILY MAXIMUM TEMPERATURE	WLY
1114739	LYTTON	1990	3	16	15.1		Q	1	ARC:DLY04:DAILY MAXIMUM TEMPERATURE	WLY
1114739	LYTTON	1990	3	17	13.4		Q	1	ARC:DLY04:DAILY MAXIMUM TEMPERATURE	WLY
1114739	LYTTON	1990	3	18	15.7		Q	1	ARC:DLY04:DAILY MAXIMUM TEMPERATURE	WLY
1114739	LYTTON	1990	3	19	14.8		Q	1	ARC:DLY04:DAILY MAXIMUM TEMPERATURE	WLY
1114739	LYTTON	1990	3	20	14.9		Q	1	ARC:DLY04:DAILY MAXIMUM TEMPERATURE	WLY
1114739	LYTTON	1990	3	21	14.5		Q	1	ARC:DLY04:DAILY MAXIMUM TEMPERATURE	WLY
1114739	LYTTON	1990	3	22	3.6		Q	1	ARC:DLY04:DAILY MAXIMUM TEMPERATURE	WLY
1114739	LYTTON	1990	3	23	11.4		Q	1	ARC:DLY04:DAILY MAXIMUM TEMPERATURE	WLY
1114739	LYTTON	1990	3	24	14.9		Q	1	ARC:DLY04:DAILY MAXIMUM TEMPERATURE	WLY
1114739	LYTTON	1990	3	25	15		Q	1	ARC:DLY04:DAILY MAXIMUM TEMPERATURE	WLY
1114739	LYTTON	1990	3	26	18.9		Q	1	ARC:DLY04:DAILY MAXIMUM TEMPERATURE	WLY
1114739	LYTTON	1990	3	27	20.4		Q	1	ARC:DLY04:DAILY MAXIMUM TEMPERATURE	WLY
1114739	LYTTON	1990	3	28	21		Q	1	ARC:DLY04:DAILY MAXIMUM TEMPERATURE	WLY
1114739	LYTTON	1990	3	29	20.2		Q	1	ARC:DLY04:DAILY MAXIMUM TEMPERATURE	WLY
1114739	LYTTON	1990	3	30	18.9		Q	1	ARC:DLY04:DAILY MAXIMUM TEMPERATURE	WLY
1114739	LYTTON	1990	3	31	17.1		Q	1	ARC:DLY04:DAILY MAXIMUM TEMPERATURE	WLY
1114739	LYTTON	1990	4	1	23.2		Q	1	ARC:DLY04:DAILY MAXIMUM TEMPERATURE	WLY
1114739	LYTTON	1990	4	2	18.6		Q	1	ARC:DLY04:DAILY MAXIMUM TEMPERATURE	WLY
1114739	LYTTON	1990	4	3	20		Q	1	ARC:DLY04:DAILY MAXIMUM TEMPERATURE	WLY
1114739	LYTTON	1990	4	4	23.6		Q	1	ARC:DLY04:DAILY MAXIMUM TEMPERATURE	WLY
1114739	LYTTON	1990	4	5	23.4		Q	1	ARC:DLY04:DAILY MAXIMUM TEMPERATURE	WLY
1114739	LYTTON	1990	4	6	24.5		Q	1	ARC:DLY04:DAILY MAXIMUM TEMPERATURE	WLY
1114739	LYTTON	1990	4	7	21.3		Q	1	ARC:DLY04:DAILY MAXIMUM TEMPERATURE	WLY
1114739	LYTTON	1990	4	8	13.8		Q	1	ARC:DLY04:DAILY MAXIMUM TEMPERATURE	WLY
1114739	LYTTON	1990	4	9	11.6		Q	1	ARC:DLY04:DAILY MAXIMUM TEMPERATURE	WLY
1114739	LYTTON	1990	4	10	17		Q	1	ARC:DLY04:DAILY MAXIMUM TEMPERATURE	WLY
1114739	LYTTON	1990	4	11	16.6		Q	1	ARC:DLY04:DAILY MAXIMUM TEMPERATURE	WLY
1114739	LYTTON	1990	4	12	17.2		Q	1	ARC:DLY04:DAILY MAXIMUM TEMPERATURE	WLY
1114739	LYTTON	1990	4	13	12.8		Q	1	ARC:DLY04:DAILY MAXIMUM TEMPERATURE	WLY
1114739	LYTTON	1990	4	14	21.9		Q	1	ARC:DLY04:DAILY MAXIMUM TEMPERATURE	WLY
1114739	LYTTON	1990	4	15	18.3		Q	1	ARC:DLY04:DAILY MAXIMUM TEMPERATURE	WLY
1114739	LYTTON	1990	4	16	26.3		Q	1	ARC:DLY04:DAILY MAXIMUM TEMPERATURE	WLY
1114739	LYTTON	1990	4	17	20.5		Q	1	ARC:DLY04:DAILY MAXIMUM TEMPERATURE	WLY
1114739	LYTTON	1990	4	18	18.1		Q	1	ARC:DLY04:DAILY MAXIMUM TEMPERATURE	WLY
1114739	LYTTON	1990	4	19	18.3		Q	1	ARC:DLY04:DAILY MAXIMUM TEMPERATURE	WLY
1114739	LYTTON	1990	4	20	21		Q	1	ARC:DLY04:DAILY MAXIMUM TEMPERATURE	WLY
1114739	LYTTON	1990	4	21	17.1		Q	1	ARC:DLY04:DAILY MAXIMUM TEMPERATURE	WLY
1114739	LYTTON	1990	4	22	19.8		Q	1	ARC:DLY04:DAILY MAXIMUM TEMPERATURE	WLY
1114739	LYTTON	1990	4	23	17.3		Q	1	ARC:DLY04:DAILY MAXIMUM TEMPERATURE	WLY
1114739	LYTTON	1990	4	24	13.9		Q	1	ARC:DLY04:DAILY MAXIMUM TEMPERATURE	WLY
1114739	LYTTON	1990	4	25	14		Q	1	ARC:DLY04:DAILY MAXIMUM TEMPERATURE	WLY
1114739	LYTTON	1990	4	26	13.9		Q	1	ARC:DLY04:DAILY MAXIMUM TEMPERATURE	WLY
1114739	LYTTON	1990	4	27	13.6		Q	1	ARC:DLY04:DAILY MAXIMUM TEMPERATURE	WLY
1114739	LYTTON	1990	4	28	12.9		Q	1	ARC:DLY04:DAILY MAXIMUM TEMPERATURE	WLY
1114739	LYTTON	1990	4	29	16.6		Q	1	ARC:DLY04:DAILY MAXIMUM TEMPERATURE	WLY
1114739	LYTTON	1990	4	30	21.5		Q	1	ARC:DLY04:DAILY MAXIMUM TEMPERATURE	WLY
1114739	LYTTON	1990	5	1	15.1		Q	1	ARC:DLY04:DAILY MAXIMUM TEMPERATURE	WLY
1114739	LYTTON	1990	5	2	18.8		Q	1	ARC:DLY04:DAILY MAXIMUM TEMPERATURE	WLY
1114739	LYTTON	1990	5	3	19.5		Q	1	ARC:DLY04:DAILY MAXIMUM TEMPERATURE	WLY
1114739	LYTTON	1990	5	4	29.4		Q	1	ARC:DLY04:DAILY MAXIMUM TEMPERATURE	WLY
1114739	LYTTON	1990	5	5	29.2		Q	1	ARC:DLY04:DAILY MAXIMUM TEMPERATURE	WLY
1114739	LYTTON	1990	5	6	14.1		Q	1	ARC:DLY04:DAILY MAXIMUM TEMPERATURE	WLY
1114739	LYTTON	1990	5	7	17.1		Q	1	ARC:DLY04:DAILY MAXIMUM TEMPERATURE	WLY
1114739	LYTTON	1990	5	8	20.8		Q	1	ARC:DLY04:DAILY MAXIMUM TEMPERATURE	WLY
1114739	LYTTON	1990	5	9	22.4		Q	1	ARC:DLY04:DAILY MAXIMUM TEMPERATURE	WLY
1114739	LYTTON	1990	5	10	20.7		Q	1	ARC:DLY04:DAILY MAXIMUM TEMPERATURE	WLY
1114739	LYTTON	1990	5	11	16.7		Q	1	ARC:DLY04:DAILY MAXIMUM TEMPERATURE	WLY
1114739	LYTTON	1990	5	12	14.9		Q	1	ARC:DLY04:DAILY MAXIMUM TEMPERATURE	WLY
1114739	LYTTON	1990	5	13	14.6		Q	1	ARC:DLY04:DAILY MAXIMUM TEMPERATURE	WLY
1114739	LYTTON	1990	5	14	20.7		Q	1	ARC:DLY04:DAILY MAXIMUM TEMPERATURE	WLY
1114739	LYTTON	1990	5	15	19.4		Q	1	ARC:DLY04:DAILY MAXIMUM TEMPERATURE	WLY
1114739	LYTTON	1990	5	16	21.1		Q	1	ARC:DLY04:DAILY MAXIMUM TEMPERATURE	WLY
1114739	LYTTON	1990	5	17	18.5		Q	1	ARC:DLY04:DAILY MAXIMUM TEMPERATURE	WLY
1114739	LYTTON	1990	5	18	14.1		Q	1	ARC:DLY04:DAILY MAXIMUM TEMPERATURE	WLY
1114739	LYTTON	1990	5	19	20.8		Q	1	ARC:DLY04:DAILY MAXIMUM TEMPERATURE	WLY
1114739	LYTTON	1990	5	20	15.2		Q	1	ARC:DLY04:DAILY MAXIMUM TEMPERATURE	WLY
1114739	LYTTON	1990	5	21	22.6		Q	1	ARC:DLY04:DAILY MAXIMUM TEMPERATURE	WLY
1114739	LYTTON	1990	5	22	16.7		Q	1	ARC:DLY04:DAILY MAXIMUM TEMPERATURE	WLY
1114739	LYTTON	1990	5	23	17.7		Q	1	ARC:DLY04:DAILY MAXIMUM TEMPERATURE	WLY
1114739	LYTTON	1990	5	24	11.1		Q	1	ARC:DLY04:DAILY MAXIMUM TEMPERATURE	WLY
1114739	LYTTON	1990	5	25	12.5		Q	1	ARC:DLY04:DAILY MAXIMUM TEMPERATURE	WLY
1114739	LYTTON	1990	5	26	22.8		Q	1	ARC:DLY04:DAILY MAXIMUM TEMPERATURE	WLY
1114739	LYTTON	1990	5	27	18		Q	1	ARC:DLY04:DAILY MAXIMUM TEMPERATURE	WLY
1114739	LYTTON	1990	5	28	20.6		Q	1	ARC:DLY04:DAILY MAXIMUM TEMPERATURE	WLY
1114739	LYTTON	1990	5	29	19.2		Q	1	ARC:DLY04:DAILY MAXIMUM TEMPERATURE	WLY
1114739	LYTTON	1990	5	30	24.1		Q	1	ARC:DLY04:DAILY MAXIMUM TEMPERATURE	WLY
1114739	LYTTON	1990	5	31	14.8		Q	1	ARC:DLY04:DAILY MAXIMUM TEMPERATURE	WLY
1114739	LYTTON	1990	6	1	14.5		Q	1	ARC:DLY04:DAILY MAXIMUM TEMPERATURE	WLY
1114739	LYTTON	1990	6	2	21.2		Q	1	ARC:DLY04:DAILY MAXIMUM TEMPERATURE	WLY
1114739	LYTTON	1990	6	3	19.3		Q	1	ARC:DLY04:DAILY MAXIMUM TEMPERATURE	WLY
1114739	LYTTON	1990	6	4	17.8		Q	1	ARC:DLY04:DAILY MAXIMUM TEMPERATURE	WLY
1114739	LYTTON	1990	6	5	22.3		Q	1	ARC:DLY04:DAILY MAXIMUM TEMPERATURE	WLY
1114739	LYTTON	1990	6	6	18.9		Q	1	ARC:DLY04:DAILY MAXIMUM TEMPERATURE	WLY
1114739	LYTTON	1990	6	7	19.3		Q	1	ARC:DLY04:DAILY MAXIMUM TEMPERATURE	WLY
1114739	LYTTON	1990	6	8	19.7		Q	1	ARC:DLY04:DAILY MAXIMUM TEMPERATURE	WLY
1114739	LYTTON	1990	6	9	20.3		Q	1	ARC:DLY04:DAILY MAXIMUM TEMPERATURE	WLY
1114739	LYTTON	1990	6	10	14.4		Q	1	ARC:DLY04:DAILY MAXIMUM TEMPERATURE	WLY
1114739	LYTTON	1990	6	11	16.8		Q	1	ARC:DLY04:DAILY MAXIMUM TEMPERATURE	WLY
1114739	LYTTON	1990	6	12	12.4		Q	1	ARC:DLY04:DAILY MAXIMUM TEMPERATURE	WLY
1114739	LYTTON	1990	6	13	23.5		Q	1	ARC:DLY04:DAILY MAXIMUM TEMPERATURE	WLY
1114739	LYTTON	1990	6	14	30.1		Q	1	ARC:DLY04:DAILY MAXIMUM TEMPERATURE	WLY
1114739	LYTTON	1990	6	15	29.3		Q	1	ARC:DLY04:DAILY MAXIMUM TEMPERATURE	WLY
1114739	LYTTON	1990	6	16	21.5		Q	1	ARC:DLY04:DAILY MAXIMUM TEMPERATURE	WLY
1114739	LYTTON	1990	6	17	27.3		Q	1	ARC:DLY04:DAILY MAXIMUM TEMPERATURE	WLY
1114739	LYTTON	1990	6	18	23.3		Q	1	ARC:DLY04:DAILY MAXIMUM TEMPERATURE	WLY
1114739	LYTTON	1990	6	19	21.4		Q	1	ARC:DLY04:DAILY MAXIMUM TEMPERATURE	WLY
1114739	LYTTON	1990	6	20	28		Q	1	ARC:DLY04:DAILY MAXIMUM TEMPERATURE	WLY
1114739	LYTTON	1990	6	21	34.2		Q	1	ARC:DLY04:DAILY MAXIMUM TEMPERATURE	WLY
1114739	LYTTON	1990	6	22	35.6		Q	1	ARC:DLY04:DAILY MAXIMUM TEMPERATURE	WLY
1114739	LYTTON	1990	6	23	28.3		Q	1	ARC:DLY04:DAILY MAXIMUM TEMPERATURE	WLY
1114739	LYTTON	1990	6	24	29.1		Q	1	ARC:DLY04:DAILY MAXIMUM TEMPERATURE	WLY
1114739	LYTTON	1990	6	25	26.4		Q	1	ARC:DLY04:DAILY MAXIMUM TEMPERATURE	WLY
1114739	LYTTON	1990	6	26	24		Q	1	ARC:DLY04:DAILY MAXIMUM TEMPERATURE	WLY
1114739	LYTTON	1990	6	27	26.7		Q	1	ARC:DLY04:DAILY MAXIMUM TEMPERATURE	WLY
1114739	LYTTON	1990	6	28	24.7		Q	1	ARC:DLY04:DAILY MAXIMUM TEMPERATURE	WLY
1114739	LYTTON	1990	6	29	30.3		Q	1	ARC:DLY04:DAILY MAXIMUM TEMPERATURE	WLY
1114739	LYTTON	1990	6	30	24.9		Q	1	ARC:DLY04:DAILY MAXIMUM TEMPERATURE	WLY
1114739	LYTTON	1990	7	1	25.5		Q	1	ARC:DLY04:DAILY MAXIMUM TEMPERATURE	WLY
1114739	LYTTON	1990	7	2	18.4		Q	1	ARC:DLY04:DAILY MAXIMUM TEMPERATURE	WLY
1114739	LYTTON	1990	7	3	25		Q	1	ARC:DLY04:DAILY MAXIMUM TEMPERATURE	WLY
1114739	LYTTON	1990	7	4	27.6		Q	1	ARC:DLY04:DAILY MAXIMUM TEMPERATURE	WLY
1114739	LYTTON	1990	7	5	26.1		Q	1	ARC:DLY04:DAILY MAXIMUM TEMPERATURE	WLY
1114739	LYTTON	1990	7	6	19.4		Q	1	ARC:DLY04:DAILY MAXIMUM TEMPERATURE	WLY
1114739	LYTTON	1990	7	7	24.2		Q	1	ARC:DLY04:DAILY MAXIMUM TEMPERATURE	WLY
1114739	LYTTON	1990	7	8	29.9		Q	1	ARC:DLY04:DAILY MAXIMUM TEMPERATURE	WLY
1114739	LYTTON	1990	7	9	32		Q	1	ARC:DLY04:DAILY MAXIMUM TEMPERATURE	WLY
1114739	LYTTON	1990	7	10	36.2		Q	1	ARC:DLY04:DAILY MAXIMUM TEMPERATURE	WLY
1114739	LYTTON	1990	7	11	40.2		Q	1	ARC:DLY04:DAILY MAXIMUM TEMPERATURE	WLY
1114739	LYTTON	1990	7	12	37.2		Q	1	ARC:DLY04:DAILY MAXIMUM TEMPERATURE	WLY
1114739	LYTTON	1990	7	13	33.5		Q	1	ARC:DLY04:DAILY MAXIMUM TEMPERATURE	WLY
1114739	LYTTON	1990	7	14	36.2		Q	1	ARC:DLY04:DAILY MAXIMUM TEMPERATURE	WLY
1114739	LYTTON	1990	7	15	34.4		Q	1	ARC:DLY04:DAILY MAXIMUM TEMPERATURE	WLY
1114739	LYTTON	1990	7	16	28.6		Q	1	ARC:DLY04:DAILY MAXIMUM TEMPERATURE	WLY
1114739	LYTTON	1990	7	17	28.6		Q	1	ARC:DLY04:DAILY MAXIMUM TEMPERATURE	WLY
1114739	LYTTON	1990	7	18	26.4		Q	1	ARC:DLY04:DAILY MAXIMUM TEMPERATURE	WLY
1114739	LYTTON	1990	7	19	31.8		Q	1	ARC:DLY04:DAILY MAXIMUM TEMPERATURE	WLY
1114739	LYTTON	1990	7	20	34.5		Q	1	ARC:DLY04:DAILY MAXIMUM TEMPERATURE	WLY
1114739	LYTTON	1990	7	21	36.6		Q	1	ARC:DLY04:DAILY MAXIMUM TEMPERATURE	WLY
1114739	LYTTON	1990	7	22	37.4		Q	1	ARC:DLY04:DAILY MAXIMUM TEMPERATURE	WLY
1114739	LYTTON	1990	7	23	30.1		Q	1	ARC:DLY04:DAILY MAXIMUM TEMPERATURE	WLY
1114739	LYTTON	1990	7	24	22.9		Q	1	ARC:DLY04:DAILY MAXIMUM TEMPERATURE	WLY
1114739	LYTTON	1990	7	25	27.7		Q	1	ARC:DLY04:DAILY MAXIMUM TEMPERATURE	WLY
1114739	LYTTON	1990	7	26	23.2		Q	1	ARC:DLY04:DAILY MAXIMUM TEMPERATURE	WLY
1114739	LYTTON	1990	7	27	33.4		Q	1	ARC:DLY04:DAILY MAXIMUM TEMPERATURE	WLY
1114739	LYTTON	1990	7	28	35.3		Q	1	ARC:DLY04:DAILY MAXIMUM TEMPERATURE	WLY
1114739	LYTTON	1990	7	29	37.5		Q	1	ARC:DLY04:DAILY MAXIMUM TEMPERATURE	WLY
1114739	LYTTON	1990	7	30	37.8		Q	1	ARC:DLY04:DAILY MAXIMUM TEMPERATURE	WLY
1114739	LYTTON	1990	7	31	33.2		Q	1	ARC:DLY04:DAILY MAXIMUM TEMPERATURE	WLY
1114739	LYTTON	1990	8	1	27.1		Q	1	ARC:DLY04:DAILY MAXIMUM TEMPERATURE	WLY
1114739	LYTTON	1990	8	2	28.2		Q	1	ARC:DLY04:DAILY MAXIMUM TEMPERATURE	WLY
1114739	LYTTON	1990	8	3	33		Q	1	ARC:DLY04:DAILY MAXIMUM TEMPERATURE	WLY
1114739	LYTTON	1990	8	4	37.1		Q	1	ARC:DLY04:DAILY MAXIMUM TEMPERATURE	WLY
1114739	LYTTON	1990	8	5	37.9		Q	1	ARC:DLY04:DAILY MAXIMUM TEMPERATURE	WLY
1114739	LYTTON	1990	8	6	30.5		Q	1	ARC:DLY04:DAILY MAXIMUM TEMPERATURE	WLY
1114739	LYTTON	1990	8	7	33.4		Q	1	ARC:DLY04:DAILY MAXIMUM TEMPERATURE	WLY
1114739	LYTTON	1990	8	8	35.1		Q	1	ARC:DLY04:DAILY MAXIMUM TEMPERATURE	WLY
1114739	LYTTON	1990	8	9	39.1		Q	1	ARC:DLY04:DAILY MAXIMUM TEMPERATURE	WLY
1114739	LYTTON	1990	8	10	38.7		Q	1	ARC:DLY04:DAILY MAXIMUM TEMPERATURE	WLY
1114739	LYTTON	1990	8	11	30.5		Q	1	ARC:DLY04:DAILY MAXIMUM TEMPERATURE	WLY
1114739	LYTTON	1990	8	12	38.2		Q	1	ARC:DLY04:DAILY MAXIMUM TEMPERATURE	WLY
1114739	LYTTON	1990	8	13	34.1		Q	1	ARC:DLY04:DAILY MAXIMUM TEMPERATURE	WLY
1114739	LYTTON	1990	8	14	32.3		Q	1	ARC:DLY04:DAILY MAXIMUM TEMPERATURE	WLY
1114739	LYTTON	1990	8	15	30.1		Q	1	ARC:DLY04:DAILY MAXIMUM TEMPERATURE	WLY
1114739	LYTTON	1990	8	16	27.2		Q	1	ARC:DLY04:DAILY MAXIMUM TEMPERATURE	WLY
1114739	LYTTON	1990	8	17	30.8		Q	1	ARC:DLY04:DAILY MAXIMUM TEMPERATURE	WLY
1114739	LYTTON	1990	8	18	21.1		Q	1	ARC:DLY04:DAILY MAXIMUM TEMPERATURE	WLY
1114739	LYTTON	1990	8	19	32.4		Q	1	ARC:DLY04:DAILY MAXIMUM TEMPERATURE	WLY
1114739	LYTTON	1990	8	20	32.3		Q	1	ARC:DLY04:DAILY MAXIMUM TEMPERATURE	WLY
1114739	LYTTON	1990	8	21	24.3		Q	1	ARC:DLY04:DAILY MAXIMUM TEMPERATURE	WLY
1114739	LYTTON	1990	8	22	24.9		Q	1	ARC:DLY04:DAILY MAXIMUM TEMPERATURE	WLY
1114739	LYTTON	1990	8	23	22.4		Q	1	ARC:DLY04:DAILY MAXIMUM TEMPERATURE	WLY
1114739	LYTTON	1990	8	24	20.6		Q	1	ARC:DLY04:DAILY MAXIMUM TEMPERATURE	WLY
1114739	LYTTON	1990	8	25	17.1		Q	1	ARC:DLY04:DAILY MAXIMUM TEMPERATURE	WLY
1114739	LYTTON	1990	8	26	24.8		Q	1	ARC:DLY04:DAILY MAXIMUM TEMPERATURE	WLY
1114739	LYTTON	1990	8	27	28.3		Q	1	ARC:DLY04:DAILY MAXIMUM TEMPERATURE	WLY
1114739	LYTTON	1990	8	28	30.3		Q	1	ARC:DLY04:DAILY MAXIMUM TEMPERATURE	WLY
1114739	LYTTON	1990	8	29	22.9		Q	1	ARC:DLY04:DAILY MAXIMUM TEMPERATURE	WLY
1114739	LYTTON	1990	8	30	20.6		Q	1	ARC:DLY04:DAILY MAXIMUM TEMPERATURE	WLY
1114739	LYTTON	1990	8	31	22.9		Q	1	ARC:DLY04:DAILY MAXIMUM TEMPERATURE	WLY
1114739	LYTTON	1990	9	1	22.9		Q	1	ARC:DLY04:DAILY MAXIMUM TEMPERATURE	WLY
1114739	LYTTON	1990	9	2	25		Q	1	ARC:DLY04:DAILY MAXIMUM TEMPERATURE	WLY
1114739	LYTTON	1990	9	3	27.9		Q	1	ARC:DLY04:DAILY MAXIMUM TEMPERATURE	WLY
1114739	LYTTON	1990	9	4	30.3		Q	1	ARC:DLY04:DAILY MAXIMUM TEMPERATURE	WLY
1114739	LYTTON	1990	9	5	32.6		Q	1	ARC:DLY04:DAILY MAXIMUM TEMPERATURE	WLY
1114739	LYTTON	1990	9	6	33.2		Q	1	ARC:DLY04:DAILY MAXIMUM TEMPERATURE	WLY
1114739	LYTTON	1990	9	7	33.7		Q	1	ARC:DLY04:DAILY MAXIMUM TEMPERATURE	WLY
1114739	LYTTON	1990	9	8	30		Q	1	ARC:DLY04:DAILY MAXIMUM TEMPERATURE	WLY
1114739	LYTTON	1990	9	9	28.1		Q	1	ARC:DLY04:DAILY MAXIMUM TEMPERATURE	WLY
1114739	LYTTON	1990	9	10	32.4		Q	1	ARC:DLY04:DAILY MAXIMUM TEMPERATURE	WLY
1114739	LYTTON	1990	9	11	30.5		Q	1	ARC:DLY04:DAILY MAXIMUM TEMPERATURE	WLY
1114739	LYTTON	1990	9	12	22.3		Q	1	ARC:DLY04:DAILY MAXIMUM TEMPERATURE	WLY
1114739	LYTTON	1990	9	13	31.1		Q	1	ARC:DLY04:DAILY MAXIMUM TEMPERATURE	WLY
1114739	LYTTON	1990	9	14	32.5		Q	1	ARC:DLY04:DAILY MAXIMUM TEMPERATURE	WLY
1114739	LYTTON	1990	9	15	22.8		Q	1	ARC:DLY04:DAILY MAXIMUM TEMPERATURE	WLY
1114739	LYTTON	1990	9	16	15.8		Q	1	ARC:DLY04:DAILY MAXIMUM TEMPERATURE	WLY
1114739	LYTTON	1990	9	17	22.8		Q	1	ARC:DLY04:DAILY MAXIMUM TEMPERATURE	WLY
1114739	LYTTON	1990	9	18	23.8		Q	1	ARC:DLY04:DAILY MAXIMUM TEMPERATURE	WLY
1114739	LYTTON	1990	9	19	25.3		Q	1	ARC:DLY04:DAILY MAXIMUM TEMPERATURE	WLY
1114739	LYTTON	1990	9	20	25.7		Q	1	ARC:DLY04:DAILY MAXIMUM TEMPERATURE	WLY
1114739	LYTTON	1990	9	21	29.7		Q	1	ARC:DLY04:DAILY MAXIMUM TEMPERATURE	WLY
1114739	LYTTON	1990	9	22	30.4		Q	1	ARC:DLY04:DAILY MAXIMUM TEMPERATURE	WLY
1114739	LYTTON	1990	9	23	31.7		Q	1	ARC:DLY04:DAILY MAXIMUM TEMPERATURE	WLY
1114739	LYTTON	1990	9	24	28		Q	1	ARC:DLY04:DAILY MAXIMUM TEMPERATURE	WLY
1114739	LYTTON	1990	9	25	26.1		Q	1	ARC:DLY04:DAILY MAXIMUM TEMPERATURE	WLY
1114739	LYTTON	1990	9	26	25.3		Q	1	ARC:DLY04:DAILY MAXIMUM TEMPERATURE	WLY
1114739	LYTTON	1990	9	27	25.6		Q	1	ARC:DLY04:DAILY MAXIMUM TEMPERATURE	WLY
1114739	LYTTON	1990	9	28	17.4		Q	1	ARC:DLY04:DAILY MAXIMUM TEMPERATURE	WLY
1114739	LYTTON	1990	9	29	23.8		Q	1	ARC:DLY04:DAILY MAXIMUM TEMPERATURE	WLY
1114739	LYTTON	1990	9	30	17.8		Q	1	ARC:DLY04:DAILY MAXIMUM TEMPERATURE	WLY
1114739	LYTTON	1990	10	1	16.6		Q	1	ARC:DLY04:DAILY MAXIMUM TEMPERATURE	WLY
1114739	LYTTON	1990	10	2	14.8		Q	1	ARC:DLY04:DAILY MAXIMUM TEMPERATURE	WLY
1114739	LYTTON	1990	10	3	15.4		Q	1	ARC:DLY04:DAILY MAXIMUM TEMPERATURE	WLY
1114739	LYTTON	1990	10	4	15.1		Q	1	ARC:DLY04:DAILY MAXIMUM TEMPERATURE	WLY
1114739	LYTTON	1990	10	5	9.6		Q	1	ARC:DLY04:DAILY MAXIMUM TEMPERATURE	WLY
1114739	LYTTON	1990	10	6	12.4		Q	1	ARC:DLY04:DAILY MAXIMUM TEMPERATURE	WLY
1114739	LYTTON	1990	10	7	12.3		Q	1	ARC:DLY04:DAILY MAXIMUM TEMPERATURE	WLY
1114739	LYTTON	1990	10	8	12.6		Q	1	ARC:DLY04:DAILY MAXIMUM TEMPERATURE	WLY
1114739	LYTTON	1990	10	9	16.4		Q	1	ARC:DLY04:DAILY MAXIMUM TEMPERATURE	WLY
1114739	LYTTON	1990	10	10	13		Q	1	ARC:DLY04:DAILY MAXIMUM TEMPERATURE	WLY
1114739	LYTTON	1990	10	11	11.6		Q	1	ARC:DLY04:DAILY MAXIMUM TEMPERATURE	WLY
1114739	LYTTON	1990	10	12	14.8		Q	1	ARC:DLY04:DAILY MAXIMUM TEMPERATURE	WLY
1114739	LYTTON	1990	10	13	12.9		Q	1	ARC:DLY04:DAILY MAXIMUM TEMPERATURE	WLY
1114739	LYTTON	1990	10	14	10.4		Q	1	ARC:DLY04:DAILY MAXIMUM TEMPERATURE	WLY
1114739	LYTTON	1990	10	15	12		Q	1	ARC:DLY04:DAILY MAXIMUM TEMPERATURE	WLY
1114739	LYTTON	1990	10	16	11.4		Q	1	ARC:DLY04:DAILY MAXIMUM TEMPERATURE	WLY
1114739	LYTTON	1990	10	17	7.5		Q	1	ARC:DLY04:DAILY MAXIMUM TEMPERATURE	WLY
1114739	LYTTON	1990	10	18	12.5		Q	1	ARC:DLY04:DAILY MAXIMUM TEMPERATURE	WLY
1114739	LYTTON	1990	10	19	11.8		Q	1	ARC:DLY04:DAILY MAXIMUM TEMPERATURE	WLY
1114739	LYTTON	1990	10	20	9.6		Q	1	ARC:DLY04:DAILY MAXIMUM TEMPERATURE	WLY
1114739	LYTTON	1990	10	21	13.2		Q	1	ARC:DLY04:DAILY MAXIMUM TEMPERATURE	WLY
1114739	LYTTON	1990	10	22	12.3		Q	1	ARC:DLY04:DAILY MAXIMUM TEMPERATURE	WLY
1114739	LYTTON	1990	10	23	12.3		Q	1	ARC:DLY04:DAILY MAXIMUM TEMPERATURE	WLY
1114739	LYTTON	1990	10	24	18		Q	1	ARC:DLY04:DAILY MAXIMUM TEMPERATURE	WLY
1114739	LYTTON	1990	10	25	15.7		Q	1	ARC:DLY04:DAILY MAXIMUM TEMPERATURE	WLY
1114739	LYTTON	1990	10	26	12.7		Q	1	ARC:DLY04:DAILY MAXIMUM TEMPERATURE	WLY
1114739	LYTTON	1990	10	27	13.2		Q	1	ARC:DLY04:DAILY MAXIMUM TEMPERATURE	WLY
1114739	LYTTON	1990	10	28	11.6		Q	1	ARC:DLY04:DAILY MAXIMUM TEMPERATURE	WLY
1114739	LYTTON	1990	10	29	10.7		Q	1	ARC:DLY04:DAILY MAXIMUM TEMPERATURE	WLY
1114739	LYTTON	1990	10	30	10.8		Q	1	ARC:DLY04:DAILY MAXIMUM TEMPERATURE	WLY
1114739	LYTTON	1990	10	31	10.2		Q	1	ARC:DLY04:DAILY MAXIMUM TEMPERATURE	WLY
1114739	LYTTON	1990	11	1	11.1		Q	1	ARC:DLY04:DAILY MAXIMUM TEMPERATURE	WLY
1114739	LYTTON	1990	11	2	5.3		Q	1	ARC:DLY04:DAILY MAXIMUM TEMPERATURE	WLY
1114739	LYTTON	1990	11	3	8.1		Q	1	ARC:DLY04:DAILY MAXIMUM TEMPERATURE	WLY
1114739	LYTTON	1990	11	4	7		Q	1	ARC:DLY04:DAILY MAXIMUM TEMPERATURE	WLY
1114739	LYTTON	1990	11	5	8.7		Q	1	ARC:DLY04:DAILY MAXIMUM TEMPERATURE	WLY
1114739	LYTTON	1990	11	6	8.9		Q	1	ARC:DLY04:DAILY MAXIMUM TEMPERATURE	WLY
1114739	LYTTON	1990	11	7	9.3		Q	1	ARC:DLY04:DAILY MAXIMUM TEMPERATURE	WLY
1114739	LYTTON	1990	11	8	10		Q	1	ARC:DLY04:DAILY MAXIMUM TEMPERATURE	WLY
1114739	LYTTON	1990	11	9	5.5		Q	1	ARC:DLY04:DAILY MAXIMUM TEMPERATURE	WLY
1114739	LYTTON	1990	11	10	9		Q	1	ARC:DLY04:DAILY MAXIMUM TEMPERATURE	WLY
1114739	LYTTON	1990	11	11	19		Q	1	ARC:DLY04:DAILY MAXIMUM TEMPERATURE	WLY
1114739	LYTTON	1990	11	12	19.6		Q	1	ARC:DLY04:DAILY MAXIMUM TEMPERATURE	WLY
1114739	LYTTON	1990	11	13	8.6		Q	1	ARC:DLY04:DAILY MAXIMUM TEMPERATURE	WLY
1114739	LYTTON	1990	11	14	8.4		Q	1	ARC:DLY04:DAILY MAXIMUM TEMPERATURE	WLY
1114739	LYTTON	1990	11	15	9		Q	1	ARC:DLY04:DAILY MAXIMUM TEMPERATURE	WLY
1114739	LYTTON	1990	11	16	10.8		Q	1	ARC:DLY04:DAILY MAXIMUM TEMPERATURE	WLY
1114739	LYTTON	1990	11	17	9.4		Q	1	ARC:DLY04:DAILY MAXIMUM TEMPERATURE	WLY
1114739	LYTTON	1990	11	18	5.8		Q	1	ARC:DLY04:DAILY MAXIMUM TEMPERATURE	WLY
1114739	LYTTON	1990	11	19	6.5		Q	1	ARC:DLY04:DAILY MAXIMUM TEMPERATURE	WLY
1114739	LYTTON	1990	11	20	4		Q	1	ARC:DLY04:DAILY MAXIMUM TEMPERATURE	WLY
1114739	LYTTON	1990	11	21	7.9		Q	1	ARC:DLY04:DAILY MAXIMUM TEMPERATURE	WLY
1114739	LYTTON	1990	11	22	12		Q	1	ARC:DLY04:DAILY MAXIMUM TEMPERATURE	WLY
1114739	LYTTON	1990	11	23	11.4		Q	1	ARC:DLY04:DAILY MAXIMUM TEMPERATURE	WLY
1114739	LYTTON	1990	11	24	1.6		Q	1	ARC:DLY04:DAILY MAXIMUM TEMPERATURE	WLY
1114739	LYTTON	1990	11	25	-2.3		Q	1	ARC:DLY04:DAILY MAXIMUM TEMPERATURE	WLY
1114739	LYTTON	1990	11	26	-5.2		Q	1	ARC:DLY04:DAILY MAXIMUM TEMPERATURE	WLY
1114739	LYTTON	1990	11	27	0.2		Q	1	ARC:DLY04:DAILY MAXIMUM TEMPERATURE	WLY
1114739	LYTTON	1990	11	28	7.3		Q	1	ARC:DLY04:DAILY MAXIMUM TEMPERATURE	WLY
1114739	LYTTON	1990	11	29	7.3		Q	1	ARC:DLY04:DAILY MAXIMUM TEMPERATURE	WLY
1114739	LYTTON	1990	11	30	2.6		Q	1	ARC:DLY04:DAILY MAXIMUM TEMPERATURE	WLY
1114739	LYTTON	1990	12	1	0.3		Q	1	ARC:DLY04:DAILY MAXIMUM TEMPERATURE	WLY
1114739	LYTTON	1990	12	2	1.9		Q	1	ARC:DLY04:DAILY MAXIMUM TEMPERATURE	WLY
1114739	LYTTON	1990	12	3	8.6		Q	1	ARC:DLY04:DAILY MAXIMUM TEMPERATURE	WLY
1114739	LYTTON	1990	12	4	6.4		Q	1	ARC:DLY04:DAILY MAXIMUM TEMPERATURE	WLY
1114739	LYTTON	1990	12	5	7.5		Q	1	ARC:DLY04:DAILY MAXIMUM TEMPERATURE	WLY
1114739	LYTTON	1990	12	6	9.2		Q	1	ARC:DLY04:DAILY MAXIMUM TEMPERATURE	WLY
1114739	LYTTON	1990	12	7	7.5		Q	1	ARC:DLY04:DAILY MAXIMUM TEMPERATURE	WLY
1114739	LYTTON	1990	12	8	8.3		Q	1	ARC:DLY04:DAILY MAXIMUM TEMPERATURE	WLY
1114739	LYTTON	1990	12	9	4.6		Q	1	ARC:DLY04:DAILY MAXIMUM TEMPERATURE	WLY
1114739	LYTTON	1990	12	10	3.7		Q	1	ARC:DLY04:DAILY MAXIMUM TEMPERATURE	WLY
1114739	LYTTON	1990	12	11	2.9		Q	1	ARC:DLY04:DAILY MAXIMUM TEMPERATURE	WLY
1114739	LYTTON	1990	12	12	1.8		Q	1	ARC:DLY04:DAILY MAXIMUM TEMPERATURE	WLY
1114739	LYTTON	1990	12	13	2.7		Q	1	ARC:DLY04:DAILY MAXIMUM TEMPERATURE	WLY
1114739	LYTTON	1990	12	14	3.6		Q	1	ARC:DLY04:DAILY MAXIMUM TEMPERATURE	WLY
1114739	LYTTON	1990	12	15	4.2		Q	1	ARC:DLY04:DAILY MAXIMUM TEMPERATURE	WLY
1114739	LYTTON	1990	12	16	2.9		Q	1	ARC:DLY04:DAILY MAXIMUM TEMPERATURE	WLY
1114739	LYTTON	1990	12	17	-99999	M	Q	1	ARC:DLY04:DAILY MAXIMUM TEMPERATURE	WLY
1114739	LYTTON	1990	12	18	-99999	M	Q	1	ARC:DLY04:DAILY MAXIMUM TEMPERATURE	WLY
1114739	LYTTON	1990	12	19	-99999	M	Q	1	ARC:DLY04:DAILY MAXIMUM TEMPERATURE	WLY
1114739	LYTTON	1990	12	20	-99999	M	Q	1	ARC:DLY04:DAILY MAXIMUM TEMPERATURE	WLY
1114739	LYTTON	1990	12	21	-99999	M	Q	1	ARC:DLY04:DAILY MAXIMUM TEMPERATURE	WLY
1114739	LYTTON	1990	12	22	-99999	M	Q	1	ARC:DLY04:DAILY MAXIMUM TEMPERATURE	WLY
1114739	LYTTON	1990	12	23	-99999	M	Q	1	ARC:DLY04:DAILY MAXIMUM TEMPERATURE	WLY
1114739	LYTTON	1990	12	24	-99999	M	Q	1	ARC:DLY04:DAILY MAXIMUM TEMPERATURE	WLY
1114739	LYTTON	1990	12	25	-99999	M	Q	1	ARC:DLY04:DAILY MAXIMUM TEMPERATURE	WLY
1114739	LYTTON	1990	12	26	-99999	M	Q	1	ARC:DLY04:DAILY MAXIMUM TEMPERATURE	WLY
1114739	LYTTON	1990	12	27	-99999	M	Q	1	ARC:DLY04:DAILY MAXIMUM TEMPERATURE	WLY
1114739	LYTTON	1990	12	28	-99999	M	Q	1	ARC:DLY04:DAILY MAXIMUM TEMPERATURE	WLY
1114739	LYTTON	1990	12	29	-99999	M	Q	1	ARC:DLY04:DAILY MAXIMUM TEMPERATURE	WLY
1114739	LYTTON	1990	12	30	-99999	M	Q	1	ARC:DLY04:DAILY MAXIMUM TEMPERATURE	WLY
1114739	LYTTON	1990	12	31	-99999	M	Q	1	ARC:DLY04:DAILY MAXIMUM TEMPERATURE	WLY
1114739	LYTTON	1991	1	1	-5.3		Q	1	ARC:DLY04:DAILY MAXIMUM TEMPERATURE	WLY
1114739	LYTTON	1991	1	2	-9.1		Q	1	ARC:DLY04:DAILY MAXIMUM TEMPERATURE	WLY
1114739	LYTTON	1991	1	3	-9.7		Q	1	ARC:DLY04:DAILY MAXIMUM TEMPERATURE	WLY
1114739	LYTTON	1991	1	4	-15		Q	1	ARC:DLY04:DAILY MAXIMUM TEMPERATURE	WLY
1114739	LYTTON	1991	1	5	-15.6		Q	1	ARC:DLY04:DAILY MAXIMUM TEMPERATURE	WLY
1114739	LYTTON	1991	1	6	-17.6		Q	1	ARC:DLY04:DAILY MAXIMUM TEMPERATURE	WLY
1114739	LYTTON	1991	1	7	-14.9		Q	1	ARC:DLY04:DAILY MAXIMUM TEMPERATURE	WLY
1114739	LYTTON	1991	1	8	-14.8		Q	1	ARC:DLY04:DAILY MAXIMUM TEMPERATURE	WLY
1114739	LYTTON	1991	1	9	-13.3		Q	1	ARC:DLY04:DAILY MAXIMUM TEMPERATURE	WLY
1114739	LYTTON	1991	1	10	-9.9		Q	1	ARC:DLY04:DAILY MAXIMUM TEMPERATURE	WLY
1114739	LYTTON	1991	1	11	-2.3		Q	1	ARC:DLY04:DAILY MAXIMUM TEMPERATURE	WLY
1114739	LYTTON	1991	1	12	6		Q	1	ARC:DLY04:DAILY MAXIMUM TEMPERATURE	WLY
1114739	LYTTON	1991	1	13	8.1		Q	1	ARC:DLY04:DAILY MAXIMUM TEMPERATURE	WLY
1114739	LYTTON	1991	1	14	7.8		Q	1	ARC:DLY04:DAILY MAXIMUM TEMPERATURE	WLY
1114739	LYTTON	1991	1	15	8.5		Q	1	ARC:DLY04:DAILY MAXIMUM TEMPERATURE	WLY
1114739	LYTTON	1991	1	16	8.2		Q	1	ARC:DLY04:DAILY MAXIMUM TEMPERATURE	WLY
1114739	LYTTON	1991	1	17	12		Q	1	ARC:DLY04:DAILY MAXIMUM TEMPERATURE	WLY
1114739	LYTTON	1991	1	18	9.5		Q	1	ARC:DLY04:DAILY MAXIMUM TEMPERATURE	WLY
1114739	LYTTON	1991	1	19	2.2		Q	1	ARC:DLY04:DAILY MAXIMUM TEMPERATURE	WLY
1114739	LYTTON	1991	1	20	-1.3		Q	1	ARC:DLY04:DAILY MAXIMUM TEMPERATURE	WLY
1114739	LYTTON	1991	1	21	-2		Q	1	ARC:DLY04:DAILY MAXIMUM TEMPERATURE	WLY
1114739	LYTTON	1991	1	22	-1.7		Q	1	ARC:DLY04:DAILY MAXIMUM TEMPERATURE	WLY
1114739	LYTTON	1991	1	23	-2.9		Q	1	ARC:DLY04:DAILY MAXIMUM TEMPERATURE	WLY
1114739	LYTTON	1991	1	24	3.8		Q	1	ARC:DLY04:DAILY MAXIMUM TEMPERATURE	WLY
1114739	LYTTON	1991	1	25	2.2		Q	1	ARC:DLY04:DAILY MAXIMUM TEMPERATURE	WLY
1114739	LYTTON	1991	1	26	-0.9		Q	1	ARC:DLY04:DAILY MAXIMUM TEMPERATURE	WLY
1114739	LYTTON	1991	1	27	4		Q	1	ARC:DLY04:DAILY MAXIMUM TEMPERATURE	WLY
1114739	LYTTON	1991	1	28	1.1		Q	1	ARC:DLY04:DAILY MAXIMUM TEMPERATURE	WLY
1114739	LYTTON	1991	1	29	-3.6		Q	1	ARC:DLY04:DAILY MAXIMUM TEMPERATURE	WLY
1114739	LYTTON	1991	1	30	-3.6		Q	1	ARC:DLY04:DAILY MAXIMUM TEMPERATURE	WLY
1114739	LYTTON	1991	1	31	8.9		Q	1	ARC:DLY04:DAILY MAXIMUM TEMPERATURE	WLY
1114739	LYTTON	1991	2	1	7.5		Q	1	ARC:DLY04:DAILY MAXIMUM TEMPERATURE	WLY
1114739	LYTTON	1991	2	2	10.4		Q	1	ARC:DLY04:DAILY MAXIMUM TEMPERATURE	WLY
1114739	LYTTON	1991	2	3	9.5		Q	1	ARC:DLY04:DAILY MAXIMUM TEMPERATURE	WLY
1114739	LYTTON	1991	2	4	8.5		Q	1	ARC:DLY04:DAILY MAXIMUM TEMPERATURE	WLY
1114739	LYTTON	1991	2	5	9.8		Q	1	ARC:DLY04:DAILY MAXIMUM TEMPERATURE	WLY
1114739	LYTTON	1991	2	6	11.5		Q	1	ARC:DLY04:DAILY MAXIMUM TEMPERATURE	WLY
1114739	LYTTON	1991	2	7	10.8		Q	1	ARC:DLY04:DAILY MAXIMUM TEMPERATURE	WLY
1114739	LYTTON	1991	2	8	7.2		Q	1	ARC:DLY04:DAILY MAXIMUM TEMPERATURE	WLY
1114739	LYTTON	1991	2	9	7.1		Q	1	ARC:DLY04:DAILY MAXIMUM TEMPERATURE	WLY
1114739	LYTTON	1991	2	10	10		Q	1	ARC:DLY04:DAILY MAXIMUM TEMPERATURE	WLY
1114739	LYTTON	1991	2	11	7.2		Q	1	ARC:DLY04:DAILY MAXIMUM TEMPERATURE	WLY
1114739	LYTTON	1991	2	12	9.5		Q	1	ARC:DLY04:DAILY MAXIMUM TEMPERATURE	WLY
1114739	LYTTON	1991	2	13	8.8		Q	1	ARC:DLY04:DAILY MAXIMUM TEMPERATURE	WLY
1114739	LYTTON	1991	2	14	7.9		Q	1	ARC:DLY04:DAILY MAXIMUM TEMPERATURE	WLY
1114739	LYTTON	1991	2	15	8.8		Q	1	ARC:DLY04:DAILY MAXIMUM TEMPERATURE	WLY
1114739	LYTTON	1991	2	16	9.6		Q	1	ARC:DLY04:DAILY MAXIMUM TEMPERATURE	WLY
1114739	LYTTON	1991	2	17	11.6		Q	1	ARC:DLY04:DAILY MAXIMUM TEMPERATURE	WLY
1114739	LYTTON	1991	2	18	8.2		Q	1	ARC:DLY04:DAILY MAXIMUM TEMPERATURE	WLY
1114739	LYTTON	1991	2	19	15.1		Q	1	ARC:DLY04:DAILY MAXIMUM TEMPERATURE	WLY
1114739	LYTTON	1991	2	20	10.7		Q	1	ARC:DLY04:DAILY MAXIMUM TEMPERATURE	WLY
1114739	LYTTON	1991	2	21	9.8		Q	1	ARC:DLY04:DAILY MAXIMUM TEMPERATURE	WLY
1114739	LYTTON	1991	2	22	11.3		Q	1	ARC:DLY04:DAILY MAXIMUM TEMPERATURE	WLY
1114739	LYTTON	1991	2	23	11.8		Q	1	ARC:DLY04:DAILY MAXIMUM TEMPERATURE	WLY
1114739	LYTTON	1991	2	24	11.9		Q	1	ARC:DLY04:DAILY MAXIMUM TEMPERATURE	WLY
1114739	LYTTON	1991	2	25	13.5		Q	1	ARC:DLY04:DAILY MAXIMUM TEMPERATURE	WLY
1114739	LYTTON	1991	2	26	13.8		Q	1	ARC:DLY04:DAILY MAXIMUM TEMPERATURE	WLY
1114739	LYTTON	1991	2	27	14.4		Q	1	ARC:DLY04:DAILY MAXIMUM TEMPERATURE	WLY
1114739	LYTTON	1991	2	28	6.3		Q	1	ARC:DLY04:DAILY MAXIMUM TEMPERATURE	WLY
1114739	LYTTON	1991	3	1	-2		Q	1	ARC:DLY04:DAILY MAXIMUM TEMPERATURE	WLY
1114739	LYTTON	1991	3	2	-5.2		Q	1	ARC:DLY04:DAILY MAXIMUM TEMPERATURE	WLY
1114739	LYTTON	1991	3	3	-3		Q	1	ARC:DLY04:DAILY MAXIMUM TEMPERATURE	WLY
1114739	LYTTON	1991	3	4	0.8		Q	1	ARC:DLY04:DAILY MAXIMUM TEMPERATURE	WLY
1114739	LYTTON	1991	3	5	2.6		Q	1	ARC:DLY04:DAILY MAXIMUM TEMPERATURE	WLY
1114739	LYTTON	1991	3	6	6.9		Q	1	ARC:DLY04:DAILY MAXIMUM TEMPERATURE	WLY
1114739	LYTTON	1991	3	7	7.9		Q	1	ARC:DLY04:DAILY MAXIMUM TEMPERATURE	WLY
1114739	LYTTON	1991	3	8	7.7		Q	1	ARC:DLY04:DAILY MAXIMUM TEMPERATURE	WLY
1114739	LYTTON	1991	3	9	6.4		Q	1	ARC:DLY04:DAILY MAXIMUM TEMPERATURE	WLY
1114739	LYTTON	1991	3	10	8.2		Q	1	ARC:DLY04:DAILY MAXIMUM TEMPERATURE	WLY
1114739	LYTTON	1991	3	11	5.6		Q	1	ARC:DLY04:DAILY MAXIMUM TEMPERATURE	WLY
1114739	LYTTON	1991	3	12	9.9		Q	1	ARC:DLY04:DAILY MAXIMUM TEMPERATURE	WLY
1114739	LYTTON	1991	3	13	9.7		Q	1	ARC:DLY04:DAILY MAXIMUM TEMPERATURE	WLY
1114739	LYTTON	1991	3	14	9.5		Q	1	ARC:DLY04:DAILY MAXIMUM TEMPERATURE	WLY
1114739	LYTTON	1991	3	15	8		Q	1	ARC:DLY04:DAILY MAXIMUM TEMPERATURE	WLY
1114739	LYTTON	1991	3	16	12		Q	1	ARC:DLY04:DAILY MAXIMUM TEMPERATURE	WLY
1114739	LYTTON	1991	3	17	15.8		Q	1	ARC:DLY04:DAILY MAXIMUM TEMPERATURE	WLY
1114739	LYTTON	1991	3	18	16.3		Q	1	ARC:DLY04:DAILY MAXIMUM TEMPERATURE	WLY
1114739	LYTTON	1991	3	19	11.3		Q	1	ARC:DLY04:DAILY MAXIMUM TEMPERATURE	WLY
1114739	LYTTON	1991	3	20	14.4		Q	1	ARC:DLY04:DAILY MAXIMUM TEMPERATURE	WLY
1114739	LYTTON	1991	3	21	13.6		Q	1	ARC:DLY04:DAILY MAXIMUM TEMPERATURE	WLY
1114739	LYTTON	1991	3	22	10.5		Q	1	ARC:DLY04:DAILY MAXIMUM TEMPERATURE	WLY
1114739	LYTTON	1991	3	23	11.2		Q	1	ARC:DLY04:DAILY MAXIMUM TEMPERATURE	WLY
1114739	LYTTON	1991	3	24	11.9		Q	1	ARC:DLY04:DAILY MAXIMUM TEMPERATURE	WLY
1114739	LYTTON	1991	3	25	6.3		Q	1	ARC:DLY04:DAILY MAXIMUM TEMPERATURE	WLY
1114739	LYTTON	1991	3	26	11.1		Q	1	ARC:DLY04:DAILY MAXIMUM TEMPERATURE	WLY
1114739	LYTTON	1991	3	27	14.6		Q	1	ARC:DLY04:DAILY MAXIMUM TEMPERATURE	WLY
1114739	LYTTON	1991	3	28	13.6		Q	1	ARC:DLY04:DAILY MAXIMUM TEMPERATURE	WLY
1114739	LYTTON	1991	3	29	10.5		Q	1	ARC:DLY04:DAILY MAXIMUM TEMPERATURE	WLY
1114739	LYTTON	1991	3	30	19.2		Q	1	ARC:DLY04:DAILY MAXIMUM TEMPERATURE	WLY
1114739	LYTTON	1991	3	31	23.8		Q	1	ARC:DLY04:DAILY MAXIMUM TEMPERATURE	WLY
1114739	LYTTON	1991	4	1	15		Q	1	ARC:DLY04:DAILY MAXIMUM TEMPERATURE	WLY
1114739	LYTTON	1991	4	2	14.7		Q	1	ARC:DLY04:DAILY MAXIMUM TEMPERATURE	WLY
1114739	LYTTON	1991	4	3	7		Q	1	ARC:DLY04:DAILY MAXIMUM TEMPERATURE	WLY
1114739	LYTTON	1991	4	4	10.2		Q	1	ARC:DLY04:DAILY MAXIMUM TEMPERATURE	WLY
1114739	LYTTON	1991	4	5	11.9		Q	1	ARC:DLY04:DAILY MAXIMUM TEMPERATURE	WLY
1114739	LYTTON	1991	4	6	12.3		Q	1	ARC:DLY04:DAILY MAXIMUM TEMPERATURE	WLY
1114739	LYTTON	1991	4	7	12.7		Q	1	ARC:DLY04:DAILY MAXIMUM TEMPERATURE	WLY
1114739	LYTTON	1991	4	8	11.7		Q	1	ARC:DLY04:DAILY MAXIMUM TEMPERATURE	WLY
1114739	LYTTON	1991	4	9	10.5		Q	1	ARC:DLY04:DAILY MAXIMUM TEMPERATURE	WLY
1114739	LYTTON	1991	4	10	14.2		Q	1	ARC:DLY04:DAILY MAXIMUM TEMPERATURE	WLY
1114739	LYTTON	1991	4	11	19.3		Q	1	ARC:DLY04:DAILY MAXIMUM TEMPERATURE	WLY
1114739	LYTTON	1991	4	12	21.2		Q	1	ARC:DLY04:DAILY MAXIMUM TEMPERATURE	WLY
1114739	LYTTON	1991	4	13	19.7		Q	1	ARC:DLY04:DAILY MAXIMUM TEMPERATURE	WLY
1114739	LYTTON	1991	4	14	18.5		Q	1	ARC:DLY04:DAILY MAXIMUM TEMPERATURE	WLY
1114739	LYTTON	1991	4	15	19.4		Q	1	ARC:DLY04:DAILY MAXIMUM TEMPERATURE	WLY
1114739	LYTTON	1991	4	16	24.7		Q	1	ARC:DLY04:DAILY MAXIMUM TEMPERATURE	WLY
1114739	LYTTON	1991	4	17	25.2		Q	1	ARC:DLY04:DAILY MAXIMUM TEMPERATURE	WLY
1114739	LYTTON	1991	4	18	25.2		Q	1	ARC:DLY04:DAILY MAXIMUM TEMPERATURE	WLY
1114739	LYTTON	1991	4	19	26.2		Q	1	ARC:DLY04:DAILY MAXIMUM TEMPERATURE	WLY
1114739	LYTTON	1991	4	20	27.4		Q	1	ARC:DLY04:DAILY MAXIMUM TEMPERATURE	WLY
1114739	LYTTON	1991	4	21	26.6		Q	1	ARC:DLY04:DAILY MAXIMUM TEMPERATURE	WLY
1114739	LYTTON	1991	4	22	22.1		Q	1	ARC:DLY04:DAILY MAXIMUM TEMPERATURE	WLY
1114739	LYTTON	1991	4	23	21		Q	1	ARC:DLY04:DAILY MAXIMUM TEMPERATURE	WLY
1114739	LYTTON	1991	4	24	14.2		Q	1	ARC:DLY04:DAILY MAXIMUM TEMPERATURE	WLY
1114739	LYTTON	1991	4	25	15.4		Q	1	ARC:DLY04:DAILY MAXIMUM TEMPERATURE	WLY
1114739	LYTTON	1991	4	26	15.1		Q	1	ARC:DLY04:DAILY MAXIMUM TEMPERATURE	WLY
1114739	LYTTON	1991	4	27	16.4		Q	1	ARC:DLY04:DAILY MAXIMUM TEMPERATURE	WLY
1114739	LYTTON	1991	4	28	12.2		Q	1	ARC:DLY04:DAILY MAXIMUM TEMPERATURE	WLY
1114739	LYTTON	1991	4	29	21.1		Q	1	ARC:DLY04:DAILY MAXIMUM TEMPERATURE	WLY
1114739	LYTTON	1991	4	30	24		Q	1	ARC:DLY04:DAILY MAXIMUM TEMPERATURE	WLY
1114739	LYTTON	1991	5	1	22.3		Q	1	ARC:DLY04:DAILY MAXIMUM TEMPERATURE	WLY
1114739	LYTTON	1991	5	2	25.2		Q	1	ARC:DLY04:DAILY MAXIMUM TEMPERATURE	WLY
1114739	LYTTON	1991	5	3	24.4		Q	1	ARC:DLY04:DAILY MAXIMUM TEMPERATURE	WLY
1114739	LYTTON	1991	5	4	20.4		Q	1	ARC:DLY04:DAILY MAXIMUM TEMPERATURE	WLY
1114739	LYTTON	1991	5	5	15.8		Q	1	ARC:DLY04:DAILY MAXIMUM TEMPERATURE	WLY
1114739	LYTTON	1991	5	6	17.7		Q	1	ARC:DLY04:DAILY MAXIMUM TEMPERATURE	WLY
1114739	LYTTON	1991	5	7	15.7		Q	1	ARC:DLY04:DAILY MAXIMUM TEMPERATURE	WLY
1114739	LYTTON	1991	5	8	17.9		Q	1	ARC:DLY04:DAILY MAXIMUM TEMPERATURE	WLY
1114739	LYTTON	1991	5	9	14.3		Q	1	ARC:DLY04:DAILY MAXIMUM TEMPERATURE	WLY
1114739	LYTTON	1991	5	10	23.4		Q	1	ARC:DLY04:DAILY MAXIMUM TEMPERATURE	WLY
1114739	LYTTON	1991	5	11	29.8		Q	1	ARC:DLY04:DAILY MAXIMUM TEMPERATURE	WLY
1114739	LYTTON	1991	5	12	18.8		Q	1	ARC:DLY04:DAILY MAXIMUM TEMPERATURE	WLY
1114739	LYTTON	1991	5	13	20.4		Q	1	ARC:DLY04:DAILY MAXIMUM TEMPERATURE	WLY
1114739	LYTTON	1991	5	14	19.9		Q	1	ARC:DLY04:DAILY MAXIMUM TEMPERATURE	WLY
1114739	LYTTON	1991	5	15	21		Q	1	ARC:DLY04:DAILY MAXIMUM TEMPERATURE	WLY
1114739	LYTTON	1991	5	16	21.1		Q	1	ARC:DLY04:DAILY MAXIMUM TEMPERATURE	WLY
1114739	LYTTON	1991	5	17	18		Q	1	ARC:DLY04:DAILY MAXIMUM TEMPERATURE	WLY
1114739	LYTTON	1991	5	18	27.9		Q	1	ARC:DLY04:DAILY MAXIMUM TEMPERATURE	WLY
1114739	LYTTON	1991	5	19	23.5		Q	1	ARC:DLY04:DAILY MAXIMUM TEMPERATURE	WLY
1114739	LYTTON	1991	5	20	19.4		Q	1	ARC:DLY04:DAILY MAXIMUM TEMPERATURE	WLY
1114739	LYTTON	1991	5	21	22		Q	1	ARC:DLY04:DAILY MAXIMUM TEMPERATURE	WLY
1114739	LYTTON	1991	5	22	18.5		Q	1	ARC:DLY04:DAILY MAXIMUM TEMPERATURE	WLY
1114739	LYTTON	1991	5	23	22		Q	1	ARC:DLY04:DAILY MAXIMUM TEMPERATURE	WLY
1114739	LYTTON	1991	5	24	16.6		Q	1	ARC:DLY04:DAILY MAXIMUM TEMPERATURE	WLY
1114739	LYTTON	1991	5	25	12.2		Q	1	ARC:DLY04:DAILY MAXIMUM TEMPERATURE	WLY
1114739	LYTTON	1991	5	26	16.9		Q	1	ARC:DLY04:DAILY MAXIMUM TEMPERATURE	WLY
1114739	LYTTON	1991	5	27	19.8		Q	1	ARC:DLY04:DAILY MAXIMUM TEMPERATURE	WLY
1114739	LYTTON	1991	5	28	23.4		Q	1	ARC:DLY04:DAILY MAXIMUM TEMPERATURE	WLY
1114739	LYTTON	1991	5	29	-99999	M	Q	1	ARC:DLY04:DAILY MAXIMUM TEMPERATURE	WLY
1114739	LYTTON	1991	5	30	-99999	M	Q	1	ARC:DLY04:DAILY MAXIMUM TEMPERATURE	WLY
1114739	LYTTON	1991	5	31	20	E	Q	1	ARC:DLY04:DAILY MAXIMUM TEMPERATURE	WLY
1114739	LYTTON	2001	10	1	21.6		Q	1	ARC:DLY04:DAILY MAXIMUM TEMPERATURE	WLY
1114739	LYTTON	2001	10	2	20.5		Q	1	ARC:DLY04:DAILY MAXIMUM TEMPERATURE	WLY
1114739	LYTTON	2001	10	3	21.3		Q	1	ARC:DLY04:DAILY MAXIMUM TEMPERATURE	WLY
1114739	LYTTON	2001	10	4	20.5		Q	1	ARC:DLY04:DAILY MAXIMUM TEMPERATURE	WLY
1114739	LYTTON	2001	10	5	19.8		Q	1	ARC:DLY04:DAILY MAXIMUM TEMPERATURE	WLY
1114739	LYTTON	2001	10	6	15.5		Q	1	ARC:DLY04:DAILY MAXIMUM TEMPERATURE	WLY
1114739	LYTTON	2001	10	7	16.2		Q	1	ARC:DLY04:DAILY MAXIMUM TEMPERATURE	WLY
1114739	LYTTON	2001	10	8	17		Q	1	ARC:DLY04:DAILY MAXIMUM TEMPERATURE	WLY
1114739	LYTTON	2001	10	9	14.9		Q	1	ARC:DLY04:DAILY MAXIMUM TEMPERATURE	WLY
1114739	LYTTON	2001	10	10	11.8		Q	1	ARC:DLY04:DAILY MAXIMUM TEMPERATURE	WLY
1114739	LYTTON	2001	10	11	13.9		Q	1	ARC:DLY04:DAILY MAXIMUM TEMPERATURE	WLY
1114739	LYTTON	2001	10	12	16.3		Q	1	ARC:DLY04:DAILY MAXIMUM TEMPERATURE	WLY
1114739	LYTTON	2001	10	13	14.2		Q	1	ARC:DLY04:DAILY MAXIMUM TEMPERATURE	WLY
1114739	LYTTON	2001	10	14	15.7		Q	1	ARC:DLY04:DAILY MAXIMUM TEMPERATURE	WLY
1114739	LYTTON	2001	10	15	13.7		Q	1	ARC:DLY04:DAILY MAXIMUM TEMPERATURE	WLY
1114739	LYTTON	2001	10	16	13.1		Q	1	ARC:DLY04:DAILY MAXIMUM TEMPERATURE	WLY
1114739	LYTTON	2001	10	17	14.4		Q	1	ARC:DLY04:DAILY MAXIMUM TEMPERATURE	WLY
1114739	LYTTON	2001	10	18	11.5		Q	1	ARC:DLY04:DAILY MAXIMUM TEMPERATURE	WLY
1114739	LYTTON	2001	10	19	15		Q	1	ARC:DLY04:DAILY MAXIMUM TEMPERATURE	WLY
1114739	LYTTON	2001	10	20	11.8		Q	1	ARC:DLY04:DAILY MAXIMUM TEMPERATURE	WLY
1114739	LYTTON	2001	10	21	10.7		Q	1	ARC:DLY04:DAILY MAXIMUM TEMPERATURE	WLY
1114739	LYTTON	2001	10	22	13		Q	1	ARC:DLY04:DAILY MAXIMUM TEMPERATURE	WLY
1114739	LYTTON	2001	10	23	11.8		Q	1	ARC:DLY04:DAILY MAXIMUM TEMPERATURE	WLY
1114739	LYTTON	2001	10	24	11		Q	1	ARC:DLY04:DAILY MAXIMUM TEMPERATURE	WLY
1114739	LYTTON	2001	10	25	10.6		Q	1	ARC:DLY04:DAILY MAXIMUM TEMPERATURE	WLY
1114739	LYTTON	2001	10	26	11.6		Q	1	ARC:DLY04:DAILY MAXIMUM TEMPERATURE	WLY
1114739	LYTTON	2001	10	27	8.8		Q	1	ARC:DLY04:DAILY MAXIMUM TEMPERATURE	WLY
1114739	LYTTON	2001	10	28	9.7		Q	1	ARC:DLY04:DAILY MAXIMUM TEMPERATURE	WLY
1114739	LYTTON	2001	10	29	9		Q	1	ARC:DLY04:DAILY MAXIMUM TEMPERATURE	WLY
1114739	LYTTON	2001	10	30	6.4		Q	1	ARC:DLY04:DAILY MAXIMUM TEMPERATURE	WLY
1114739	LYTTON	2001	10	31	11.2		Q	1	ARC:DLY04:DAILY MAXIMUM TEMPERATURE	WLY
1114739	LYTTON	2001	11	1	12.1		Q	1	ARC:DLY04:DAILY MAXIMUM TEMPERATURE	WLY
1114739	LYTTON	2001	11	2	14.4		Q	1	ARC:DLY04:DAILY MAXIMUM TEMPERATURE	WLY
1114739	LYTTON	2001	11	3	15.9		Q	1	ARC:DLY04:DAILY MAXIMUM TEMPERATURE	WLY
1114739	LYTTON	2001	11	4	12.5		Q	1	ARC:DLY04:DAILY MAXIMUM TEMPERATURE	WLY
1114739	LYTTON	2001	11	5	10.6		Q	1	ARC:DLY04:DAILY MAXIMUM TEMPERATURE	WLY
1114739	LYTTON	2001	11	6	8.8		Q	1	ARC:DLY04:DAILY MAXIMUM TEMPERATURE	WLY
1114739	LYTTON	2001	11	7	11.8		Q	1	ARC:DLY04:DAILY MAXIMUM TEMPERATURE	WLY
1114739	LYTTON	2001	11	8	12.8		Q	1	ARC:DLY04:DAILY MAXIMUM TEMPERATURE	WLY
1114739	LYTTON	2001	11	9	14		Q	1	ARC:DLY04:DAILY MAXIMUM TEMPERATURE	WLY
1114739	LYTTON	2001	11	10	11.8		Q	1	ARC:DLY04:DAILY MAXIMUM TEMPERATURE	WLY
1114739	LYTTON	2001	11	11	9		Q	1	ARC:DLY04:DAILY MAXIMUM TEMPERATURE	WLY
1114739	LYTTON	2001	11	12	12.7		Q	1	ARC:DLY04:DAILY MAXIMUM TEMPERATURE	WLY
1114739	LYTTON	2001	11	13	13.5		Q	1	ARC:DLY04:DAILY MAXIMUM TEMPERATURE	WLY
1114739	LYTTON	2001	11	14	11		Q	1	ARC:DLY04:DAILY MAXIMUM TEMPERATURE	WLY
1114739	LYTTON	2001	11	15	12.4		Q	1	ARC:DLY04:DAILY MAXIMUM TEMPERATURE	WLY
1114739	LYTTON	2001	11	16	12		Q	1	ARC:DLY04:DAILY MAXIMUM TEMPERATURE	WLY
1114739	LYTTON	2001	11	17	8.7		Q	1	ARC:DLY04:DAILY MAXIMUM TEMPERATURE	WLY
1114739	LYTTON	2001	11	18	3.9		Q	1	ARC:DLY04:DAILY MAXIMUM TEMPERATURE	WLY
1114739	LYTTON	2001	11	19	3.7		Q	1	ARC:DLY04:DAILY MAXIMUM TEMPERATURE	WLY
1114739	LYTTON	2001	11	20	11.3		Q	1	ARC:DLY04:DAILY MAXIMUM TEMPERATURE	WLY
1114739	LYTTON	2001	11	21	10		Q	1	ARC:DLY04:DAILY MAXIMUM TEMPERATURE	WLY
1114739	LYTTON	2001	11	22	7.6		Q	1	ARC:DLY04:DAILY MAXIMUM TEMPERATURE	WLY
1114739	LYTTON	2001	11	23	8.8		Q	1	ARC:DLY04:DAILY MAXIMUM TEMPERATURE	WLY
1114739	LYTTON	2001	11	24	5.3		Q	1	ARC:DLY04:DAILY MAXIMUM TEMPERATURE	WLY
1114739	LYTTON	2001	11	25	6.1		Q	1	ARC:DLY04:DAILY MAXIMUM TEMPERATURE	WLY
1114739	LYTTON	2001	11	26	5.6		Q	1	ARC:DLY04:DAILY MAXIMUM TEMPERATURE	WLY
1114739	LYTTON	2001	11	27	4.1		Q	1	ARC:DLY04:DAILY MAXIMUM TEMPERATURE	WLY
1114739	LYTTON	2001	11	28	1.4		Q	1	ARC:DLY04:DAILY MAXIMUM TEMPERATURE	WLY
1114739	LYTTON	2001	11	29	-0.2		Q	1	ARC:DLY04:DAILY MAXIMUM TEMPERATURE	WLY
1114739	LYTTON	2001	11	30	-2.9		Q	1	ARC:DLY04:DAILY MAXIMUM TEMPERATURE	WLY
1114739	LYTTON	2001	12	1	1.8		Q	1	ARC:DLY04:DAILY MAXIMUM TEMPERATURE	WLY
1114739	LYTTON	2001	12	2	3		Q	1	ARC:DLY04:DAILY MAXIMUM TEMPERATURE	WLY
1114739	LYTTON	2001	12	3	-0.4		Q	1	ARC:DLY04:DAILY MAXIMUM TEMPERATURE	WLY
1114739	LYTTON	2001	12	4	-0.3		Q	1	ARC:DLY04:DAILY MAXIMUM TEMPERATURE	WLY
1114739	LYTTON	2001	12	5	-1.8		Q	1	ARC:DLY04:DAILY MAXIMUM TEMPERATURE	WLY
1114739	LYTTON	2001	12	6	1.5		Q	1	ARC:DLY04:DAILY MAXIMUM TEMPERATURE	WLY
1114739	LYTTON	2001	12	7	6.9		Q	1	ARC:DLY04:DAILY MAXIMUM TEMPERATURE	WLY
1114739	LYTTON	2001	12	8	6.2		Q	1	ARC:DLY04:DAILY MAXIMUM TEMPERATURE	WLY
1114739	LYTTON	2001	12	9	4.5		Q	1	ARC:DLY04:DAILY MAXIMUM TEMPERATURE	WLY
1114739	LYTTON	2001	12	10	3.3		Q	1	ARC:DLY04:DAILY MAXIMUM TEMPERATURE	WLY
1114739	LYTTON	2001	12	11	3		Q	1	ARC:DLY04:DAILY MAXIMUM TEMPERATURE	WLY
1114739	LYTTON	2001	12	12	2.8		Q	1	ARC:DLY04:DAILY MAXIMUM TEMPERATURE	WLY
1114739	LYTTON	2001	12	13	4.8		Q	1	ARC:DLY04:DAILY MAXIMUM TEMPERATURE	WLY
1114739	LYTTON	2001	12	14	1.9		Q	1	ARC:DLY04:DAILY MAXIMUM TEMPERATURE	WLY
1114739	LYTTON	2001	12	15	4.3		Q	1	ARC:DLY04:DAILY MAXIMUM TEMPERATURE	WLY
1114739	LYTTON	2001	12	16	5.8		Q	1	ARC:DLY04:DAILY MAXIMUM TEMPERATURE	WLY
1114739	LYTTON	2001	12	17	5.7		Q	1	ARC:DLY04:DAILY MAXIMUM TEMPERATURE	WLY
1114739	LYTTON	2001	12	18	3.1		Q	1	ARC:DLY04:DAILY MAXIMUM TEMPERATURE	WLY
1114739	LYTTON	2001	12	19	4.9		Q	1	ARC:DLY04:DAILY MAXIMUM TEMPERATURE	WLY
1114739	LYTTON	2001	12	20	-0.9		Q	1	ARC:DLY04:DAILY MAXIMUM TEMPERATURE	WLY
1114739	LYTTON	2001	12	21	-2		Q	1	ARC:DLY04:DAILY MAXIMUM TEMPERATURE	WLY
1114739	LYTTON	2001	12	22	0.7		Q	1	ARC:DLY04:DAILY MAXIMUM TEMPERATURE	WLY
1114739	LYTTON	2001	12	23	-1.4		Q	1	ARC:DLY04:DAILY MAXIMUM TEMPERATURE	WLY
1114739	LYTTON	2001	12	24	-0.5		Q	1	ARC:DLY04:DAILY MAXIMUM TEMPERATURE	WLY
1114739	LYTTON	2001	12	25	-0.2		Q	1	ARC:DLY04:DAILY MAXIMUM TEMPERATURE	WLY
1114739	LYTTON	2001	12	26	-2		Q	1	ARC:DLY04:DAILY MAXIMUM TEMPERATURE	WLY
1114739	LYTTON	2001	12	27	0		Q	1	ARC:DLY04:DAILY MAXIMUM TEMPERATURE	WLY
1114739	LYTTON	2001	12	28	1.1		Q	1	ARC:DLY04:DAILY MAXIMUM TEMPERATURE	WLY
1114739	LYTTON	2001	12	29	3.1		Q	1	ARC:DLY04:DAILY MAXIMUM TEMPERATURE	WLY
1114739	LYTTON	2001	12	30	2.1		Q	1	ARC:DLY04:DAILY MAXIMUM TEMPERATURE	WLY
1114739	LYTTON	2001	12	31	4.8		Q	1	ARC:DLY04:DAILY MAXIMUM TEMPERATURE	WLY
1114739	LYTTON	2002	2	1	3.7		Q	1	ARC:DLY04:DAILY MAXIMUM TEMPERATURE	WLY
1114739	LYTTON	2002	2	2	1.4		Q	1	ARC:DLY04:DAILY MAXIMUM TEMPERATURE	WLY
1114739	LYTTON	2002	2	3	6.6		Q	1	ARC:DLY04:DAILY MAXIMUM TEMPERATURE	WLY
1114739	LYTTON	2002	2	4	7.8		Q	1	ARC:DLY04:DAILY MAXIMUM TEMPERATURE	WLY
1114739	LYTTON	2002	2	5	5.8		Q	1	ARC:DLY04:DAILY MAXIMUM TEMPERATURE	WLY
1114739	LYTTON	2002	2	6	6.6		Q	1	ARC:DLY04:DAILY MAXIMUM TEMPERATURE	WLY
1114739	LYTTON	2002	2	7	7.8		Q	1	ARC:DLY04:DAILY MAXIMUM TEMPERATURE	WLY
1114739	LYTTON	2002	2	8	8		Q	1	ARC:DLY04:DAILY MAXIMUM TEMPERATURE	WLY
1114739	LYTTON	2002	2	9	6.6		Q	1	ARC:DLY04:DAILY MAXIMUM TEMPERATURE	WLY
1114739	LYTTON	2002	2	10	7.5		Q	1	ARC:DLY04:DAILY MAXIMUM TEMPERATURE	WLY
1114739	LYTTON	2002	2	11	6.8		Q	1	ARC:DLY04:DAILY MAXIMUM TEMPERATURE	WLY
1114739	LYTTON	2002	2	12	4.9		Q	1	ARC:DLY04:DAILY MAXIMUM TEMPERATURE	WLY
1114739	LYTTON	2002	2	13	6.2		Q	1	ARC:DLY04:DAILY MAXIMUM TEMPERATURE	WLY
1114739	LYTTON	2002	2	14	7.9		Q	1	ARC:DLY04:DAILY MAXIMUM TEMPERATURE	WLY
1114739	LYTTON	2002	2	15	7.5		Q	1	ARC:DLY04:DAILY MAXIMUM TEMPERATURE	WLY
1114739	LYTTON	2002	2	16	2.6		Q	1	ARC:DLY04:DAILY MAXIMUM TEMPERATURE	WLY
1114739	LYTTON	2002	2	17	8		Q	1	ARC:DLY04:DAILY MAXIMUM TEMPERATURE	WLY
1114739	LYTTON	2002	2	18	11.4		Q	1	ARC:DLY04:DAILY MAXIMUM TEMPERATURE	WLY
1114739	LYTTON	2002	2	19	10	E	Q	1	ARC:DLY04:DAILY MAXIMUM TEMPERATURE	WLY
1114739	LYTTON	2002	2	20	10.1	E	Q	1	ARC:DLY04:DAILY MAXIMUM TEMPERATURE	WLY
1114739	LYTTON	2002	2	21	4.6		Q	1	ARC:DLY04:DAILY MAXIMUM TEMPERATURE	WLY
1114739	LYTTON	2002	2	22	3.2		Q	1	ARC:DLY04:DAILY MAXIMUM TEMPERATURE	WLY
1114739	LYTTON	2002	2	23	2.3		Q	1	ARC:DLY04:DAILY MAXIMUM TEMPERATURE	WLY
1114739	LYTTON	2002	2	24	2		Q	1	ARC:DLY04:DAILY MAXIMUM TEMPERATURE	WLY
1114739	LYTTON	2002	2	25	0.5		Q	1	ARC:DLY04:DAILY MAXIMUM TEMPERATURE	WLY
1114739	LYTTON	2002	2	26	6.2		Q	1	ARC:DLY04:DAILY MAXIMUM TEMPERATURE	WLY
1114739	LYTTON	2002	2	27	7.8		Q	1	ARC:DLY04:DAILY MAXIMUM TEMPERATURE	WLY
1114739	LYTTON	2002	2	28	7.6		Q	1	ARC:DLY04:DAILY MAXIMUM TEMPERATURE	WLY
1114739	LYTTON	2002	3	1	6		Q	1	ARC:DLY04:DAILY MAXIMUM TEMPERATURE	WLY
1114739	LYTTON	2002	3	2	9		Q	1	ARC:DLY04:DAILY MAXIMUM TEMPERATURE	WLY
1114739	LYTTON	2002	3	3	11.8		Q	1	ARC:DLY04:DAILY MAXIMUM TEMPERATURE	WLY
1114739	LYTTON	2002	3	4	12.2		Q	1	ARC:DLY04:DAILY MAXIMUM TEMPERATURE	WLY
1114739	LYTTON	2002	3	5	5.1		Q	1	ARC:DLY04:DAILY MAXIMUM TEMPERATURE	WLY
1114739	LYTTON	2002	3	6	-6.7		Q	1	ARC:DLY04:DAILY MAXIMUM TEMPERATURE	WLY
1114739	LYTTON	2002	3	7	-3.6		Q	1	ARC:DLY04:DAILY MAXIMUM TEMPERATURE	WLY
1114739	LYTTON	2002	3	8	-2.8		Q	1	ARC:DLY04:DAILY MAXIMUM TEMPERATURE	WLY
1114739	LYTTON	2002	3	9	-2		Q	1	ARC:DLY04:DAILY MAXIMUM TEMPERATURE	WLY
1114739	LYTTON	2002	3	10	5.6		Q	1	ARC:DLY04:DAILY MAXIMUM TEMPERATURE	WLY
1114739	LYTTON	2002	3	11	7.6		Q	1	ARC:DLY04:DAILY MAXIMUM TEMPERATURE	WLY
1114739	LYTTON	2002	3	12	6.9		Q	1	ARC:DLY04:DAILY MAXIMUM TEMPERATURE	WLY
1114739	LYTTON	2002	3	13	9.8		Q	1	ARC:DLY04:DAILY MAXIMUM TEMPERATURE	WLY
1114739	LYTTON	2002	3	14	9.3		Q	1	ARC:DLY04:DAILY MAXIMUM TEMPERATURE	WLY
1114739	LYTTON	2002	3	15	7.5		Q	1	ARC:DLY04:DAILY MAXIMUM TEMPERATURE	WLY
1114739	LYTTON	2002	3	16	-2.6		Q	1	ARC:DLY04:DAILY MAXIMUM TEMPERATURE	WLY
1114739	LYTTON	2002	3	17	2		Q	1	ARC:DLY04:DAILY MAXIMUM TEMPERATURE	WLY
1114739	LYTTON	2002	3	18	-4.3		Q	1	ARC:DLY04:DAILY MAXIMUM TEMPERATURE	WLY
1114739	LYTTON	2002	3	19	-4.1		Q	1	ARC:DLY04:DAILY MAXIMUM TEMPERATURE	WLY
1114739	LYTTON	2002	3	20	-0.9		Q	1	ARC:DLY04:DAILY MAXIMUM TEMPERATURE	WLY
1114739	LYTTON	2002	3	21	2.8		Q	1	ARC:DLY04:DAILY MAXIMUM TEMPERATURE	WLY
1114739	LYTTON	2002	3	22	10		Q	1	ARC:DLY04:DAILY MAXIMUM TEMPERATURE	WLY
1114739	LYTTON	2002	3	23	17.4		Q	1	ARC:DLY04:DAILY MAXIMUM TEMPERATURE	WLY
1114739	LYTTON	2002	3	24	15		Q	1	ARC:DLY04:DAILY MAXIMUM TEMPERATURE	WLY
1114739	LYTTON	2002	3	25	16		Q	1	ARC:DLY04:DAILY MAXIMUM TEMPERATURE	WLY
1114739	LYTTON	2002	3	26	10		Q	1	ARC:DLY04:DAILY MAXIMUM TEMPERATURE	WLY
1114739	LYTTON	2002	3	27	7.7		Q	1	ARC:DLY04:DAILY MAXIMUM TEMPERATURE	WLY
1114739	LYTTON	2002	3	28	13		Q	1	ARC:DLY04:DAILY MAXIMUM TEMPERATURE	WLY
1114739	LYTTON	2002	3	29	10.7		Q	1	ARC:DLY04:DAILY MAXIMUM TEMPERATURE	WLY
1114739	LYTTON	2002	3	30	13		Q	1	ARC:DLY04:DAILY MAXIMUM TEMPERATURE	WLY
1114739	LYTTON	2002	3	31	13		Q	1	ARC:DLY04:DAILY MAXIMUM TEMPERATURE	WLY
1114739	LYTTON	2002	4	1	11.4		Q	1	ARC:DLY04:DAILY MAXIMUM TEMPERATURE	WLY
1114739	LYTTON	2002	4	2	13		Q	1	ARC:DLY04:DAILY MAXIMUM TEMPERATURE	WLY
1114739	LYTTON	2002	4	3	17.4		Q	1	ARC:DLY04:DAILY MAXIMUM TEMPERATURE	WLY
1114739	LYTTON	2002	4	4	19.8		Q	1	ARC:DLY04:DAILY MAXIMUM TEMPERATURE	WLY
1114739	LYTTON	2002	4	5	20.3		Q	1	ARC:DLY04:DAILY MAXIMUM TEMPERATURE	WLY
1114739	LYTTON	2002	4	6	12.6		Q	1	ARC:DLY04:DAILY MAXIMUM TEMPERATURE	WLY
1114739	LYTTON	2002	4	7	11.5		Q	1	ARC:DLY04:DAILY MAXIMUM TEMPERATURE	WLY
1114739	LYTTON	2002	4	8	13.2		Q	1	ARC:DLY04:DAILY MAXIMUM TEMPERATURE	WLY
1114739	LYTTON	2002	4	9	13.2		Q	1	ARC:DLY04:DAILY MAXIMUM TEMPERATURE	WLY
1114739	LYTTON	2002	4	10	16.3		Q	1	ARC:DLY04:DAILY MAXIMUM TEMPERATURE	WLY
1114739	LYTTON	2002	4	11	15.5		Q	1	ARC:DLY04:DAILY MAXIMUM TEMPERATURE	WLY
1114739	LYTTON	2002	4	12	16.3		Q	1	ARC:DLY04:DAILY MAXIMUM TEMPERATURE	WLY
1114739	LYTTON	2002	4	13	18.5		Q	1	ARC:DLY04:DAILY MAXIMUM TEMPERATURE	WLY
1114739	LYTTON	2002	4	14	9.4		Q	1	ARC:DLY04:DAILY MAXIMUM TEMPERATURE	WLY
1114739	LYTTON	2002	4	15	10.5		Q	1	ARC:DLY04:DAILY MAXIMUM TEMPERATURE	WLY
1114739	LYTTON	2002	4	16	14.3		Q	1	ARC:DLY04:DAILY MAXIMUM TEMPERATURE	WLY
1114739	LYTTON	2002	4	17	13		Q	1	ARC:DLY04:DAILY MAXIMUM TEMPERATURE	WLY
1114739	LYTTON	2002	4	18	18.9		Q	1	ARC:DLY04:DAILY MAXIMUM TEMPERATURE	WLY
1114739	LYTTON	2002	4	19	19.9		Q	1	ARC:DLY04:DAILY MAXIMUM TEMPERATURE	WLY
1114739	LYTTON	2002	4	20	20.2		Q	1	ARC:DLY04:DAILY MAXIMUM TEMPERATURE	WLY
1114739	LYTTON	2002	4	21	15.4		Q	1	ARC:DLY04:DAILY MAXIMUM TEMPERATURE	WLY
1114739	LYTTON	2002	4	22	13.8		Q	1	ARC:DLY04:DAILY MAXIMUM TEMPERATURE	WLY
1114739	LYTTON	2002	4	23	11.7		Q	1	ARC:DLY04:DAILY MAXIMUM TEMPERATURE	WLY
1114739	LYTTON	2002	4	24	13.9		Q	1	ARC:DLY04:DAILY MAXIMUM TEMPERATURE	WLY
1114739	LYTTON	2002	4	25	17.2		Q	1	ARC:DLY04:DAILY MAXIMUM TEMPERATURE	WLY
1114739	LYTTON	2002	4	26	11.6		Q	1	ARC:DLY04:DAILY MAXIMUM TEMPERATURE	WLY
1114739	LYTTON	2002	4	27	18.8		Q	1	ARC:DLY04:DAILY MAXIMUM TEMPERATURE	WLY
1114739	LYTTON	2002	4	28	19.9		Q	1	ARC:DLY04:DAILY MAXIMUM TEMPERATURE	WLY
1114739	LYTTON	2002	4	29	26.2		Q	1	ARC:DLY04:DAILY MAXIMUM TEMPERATURE	WLY
1114739	LYTTON	2002	4	30	25.8		Q	1	ARC:DLY04:DAILY MAXIMUM TEMPERATURE	WLY
1114739	LYTTON	2002	5	1	25.8		Q	1	ARC:DLY04:DAILY MAXIMUM TEMPERATURE	WLY
1114739	LYTTON	2002	5	2	16.3		Q	1	ARC:DLY04:DAILY MAXIMUM TEMPERATURE	WLY
1114739	LYTTON	2002	5	3	12.3		Q	1	ARC:DLY04:DAILY MAXIMUM TEMPERATURE	WLY
1114739	LYTTON	2002	5	4	11.4		Q	1	ARC:DLY04:DAILY MAXIMUM TEMPERATURE	WLY
1114739	LYTTON	2002	5	5	11.8		Q	1	ARC:DLY04:DAILY MAXIMUM TEMPERATURE	WLY
1114739	LYTTON	2002	5	6	10.5		Q	1	ARC:DLY04:DAILY MAXIMUM TEMPERATURE	WLY
1114739	LYTTON	2002	5	7	14.2		Q	1	ARC:DLY04:DAILY MAXIMUM TEMPERATURE	WLY
1114739	LYTTON	2002	5	8	14.2		Q	1	ARC:DLY04:DAILY MAXIMUM TEMPERATURE	WLY
1114739	LYTTON	2002	5	9	16.7		Q	1	ARC:DLY04:DAILY MAXIMUM TEMPERATURE	WLY
1114739	LYTTON	2002	5	10	20		Q	1	ARC:DLY04:DAILY MAXIMUM TEMPERATURE	WLY
1114739	LYTTON	2002	5	11	23.7		Q	1	ARC:DLY04:DAILY MAXIMUM TEMPERATURE	WLY
1114739	LYTTON	2002	5	12	27.2		Q	1	ARC:DLY04:DAILY MAXIMUM TEMPERATURE	WLY
1114739	LYTTON	2002	5	13	21.9		Q	1	ARC:DLY04:DAILY MAXIMUM TEMPERATURE	WLY
1114739	LYTTON	2002	5	14	15.4		Q	1	ARC:DLY04:DAILY MAXIMUM TEMPERATURE	WLY
1114739	LYTTON	2002	5	15	19.5		Q	1	ARC:DLY04:DAILY MAXIMUM TEMPERATURE	WLY
1114739	LYTTON	2002	5	16	22.3		Q	1	ARC:DLY04:DAILY MAXIMUM TEMPERATURE	WLY
1114739	LYTTON	2002	5	17	17.8		Q	1	ARC:DLY04:DAILY MAXIMUM TEMPERATURE	WLY
1114739	LYTTON	2002	5	18	18.4		Q	1	ARC:DLY04:DAILY MAXIMUM TEMPERATURE	WLY
1114739	LYTTON	2002	5	19	21.9		Q	1	ARC:DLY04:DAILY MAXIMUM TEMPERATURE	WLY
1114739	LYTTON	2002	5	20	17.4		Q	1	ARC:DLY04:DAILY MAXIMUM TEMPERATURE	WLY
1114739	LYTTON	2002	5	21	13.2		Q	1	ARC:DLY04:DAILY MAXIMUM TEMPERATURE	WLY
1114739	LYTTON	2002	5	22	12.2		Q	1	ARC:DLY04:DAILY MAXIMUM TEMPERATURE	WLY
1114739	LYTTON	2002	5	23	17.8		Q	1	ARC:DLY04:DAILY MAXIMUM TEMPERATURE	WLY
1114739	LYTTON	2002	5	24	21.9		Q	1	ARC:DLY04:DAILY MAXIMUM TEMPERATURE	WLY
1114739	LYTTON	2002	5	25	20.7		Q	1	ARC:DLY04:DAILY MAXIMUM TEMPERATURE	WLY
1114739	LYTTON	2002	5	26	24.1		Q	1	ARC:DLY04:DAILY MAXIMUM TEMPERATURE	WLY
1114739	LYTTON	2002	5	27	23.4		Q	1	ARC:DLY04:DAILY MAXIMUM TEMPERATURE	WLY
1114739	LYTTON	2002	5	28	20.4		Q	1	ARC:DLY04:DAILY MAXIMUM TEMPERATURE	WLY
1114739	LYTTON	2002	5	29	20.8		Q	1	ARC:DLY04:DAILY MAXIMUM TEMPERATURE	WLY
1114739	LYTTON	2002	5	30	20.7		Q	1	ARC:DLY04:DAILY MAXIMUM TEMPERATURE	WLY
1114739	LYTTON	2002	5	31	21.5		Q	1	ARC:DLY04:DAILY MAXIMUM TEMPERATURE	WLY
1114739	LYTTON	2002	6	1	27.3		Q	1	ARC:DLY04:DAILY MAXIMUM TEMPERATURE	WLY
1114739	LYTTON	2002	6	2	26.3		Q	1	ARC:DLY04:DAILY MAXIMUM TEMPERATURE	WLY
1114739	LYTTON	2002	6	3	26.3		Q	1	ARC:DLY04:DAILY MAXIMUM TEMPERATURE	WLY
1114739	LYTTON	2002	6	4	22.1		Q	1	ARC:DLY04:DAILY MAXIMUM TEMPERATURE	WLY
1114739	LYTTON	2002	6	5	20.9		Q	1	ARC:DLY04:DAILY MAXIMUM TEMPERATURE	WLY
1114739	LYTTON	2002	6	6	17.5		Q	1	ARC:DLY04:DAILY MAXIMUM TEMPERATURE	WLY
1114739	LYTTON	2002	6	7	11.1		Q	1	ARC:DLY04:DAILY MAXIMUM TEMPERATURE	WLY
1114739	LYTTON	2002	6	8	22.2		Q	1	ARC:DLY04:DAILY MAXIMUM TEMPERATURE	WLY
1114739	LYTTON	2002	6	9	30		Q	1	ARC:DLY04:DAILY MAXIMUM TEMPERATURE	WLY
1114739	LYTTON	2002	6	10	28.7		Q	1	ARC:DLY04:DAILY MAXIMUM TEMPERATURE	WLY
1114739	LYTTON	2002	6	11	29.3		Q	1	ARC:DLY04:DAILY MAXIMUM TEMPERATURE	WLY
1114739	LYTTON	2002	6	12	34.1		Q	1	ARC:DLY04:DAILY MAXIMUM TEMPERATURE	WLY
1114739	LYTTON	2002	6	13	34.5		Q	1	ARC:DLY04:DAILY MAXIMUM TEMPERATURE	WLY
1114739	LYTTON	2002	6	14	35.4		Q	1	ARC:DLY04:DAILY MAXIMUM TEMPERATURE	WLY
1114739	LYTTON	2002	6	15	30.7		Q	1	ARC:DLY04:DAILY MAXIMUM TEMPERATURE	WLY
1114739	LYTTON	2002	6	16	25		Q	1	ARC:DLY04:DAILY MAXIMUM TEMPERATURE	WLY
1114739	LYTTON	2002	6	17	19.7		Q	1	ARC:DLY04:DAILY MAXIMUM TEMPERATURE	WLY
1114739	LYTTON	2002	6	18	18.8		Q	1	ARC:DLY04:DAILY MAXIMUM TEMPERATURE	WLY
1114739	LYTTON	2002	6	19	21.6		Q	1	ARC:DLY04:DAILY MAXIMUM TEMPERATURE	WLY
1114739	LYTTON	2002	6	20	30		Q	1	ARC:DLY04:DAILY MAXIMUM TEMPERATURE	WLY
1114739	LYTTON	2002	6	21	32.5		Q	1	ARC:DLY04:DAILY MAXIMUM TEMPERATURE	WLY
1114739	LYTTON	2002	6	22	31.4		Q	1	ARC:DLY04:DAILY MAXIMUM TEMPERATURE	WLY
1114739	LYTTON	2002	6	23	27		Q	1	ARC:DLY04:DAILY MAXIMUM TEMPERATURE	WLY
1114739	LYTTON	2002	6	24	27.2		Q	1	ARC:DLY04:DAILY MAXIMUM TEMPERATURE	WLY
1114739	LYTTON	2002	6	25	33.1		Q	1	ARC:DLY04:DAILY MAXIMUM TEMPERATURE	WLY
1114739	LYTTON	2002	6	26	35.4		Q	1	ARC:DLY04:DAILY MAXIMUM TEMPERATURE	WLY
1114739	LYTTON	2002	6	27	27.9		Q	1	ARC:DLY04:DAILY MAXIMUM TEMPERATURE	WLY
1114739	LYTTON	2002	6	28	20.1		Q	1	ARC:DLY04:DAILY MAXIMUM TEMPERATURE	WLY
1114739	LYTTON	2002	6	29	18.8		Q	1	ARC:DLY04:DAILY MAXIMUM TEMPERATURE	WLY
1114739	LYTTON	2002	6	30	21.5		Q	1	ARC:DLY04:DAILY MAXIMUM TEMPERATURE	WLY
1114739	LYTTON	2002	7	1	20.4		Q	1	ARC:DLY04:DAILY MAXIMUM TEMPERATURE	WLY
1114739	LYTTON	2002	7	2	24.7		Q	1	ARC:DLY04:DAILY MAXIMUM TEMPERATURE	WLY
1114739	LYTTON	2002	7	3	23.2		Q	1	ARC:DLY04:DAILY MAXIMUM TEMPERATURE	WLY
1114739	LYTTON	2002	7	4	18.7		Q	1	ARC:DLY04:DAILY MAXIMUM TEMPERATURE	WLY
1114739	LYTTON	2002	7	5	25.3		Q	1	ARC:DLY04:DAILY MAXIMUM TEMPERATURE	WLY
1114739	LYTTON	2002	7	6	30.8		Q	1	ARC:DLY04:DAILY MAXIMUM TEMPERATURE	WLY
1114739	LYTTON	2002	7	7	25.1		Q	1	ARC:DLY04:DAILY MAXIMUM TEMPERATURE	WLY
1114739	LYTTON	2002	7	8	20.3		Q	1	ARC:DLY04:DAILY MAXIMUM TEMPERATURE	WLY
1114739	LYTTON	2002	7	9	32.6		Q	1	ARC:DLY04:DAILY MAXIMUM TEMPERATURE	WLY
1114739	LYTTON	2002	7	10	37.5		Q	1	ARC:DLY04:DAILY MAXIMUM TEMPERATURE	WLY
1114739	LYTTON	2002	7	11	35.5		Q	1	ARC:DLY04:DAILY MAXIMUM TEMPERATURE	WLY
1114739	LYTTON	2002	7	12	36		Q	1	ARC:DLY04:DAILY MAXIMUM TEMPERATURE	WLY
1114739	LYTTON	2002	7	13	31.1		Q	1	ARC:DLY04:DAILY MAXIMUM TEMPERATURE	WLY
1114739	LYTTON	2002	7	14	27.5		Q	1	ARC:DLY04:DAILY MAXIMUM TEMPERATURE	WLY
1114739	LYTTON	2002	7	15	30.9		Q	1	ARC:DLY04:DAILY MAXIMUM TEMPERATURE	WLY
1114739	LYTTON	2002	7	16	32.8		Q	1	ARC:DLY04:DAILY MAXIMUM TEMPERATURE	WLY
1114739	LYTTON	2002	7	17	25.9		Q	1	ARC:DLY04:DAILY MAXIMUM TEMPERATURE	WLY
1114739	LYTTON	2002	7	18	29.9		Q	1	ARC:DLY04:DAILY MAXIMUM TEMPERATURE	WLY
1114739	LYTTON	2002	7	19	26.6		Q	1	ARC:DLY04:DAILY MAXIMUM TEMPERATURE	WLY
1114739	LYTTON	2002	7	20	32.2		Q	1	ARC:DLY04:DAILY MAXIMUM TEMPERATURE	WLY
1114739	LYTTON	2002	7	21	33.6		Q	1	ARC:DLY04:DAILY MAXIMUM TEMPERATURE	WLY
1114739	LYTTON	2002	7	22	36.6		Q	1	ARC:DLY04:DAILY MAXIMUM TEMPERATURE	WLY
1114739	LYTTON	2002	7	23	36.8		Q	1	ARC:DLY04:DAILY MAXIMUM TEMPERATURE	WLY
1114739	LYTTON	2002	7	24	36.2		Q	1	ARC:DLY04:DAILY MAXIMUM TEMPERATURE	WLY
1114739	LYTTON	2002	7	25	33.7		Q	1	ARC:DLY04:DAILY MAXIMUM TEMPERATURE	WLY
1114739	LYTTON	2002	7	26	27.2		Q	1	ARC:DLY04:DAILY MAXIMUM TEMPERATURE	WLY
1114739	LYTTON	2002	7	27	26.1		Q	1	ARC:DLY04:DAILY MAXIMUM TEMPERATURE	WLY
1114739	LYTTON	2002	7	28	24.7		Q	1	ARC:DLY04:DAILY MAXIMUM TEMPERATURE	WLY
1114739	LYTTON	2002	7	29	25.3		Q	1	ARC:DLY04:DAILY MAXIMUM TEMPERATURE	WLY
1114739	LYTTON	2002	7	30	20.2		Q	1	ARC:DLY04:DAILY MAXIMUM TEMPERATURE	WLY
1114739	LYTTON	2002	7	31	21.4		Q	1	ARC:DLY04:DAILY MAXIMUM TEMPERATURE	WLY
1114739	LYTTON	2002	8	1	26.4		Q	1	ARC:DLY04:DAILY MAXIMUM TEMPERATURE	WLY
1114739	LYTTON	2002	8	2	19.4		Q	1	ARC:DLY04:DAILY MAXIMUM TEMPERATURE	WLY
1114739	LYTTON	2002	8	3	24.1		Q	1	ARC:DLY04:DAILY MAXIMUM TEMPERATURE	WLY
1114739	LYTTON	2002	8	4	19.9		Q	1	ARC:DLY04:DAILY MAXIMUM TEMPERATURE	WLY
1114739	LYTTON	2002	8	5	23.7		Q	1	ARC:DLY04:DAILY MAXIMUM TEMPERATURE	WLY
1114739	LYTTON	2002	8	6	22		Q	1	ARC:DLY04:DAILY MAXIMUM TEMPERATURE	WLY
1114739	LYTTON	2002	8	7	26.3		Q	1	ARC:DLY04:DAILY MAXIMUM TEMPERATURE	WLY
1114739	LYTTON	2002	8	8	27.6		Q	1	ARC:DLY04:DAILY MAXIMUM TEMPERATURE	WLY
1114739	LYTTON	2002	8	9	28.9		Q	1	ARC:DLY04:DAILY MAXIMUM TEMPERATURE	WLY
1114739	LYTTON	2002	8	10	29.3		Q	1	ARC:DLY04:DAILY MAXIMUM TEMPERATURE	WLY
1114739	LYTTON	2002	8	11	30.3		Q	1	ARC:DLY04:DAILY MAXIMUM TEMPERATURE	WLY
1114739	LYTTON	2002	8	12	35		Q	1	ARC:DLY04:DAILY MAXIMUM TEMPERATURE	WLY
1114739	LYTTON	2002	8	13	37.4		Q	1	ARC:DLY04:DAILY MAXIMUM TEMPERATURE	WLY
1114739	LYTTON	2002	8	14	32.4		Q	1	ARC:DLY04:DAILY MAXIMUM TEMPERATURE	WLY
1114739	LYTTON	2002	8	15	32.5		Q	1	ARC:DLY04:DAILY MAXIMUM TEMPERATURE	WLY
1114739	LYTTON	2002	8	16	28.7		Q	1	ARC:DLY04:DAILY MAXIMUM TEMPERATURE	WLY
1114739	LYTTON	2002	8	17	26.2		Q	1	ARC:DLY04:DAILY MAXIMUM TEMPERATURE	WLY
1114739	LYTTON	2002	8	18	29.2		Q	1	ARC:DLY04:DAILY MAXIMUM TEMPERATURE	WLY
1114739	LYTTON	2002	8	19	27.1		Q	1	ARC:DLY04:DAILY MAXIMUM TEMPERATURE	WLY
1114739	LYTTON	2002	8	20	26.5		Q	1	ARC:DLY04:DAILY MAXIMUM TEMPERATURE	WLY
1114739	LYTTON	2002	8	21	31		Q	1	ARC:DLY04:DAILY MAXIMUM TEMPERATURE	WLY
1114739	LYTTON	2002	8	22	33.8		Q	1	ARC:DLY04:DAILY MAXIMUM TEMPERATURE	WLY
1114739	LYTTON	2002	8	23	36.7		Q	1	ARC:DLY04:DAILY MAXIMUM TEMPERATURE	WLY
1114739	LYTTON	2002	8	24	35.8		Q	1	ARC:DLY04:DAILY MAXIMUM TEMPERATURE	WLY
1114739	LYTTON	2002	8	25	27.8		Q	1	ARC:DLY04:DAILY MAXIMUM TEMPERATURE	WLY
1114739	LYTTON	2002	8	26	27.9		Q	1	ARC:DLY04:DAILY MAXIMUM TEMPERATURE	WLY
1114739	LYTTON	2002	8	27	35.3		Q	1	ARC:DLY04:DAILY MAXIMUM TEMPERATURE	WLY
1114739	LYTTON	2002	8	28	36.1		Q	1	ARC:DLY04:DAILY MAXIMUM TEMPERATURE	WLY
1114739	LYTTON	2002	8	29	31		Q	1	ARC:DLY04:DAILY MAXIMUM TEMPERATURE	WLY
1114739	LYTTON	2002	8	30	28.9		Q	1	ARC:DLY04:DAILY MAXIMUM TEMPERATURE	WLY
1114739	LYTTON	2002	8	31	25.7		Q	1	ARC:DLY04:DAILY MAXIMUM TEMPERATURE	WLY
1114739	LYTTON	2002	9	1	26.4		Q	1	ARC:DLY04:DAILY MAXIMUM TEMPERATURE	WLY
1114739	LYTTON	2002	9	2	21.9		Q	1	ARC:DLY04:DAILY MAXIMUM TEMPERATURE	WLY
1114739	LYTTON	2002	9	3	19.8		Q	1	ARC:DLY04:DAILY MAXIMUM TEMPERATURE	WLY
1114739	LYTTON	2002	9	4	20		Q	1	ARC:DLY04:DAILY MAXIMUM TEMPERATURE	WLY
1114739	LYTTON	2002	9	5	21.5		Q	1	ARC:DLY04:DAILY MAXIMUM TEMPERATURE	WLY
1114739	LYTTON	2002	9	6	24.2		Q	1	ARC:DLY04:DAILY MAXIMUM TEMPERATURE	WLY
1114739	LYTTON	2002	9	7	20.3		Q	1	ARC:DLY04:DAILY MAXIMUM TEMPERATURE	WLY
1114739	LYTTON	2002	9	8	17.9		Q	1	ARC:DLY04:DAILY MAXIMUM TEMPERATURE	WLY
1114739	LYTTON	2002	9	9	23.5		Q	1	ARC:DLY04:DAILY MAXIMUM TEMPERATURE	WLY
1114739	LYTTON	2002	9	10	27.9		Q	1	ARC:DLY04:DAILY MAXIMUM TEMPERATURE	WLY
1114739	LYTTON	2002	9	11	30.3		Q	1	ARC:DLY04:DAILY MAXIMUM TEMPERATURE	WLY
1114739	LYTTON	2002	9	12	32.4		Q	1	ARC:DLY04:DAILY MAXIMUM TEMPERATURE	WLY
1114739	LYTTON	2002	9	13	31.5		Q	1	ARC:DLY04:DAILY MAXIMUM TEMPERATURE	WLY
1114739	LYTTON	2002	9	14	32.3		Q	1	ARC:DLY04:DAILY MAXIMUM TEMPERATURE	WLY
1114739	LYTTON	2002	9	15	26		Q	1	ARC:DLY04:DAILY MAXIMUM TEMPERATURE	WLY
1114739	LYTTON	2002	9	16	21.2		Q	1	ARC:DLY04:DAILY MAXIMUM TEMPERATURE	WLY
1114739	LYTTON	2002	9	17	20.9		Q	1	ARC:DLY04:DAILY MAXIMUM TEMPERATURE	WLY
1114739	LYTTON	2002	9	18	19.1		Q	1	ARC:DLY04:DAILY MAXIMUM TEMPERATURE	WLY
1114739	LYTTON	2002	9	19	19.7		Q	1	ARC:DLY04:DAILY MAXIMUM TEMPERATURE	WLY
1114739	LYTTON	2002	9	20	21.2		Q	1	ARC:DLY04:DAILY MAXIMUM TEMPERATURE	WLY
1114739	LYTTON	2002	9	21	23.8		Q	1	ARC:DLY04:DAILY MAXIMUM TEMPERATURE	WLY
1114739	LYTTON	2002	9	22	27.5		Q	1	ARC:DLY04:DAILY MAXIMUM TEMPERATURE	WLY
1114739	LYTTON	2002	9	23	25.5		Q	1	ARC:DLY04:DAILY MAXIMUM TEMPERATURE	WLY
1114739	LYTTON	2002	9	24	24.8		Q	1	ARC:DLY04:DAILY MAXIMUM TEMPERATURE	WLY
1114739	LYTTON	2002	9	25	25.2		Q	1	ARC:DLY04:DAILY MAXIMUM TEMPERATURE	WLY
1114739	LYTTON	2002	9	26	19		Q	1	ARC:DLY04:DAILY MAXIMUM TEMPERATURE	WLY
1114739	LYTTON	2002	9	27	25.5		Q	1	ARC:DLY04:DAILY MAXIMUM TEMPERATURE	WLY
1114739	LYTTON	2002	9	28	23.5		Q	1	ARC:DLY04:DAILY MAXIMUM TEMPERATURE	WLY
1114739	LYTTON	2002	9	29	18.6		Q	1	ARC:DLY04:DAILY MAXIMUM TEMPERATURE	WLY
1114739	LYTTON	2002	9	30	12.4		Q	1	ARC:DLY04:DAILY MAXIMUM TEMPERATURE	WLY
1114739	LYTTON	2002	10	1	18.3		Q	1	ARC:DLY04:DAILY MAXIMUM TEMPERATURE	WLY
1114739	LYTTON	2002	10	2	13.8		Q	1	ARC:DLY04:DAILY MAXIMUM TEMPERATURE	WLY
1114739	LYTTON	2002	10	3	19.3		Q	1	ARC:DLY04:DAILY MAXIMUM TEMPERATURE	WLY
1114739	LYTTON	2002	10	4	16.1		Q	1	ARC:DLY04:DAILY MAXIMUM TEMPERATURE	WLY
1114739	LYTTON	2002	10	5	16.1		Q	1	ARC:DLY04:DAILY MAXIMUM TEMPERATURE	WLY
1114739	LYTTON	2002	10	6	16.8		Q	1	ARC:DLY04:DAILY MAXIMUM TEMPERATURE	WLY
1114739	LYTTON	2002	10	7	20.2		Q	1	ARC:DLY04:DAILY MAXIMUM TEMPERATURE	WLY
1114739	LYTTON	2002	10	8	17.3		Q	1	ARC:DLY04:DAILY MAXIMUM TEMPERATURE	WLY
1114739	LYTTON	2002	10	9	18.4		Q	1	ARC:DLY04:DAILY MAXIMUM TEMPERATURE	WLY
1114739	LYTTON	2002	10	10	11.8		Q	1	ARC:DLY04:DAILY MAXIMUM TEMPERATURE	WLY
1114739	LYTTON	2002	10	11	13.5		Q	1	ARC:DLY04:DAILY MAXIMUM TEMPERATURE	WLY
1114739	LYTTON	2002	10	12	13		Q	1	ARC:DLY04:DAILY MAXIMUM TEMPERATURE	WLY
1114739	LYTTON	2002	10	13	15.3		Q	1	ARC:DLY04:DAILY MAXIMUM TEMPERATURE	WLY
1114739	LYTTON	2002	10	14	16		Q	1	ARC:DLY04:DAILY MAXIMUM TEMPERATURE	WLY
1114739	LYTTON	2002	10	15	16.7		Q	1	ARC:DLY04:DAILY MAXIMUM TEMPERATURE	WLY
1114739	LYTTON	2002	10	16	18.4		Q	1	ARC:DLY04:DAILY MAXIMUM TEMPERATURE	WLY
1114739	LYTTON	2002	10	17	17.8		Q	1	ARC:DLY04:DAILY MAXIMUM TEMPERATURE	WLY
1114739	LYTTON	2002	10	18	17.3		Q	1	ARC:DLY04:DAILY MAXIMUM TEMPERATURE	WLY
1114739	LYTTON	2002	10	19	15.8		Q	1	ARC:DLY04:DAILY MAXIMUM TEMPERATURE	WLY
1114739	LYTTON	2002	10	20	17.7		Q	1	ARC:DLY04:DAILY MAXIMUM TEMPERATURE	WLY
1114739	LYTTON	2002	10	21	17.2		Q	1	ARC:DLY04:DAILY MAXIMUM TEMPERATURE	WLY
1114739	LYTTON	2002	10	22	16.7		Q	1	ARC:DLY04:DAILY MAXIMUM TEMPERATURE	WLY
1114739	LYTTON	2002	10	23	14.2		Q	1	ARC:DLY04:DAILY MAXIMUM TEMPERATURE	WLY
1114739	LYTTON	2002	10	24	11.4		Q	1	ARC:DLY04:DAILY MAXIMUM TEMPERATURE	WLY
1114739	LYTTON	2002	10	25	10.3		Q	1	ARC:DLY04:DAILY MAXIMUM TEMPERATURE	WLY
1114739	LYTTON	2002	10	26	9.6		Q	1	ARC:DLY04:DAILY MAXIMUM TEMPERATURE	WLY
1114739	LYTTON	2002	10	27	13.3		Q	1	ARC:DLY04:DAILY MAXIMUM TEMPERATURE	WLY
1114739	LYTTON	2002	10	28	9.6		Q	1	ARC:DLY04:DAILY MAXIMUM TEMPERATURE	WLY
1114739	LYTTON	2002	10	29	7.8		Q	1	ARC:DLY04:DAILY MAXIMUM TEMPERATURE	WLY
1114739	LYTTON	2002	10	30	6.3		Q	1	ARC:DLY04:DAILY MAXIMUM TEMPERATURE	WLY
1114739	LYTTON	2002	10	31	5.9		Q	1	ARC:DLY04:DAILY MAXIMUM TEMPERATURE	WLY
1114739	LYTTON	2002	11	1	5.5		Q	1	ARC:DLY04:DAILY MAXIMUM TEMPERATURE	WLY
1114739	LYTTON	2002	11	2	5.7		Q	1	ARC:DLY04:DAILY MAXIMUM TEMPERATURE	WLY
1114739	LYTTON	2002	11	3	4.2		Q	1	ARC:DLY04:DAILY MAXIMUM TEMPERATURE	WLY
1114739	LYTTON	2002	11	4	3.5		Q	1	ARC:DLY04:DAILY MAXIMUM TEMPERATURE	WLY
1114739	LYTTON	2002	11	5	5.4		Q	1	ARC:DLY04:DAILY MAXIMUM TEMPERATURE	WLY
1114739	LYTTON	2002	11	6	12.3		Q	1	ARC:DLY04:DAILY MAXIMUM TEMPERATURE	WLY
1114739	LYTTON	2002	11	7	8.5		Q	1	ARC:DLY04:DAILY MAXIMUM TEMPERATURE	WLY
1114739	LYTTON	2002	11	8	10.1		Q	1	ARC:DLY04:DAILY MAXIMUM TEMPERATURE	WLY
1114739	LYTTON	2002	11	9	11		Q	1	ARC:DLY04:DAILY MAXIMUM TEMPERATURE	WLY
1114739	LYTTON	2002	11	10	10.2		Q	1	ARC:DLY04:DAILY MAXIMUM TEMPERATURE	WLY
1114739	LYTTON	2002	11	11	11.8		Q	1	ARC:DLY04:DAILY MAXIMUM TEMPERATURE	WLY
1114739	LYTTON	2002	11	12	10.7		Q	1	ARC:DLY04:DAILY MAXIMUM TEMPERATURE	WLY
1114739	LYTTON	2002	11	13	11.4		Q	1	ARC:DLY04:DAILY MAXIMUM TEMPERATURE	WLY
1114739	LYTTON	2002	11	14	12.5		Q	1	ARC:DLY04:DAILY MAXIMUM TEMPERATURE	WLY
1114739	LYTTON	2002	11	15	9.7		Q	1	ARC:DLY04:DAILY MAXIMUM TEMPERATURE	WLY
1114739	LYTTON	2002	11	16	10.5		Q	1	ARC:DLY04:DAILY MAXIMUM TEMPERATURE	WLY
1114739	LYTTON	2002	11	17	10.3		Q	1	ARC:DLY04:DAILY MAXIMUM TEMPERATURE	WLY
1114739	LYTTON	2002	11	18	12.5		Q	1	ARC:DLY04:DAILY MAXIMUM TEMPERATURE	WLY
1114739	LYTTON	2002	11	19	15.9		Q	1	ARC:DLY04:DAILY MAXIMUM TEMPERATURE	WLY
1114739	LYTTON	2002	11	20	15.2		Q	1	ARC:DLY04:DAILY MAXIMUM TEMPERATURE	WLY
1114739	LYTTON	2002	11	21	9.7		Q	1	ARC:DLY04:DAILY MAXIMUM TEMPERATURE	WLY
1114739	LYTTON	2002	11	22	12.2		Q	1	ARC:DLY04:DAILY MAXIMUM TEMPERATURE	WLY
1114739	LYTTON	2002	11	23	7.8		Q	1	ARC:DLY04:DAILY MAXIMUM TEMPERATURE	WLY
1114739	LYTTON	2002	11	24	3.1		Q	1	ARC:DLY04:DAILY MAXIMUM TEMPERATURE	WLY
1114739	LYTTON	2002	11	25	0.4		Q	1	ARC:DLY04:DAILY MAXIMUM TEMPERATURE	WLY
1114739	LYTTON	2002	11	26	3.1		Q	1	ARC:DLY04:DAILY MAXIMUM TEMPERATURE	WLY
1114739	LYTTON	2002	11	27	3.5		Q	1	ARC:DLY04:DAILY MAXIMUM TEMPERATURE	WLY
1114739	LYTTON	2002	11	28	4.6		Q	1	ARC:DLY04:DAILY MAXIMUM TEMPERATURE	WLY
1114739	LYTTON	2002	11	29	6.7		Q	1	ARC:DLY04:DAILY MAXIMUM TEMPERATURE	WLY
1114739	LYTTON	2002	11	30	3.4		Q	1	ARC:DLY04:DAILY MAXIMUM TEMPERATURE	WLY
1114739	LYTTON	2002	12	1	1.7		Q	1	ARC:DLY04:DAILY MAXIMUM TEMPERATURE	WLY
1114739	LYTTON	2002	12	2	3.6		Q	1	ARC:DLY04:DAILY MAXIMUM TEMPERATURE	WLY
1114739	LYTTON	2002	12	3	5.1		Q	1	ARC:DLY04:DAILY MAXIMUM TEMPERATURE	WLY
1114739	LYTTON	2002	12	4	4.7		Q	1	ARC:DLY04:DAILY MAXIMUM TEMPERATURE	WLY
1114739	LYTTON	2002	12	5	4.7		Q	1	ARC:DLY04:DAILY MAXIMUM TEMPERATURE	WLY
1114739	LYTTON	2002	12	6	5.7		Q	1	ARC:DLY04:DAILY MAXIMUM TEMPERATURE	WLY
1114739	LYTTON	2002	12	7	6.7		Q	1	ARC:DLY04:DAILY MAXIMUM TEMPERATURE	WLY
1114739	LYTTON	2002	12	8	4		Q	1	ARC:DLY04:DAILY MAXIMUM TEMPERATURE	WLY
1114739	LYTTON	2002	12	9	3.4		Q	1	ARC:DLY04:DAILY MAXIMUM TEMPERATURE	WLY
1114739	LYTTON	2002	12	10	5.8		Q	1	ARC:DLY04:DAILY MAXIMUM TEMPERATURE	WLY
1114739	LYTTON	2002	12	11	6.8		Q	1	ARC:DLY04:DAILY MAXIMUM TEMPERATURE	WLY
1114739	LYTTON	2002	12	12	9.4		Q	1	ARC:DLY04:DAILY MAXIMUM TEMPERATURE	WLY
1114739	LYTTON	2002	12	13	7.7		Q	1	ARC:DLY04:DAILY MAXIMUM TEMPERATURE	WLY
1114739	LYTTON	2002	12	14	5.1		Q	1	ARC:DLY04:DAILY MAXIMUM TEMPERATURE	WLY
1114739	LYTTON	2002	12	15	6.9		Q	1	ARC:DLY04:DAILY MAXIMUM TEMPERATURE	WLY
1114739	LYTTON	2002	12	16	7		Q	1	ARC:DLY04:DAILY MAXIMUM TEMPERATURE	WLY
1114739	LYTTON	2002	12	17	5.8		Q	1	ARC:DLY04:DAILY MAXIMUM TEMPERATURE	WLY
1114739	LYTTON	2002	12	18	3.4		Q	1	ARC:DLY04:DAILY MAXIMUM TEMPERATURE	WLY
1114739	LYTTON	2002	12	19	1.9		Q	1	ARC:DLY04:DAILY MAXIMUM TEMPERATURE	WLY
1114739	LYTTON	2002	12	20	3.4		Q	1	ARC:DLY04:DAILY MAXIMUM TEMPERATURE	WLY
1114739	LYTTON	2002	12	21	1.8		Q	1	ARC:DLY04:DAILY MAXIMUM TEMPERATURE	WLY
1114739	LYTTON	2002	12	22	-1.8		Q	1	ARC:DLY04:DAILY MAXIMUM TEMPERATURE	WLY
1114739	LYTTON	2002	12	23	-0.2		Q	1	ARC:DLY04:DAILY MAXIMUM TEMPERATURE	WLY
1114739	LYTTON	2002	12	24	-1.1		Q	1	ARC:DLY04:DAILY MAXIMUM TEMPERATURE	WLY
1114739	LYTTON	2002	12	25	4.1		Q	1	ARC:DLY04:DAILY MAXIMUM TEMPERATURE	WLY
1114739	LYTTON	2002	12	26	5.1		Q	1	ARC:DLY04:DAILY MAXIMUM TEMPERATURE	WLY
1114739	LYTTON	2002	12	27	0.8		Q	1	ARC:DLY04:DAILY MAXIMUM TEMPERATURE	WLY
1114739	LYTTON	2002	12	28	-1.9		Q	1	ARC:DLY04:DAILY MAXIMUM TEMPERATURE	WLY
1114739	LYTTON	2002	12	29	-5.4		Q	1	ARC:DLY04:DAILY MAXIMUM TEMPERATURE	WLY
1114739	LYTTON	2002	12	30	-2.2		Q	1	ARC:DLY04:DAILY MAXIMUM TEMPERATURE	WLY
1114739	LYTTON	2002	12	31	-0.2		Q	1	ARC:DLY04:DAILY MAXIMUM TEMPERATURE	WLY
1114739	LYTTON	2003	1	1	5.9		Q	1	ARC:DLY04:DAILY MAXIMUM TEMPERATURE	WLY
1114739	LYTTON	2003	1	2	7.5		Q	1	ARC:DLY04:DAILY MAXIMUM TEMPERATURE	WLY
1114739	LYTTON	2003	1	3	8.1		Q	1	ARC:DLY04:DAILY MAXIMUM TEMPERATURE	WLY
1114739	LYTTON	2003	1	4	9		Q	1	ARC:DLY04:DAILY MAXIMUM TEMPERATURE	WLY
1114739	LYTTON	2003	1	5	8.4		Q	1	ARC:DLY04:DAILY MAXIMUM TEMPERATURE	WLY
1114739	LYTTON	2003	1	6	4.5		Q	1	ARC:DLY04:DAILY MAXIMUM TEMPERATURE	WLY
1114739	LYTTON	2003	1	7	2.8		Q	1	ARC:DLY04:DAILY MAXIMUM TEMPERATURE	WLY
1114739	LYTTON	2003	1	8	4.7		Q	1	ARC:DLY04:DAILY MAXIMUM TEMPERATURE	WLY
1114739	LYTTON	2003	1	9	0.3		Q	1	ARC:DLY04:DAILY MAXIMUM TEMPERATURE	WLY
1114739	LYTTON	2003	1	10	-1.3		Q	1	ARC:DLY04:DAILY MAXIMUM TEMPERATURE	WLY
1114739	LYTTON	2003	1	11	-2.3		Q	1	ARC:DLY04:DAILY MAXIMUM TEMPERATURE	WLY
1114739	LYTTON	2003	1	12	-0.1		Q	1	ARC:DLY04:DAILY MAXIMUM TEMPERATURE	WLY
1114739	LYTTON	2003	1	13	1.2		Q	1	ARC:DLY04:DAILY MAXIMUM TEMPERATURE	WLY
1114739	LYTTON	2003	1	14	1.6		Q	1	ARC:DLY04:DAILY MAXIMUM TEMPERATURE	WLY
1114739	LYTTON	2003	1	15	-0.5		Q	1	ARC:DLY04:DAILY MAXIMUM TEMPERATURE	WLY
1114739	LYTTON	2003	1	16	0.3		Q	1	ARC:DLY04:DAILY MAXIMUM TEMPERATURE	WLY
1114739	LYTTON	2003	1	17	3.4		Q	1	ARC:DLY04:DAILY MAXIMUM TEMPERATURE	WLY
1114739	LYTTON	2003	1	18	1.1		Q	1	ARC:DLY04:DAILY MAXIMUM TEMPERATURE	WLY
1114739	LYTTON	2003	1	19	0.4		Q	1	ARC:DLY04:DAILY MAXIMUM TEMPERATURE	WLY
1114739	LYTTON	2003	1	20	3.5		Q	1	ARC:DLY04:DAILY MAXIMUM TEMPERATURE	WLY
1114739	LYTTON	2003	1	21	1.5		Q	1	ARC:DLY04:DAILY MAXIMUM TEMPERATURE	WLY
1114739	LYTTON	2003	1	22	-2.7		Q	1	ARC:DLY04:DAILY MAXIMUM TEMPERATURE	WLY
1114739	LYTTON	2003	1	23	8.2		Q	1	ARC:DLY04:DAILY MAXIMUM TEMPERATURE	WLY
1114739	LYTTON	2003	1	24	9.1		Q	1	ARC:DLY04:DAILY MAXIMUM TEMPERATURE	WLY
1114739	LYTTON	2003	1	25	8.7		Q	1	ARC:DLY04:DAILY MAXIMUM TEMPERATURE	WLY
1114739	LYTTON	2003	1	26	11.4		Q	1	ARC:DLY04:DAILY MAXIMUM TEMPERATURE	WLY
1114739	LYTTON	2003	1	27	7.9		Q	1	ARC:DLY04:DAILY MAXIMUM TEMPERATURE	WLY
1114739	LYTTON	2003	1	28	5.2		Q	1	ARC:DLY04:DAILY MAXIMUM TEMPERATURE	WLY
1114739	LYTTON	2003	1	29	4.7		Q	1	ARC:DLY04:DAILY MAXIMUM TEMPERATURE	WLY
1114739	LYTTON	2003	1	30	4.9		Q	1	ARC:DLY04:DAILY MAXIMUM TEMPERATURE	WLY
1114739	LYTTON	2003	1	31	8		Q	1	ARC:DLY04:DAILY MAXIMUM TEMPERATURE	WLY
1114739	LYTTON	2003	2	1	10.7		Q	1	ARC:DLY04:DAILY MAXIMUM TEMPERATURE	WLY
1114739	LYTTON	2003	2	2	8.4		Q	1	ARC:DLY04:DAILY MAXIMUM TEMPERATURE	WLY
1114739	LYTTON	2003	2	3	6.9		Q	1	ARC:DLY04:DAILY MAXIMUM TEMPERATURE	WLY
1114739	LYTTON	2003	2	4	5.5		Q	1	ARC:DLY04:DAILY MAXIMUM TEMPERATURE	WLY
1114739	LYTTON	2003	2	5	7.7		Q	1	ARC:DLY04:DAILY MAXIMUM TEMPERATURE	WLY
1114739	LYTTON	2003	2	6	6.1		Q	1	ARC:DLY04:DAILY MAXIMUM TEMPERATURE	WLY
1114739	LYTTON	2003	2	7	4.9		Q	1	ARC:DLY04:DAILY MAXIMUM TEMPERATURE	WLY
1114739	LYTTON	2003	2	8	5		Q	1	ARC:DLY04:DAILY MAXIMUM TEMPERATURE	WLY
1114739	LYTTON	2003	2	9	5.9		Q	1	ARC:DLY04:DAILY MAXIMUM TEMPERATURE	WLY
1114739	LYTTON	2003	2	10	5.7		Q	1	ARC:DLY04:DAILY MAXIMUM TEMPERATURE	WLY
1114739	LYTTON	2003	2	11	-99999	M	Q	1	ARC:DLY04:DAILY MAXIMUM TEMPERATURE	WLY
1114739	LYTTON	2003	2	12	-99999	M	Q	1	ARC:DLY04:DAILY MAXIMUM TEMPERATURE	WLY
1114739	LYTTON	2003	2	13	-99999	M	Q	1	ARC:DLY04:DAILY MAXIMUM TEMPERATURE	WLY
1114739	LYTTON	2003	2	14	11.8		Q	1	ARC:DLY04:DAILY MAXIMUM TEMPERATURE	WLY
1114739	LYTTON	2003	2	15	8.5		Q	1	ARC:DLY04:DAILY MAXIMUM TEMPERATURE	WLY
1114739	LYTTON	2003	2	16	9.3		Q	1	ARC:DLY04:DAILY MAXIMUM TEMPERATURE	WLY
1114739	LYTTON	2003	2	17	9.9		Q	1	ARC:DLY04:DAILY MAXIMUM TEMPERATURE	WLY
1114739	LYTTON	2003	2	18	10.6		Q	1	ARC:DLY04:DAILY MAXIMUM TEMPERATURE	WLY
1114739	LYTTON	2003	2	19	10.1		Q	1	ARC:DLY04:DAILY MAXIMUM TEMPERATURE	WLY
1114739	LYTTON	2003	2	20	10.2		Q	1	ARC:DLY04:DAILY MAXIMUM TEMPERATURE	WLY
1114739	LYTTON	2003	2	21	10.5		Q	1	ARC:DLY04:DAILY MAXIMUM TEMPERATURE	WLY
1114739	LYTTON	2003	2	22	6.4		Q	1	ARC:DLY04:DAILY MAXIMUM TEMPERATURE	WLY
1114739	LYTTON	2003	2	23	2.8		Q	1	ARC:DLY04:DAILY MAXIMUM TEMPERATURE	WLY
1114739	LYTTON	2003	2	24	3.3		Q	1	ARC:DLY04:DAILY MAXIMUM TEMPERATURE	WLY
1114739	LYTTON	2003	2	25	4.5		Q	1	ARC:DLY04:DAILY MAXIMUM TEMPERATURE	WLY
1114739	LYTTON	2003	2	26	9.2		Q	1	ARC:DLY04:DAILY MAXIMUM TEMPERATURE	WLY
1114739	LYTTON	2003	2	27	12.1		Q	1	ARC:DLY04:DAILY MAXIMUM TEMPERATURE	WLY
1114739	LYTTON	2003	2	28	11.1		Q	1	ARC:DLY04:DAILY MAXIMUM TEMPERATURE	WLY
1114739	LYTTON	2003	3	1	12.6		Q	1	ARC:DLY04:DAILY MAXIMUM TEMPERATURE	WLY
1114739	LYTTON	2003	3	2	8.5		Q	1	ARC:DLY04:DAILY MAXIMUM TEMPERATURE	WLY
1114739	LYTTON	2003	3	3	11.4		Q	1	ARC:DLY04:DAILY MAXIMUM TEMPERATURE	WLY
1114739	LYTTON	2003	3	4	10.8		Q	1	ARC:DLY04:DAILY MAXIMUM TEMPERATURE	WLY
1114739	LYTTON	2003	3	5	10		Q	1	ARC:DLY04:DAILY MAXIMUM TEMPERATURE	WLY
1114739	LYTTON	2003	3	6	1.2		Q	1	ARC:DLY04:DAILY MAXIMUM TEMPERATURE	WLY
1114739	LYTTON	2003	3	7	-5.4		Q	1	ARC:DLY04:DAILY MAXIMUM TEMPERATURE	WLY
1114739	LYTTON	2003	3	8	-6.4		Q	1	ARC:DLY04:DAILY MAXIMUM TEMPERATURE	WLY
1114739	LYTTON	2003	3	9	0.2		Q	1	ARC:DLY04:DAILY MAXIMUM TEMPERATURE	WLY
1114739	LYTTON	2003	3	10	14.6		Q	1	ARC:DLY04:DAILY MAXIMUM TEMPERATURE	WLY
1114739	LYTTON	2003	3	11	8.8		Q	1	ARC:DLY04:DAILY MAXIMUM TEMPERATURE	WLY
1114739	LYTTON	2003	3	12	7.8		Q	1	ARC:DLY04:DAILY MAXIMUM TEMPERATURE	WLY
1114739	LYTTON	2003	3	13	7.7		Q	1	ARC:DLY04:DAILY MAXIMUM TEMPERATURE	WLY
1114739	LYTTON	2003	3	14	12.1		Q	1	ARC:DLY04:DAILY MAXIMUM TEMPERATURE	WLY
1114739	LYTTON	2003	3	15	14		Q	1	ARC:DLY04:DAILY MAXIMUM TEMPERATURE	WLY
1114739	LYTTON	2003	3	16	13.2		Q	1	ARC:DLY04:DAILY MAXIMUM TEMPERATURE	WLY
1114739	LYTTON	2003	3	17	11.6		Q	1	ARC:DLY04:DAILY MAXIMUM TEMPERATURE	WLY
1114739	LYTTON	2003	3	18	9.2		Q	1	ARC:DLY04:DAILY MAXIMUM TEMPERATURE	WLY
1114739	LYTTON	2003	3	19	10.6		Q	1	ARC:DLY04:DAILY MAXIMUM TEMPERATURE	WLY
1114739	LYTTON	2003	3	20	14.4		Q	1	ARC:DLY04:DAILY MAXIMUM TEMPERATURE	WLY
1114739	LYTTON	2003	3	21	12.1		Q	1	ARC:DLY04:DAILY MAXIMUM TEMPERATURE	WLY
1114739	LYTTON	2003	3	22	12.1		Q	1	ARC:DLY04:DAILY MAXIMUM TEMPERATURE	WLY
1114739	LYTTON	2003	3	23	10.1		Q	1	ARC:DLY04:DAILY MAXIMUM TEMPERATURE	WLY
1114739	LYTTON	2003	3	24	10.2		Q	1	ARC:DLY04:DAILY MAXIMUM TEMPERATURE	WLY
1114739	LYTTON	2003	3	25	12.6		Q	1	ARC:DLY04:DAILY MAXIMUM TEMPERATURE	WLY
1114739	LYTTON	2003	3	26	9.8		Q	1	ARC:DLY04:DAILY MAXIMUM TEMPERATURE	WLY
1114739	LYTTON	2003	3	27	13.2		Q	1	ARC:DLY04:DAILY MAXIMUM TEMPERATURE	WLY
1114739	LYTTON	2003	3	28	14.4		Q	1	ARC:DLY04:DAILY MAXIMUM TEMPERATURE	WLY
1114739	LYTTON	2003	3	29	15.5		Q	1	ARC:DLY04:DAILY MAXIMUM TEMPERATURE	WLY
1114739	LYTTON	2003	3	30	14.3		Q	1	ARC:DLY04:DAILY MAXIMUM TEMPERATURE	WLY
1114739	LYTTON	2003	3	31	13		Q	1	ARC:DLY04:DAILY MAXIMUM TEMPERATURE	WLY
1114739	LYTTON	2003	4	1	11.4		Q	1	ARC:DLY04:DAILY MAXIMUM TEMPERATURE	WLY
1114739	LYTTON	2003	4	2	11.9		Q	1	ARC:DLY04:DAILY MAXIMUM TEMPERATURE	WLY
1114739	LYTTON	2003	4	3	9.9		Q	1	ARC:DLY04:DAILY MAXIMUM TEMPERATURE	WLY
1114739	LYTTON	2003	4	4	10.9		Q	1	ARC:DLY04:DAILY MAXIMUM TEMPERATURE	WLY
1114739	LYTTON	2003	4	5	9.7		Q	1	ARC:DLY04:DAILY MAXIMUM TEMPERATURE	WLY
1114739	LYTTON	2003	4	6	13.2		Q	1	ARC:DLY04:DAILY MAXIMUM TEMPERATURE	WLY
1114739	LYTTON	2003	4	7	14.5		Q	1	ARC:DLY04:DAILY MAXIMUM TEMPERATURE	WLY
1114739	LYTTON	2003	4	8	17.9		Q	1	ARC:DLY04:DAILY MAXIMUM TEMPERATURE	WLY
1114739	LYTTON	2003	4	9	12.7		Q	1	ARC:DLY04:DAILY MAXIMUM TEMPERATURE	WLY
1114739	LYTTON	2003	4	10	13.9		Q	1	ARC:DLY04:DAILY MAXIMUM TEMPERATURE	WLY
1114739	LYTTON	2003	4	11	16.1		Q	1	ARC:DLY04:DAILY MAXIMUM TEMPERATURE	WLY
1114739	LYTTON	2003	4	12	16.1		Q	1	ARC:DLY04:DAILY MAXIMUM TEMPERATURE	WLY
1114739	LYTTON	2003	4	13	10.5		Q	1	ARC:DLY04:DAILY MAXIMUM TEMPERATURE	WLY
1114739	LYTTON	2003	4	14	13.6		Q	1	ARC:DLY04:DAILY MAXIMUM TEMPERATURE	WLY
1114739	LYTTON	2003	4	15	15.7		Q	1	ARC:DLY04:DAILY MAXIMUM TEMPERATURE	WLY
1114739	LYTTON	2003	4	16	15		Q	1	ARC:DLY04:DAILY MAXIMUM TEMPERATURE	WLY
1114739	LYTTON	2003	4	17	14		Q	1	ARC:DLY04:DAILY MAXIMUM TEMPERATURE	WLY
1114739	LYTTON	2003	4	18	14		Q	1	ARC:DLY04:DAILY MAXIMUM TEMPERATURE	WLY
1114739	LYTTON	2003	4	19	14.3		Q	1	ARC:DLY04:DAILY MAXIMUM TEMPERATURE	WLY
1114739	LYTTON	2003	4	20	21.3		Q	1	ARC:DLY04:DAILY MAXIMUM TEMPERATURE	WLY
1114739	LYTTON	2003	4	21	20.4		Q	1	ARC:DLY04:DAILY MAXIMUM TEMPERATURE	WLY
1114739	LYTTON	2003	4	22	18.8		Q	1	ARC:DLY04:DAILY MAXIMUM TEMPERATURE	WLY
1114739	LYTTON	2003	4	23	16.6		Q	1	ARC:DLY04:DAILY MAXIMUM TEMPERATURE	WLY
1114739	LYTTON	2003	4	24	11.4		Q	1	ARC:DLY04:DAILY MAXIMUM TEMPERATURE	WLY
1114739	LYTTON	2003	4	25	14.9		Q	1	ARC:DLY04:DAILY MAXIMUM TEMPERATURE	WLY
1114739	LYTTON	2003	4	26	14.7		Q	1	ARC:DLY04:DAILY MAXIMUM TEMPERATURE	WLY
1114739	LYTTON	2003	4	27	12.5		Q	1	ARC:DLY04:DAILY MAXIMUM TEMPERATURE	WLY
1114739	LYTTON	2003	4	28	17		Q	1	ARC:DLY04:DAILY MAXIMUM TEMPERATURE	WLY
1114739	LYTTON	2003	4	29	20		Q	1	ARC:DLY04:DAILY MAXIMUM TEMPERATURE	WLY
1114739	LYTTON	2003	4	30	23.3		Q	1	ARC:DLY04:DAILY MAXIMUM TEMPERATURE	WLY
1114739	LYTTON	2003	5	1	22.3		Q	1	ARC:DLY04:DAILY MAXIMUM TEMPERATURE	WLY
1114739	LYTTON	2003	5	2	15.7		Q	1	ARC:DLY04:DAILY MAXIMUM TEMPERATURE	WLY
1114739	LYTTON	2003	5	3	14.8		Q	1	ARC:DLY04:DAILY MAXIMUM TEMPERATURE	WLY
1114739	LYTTON	2003	5	4	16.8		Q	1	ARC:DLY04:DAILY MAXIMUM TEMPERATURE	WLY
1114739	LYTTON	2003	5	5	14.9		Q	1	ARC:DLY04:DAILY MAXIMUM TEMPERATURE	WLY
1114739	LYTTON	2003	5	6	16.2		Q	1	ARC:DLY04:DAILY MAXIMUM TEMPERATURE	WLY
1114739	LYTTON	2003	5	7	16.9		Q	1	ARC:DLY04:DAILY MAXIMUM TEMPERATURE	WLY
1114739	LYTTON	2003	5	8	18.9		Q	1	ARC:DLY04:DAILY MAXIMUM TEMPERATURE	WLY
1114739	LYTTON	2003	5	9	19.5		Q	1	ARC:DLY04:DAILY MAXIMUM TEMPERATURE	WLY
1114739	LYTTON	2003	5	10	23.6		Q	1	ARC:DLY04:DAILY MAXIMUM TEMPERATURE	WLY
1114739	LYTTON	2003	5	11	23.3		Q	1	ARC:DLY04:DAILY MAXIMUM TEMPERATURE	WLY
1114739	LYTTON	2003	5	12	21.9		Q	1	ARC:DLY04:DAILY MAXIMUM TEMPERATURE	WLY
1114739	LYTTON	2003	5	13	20.9		Q	1	ARC:DLY04:DAILY MAXIMUM TEMPERATURE	WLY
1114739	LYTTON	2003	5	14	17.2		Q	1	ARC:DLY04:DAILY MAXIMUM TEMPERATURE	WLY
1114739	LYTTON	2003	5	15	13.5		Q	1	ARC:DLY04:DAILY MAXIMUM TEMPERATURE	WLY
1114739	LYTTON	2003	5	16	14.6		Q	1	ARC:DLY04:DAILY MAXIMUM TEMPERATURE	WLY
1114739	LYTTON	2003	5	17	16.1		Q	1	ARC:DLY04:DAILY MAXIMUM TEMPERATURE	WLY
1114739	LYTTON	2003	5	18	18.8		Q	1	ARC:DLY04:DAILY MAXIMUM TEMPERATURE	WLY
1114739	LYTTON	2003	5	19	19.2		Q	1	ARC:DLY04:DAILY MAXIMUM TEMPERATURE	WLY
1114739	LYTTON	2003	5	20	17.1		Q	1	ARC:DLY04:DAILY MAXIMUM TEMPERATURE	WLY
1114739	LYTTON	2003	5	21	20.4		Q	1	ARC:DLY04:DAILY MAXIMUM TEMPERATURE	WLY
1114739	LYTTON	2003	5	22	19.8		Q	1	ARC:DLY04:DAILY MAXIMUM TEMPERATURE	WLY
1114739	LYTTON	2003	5	23	25.2		Q	1	ARC:DLY04:DAILY MAXIMUM TEMPERATURE	WLY
1114739	LYTTON	2003	5	24	28.3		Q	1	ARC:DLY04:DAILY MAXIMUM TEMPERATURE	WLY
1114739	LYTTON	2003	5	25	19.8		Q	1	ARC:DLY04:DAILY MAXIMUM TEMPERATURE	WLY
1114739	LYTTON	2003	5	26	22		Q	1	ARC:DLY04:DAILY MAXIMUM TEMPERATURE	WLY
1114739	LYTTON	2003	5	27	24.4		Q	1	ARC:DLY04:DAILY MAXIMUM TEMPERATURE	WLY
1114739	LYTTON	2003	5	28	25.6		Q	1	ARC:DLY04:DAILY MAXIMUM TEMPERATURE	WLY
1114739	LYTTON	2003	5	29	28.6		Q	1	ARC:DLY04:DAILY MAXIMUM TEMPERATURE	WLY
1114739	LYTTON	2003	5	30	28.9		Q	1	ARC:DLY04:DAILY MAXIMUM TEMPERATURE	WLY
1114739	LYTTON	2003	5	31	21.6		Q	1	ARC:DLY04:DAILY MAXIMUM TEMPERATURE	WLY
1114739	LYTTON	2003	6	1	22.5		Q	1	ARC:DLY04:DAILY MAXIMUM TEMPERATURE	WLY
1114739	LYTTON	2003	6	2	21.1		Q	1	ARC:DLY04:DAILY MAXIMUM TEMPERATURE	WLY
1114739	LYTTON	2003	6	3	-99999	M	Q	1	ARC:DLY04:DAILY MAXIMUM TEMPERATURE	WLY
1114739	LYTTON	2003	6	4	32.3		Q	1	ARC:DLY04:DAILY MAXIMUM TEMPERATURE	WLY
1114739	LYTTON	2003	6	5	34		Q	1	ARC:DLY04:DAILY MAXIMUM TEMPERATURE	WLY
1114739	LYTTON	2003	6	6	35		Q	1	ARC:DLY04:DAILY MAXIMUM TEMPERATURE	WLY
1114739	LYTTON	2003	6	7	34		Q	1	ARC:DLY04:DAILY MAXIMUM TEMPERATURE	WLY
1114739	LYTTON	2003	6	8	33.3		Q	1	ARC:DLY04:DAILY MAXIMUM TEMPERATURE	WLY
1114739	LYTTON	2003	6	9	28.9		Q	1	ARC:DLY04:DAILY MAXIMUM TEMPERATURE	WLY
1114739	LYTTON	2003	6	10	22.9		Q	1	ARC:DLY04:DAILY MAXIMUM TEMPERATURE	WLY
1114739	LYTTON	2003	6	11	22.3		Q	1	ARC:DLY04:DAILY MAXIMUM TEMPERATURE	WLY
1114739	LYTTON	2003	6	12	24.5		Q	1	ARC:DLY04:DAILY MAXIMUM TEMPERATURE	WLY
1114739	LYTTON	2003	6	13	22.6		Q	1	ARC:DLY04:DAILY MAXIMUM TEMPERATURE	WLY
1114739	LYTTON	2003	6	14	20.3		Q	1	ARC:DLY04:DAILY MAXIMUM TEMPERATURE	WLY
1114739	LYTTON	2003	6	15	23.8		Q	1	ARC:DLY04:DAILY MAXIMUM TEMPERATURE	WLY
1114739	LYTTON	2003	6	16	-99999	M	Q	1	ARC:DLY04:DAILY MAXIMUM TEMPERATURE	WLY
1114739	LYTTON	2003	6	17	30.4		Q	1	ARC:DLY04:DAILY MAXIMUM TEMPERATURE	WLY
1114739	LYTTON	2003	6	18	27.1		Q	1	ARC:DLY04:DAILY MAXIMUM TEMPERATURE	WLY
1114739	LYTTON	2003	6	19	24.2		Q	1	ARC:DLY04:DAILY MAXIMUM TEMPERATURE	WLY
1114739	LYTTON	2003	6	20	16.6		Q	1	ARC:DLY04:DAILY MAXIMUM TEMPERATURE	WLY
1114739	LYTTON	2003	6	21	16.4	E	Q	1	ARC:DLY04:DAILY MAXIMUM TEMPERATURE	WLY
1114739	LYTTON	2003	6	22	17.8		Q	1	ARC:DLY04:DAILY MAXIMUM TEMPERATURE	WLY
1114739	LYTTON	2003	6	23	25.1		Q	1	ARC:DLY04:DAILY MAXIMUM TEMPERATURE	WLY
1114739	LYTTON	2003	6	24	24.7		Q	1	ARC:DLY04:DAILY MAXIMUM TEMPERATURE	WLY
1114739	LYTTON	2003	6	25	29.5		Q	1	ARC:DLY04:DAILY MAXIMUM TEMPERATURE	WLY
1114739	LYTTON	2003	6	26	30.7		Q	1	ARC:DLY04:DAILY MAXIMUM TEMPERATURE	WLY
1114739	LYTTON	2003	6	27	31		Q	1	ARC:DLY04:DAILY MAXIMUM TEMPERATURE	WLY
1114739	LYTTON	2003	6	28	34.7		Q	1	ARC:DLY04:DAILY MAXIMUM TEMPERATURE	WLY
1114739	LYTTON	2003	6	29	32.5		Q	1	ARC:DLY04:DAILY MAXIMUM TEMPERATURE	WLY
1114739	LYTTON	2003	6	30	22.4		Q	1	ARC:DLY04:DAILY MAXIMUM TEMPERATURE	WLY
1114739	LYTTON	2003	7	1	24.2		Q	1	ARC:DLY04:DAILY MAXIMUM TEMPERATURE	WLY
1114739	LYTTON	2003	7	2	23		Q	1	ARC:DLY04:DAILY MAXIMUM TEMPERATURE	WLY
1114739	LYTTON	2003	7	3	24.7		Q	1	ARC:DLY04:DAILY MAXIMUM TEMPERATURE	WLY
1114739	LYTTON	2003	7	4	25.1		Q	1	ARC:DLY04:DAILY MAXIMUM TEMPERATURE	WLY
1114739	LYTTON	2003	7	5	27.5		Q	1	ARC:DLY04:DAILY MAXIMUM TEMPERATURE	WLY
1114739	LYTTON	2003	7	6	30.5		Q	1	ARC:DLY04:DAILY MAXIMUM TEMPERATURE	WLY
1114739	LYTTON	2003	7	7	30.1		Q	1	ARC:DLY04:DAILY MAXIMUM TEMPERATURE	WLY
1114739	LYTTON	2003	7	8	26	E	Q	1	ARC:DLY04:DAILY MAXIMUM TEMPERATURE	WLY
1114739	LYTTON	2003	7	9	30.8		Q	1	ARC:DLY04:DAILY MAXIMUM TEMPERATURE	WLY
1114739	LYTTON	2003	7	10	36.2		Q	1	ARC:DLY04:DAILY MAXIMUM TEMPERATURE	WLY
1114739	LYTTON	2003	7	11	36.3		Q	1	ARC:DLY04:DAILY MAXIMUM TEMPERATURE	WLY
1114739	LYTTON	2003	7	12	30.3		Q	1	ARC:DLY04:DAILY MAXIMUM TEMPERATURE	WLY
1114739	LYTTON	2003	7	13	22.9		Q	1	ARC:DLY04:DAILY MAXIMUM TEMPERATURE	WLY
1114739	LYTTON	2003	7	14	22.9		Q	1	ARC:DLY04:DAILY MAXIMUM TEMPERATURE	WLY
1114739	LYTTON	2003	7	15	25.8		Q	1	ARC:DLY04:DAILY MAXIMUM TEMPERATURE	WLY
1114739	LYTTON	2003	7	16	25.5		Q	1	ARC:DLY04:DAILY MAXIMUM TEMPERATURE	WLY
1114739	LYTTON	2003	7	17	31.4		Q	1	ARC:DLY04:DAILY MAXIMUM TEMPERATURE	WLY
1114739	LYTTON	2003	7	18	35		Q	1	ARC:DLY04:DAILY MAXIMUM TEMPERATURE	WLY
1114739	LYTTON	2003	7	19	31.9		Q	1	ARC:DLY04:DAILY MAXIMUM TEMPERATURE	WLY
1114739	LYTTON	2003	7	20	30.1		Q	1	ARC:DLY04:DAILY MAXIMUM TEMPERATURE	WLY
1114739	LYTTON	2003	7	21	36.2		Q	1	ARC:DLY04:DAILY MAXIMUM TEMPERATURE	WLY
1114739	LYTTON	2003	7	22	36.2		Q	1	ARC:DLY04:DAILY MAXIMUM TEMPERATURE	WLY
1114739	LYTTON	2003	7	23	33		Q	1	ARC:DLY04:DAILY MAXIMUM TEMPERATURE	WLY
1114739	LYTTON	2003	7	24	30.9		Q	1	ARC:DLY04:DAILY MAXIMUM TEMPERATURE	WLY
1114739	LYTTON	2003	7	25	33.2		Q	1	ARC:DLY04:DAILY MAXIMUM TEMPERATURE	WLY
1114739	LYTTON	2003	7	26	35		Q	1	ARC:DLY04:DAILY MAXIMUM TEMPERATURE	WLY
1114739	LYTTON	2003	7	27	36.8		Q	1	ARC:DLY04:DAILY MAXIMUM TEMPERATURE	WLY
1114739	LYTTON	2003	7	28	36.6		Q	1	ARC:DLY04:DAILY MAXIMUM TEMPERATURE	WLY
1114739	LYTTON	2003	7	29	39.8		Q	1	ARC:DLY04:DAILY MAXIMUM TEMPERATURE	WLY
1114739	LYTTON	2003	7	30	40.8		Q	1	ARC:DLY04:DAILY MAXIMUM TEMPERATURE	WLY
1114739	LYTTON	2003	7	31	37.3		Q	1	ARC:DLY04:DAILY MAXIMUM TEMPERATURE	WLY
1114739	LYTTON	2003	8	1	32.5		Q	1	ARC:DLY04:DAILY MAXIMUM TEMPERATURE	WLY
1114739	LYTTON	2003	8	2	33.5		Q	1	ARC:DLY04:DAILY MAXIMUM TEMPERATURE	WLY
1114739	LYTTON	2003	8	3	31		Q	1	ARC:DLY04:DAILY MAXIMUM TEMPERATURE	WLY
1114739	LYTTON	2003	8	4	33.5		Q	1	ARC:DLY04:DAILY MAXIMUM TEMPERATURE	WLY
1114739	LYTTON	2003	8	5	34.8		Q	1	ARC:DLY04:DAILY MAXIMUM TEMPERATURE	WLY
1114739	LYTTON	2003	8	6	28.1		Q	1	ARC:DLY04:DAILY MAXIMUM TEMPERATURE	WLY
1114739	LYTTON	2003	8	7	31.9		Q	1	ARC:DLY04:DAILY MAXIMUM TEMPERATURE	WLY
1114739	LYTTON	2003	8	8	34.7		Q	1	ARC:DLY04:DAILY MAXIMUM TEMPERATURE	WLY
1114739	LYTTON	2003	8	9	26.8		Q	1	ARC:DLY04:DAILY MAXIMUM TEMPERATURE	WLY
1114739	LYTTON	2003	8	10	23.4		Q	1	ARC:DLY04:DAILY MAXIMUM TEMPERATURE	WLY
1114739	LYTTON	2003	8	11	26.8		Q	1	ARC:DLY04:DAILY MAXIMUM TEMPERATURE	WLY
1114739	LYTTON	2003	8	12	28.2		Q	1	ARC:DLY04:DAILY MAXIMUM TEMPERATURE	WLY
1114739	LYTTON	2003	8	13	29.1		Q	1	ARC:DLY04:DAILY MAXIMUM TEMPERATURE	WLY
1114739	LYTTON	2003	8	14	33.9		Q	1	ARC:DLY04:DAILY MAXIMUM TEMPERATURE	WLY
1114739	LYTTON	2003	8	15	36.3		Q	1	ARC:DLY04:DAILY MAXIMUM TEMPERATURE	WLY
1114739	LYTTON	2003	8	16	24.8		Q	1	ARC:DLY04:DAILY MAXIMUM TEMPERATURE	WLY
1114739	LYTTON	2003	8	17	31.2		Q	1	ARC:DLY04:DAILY MAXIMUM TEMPERATURE	WLY
1114739	LYTTON	2003	8	18	32.6		Q	1	ARC:DLY04:DAILY MAXIMUM TEMPERATURE	WLY
1114739	LYTTON	2003	8	19	29.2		Q	1	ARC:DLY04:DAILY MAXIMUM TEMPERATURE	WLY
1114739	LYTTON	2003	8	20	31.8		Q	1	ARC:DLY04:DAILY MAXIMUM TEMPERATURE	WLY
1114739	LYTTON	2003	8	21	34.4		Q	1	ARC:DLY04:DAILY MAXIMUM TEMPERATURE	WLY
1114739	LYTTON	2003	8	22	26.5		Q	1	ARC:DLY04:DAILY MAXIMUM TEMPERATURE	WLY
1114739	LYTTON	2003	8	23	24.5		Q	1	ARC:DLY04:DAILY MAXIMUM TEMPERATURE	WLY
1114739	LYTTON	2003	8	24	27		Q	1	ARC:DLY04:DAILY MAXIMUM TEMPERATURE	WLY
1114739	LYTTON	2003	8	25	-99999	M	Q	1	ARC:DLY04:DAILY MAXIMUM TEMPERATURE	WLY
1114739	LYTTON	2003	8	26	-99999	M	Q	1	ARC:DLY04:DAILY MAXIMUM TEMPERATURE	WLY
1114739	LYTTON	2003	8	27	25.2		Q	1	ARC:DLY04:DAILY MAXIMUM TEMPERATURE	WLY
1114739	LYTTON	2003	8	28	29.7		Q	1	ARC:DLY04:DAILY MAXIMUM TEMPERATURE	WLY
1114739	LYTTON	2003	8	29	33		Q	1	ARC:DLY04:DAILY MAXIMUM TEMPERATURE	WLY
1114739	LYTTON	2003	8	30	34.1		Q	1	ARC:DLY04:DAILY MAXIMUM TEMPERATURE	WLY
1114739	LYTTON	2003	8	31	31.2		Q	1	ARC:DLY04:DAILY MAXIMUM TEMPERATURE	WLY
1114739	LYTTON	2003	9	1	31.3		Q	1	ARC:DLY04:DAILY MAXIMUM TEMPERATURE	WLY
1114739	LYTTON	2003	9	2	34.4		Q	1	ARC:DLY04:DAILY MAXIMUM TEMPERATURE	WLY
1114739	LYTTON	2003	9	3	36.6		Q	1	ARC:DLY04:DAILY MAXIMUM TEMPERATURE	WLY
1114739	LYTTON	2003	9	4	34.8		Q	1	ARC:DLY04:DAILY MAXIMUM TEMPERATURE	WLY
1114739	LYTTON	2003	9	5	32.2		Q	1	ARC:DLY04:DAILY MAXIMUM TEMPERATURE	WLY
1114739	LYTTON	2003	9	6	33.5		Q	1	ARC:DLY04:DAILY MAXIMUM TEMPERATURE	WLY
1114739	LYTTON	2003	9	7	24.3		Q	1	ARC:DLY04:DAILY MAXIMUM TEMPERATURE	WLY
1114739	LYTTON	2003	9	8	23		Q	1	ARC:DLY04:DAILY MAXIMUM TEMPERATURE	WLY
1114739	LYTTON	2003	9	9	27		Q	1	ARC:DLY04:DAILY MAXIMUM TEMPERATURE	WLY
1114739	LYTTON	2003	9	10	19.6		Q	1	ARC:DLY04:DAILY MAXIMUM TEMPERATURE	WLY
1114739	LYTTON	2003	9	11	21.6		Q	1	ARC:DLY04:DAILY MAXIMUM TEMPERATURE	WLY
1114739	LYTTON	2003	9	12	22.5		Q	1	ARC:DLY04:DAILY MAXIMUM TEMPERATURE	WLY
1114739	LYTTON	2003	9	13	25.1		Q	1	ARC:DLY04:DAILY MAXIMUM TEMPERATURE	WLY
1114739	LYTTON	2003	9	14	19.9		Q	1	ARC:DLY04:DAILY MAXIMUM TEMPERATURE	WLY
1114739	LYTTON	2003	9	15	18.7		Q	1	ARC:DLY04:DAILY MAXIMUM TEMPERATURE	WLY
1114739	LYTTON	2003	9	16	16.3		Q	1	ARC:DLY04:DAILY MAXIMUM TEMPERATURE	WLY
1114739	LYTTON	2003	9	17	15.3		Q	1	ARC:DLY04:DAILY MAXIMUM TEMPERATURE	WLY
1114739	LYTTON	2003	9	18	17		Q	1	ARC:DLY04:DAILY MAXIMUM TEMPERATURE	WLY
1114739	LYTTON	2003	9	19	22.1		Q	1	ARC:DLY04:DAILY MAXIMUM TEMPERATURE	WLY
1114739	LYTTON	2003	9	20	21.6		Q	1	ARC:DLY04:DAILY MAXIMUM TEMPERATURE	WLY
1114739	LYTTON	2003	9	21	24.2		Q	1	ARC:DLY04:DAILY MAXIMUM TEMPERATURE	WLY
1114739	LYTTON	2003	9	22	25.8		Q	1	ARC:DLY04:DAILY MAXIMUM TEMPERATURE	WLY
1114739	LYTTON	2003	9	23	24.4		Q	1	ARC:DLY04:DAILY MAXIMUM TEMPERATURE	WLY
1114739	LYTTON	2003	9	24	26.2		Q	1	ARC:DLY04:DAILY MAXIMUM TEMPERATURE	WLY
1114739	LYTTON	2003	9	25	26.1		Q	1	ARC:DLY04:DAILY MAXIMUM TEMPERATURE	WLY
1114739	LYTTON	2003	9	26	27.7		Q	1	ARC:DLY04:DAILY MAXIMUM TEMPERATURE	WLY
1114739	LYTTON	2003	9	27	30.6		Q	1	ARC:DLY04:DAILY MAXIMUM TEMPERATURE	WLY
1114739	LYTTON	2003	9	28	28		Q	1	ARC:DLY04:DAILY MAXIMUM TEMPERATURE	WLY
1114739	LYTTON	2003	9	29	29		Q	1	ARC:DLY04:DAILY MAXIMUM TEMPERATURE	WLY
1114739	LYTTON	2003	9	30	27.5		Q	1	ARC:DLY04:DAILY MAXIMUM TEMPERATURE	WLY
1114739	LYTTON	2003	10	1	26.9		Q	1	ARC:DLY04:DAILY MAXIMUM TEMPERATURE	WLY
1114739	LYTTON	2003	10	2	27.3		Q	1	ARC:DLY04:DAILY MAXIMUM TEMPERATURE	WLY
1114739	LYTTON	2003	10	3	26.5		Q	1	ARC:DLY04:DAILY MAXIMUM TEMPERATURE	WLY
1114739	LYTTON	2003	10	4	25.7		Q	1	ARC:DLY04:DAILY MAXIMUM TEMPERATURE	WLY
1114739	LYTTON	2003	10	5	26.3		Q	1	ARC:DLY04:DAILY MAXIMUM TEMPERATURE	WLY
1114739	LYTTON	2003	10	6	21.2		Q	1	ARC:DLY04:DAILY MAXIMUM TEMPERATURE	WLY
1114739	LYTTON	2003	10	7	18.5		Q	1	ARC:DLY04:DAILY MAXIMUM TEMPERATURE	WLY
1114739	LYTTON	2003	10	8	13.5		Q	1	ARC:DLY04:DAILY MAXIMUM TEMPERATURE	WLY
1114739	LYTTON	2003	10	9	14.4		Q	1	ARC:DLY04:DAILY MAXIMUM TEMPERATURE	WLY
1114739	LYTTON	2003	10	10	14.9		Q	1	ARC:DLY04:DAILY MAXIMUM TEMPERATURE	WLY
1114739	LYTTON	2003	10	11	14.1		Q	1	ARC:DLY04:DAILY MAXIMUM TEMPERATURE	WLY
1114739	LYTTON	2003	10	12	12.9		Q	1	ARC:DLY04:DAILY MAXIMUM TEMPERATURE	WLY
1114739	LYTTON	2003	10	13	15.1		Q	1	ARC:DLY04:DAILY MAXIMUM TEMPERATURE	WLY
1114739	LYTTON	2003	10	14	16.2		Q	1	ARC:DLY04:DAILY MAXIMUM TEMPERATURE	WLY
1114739	LYTTON	2003	10	15	7.4		Q	1	ARC:DLY04:DAILY MAXIMUM TEMPERATURE	WLY
1114739	LYTTON	2003	10	16	8		Q	1	ARC:DLY04:DAILY MAXIMUM TEMPERATURE	WLY
1114739	LYTTON	2003	10	17	13.2		Q	1	ARC:DLY04:DAILY MAXIMUM TEMPERATURE	WLY
1114739	LYTTON	2003	10	18	22.7		Q	1	ARC:DLY04:DAILY MAXIMUM TEMPERATURE	WLY
1114739	LYTTON	2003	10	19	16.9		Q	1	ARC:DLY04:DAILY MAXIMUM TEMPERATURE	WLY
1114739	LYTTON	2003	10	20	16.9		Q	1	ARC:DLY04:DAILY MAXIMUM TEMPERATURE	WLY
1114739	LYTTON	2003	10	21	18.6		Q	1	ARC:DLY04:DAILY MAXIMUM TEMPERATURE	WLY
1114739	LYTTON	2003	10	22	22.3		Q	1	ARC:DLY04:DAILY MAXIMUM TEMPERATURE	WLY
1114739	LYTTON	2003	10	23	15.3		Q	1	ARC:DLY04:DAILY MAXIMUM TEMPERATURE	WLY
1114739	LYTTON	2003	10	24	9.9		Q	1	ARC:DLY04:DAILY MAXIMUM TEMPERATURE	WLY
1114739	LYTTON	2003	10	25	14.4		Q	1	ARC:DLY04:DAILY MAXIMUM TEMPERATURE	WLY
1114739	LYTTON	2003	10	26	12.7		Q	1	ARC:DLY04:DAILY MAXIMUM TEMPERATURE	WLY
1114739	LYTTON	2003	10	27	14.8		Q	1	ARC:DLY04:DAILY MAXIMUM TEMPERATURE	WLY
1114739	LYTTON	2003	10	28	18.4		Q	1	ARC:DLY04:DAILY MAXIMUM TEMPERATURE	WLY
1114739	LYTTON	2003	10	29	7.5		Q	1	ARC:DLY04:DAILY MAXIMUM TEMPERATURE	WLY
1114739	LYTTON	2003	10	30	3.7		Q	1	ARC:DLY04:DAILY MAXIMUM TEMPERATURE	WLY
1114739	LYTTON	2003	10	31	4		Q	1	ARC:DLY04:DAILY MAXIMUM TEMPERATURE	WLY
1114739	LYTTON	2003	11	1	3.4		Q	1	ARC:DLY04:DAILY MAXIMUM TEMPERATURE	WLY
1114739	LYTTON	2003	11	2	4.2		Q	1	ARC:DLY04:DAILY MAXIMUM TEMPERATURE	WLY
1114739	LYTTON	2003	11	3	4.7		Q	1	ARC:DLY04:DAILY MAXIMUM TEMPERATURE	WLY
1114739	LYTTON	2003	11	4	1.3		Q	1	ARC:DLY04:DAILY MAXIMUM TEMPERATURE	WLY
1114739	LYTTON	2003	11	5	0.2		Q	1	ARC:DLY04:DAILY MAXIMUM TEMPERATURE	WLY
1114739	LYTTON	2003	11	6	0.5		Q	1	ARC:DLY04:DAILY MAXIMUM TEMPERATURE	WLY
1114739	LYTTON	2003	11	7	0.1		Q	1	ARC:DLY04:DAILY MAXIMUM TEMPERATURE	WLY
1114739	LYTTON	2003	11	8	-0.6		Q	1	ARC:DLY04:DAILY MAXIMUM TEMPERATURE	WLY
1114739	LYTTON	2003	11	9	2.6		Q	1	ARC:DLY04:DAILY MAXIMUM TEMPERATURE	WLY
1114739	LYTTON	2003	11	10	8.1		Q	1	ARC:DLY04:DAILY MAXIMUM TEMPERATURE	WLY
1114739	LYTTON	2003	11	11	8.5		Q	1	ARC:DLY04:DAILY MAXIMUM TEMPERATURE	WLY
1114739	LYTTON	2003	11	12	6.2		Q	1	ARC:DLY04:DAILY MAXIMUM TEMPERATURE	WLY
1114739	LYTTON	2003	11	13	6.6		Q	1	ARC:DLY04:DAILY MAXIMUM TEMPERATURE	WLY
1114739	LYTTON	2003	11	14	3.7		Q	1	ARC:DLY04:DAILY MAXIMUM TEMPERATURE	WLY
1114739	LYTTON	2003	11	15	8.6		Q	1	ARC:DLY04:DAILY MAXIMUM TEMPERATURE	WLY
1114739	LYTTON	2003	11	16	8		Q	1	ARC:DLY04:DAILY MAXIMUM TEMPERATURE	WLY
1114739	LYTTON	2003	11	17	8.7		Q	1	ARC:DLY04:DAILY MAXIMUM TEMPERATURE	WLY
1114739	LYTTON	2003	11	18	-99999	M	Q	1	ARC:DLY04:DAILY MAXIMUM TEMPERATURE	WLY
1114739	LYTTON	2003	11	19	5.3		Q	1	ARC:DLY04:DAILY MAXIMUM TEMPERATURE	WLY
1114739	LYTTON	2003	11	20	0.4		Q	1	ARC:DLY04:DAILY MAXIMUM TEMPERATURE	WLY
1114739	LYTTON	2003	11	21	-1		Q	1	ARC:DLY04:DAILY MAXIMUM TEMPERATURE	WLY
1114739	LYTTON	2003	11	22	-4.3		Q	1	ARC:DLY04:DAILY MAXIMUM TEMPERATURE	WLY
1114739	LYTTON	2003	11	23	-2.8		Q	1	ARC:DLY04:DAILY MAXIMUM TEMPERATURE	WLY
1114739	LYTTON	2003	11	24	2.7		Q	1	ARC:DLY04:DAILY MAXIMUM TEMPERATURE	WLY
1114739	LYTTON	2003	11	25	-99999	M	Q	1	ARC:DLY04:DAILY MAXIMUM TEMPERATURE	WLY
1114739	LYTTON	2003	11	26	4.8		Q	1	ARC:DLY04:DAILY MAXIMUM TEMPERATURE	WLY
1114739	LYTTON	2003	11	27	1.1		Q	1	ARC:DLY04:DAILY MAXIMUM TEMPERATURE	WLY
1114739	LYTTON	2003	11	28	5.5		Q	1	ARC:DLY04:DAILY MAXIMUM TEMPERATURE	WLY
1114739	LYTTON	2003	11	29	8.8		Q	1	ARC:DLY04:DAILY MAXIMUM TEMPERATURE	WLY
1114739	LYTTON	2003	11	30	2.4		Q	1	ARC:DLY04:DAILY MAXIMUM TEMPERATURE	WLY
1114739	LYTTON	2003	12	1	-0.9		Q	1	ARC:DLY04:DAILY MAXIMUM TEMPERATURE	WLY
1114739	LYTTON	2003	12	2	5.2		Q	1	ARC:DLY04:DAILY MAXIMUM TEMPERATURE	WLY
1114739	LYTTON	2003	12	3	6.5		Q	1	ARC:DLY04:DAILY MAXIMUM TEMPERATURE	WLY
1114739	LYTTON	2003	12	4	0.3		Q	1	ARC:DLY04:DAILY MAXIMUM TEMPERATURE	WLY
1114739	LYTTON	2003	12	5	4.4		Q	1	ARC:DLY04:DAILY MAXIMUM TEMPERATURE	WLY
1114739	LYTTON	2003	12	6	7.1		Q	1	ARC:DLY04:DAILY MAXIMUM TEMPERATURE	WLY
1114739	LYTTON	2003	12	7	5.6		Q	1	ARC:DLY04:DAILY MAXIMUM TEMPERATURE	WLY
1114739	LYTTON	2003	12	8	3.6		Q	1	ARC:DLY04:DAILY MAXIMUM TEMPERATURE	WLY
1114739	LYTTON	2003	12	9	-0.2		Q	1	ARC:DLY04:DAILY MAXIMUM TEMPERATURE	WLY
1114739	LYTTON	2003	12	10	0		Q	1	ARC:DLY04:DAILY MAXIMUM TEMPERATURE	WLY
1114739	LYTTON	2003	12	11	-2.1		Q	1	ARC:DLY04:DAILY MAXIMUM TEMPERATURE	WLY
1114739	LYTTON	2003	12	12	0.8		Q	1	ARC:DLY04:DAILY MAXIMUM TEMPERATURE	WLY
1114739	LYTTON	2003	12	13	3.4		Q	1	ARC:DLY04:DAILY MAXIMUM TEMPERATURE	WLY
1114739	LYTTON	2003	12	14	5.8		Q	1	ARC:DLY04:DAILY MAXIMUM TEMPERATURE	WLY
1114739	LYTTON	2003	12	15	7.2		Q	1	ARC:DLY04:DAILY MAXIMUM TEMPERATURE	WLY
1114739	LYTTON	2003	12	16	7.3		Q	1	ARC:DLY04:DAILY MAXIMUM TEMPERATURE	WLY
1114739	LYTTON	2003	12	17	6.6		Q	1	ARC:DLY04:DAILY MAXIMUM TEMPERATURE	WLY
1114739	LYTTON	2003	12	18	5.6		Q	1	ARC:DLY04:DAILY MAXIMUM TEMPERATURE	WLY
1114739	LYTTON	2003	12	19	2.1		Q	1	ARC:DLY04:DAILY MAXIMUM TEMPERATURE	WLY
1114739	LYTTON	2003	12	20	3.3		Q	1	ARC:DLY04:DAILY MAXIMUM TEMPERATURE	WLY
1114739	LYTTON	2003	12	21	4.3		Q	1	ARC:DLY04:DAILY MAXIMUM TEMPERATURE	WLY
1114739	LYTTON	2003	12	22	5.1		Q	1	ARC:DLY04:DAILY MAXIMUM TEMPERATURE	WLY
1114739	LYTTON	2003	12	23	0		Q	1	ARC:DLY04:DAILY MAXIMUM TEMPERATURE	WLY
1114739	LYTTON	2003	12	24	6.4		Q	1	ARC:DLY04:DAILY MAXIMUM TEMPERATURE	WLY
1114739	LYTTON	2003	12	25	6.6		Q	1	ARC:DLY04:DAILY MAXIMUM TEMPERATURE	WLY
1114739	LYTTON	2003	12	26	5		Q	1	ARC:DLY04:DAILY MAXIMUM TEMPERATURE	WLY
1114739	LYTTON	2003	12	27	0.2		Q	1	ARC:DLY04:DAILY MAXIMUM TEMPERATURE	WLY
1114739	LYTTON	2003	12	28	-0.5		Q	1	ARC:DLY04:DAILY MAXIMUM TEMPERATURE	WLY
1114739	LYTTON	2003	12	29	-0.6		Q	1	ARC:DLY04:DAILY MAXIMUM TEMPERATURE	WLY
1114739	LYTTON	2003	12	30	-3.4		Q	1	ARC:DLY04:DAILY MAXIMUM TEMPERATURE	WLY
1114739	LYTTON	2003	12	31	-1.8		Q	1	ARC:DLY04:DAILY MAXIMUM TEMPERATURE	WLY
1114739	LYTTON	2004	1	1	-1.3		Q	1	ARC:DLY04:DAILY MAXIMUM TEMPERATURE	WLY
1114739	LYTTON	2004	1	2	-1.6		Q	1	ARC:DLY04:DAILY MAXIMUM TEMPERATURE	WLY
1114739	LYTTON	2004	1	3	-9.5		Q	1	ARC:DLY04:DAILY MAXIMUM TEMPERATURE	WLY
1114739	LYTTON	2004	1	4	-14.8		Q	1	ARC:DLY04:DAILY MAXIMUM TEMPERATURE	WLY
1114739	LYTTON	2004	1	5	-16.2		Q	1	ARC:DLY04:DAILY MAXIMUM TEMPERATURE	WLY
1114739	LYTTON	2004	1	6	-13.8		Q	1	ARC:DLY04:DAILY MAXIMUM TEMPERATURE	WLY
1114739	LYTTON	2004	1	7	-6.4		Q	1	ARC:DLY04:DAILY MAXIMUM TEMPERATURE	WLY
1114739	LYTTON	2004	1	8	0.6		Q	1	ARC:DLY04:DAILY MAXIMUM TEMPERATURE	WLY
1114739	LYTTON	2004	1	9	2.1		Q	1	ARC:DLY04:DAILY MAXIMUM TEMPERATURE	WLY
1114739	LYTTON	2004	1	10	5.5		Q	1	ARC:DLY04:DAILY MAXIMUM TEMPERATURE	WLY
1114739	LYTTON	2004	1	11	2.8		Q	1	ARC:DLY04:DAILY MAXIMUM TEMPERATURE	WLY
1114739	LYTTON	2004	1	12	5.6		Q	1	ARC:DLY04:DAILY MAXIMUM TEMPERATURE	WLY
1114739	LYTTON	2004	1	13	4.9		Q	1	ARC:DLY04:DAILY MAXIMUM TEMPERATURE	WLY
1114739	LYTTON	2004	1	14	9.3		Q	1	ARC:DLY04:DAILY MAXIMUM TEMPERATURE	WLY
1114739	LYTTON	2004	1	15	10.5		Q	1	ARC:DLY04:DAILY MAXIMUM TEMPERATURE	WLY
1114739	LYTTON	2004	1	16	2.9		Q	1	ARC:DLY04:DAILY MAXIMUM TEMPERATURE	WLY
1114739	LYTTON	2004	1	17	4.9		Q	1	ARC:DLY04:DAILY MAXIMUM TEMPERATURE	WLY
1114739	LYTTON	2004	1	18	3.8		Q	1	ARC:DLY04:DAILY MAXIMUM TEMPERATURE	WLY
1114739	LYTTON	2004	1	19	5.3		Q	1	ARC:DLY04:DAILY MAXIMUM TEMPERATURE	WLY
1114739	LYTTON	2004	1	20	5.4		Q	1	ARC:DLY04:DAILY MAXIMUM TEMPERATURE	WLY
1114739	LYTTON	2004	1	21	3		Q	1	ARC:DLY04:DAILY MAXIMUM TEMPERATURE	WLY
1114739	LYTTON	2004	1	22	10.7		Q	1	ARC:DLY04:DAILY MAXIMUM TEMPERATURE	WLY
1114739	LYTTON	2004	1	23	6.8		Q	1	ARC:DLY04:DAILY MAXIMUM TEMPERATURE	WLY
1114739	LYTTON	2004	1	24	2.8		Q	1	ARC:DLY04:DAILY MAXIMUM TEMPERATURE	WLY
1114739	LYTTON	2004	1	25	-0.1		Q	1	ARC:DLY04:DAILY MAXIMUM TEMPERATURE	WLY
1114739	LYTTON	2004	1	26	-5.5		Q	1	ARC:DLY04:DAILY MAXIMUM TEMPERATURE	WLY
1114739	LYTTON	2004	1	27	-11.4		Q	1	ARC:DLY04:DAILY MAXIMUM TEMPERATURE	WLY
1114739	LYTTON	2004	1	28	-7.7		Q	1	ARC:DLY04:DAILY MAXIMUM TEMPERATURE	WLY
1114739	LYTTON	2004	1	29	-4.7		Q	1	ARC:DLY04:DAILY MAXIMUM TEMPERATURE	WLY
1114739	LYTTON	2004	1	30	-1.6		Q	1	ARC:DLY04:DAILY MAXIMUM TEMPERATURE	WLY
1114739	LYTTON	2004	1	31	-0.3		Q	1	ARC:DLY04:DAILY MAXIMUM TEMPERATURE	WLY
1114739	LYTTON	2004	2	1	-1.3		Q	1	ARC:DLY04:DAILY MAXIMUM TEMPERATURE	WLY
1114739	LYTTON	2004	2	2	-1.4		Q	1	ARC:DLY04:DAILY MAXIMUM TEMPERATURE	WLY
1114739	LYTTON	2004	2	3	-2.1		Q	1	ARC:DLY04:DAILY MAXIMUM TEMPERATURE	WLY
1114739	LYTTON	2004	2	4	3.9		Q	1	ARC:DLY04:DAILY MAXIMUM TEMPERATURE	WLY
1114739	LYTTON	2004	2	5	-2.4		Q	1	ARC:DLY04:DAILY MAXIMUM TEMPERATURE	WLY
1114739	LYTTON	2004	2	6	1.6		Q	1	ARC:DLY04:DAILY MAXIMUM TEMPERATURE	WLY
1114739	LYTTON	2004	2	7	5.3		Q	1	ARC:DLY04:DAILY MAXIMUM TEMPERATURE	WLY
1114739	LYTTON	2004	2	8	5.1		Q	1	ARC:DLY04:DAILY MAXIMUM TEMPERATURE	WLY
1114739	LYTTON	2004	2	9	5.7		Q	1	ARC:DLY04:DAILY MAXIMUM TEMPERATURE	WLY
1114739	LYTTON	2004	2	10	4		Q	1	ARC:DLY04:DAILY MAXIMUM TEMPERATURE	WLY
1114739	LYTTON	2004	2	11	6.5		Q	1	ARC:DLY04:DAILY MAXIMUM TEMPERATURE	WLY
1114739	LYTTON	2004	2	12	4.4		Q	1	ARC:DLY04:DAILY MAXIMUM TEMPERATURE	WLY
1114739	LYTTON	2004	2	13	3		Q	1	ARC:DLY04:DAILY MAXIMUM TEMPERATURE	WLY
1114739	LYTTON	2004	2	14	3.8		Q	1	ARC:DLY04:DAILY MAXIMUM TEMPERATURE	WLY
1114739	LYTTON	2004	2	15	4.1		Q	1	ARC:DLY04:DAILY MAXIMUM TEMPERATURE	WLY
1114739	LYTTON	2004	2	16	2.4		Q	1	ARC:DLY04:DAILY MAXIMUM TEMPERATURE	WLY
1114739	LYTTON	2004	2	17	5.3		Q	1	ARC:DLY04:DAILY MAXIMUM TEMPERATURE	WLY
1114739	LYTTON	2004	2	18	6.7		Q	1	ARC:DLY04:DAILY MAXIMUM TEMPERATURE	WLY
1114739	LYTTON	2004	2	19	9		Q	1	ARC:DLY04:DAILY MAXIMUM TEMPERATURE	WLY
1114739	LYTTON	2004	2	20	9.9		Q	1	ARC:DLY04:DAILY MAXIMUM TEMPERATURE	WLY
1114739	LYTTON	2004	2	21	5.8		Q	1	ARC:DLY04:DAILY MAXIMUM TEMPERATURE	WLY
1114739	LYTTON	2004	2	22	5.2		Q	1	ARC:DLY04:DAILY MAXIMUM TEMPERATURE	WLY
1114739	LYTTON	2004	2	23	5.3		Q	1	ARC:DLY04:DAILY MAXIMUM TEMPERATURE	WLY
1114739	LYTTON	2004	2	24	6.9		Q	1	ARC:DLY04:DAILY MAXIMUM TEMPERATURE	WLY
1114739	LYTTON	2004	2	25	7		Q	1	ARC:DLY04:DAILY MAXIMUM TEMPERATURE	WLY
1114739	LYTTON	2004	2	26	10.3		Q	1	ARC:DLY04:DAILY MAXIMUM TEMPERATURE	WLY
1114739	LYTTON	2004	2	27	8		Q	1	ARC:DLY04:DAILY MAXIMUM TEMPERATURE	WLY
1114739	LYTTON	2004	2	28	9.3		Q	1	ARC:DLY04:DAILY MAXIMUM TEMPERATURE	WLY
1114739	LYTTON	2004	2	29	8.6		Q	1	ARC:DLY04:DAILY MAXIMUM TEMPERATURE	WLY
1114739	LYTTON	2004	3	1	11.4		Q	1	ARC:DLY04:DAILY MAXIMUM TEMPERATURE	WLY
1114739	LYTTON	2004	3	2	11.4		Q	1	ARC:DLY04:DAILY MAXIMUM TEMPERATURE	WLY
1114739	LYTTON	2004	3	3	7.2		Q	1	ARC:DLY04:DAILY MAXIMUM TEMPERATURE	WLY
1114739	LYTTON	2004	3	4	12.9		Q	1	ARC:DLY04:DAILY MAXIMUM TEMPERATURE	WLY
1114739	LYTTON	2004	3	5	7.6		Q	1	ARC:DLY04:DAILY MAXIMUM TEMPERATURE	WLY
1114739	LYTTON	2004	3	6	7.1		Q	1	ARC:DLY04:DAILY MAXIMUM TEMPERATURE	WLY
1114739	LYTTON	2004	3	7	15.4		Q	1	ARC:DLY04:DAILY MAXIMUM TEMPERATURE	WLY
1114739	LYTTON	2004	3	8	19.7		Q	1	ARC:DLY04:DAILY MAXIMUM TEMPERATURE	WLY
1114739	LYTTON	2004	3	9	16.7		Q	1	ARC:DLY04:DAILY MAXIMUM TEMPERATURE	WLY
1114739	LYTTON	2004	3	10	15.3		Q	1	ARC:DLY04:DAILY MAXIMUM TEMPERATURE	WLY
1114739	LYTTON	2004	3	11	15.3		Q	1	ARC:DLY04:DAILY MAXIMUM TEMPERATURE	WLY
1114739	LYTTON	2004	3	12	14.1		Q	1	ARC:DLY04:DAILY MAXIMUM TEMPERATURE	WLY
1114739	LYTTON	2004	3	13	15.4		Q	1	ARC:DLY04:DAILY MAXIMUM TEMPERATURE	WLY
1114739	LYTTON	2004	3	14	15.4		Q	1	ARC:DLY04:DAILY MAXIMUM TEMPERATURE	WLY
1114739	LYTTON	2004	3	15	10.6		Q	1	ARC:DLY04:DAILY MAXIMUM TEMPERATURE	WLY
1114739	LYTTON	2004	3	16	13.4		Q	1	ARC:DLY04:DAILY MAXIMUM TEMPERATURE	WLY
1114739	LYTTON	2004	3	17	12.8		Q	1	ARC:DLY04:DAILY MAXIMUM TEMPERATURE	WLY
1114739	LYTTON	2004	3	18	10.9		Q	1	ARC:DLY04:DAILY MAXIMUM TEMPERATURE	WLY
1114739	LYTTON	2004	3	19	6.9		Q	1	ARC:DLY04:DAILY MAXIMUM TEMPERATURE	WLY
1114739	LYTTON	2004	3	20	11.5		Q	1	ARC:DLY04:DAILY MAXIMUM TEMPERATURE	WLY
1114739	LYTTON	2004	3	21	14.6		Q	1	ARC:DLY04:DAILY MAXIMUM TEMPERATURE	WLY
1114739	LYTTON	2004	3	22	21.2		Q	1	ARC:DLY04:DAILY MAXIMUM TEMPERATURE	WLY
1114739	LYTTON	2004	3	23	15.7		Q	1	ARC:DLY04:DAILY MAXIMUM TEMPERATURE	WLY
1114739	LYTTON	2004	3	24	11.4		Q	1	ARC:DLY04:DAILY MAXIMUM TEMPERATURE	WLY
1114739	LYTTON	2004	3	25	10.7		Q	1	ARC:DLY04:DAILY MAXIMUM TEMPERATURE	WLY
1114739	LYTTON	2004	3	26	11.7		Q	1	ARC:DLY04:DAILY MAXIMUM TEMPERATURE	WLY
1114739	LYTTON	2004	3	27	14.6		Q	1	ARC:DLY04:DAILY MAXIMUM TEMPERATURE	WLY
1114739	LYTTON	2004	3	28	18.6		Q	1	ARC:DLY04:DAILY MAXIMUM TEMPERATURE	WLY
1114739	LYTTON	2004	3	29	24.2		Q	1	ARC:DLY04:DAILY MAXIMUM TEMPERATURE	WLY
1114739	LYTTON	2004	3	30	-99999	M	Q	1	ARC:DLY04:DAILY MAXIMUM TEMPERATURE	WLY
1114739	LYTTON	2004	3	31	10.8		Q	1	ARC:DLY04:DAILY MAXIMUM TEMPERATURE	WLY
1114739	LYTTON	2004	4	1	17.2		Q	1	ARC:DLY04:DAILY MAXIMUM TEMPERATURE	WLY
1114739	LYTTON	2004	4	2	20.7		Q	1	ARC:DLY04:DAILY MAXIMUM TEMPERATURE	WLY
1114739	LYTTON	2004	4	3	23.6		Q	1	ARC:DLY04:DAILY MAXIMUM TEMPERATURE	WLY
1114739	LYTTON	2004	4	4	19.9		Q	1	ARC:DLY04:DAILY MAXIMUM TEMPERATURE	WLY
1114739	LYTTON	2004	4	5	21.4		Q	1	ARC:DLY04:DAILY MAXIMUM TEMPERATURE	WLY
1114739	LYTTON	2004	4	6	22.8		Q	1	ARC:DLY04:DAILY MAXIMUM TEMPERATURE	WLY
1114739	LYTTON	2004	4	7	17.5		Q	1	ARC:DLY04:DAILY MAXIMUM TEMPERATURE	WLY
1114739	LYTTON	2004	4	8	20.6		Q	1	ARC:DLY04:DAILY MAXIMUM TEMPERATURE	WLY
1114739	LYTTON	2004	4	9	23.6		Q	1	ARC:DLY04:DAILY MAXIMUM TEMPERATURE	WLY
1114739	LYTTON	2004	4	10	26		Q	1	ARC:DLY04:DAILY MAXIMUM TEMPERATURE	WLY
1114739	LYTTON	2004	4	11	27.5		Q	1	ARC:DLY04:DAILY MAXIMUM TEMPERATURE	WLY
1114739	LYTTON	2004	4	12	25.4		Q	1	ARC:DLY04:DAILY MAXIMUM TEMPERATURE	WLY
1114739	LYTTON	2004	4	13	19.2		Q	1	ARC:DLY04:DAILY MAXIMUM TEMPERATURE	WLY
1114739	LYTTON	2004	4	14	16.2		Q	1	ARC:DLY04:DAILY MAXIMUM TEMPERATURE	WLY
1114739	LYTTON	2004	4	15	14.9		Q	1	ARC:DLY04:DAILY MAXIMUM TEMPERATURE	WLY
1114739	LYTTON	2004	4	16	13.7		Q	1	ARC:DLY04:DAILY MAXIMUM TEMPERATURE	WLY
1114739	LYTTON	2004	4	17	17.5		Q	1	ARC:DLY04:DAILY MAXIMUM TEMPERATURE	WLY
1114739	LYTTON	2004	4	18	16.4		Q	1	ARC:DLY04:DAILY MAXIMUM TEMPERATURE	WLY
1114739	LYTTON	2004	4	19	17.1		Q	1	ARC:DLY04:DAILY MAXIMUM TEMPERATURE	WLY
1114739	LYTTON	2004	4	20	16.4		Q	1	ARC:DLY04:DAILY MAXIMUM TEMPERATURE	WLY
1114739	LYTTON	2004	4	21	22.3		Q	1	ARC:DLY04:DAILY MAXIMUM TEMPERATURE	WLY
1114739	LYTTON	2004	4	22	22.2		Q	1	ARC:DLY04:DAILY MAXIMUM TEMPERATURE	WLY
1114739	LYTTON	2004	4	23	16.3		Q	1	ARC:DLY04:DAILY MAXIMUM TEMPERATURE	WLY
1114739	LYTTON	2004	4	24	16.2		Q	1	ARC:DLY04:DAILY MAXIMUM TEMPERATURE	WLY
1114739	LYTTON	2004	4	25	25.6		Q	1	ARC:DLY04:DAILY MAXIMUM TEMPERATURE	WLY
1114739	LYTTON	2004	4	26	29		Q	1	ARC:DLY04:DAILY MAXIMUM TEMPERATURE	WLY
1114739	LYTTON	2004	4	27	21.8		Q	1	ARC:DLY04:DAILY MAXIMUM TEMPERATURE	WLY
1114739	LYTTON	2004	4	28	22.3		Q	1	ARC:DLY04:DAILY MAXIMUM TEMPERATURE	WLY
1114739	LYTTON	2004	4	29	26.5		Q	1	ARC:DLY04:DAILY MAXIMUM TEMPERATURE	WLY
1114739	LYTTON	2004	4	30	30		Q	1	ARC:DLY04:DAILY MAXIMUM TEMPERATURE	WLY
1114739	LYTTON	2004	5	1	29.2		Q	1	ARC:DLY04:DAILY MAXIMUM TEMPERATURE	WLY
1114739	LYTTON	2004	5	2	21.8		Q	1	ARC:DLY04:DAILY MAXIMUM TEMPERATURE	WLY
1114739	LYTTON	2004	5	3	20.5		Q	1	ARC:DLY04:DAILY MAXIMUM TEMPERATURE	WLY
1114739	LYTTON	2004	5	4	18.5		Q	1	ARC:DLY04:DAILY MAXIMUM TEMPERATURE	WLY
1114739	LYTTON	2004	5	5	17.5		Q	1	ARC:DLY04:DAILY MAXIMUM TEMPERATURE	WLY
1114739	LYTTON	2004	5	6	23		Q	1	ARC:DLY04:DAILY MAXIMUM TEMPERATURE	WLY
1114739	LYTTON	2004	5	7	23.3		Q	1	ARC:DLY04:DAILY MAXIMUM TEMPERATURE	WLY
1114739	LYTTON	2004	5	8	20.2		Q	1	ARC:DLY04:DAILY MAXIMUM TEMPERATURE	WLY
1114739	LYTTON	2004	5	9	17.7		Q	1	ARC:DLY04:DAILY MAXIMUM TEMPERATURE	WLY
1114739	LYTTON	2004	5	10	15.9		Q	1	ARC:DLY04:DAILY MAXIMUM TEMPERATURE	WLY
1114739	LYTTON	2004	5	11	18.5		Q	1	ARC:DLY04:DAILY MAXIMUM TEMPERATURE	WLY
1114739	LYTTON	2004	5	12	22.3		Q	1	ARC:DLY04:DAILY MAXIMUM TEMPERATURE	WLY
1114739	LYTTON	2004	5	13	23.8		Q	1	ARC:DLY04:DAILY MAXIMUM TEMPERATURE	WLY
1114739	LYTTON	2004	5	14	24.9		Q	1	ARC:DLY04:DAILY MAXIMUM TEMPERATURE	WLY
1114739	LYTTON	2004	5	15	23.9		Q	1	ARC:DLY04:DAILY MAXIMUM TEMPERATURE	WLY
1114739	LYTTON	2004	5	16	23		Q	1	ARC:DLY04:DAILY MAXIMUM TEMPERATURE	WLY
1114739	LYTTON	2004	5	17	27.1		Q	1	ARC:DLY04:DAILY MAXIMUM TEMPERATURE	WLY
1114739	LYTTON	2004	5	18	31		Q	1	ARC:DLY04:DAILY MAXIMUM TEMPERATURE	WLY
1114739	LYTTON	2004	5	19	28.5		Q	1	ARC:DLY04:DAILY MAXIMUM TEMPERATURE	WLY
1114739	LYTTON	2004	5	20	25.2		Q	1	ARC:DLY04:DAILY MAXIMUM TEMPERATURE	WLY
1114739	LYTTON	2004	5	21	19.6		Q	1	ARC:DLY04:DAILY MAXIMUM TEMPERATURE	WLY
1114739	LYTTON	2004	5	22	14.9		Q	1	ARC:DLY04:DAILY MAXIMUM TEMPERATURE	WLY
1114739	LYTTON	2004	5	23	19.1		Q	1	ARC:DLY04:DAILY MAXIMUM TEMPERATURE	WLY
1114739	LYTTON	2004	5	24	25.2		Q	1	ARC:DLY04:DAILY MAXIMUM TEMPERATURE	WLY
1114739	LYTTON	2004	5	25	18.2		Q	1	ARC:DLY04:DAILY MAXIMUM TEMPERATURE	WLY
1114739	LYTTON	2004	5	26	22.6		Q	1	ARC:DLY04:DAILY MAXIMUM TEMPERATURE	WLY
1114739	LYTTON	2004	5	27	18.8		Q	1	ARC:DLY04:DAILY MAXIMUM TEMPERATURE	WLY
1114739	LYTTON	2004	5	28	19.8		Q	1	ARC:DLY04:DAILY MAXIMUM TEMPERATURE	WLY
1114739	LYTTON	2004	5	29	18.5		Q	1	ARC:DLY04:DAILY MAXIMUM TEMPERATURE	WLY
1114739	LYTTON	2004	5	30	18.1		Q	1	ARC:DLY04:DAILY MAXIMUM TEMPERATURE	WLY
1114739	LYTTON	2004	5	31	18.7		Q	1	ARC:DLY04:DAILY MAXIMUM TEMPERATURE	WLY
1114739	LYTTON	2004	6	1	20.5		Q	1	ARC:DLY04:DAILY MAXIMUM TEMPERATURE	WLY
1114739	LYTTON	2004	6	2	26.3		Q	1	ARC:DLY04:DAILY MAXIMUM TEMPERATURE	WLY
1114739	LYTTON	2004	6	3	31		Q	1	ARC:DLY04:DAILY MAXIMUM TEMPERATURE	WLY
1114739	LYTTON	2004	6	4	31.8		Q	1	ARC:DLY04:DAILY MAXIMUM TEMPERATURE	WLY
1114739	LYTTON	2004	6	5	27		Q	1	ARC:DLY04:DAILY MAXIMUM TEMPERATURE	WLY
1114739	LYTTON	2004	6	6	21.7		Q	1	ARC:DLY04:DAILY MAXIMUM TEMPERATURE	WLY
1114739	LYTTON	2004	6	7	23.3		Q	1	ARC:DLY04:DAILY MAXIMUM TEMPERATURE	WLY
1114739	LYTTON	2004	6	8	31.3		Q	1	ARC:DLY04:DAILY MAXIMUM TEMPERATURE	WLY
1114739	LYTTON	2004	6	9	28.2		Q	1	ARC:DLY04:DAILY MAXIMUM TEMPERATURE	WLY
1114739	LYTTON	2004	6	10	19.8		Q	1	ARC:DLY04:DAILY MAXIMUM TEMPERATURE	WLY
1114739	LYTTON	2004	6	11	18.4		Q	1	ARC:DLY04:DAILY MAXIMUM TEMPERATURE	WLY
1114739	LYTTON	2004	6	12	18.1		Q	1	ARC:DLY04:DAILY MAXIMUM TEMPERATURE	WLY
1114739	LYTTON	2004	6	13	20.1		Q	1	ARC:DLY04:DAILY MAXIMUM TEMPERATURE	WLY
1114739	LYTTON	2004	6	14	17		Q	1	ARC:DLY04:DAILY MAXIMUM TEMPERATURE	WLY
1114739	LYTTON	2004	6	15	25.7		Q	1	ARC:DLY04:DAILY MAXIMUM TEMPERATURE	WLY
1114739	LYTTON	2004	6	16	31.1		Q	1	ARC:DLY04:DAILY MAXIMUM TEMPERATURE	WLY
1114739	LYTTON	2004	6	17	32.4		Q	1	ARC:DLY04:DAILY MAXIMUM TEMPERATURE	WLY
1114739	LYTTON	2004	6	18	31.5		Q	1	ARC:DLY04:DAILY MAXIMUM TEMPERATURE	WLY
1114739	LYTTON	2004	6	19	34.2		Q	1	ARC:DLY04:DAILY MAXIMUM TEMPERATURE	WLY
1114739	LYTTON	2004	6	20	37.6		Q	1	ARC:DLY04:DAILY MAXIMUM TEMPERATURE	WLY
1114739	LYTTON	2004	6	21	36.5		Q	1	ARC:DLY04:DAILY MAXIMUM TEMPERATURE	WLY
1114739	LYTTON	2004	6	22	38		Q	1	ARC:DLY04:DAILY MAXIMUM TEMPERATURE	WLY
1114739	LYTTON	2004	6	23	38.8		Q	1	ARC:DLY04:DAILY MAXIMUM TEMPERATURE	WLY
1114739	LYTTON	2004	6	24	35.7		Q	1	ARC:DLY04:DAILY MAXIMUM TEMPERATURE	WLY
1114739	LYTTON	2004	6	25	29.8		Q	1	ARC:DLY04:DAILY MAXIMUM TEMPERATURE	WLY
1114739	LYTTON	2004	6	26	27.3		Q	1	ARC:DLY04:DAILY MAXIMUM TEMPERATURE	WLY
1114739	LYTTON	2004	6	27	29.5		Q	1	ARC:DLY04:DAILY MAXIMUM TEMPERATURE	WLY
1114739	LYTTON	2004	6	28	31.4		Q	1	ARC:DLY04:DAILY MAXIMUM TEMPERATURE	WLY
1114739	LYTTON	2004	6	29	34.6		Q	1	ARC:DLY04:DAILY MAXIMUM TEMPERATURE	WLY
1114739	LYTTON	2004	6	30	34.4		Q	1	ARC:DLY04:DAILY MAXIMUM TEMPERATURE	WLY
1114739	LYTTON	2004	7	1	32.6		Q	1	ARC:DLY04:DAILY MAXIMUM TEMPERATURE	WLY
1114739	LYTTON	2004	7	2	26.3		Q	1	ARC:DLY04:DAILY MAXIMUM TEMPERATURE	WLY
1114739	LYTTON	2004	7	3	26.6		Q	1	ARC:DLY04:DAILY MAXIMUM TEMPERATURE	WLY
1114739	LYTTON	2004	7	4	29.9		Q	1	ARC:DLY04:DAILY MAXIMUM TEMPERATURE	WLY
1114739	LYTTON	2004	7	5	30		Q	1	ARC:DLY04:DAILY MAXIMUM TEMPERATURE	WLY
1114739	LYTTON	2004	7	6	28		Q	1	ARC:DLY04:DAILY MAXIMUM TEMPERATURE	WLY
1114739	LYTTON	2004	7	7	20		Q	1	ARC:DLY04:DAILY MAXIMUM TEMPERATURE	WLY
1114739	LYTTON	2004	7	8	21.6		Q	1	ARC:DLY04:DAILY MAXIMUM TEMPERATURE	WLY
1114739	LYTTON	2004	7	9	27.1		Q	1	ARC:DLY04:DAILY MAXIMUM TEMPERATURE	WLY
1114739	LYTTON	2004	7	10	23.4		Q	1	ARC:DLY04:DAILY MAXIMUM TEMPERATURE	WLY
1114739	LYTTON	2004	7	11	23.3		Q	1	ARC:DLY04:DAILY MAXIMUM TEMPERATURE	WLY
1114739	LYTTON	2004	7	12	32		Q	1	ARC:DLY04:DAILY MAXIMUM TEMPERATURE	WLY
1114739	LYTTON	2004	7	13	30.8		Q	1	ARC:DLY04:DAILY MAXIMUM TEMPERATURE	WLY
1114739	LYTTON	2004	7	14	34.9		Q	1	ARC:DLY04:DAILY MAXIMUM TEMPERATURE	WLY
1114739	LYTTON	2004	7	15	34.8		Q	1	ARC:DLY04:DAILY MAXIMUM TEMPERATURE	WLY
1114739	LYTTON	2004	7	16	33.3		Q	1	ARC:DLY04:DAILY MAXIMUM TEMPERATURE	WLY
1114739	LYTTON	2004	7	17	37.9		Q	1	ARC:DLY04:DAILY MAXIMUM TEMPERATURE	WLY
1114739	LYTTON	2004	7	18	35.6		Q	1	ARC:DLY04:DAILY MAXIMUM TEMPERATURE	WLY
1114739	LYTTON	2004	7	19	30.6		Q	1	ARC:DLY04:DAILY MAXIMUM TEMPERATURE	WLY
1114739	LYTTON	2004	7	20	25.9		Q	1	ARC:DLY04:DAILY MAXIMUM TEMPERATURE	WLY
1114739	LYTTON	2004	7	21	33.7		Q	1	ARC:DLY04:DAILY MAXIMUM TEMPERATURE	WLY
1114739	LYTTON	2004	7	22	35.1		Q	1	ARC:DLY04:DAILY MAXIMUM TEMPERATURE	WLY
1114739	LYTTON	2004	7	23	38.7		Q	1	ARC:DLY04:DAILY MAXIMUM TEMPERATURE	WLY
1114739	LYTTON	2004	7	24	38.7		Q	1	ARC:DLY04:DAILY MAXIMUM TEMPERATURE	WLY
1114739	LYTTON	2004	7	25	34.6		Q	1	ARC:DLY04:DAILY MAXIMUM TEMPERATURE	WLY
1114739	LYTTON	2004	7	26	31.4		Q	1	ARC:DLY04:DAILY MAXIMUM TEMPERATURE	WLY
1114739	LYTTON	2004	7	27	35.3		Q	1	ARC:DLY04:DAILY MAXIMUM TEMPERATURE	WLY
1114739	LYTTON	2004	7	28	37.8		Q	1	ARC:DLY04:DAILY MAXIMUM TEMPERATURE	WLY
1114739	LYTTON	2004	7	29	35.5		Q	1	ARC:DLY04:DAILY MAXIMUM TEMPERATURE	WLY
1114739	LYTTON	2004	7	30	32.9		Q	1	ARC:DLY04:DAILY MAXIMUM TEMPERATURE	WLY
1114739	LYTTON	2004	7	31	35.6		Q	1	ARC:DLY04:DAILY MAXIMUM TEMPERATURE	WLY
1114739	LYTTON	2004	8	1	35.6		Q	1	ARC:DLY04:DAILY MAXIMUM TEMPERATURE	WLY
1114739	LYTTON	2004	8	2	33		Q	1	ARC:DLY04:DAILY MAXIMUM TEMPERATURE	WLY
1114739	LYTTON	2004	8	3	29.5		Q	1	ARC:DLY04:DAILY MAXIMUM TEMPERATURE	WLY
1114739	LYTTON	2004	8	4	30.5		Q	1	ARC:DLY04:DAILY MAXIMUM TEMPERATURE	WLY
1114739	LYTTON	2004	8	5	24		Q	1	ARC:DLY04:DAILY MAXIMUM TEMPERATURE	WLY
1114739	LYTTON	2004	8	6	18.2		Q	1	ARC:DLY04:DAILY MAXIMUM TEMPERATURE	WLY
1114739	LYTTON	2004	8	7	23		Q	1	ARC:DLY04:DAILY MAXIMUM TEMPERATURE	WLY
1114739	LYTTON	2004	8	8	31.3		Q	1	ARC:DLY04:DAILY MAXIMUM TEMPERATURE	WLY
1114739	LYTTON	2004	8	9	34.5		Q	1	ARC:DLY04:DAILY MAXIMUM TEMPERATURE	WLY
1114739	LYTTON	2004	8	10	36.3		Q	1	ARC:DLY04:DAILY MAXIMUM TEMPERATURE	WLY
1114739	LYTTON	2004	8	11	38.3		Q	1	ARC:DLY04:DAILY MAXIMUM TEMPERATURE	WLY
1114739	LYTTON	2004	8	12	38.9		Q	1	ARC:DLY04:DAILY MAXIMUM TEMPERATURE	WLY
1114739	LYTTON	2004	8	13	40.7		Q	1	ARC:DLY04:DAILY MAXIMUM TEMPERATURE	WLY
1114739	LYTTON	2004	8	14	41.8		Q	1	ARC:DLY04:DAILY MAXIMUM TEMPERATURE	WLY
1114739	LYTTON	2004	8	15	37.9		Q	1	ARC:DLY04:DAILY MAXIMUM TEMPERATURE	WLY
1114739	LYTTON	2004	8	16	37.2		Q	1	ARC:DLY04:DAILY MAXIMUM TEMPERATURE	WLY
1114739	LYTTON	2004	8	17	32.9		Q	1	ARC:DLY04:DAILY MAXIMUM TEMPERATURE	WLY
1114739	LYTTON	2004	8	18	37		Q	1	ARC:DLY04:DAILY MAXIMUM TEMPERATURE	WLY
1114739	LYTTON	2004	8	19	35		Q	1	ARC:DLY04:DAILY MAXIMUM TEMPERATURE	WLY
1114739	LYTTON	2004	8	20	32.4		Q	1	ARC:DLY04:DAILY MAXIMUM TEMPERATURE	WLY
1114739	LYTTON	2004	8	21	26.8		Q	1	ARC:DLY04:DAILY MAXIMUM TEMPERATURE	WLY
1114739	LYTTON	2004	8	22	20.3		Q	1	ARC:DLY04:DAILY MAXIMUM TEMPERATURE	WLY
1114739	LYTTON	2004	8	23	21.2		Q	1	ARC:DLY04:DAILY MAXIMUM TEMPERATURE	WLY
1114739	LYTTON	2004	8	24	21.1		Q	1	ARC:DLY04:DAILY MAXIMUM TEMPERATURE	WLY
1114739	LYTTON	2004	8	25	20.9		Q	1	ARC:DLY04:DAILY MAXIMUM TEMPERATURE	WLY
1114739	LYTTON	2004	8	26	24.2		Q	1	ARC:DLY04:DAILY MAXIMUM TEMPERATURE	WLY
1114739	LYTTON	2004	8	27	20.5		Q	1	ARC:DLY04:DAILY MAXIMUM TEMPERATURE	WLY
1114739	LYTTON	2004	8	28	23		Q	1	ARC:DLY04:DAILY MAXIMUM TEMPERATURE	WLY
1114739	LYTTON	2004	8	29	25.8		Q	1	ARC:DLY04:DAILY MAXIMUM TEMPERATURE	WLY
1114739	LYTTON	2004	8	30	26.2		Q	1	ARC:DLY04:DAILY MAXIMUM TEMPERATURE	WLY
1114739	LYTTON	2004	8	31	30.4		Q	1	ARC:DLY04:DAILY MAXIMUM TEMPERATURE	WLY
1114739	LYTTON	2004	9	1	24.6		Q	1	ARC:DLY04:DAILY MAXIMUM TEMPERATURE	WLY
1114739	LYTTON	2004	9	2	15.6		Q	1	ARC:DLY04:DAILY MAXIMUM TEMPERATURE	WLY
1114739	LYTTON	2004	9	3	18.2		Q	1	ARC:DLY04:DAILY MAXIMUM TEMPERATURE	WLY
1114739	LYTTON	2004	9	4	21.5		Q	1	ARC:DLY04:DAILY MAXIMUM TEMPERATURE	WLY
1114739	LYTTON	2004	9	5	22.2		Q	1	ARC:DLY04:DAILY MAXIMUM TEMPERATURE	WLY
1114739	LYTTON	2004	9	6	22.7		Q	1	ARC:DLY04:DAILY MAXIMUM TEMPERATURE	WLY
1114739	LYTTON	2004	9	7	25.8		Q	1	ARC:DLY04:DAILY MAXIMUM TEMPERATURE	WLY
1114739	LYTTON	2004	9	8	22.5		Q	1	ARC:DLY04:DAILY MAXIMUM TEMPERATURE	WLY
1114739	LYTTON	2004	9	9	23		Q	1	ARC:DLY04:DAILY MAXIMUM TEMPERATURE	WLY
1114739	LYTTON	2004	9	10	22.7		Q	1	ARC:DLY04:DAILY MAXIMUM TEMPERATURE	WLY
1114739	LYTTON	2004	9	11	19.8		Q	1	ARC:DLY04:DAILY MAXIMUM TEMPERATURE	WLY
1114739	LYTTON	2004	9	12	19.9		Q	1	ARC:DLY04:DAILY MAXIMUM TEMPERATURE	WLY
1114739	LYTTON	2004	9	13	18.1		Q	1	ARC:DLY04:DAILY MAXIMUM TEMPERATURE	WLY
1114739	LYTTON	2004	9	14	16.1		Q	1	ARC:DLY04:DAILY MAXIMUM TEMPERATURE	WLY
1114739	LYTTON	2004	9	15	14.6		Q	1	ARC:DLY04:DAILY MAXIMUM TEMPERATURE	WLY
1114739	LYTTON	2004	9	16	16.8		Q	1	ARC:DLY04:DAILY MAXIMUM TEMPERATURE	WLY
1114739	LYTTON	2004	9	17	16.2		Q	1	ARC:DLY04:DAILY MAXIMUM TEMPERATURE	WLY
1114739	LYTTON	2004	9	18	8.7		Q	1	ARC:DLY04:DAILY MAXIMUM TEMPERATURE	WLY
1114739	LYTTON	2004	9	19	17.1		Q	1	ARC:DLY04:DAILY MAXIMUM TEMPERATURE	WLY
1114739	LYTTON	2004	9	20	18.2		Q	1	ARC:DLY04:DAILY MAXIMUM TEMPERATURE	WLY
1114739	LYTTON	2004	9	21	18.3		Q	1	ARC:DLY04:DAILY MAXIMUM TEMPERATURE	WLY
1114739	LYTTON	2004	9	22	19.8		Q	1	ARC:DLY04:DAILY MAXIMUM TEMPERATURE	WLY
1114739	LYTTON	2004	9	23	20.1		Q	1	ARC:DLY04:DAILY MAXIMUM TEMPERATURE	WLY
1114739	LYTTON	2004	9	24	21.7		Q	1	ARC:DLY04:DAILY MAXIMUM TEMPERATURE	WLY
1114739	LYTTON	2004	9	25	22.6		Q	1	ARC:DLY04:DAILY MAXIMUM TEMPERATURE	WLY
1114739	LYTTON	2004	9	26	24.4		Q	1	ARC:DLY04:DAILY MAXIMUM TEMPERATURE	WLY
1114739	LYTTON	2004	9	27	23.6		Q	1	ARC:DLY04:DAILY MAXIMUM TEMPERATURE	WLY
1114739	LYTTON	2004	9	28	24.2		Q	1	ARC:DLY04:DAILY MAXIMUM TEMPERATURE	WLY
1114739	LYTTON	2004	9	29	22.5		Q	1	ARC:DLY04:DAILY MAXIMUM TEMPERATURE	WLY
1114739	LYTTON	2004	9	30	19.5		Q	1	ARC:DLY04:DAILY MAXIMUM TEMPERATURE	WLY
1114739	LYTTON	2004	10	1	21.2		Q	1	ARC:DLY04:DAILY MAXIMUM TEMPERATURE	WLY
1114739	LYTTON	2004	10	2	22.1		Q	1	ARC:DLY04:DAILY MAXIMUM TEMPERATURE	WLY
1114739	LYTTON	2004	10	3	23.3		Q	1	ARC:DLY04:DAILY MAXIMUM TEMPERATURE	WLY
1114739	LYTTON	2004	10	4	25.7		Q	1	ARC:DLY04:DAILY MAXIMUM TEMPERATURE	WLY
1114739	LYTTON	2004	10	5	26.5		Q	1	ARC:DLY04:DAILY MAXIMUM TEMPERATURE	WLY
1114739	LYTTON	2004	10	6	19.3		Q	1	ARC:DLY04:DAILY MAXIMUM TEMPERATURE	WLY
1114739	LYTTON	2004	10	7	16.7		Q	1	ARC:DLY04:DAILY MAXIMUM TEMPERATURE	WLY
1114739	LYTTON	2004	10	8	14.2		Q	1	ARC:DLY04:DAILY MAXIMUM TEMPERATURE	WLY
1114739	LYTTON	2004	10	9	15.3		Q	1	ARC:DLY04:DAILY MAXIMUM TEMPERATURE	WLY
1114739	LYTTON	2004	10	10	16.5		Q	1	ARC:DLY04:DAILY MAXIMUM TEMPERATURE	WLY
1114739	LYTTON	2004	10	11	16.5		Q	1	ARC:DLY04:DAILY MAXIMUM TEMPERATURE	WLY
1114739	LYTTON	2004	10	12	21.7		Q	1	ARC:DLY04:DAILY MAXIMUM TEMPERATURE	WLY
1114739	LYTTON	2004	10	13	21.6		Q	1	ARC:DLY04:DAILY MAXIMUM TEMPERATURE	WLY
1114739	LYTTON	2004	10	14	22.2		Q	1	ARC:DLY04:DAILY MAXIMUM TEMPERATURE	WLY
1114739	LYTTON	2004	10	15	16.8		Q	1	ARC:DLY04:DAILY MAXIMUM TEMPERATURE	WLY
1114739	LYTTON	2004	10	16	14.6		Q	1	ARC:DLY04:DAILY MAXIMUM TEMPERATURE	WLY
1114739	LYTTON	2004	10	17	9.3		Q	1	ARC:DLY04:DAILY MAXIMUM TEMPERATURE	WLY
1114739	LYTTON	2004	10	18	10.4		Q	1	ARC:DLY04:DAILY MAXIMUM TEMPERATURE	WLY
1114739	LYTTON	2004	10	19	-99999	M	Q	1	ARC:DLY04:DAILY MAXIMUM TEMPERATURE	WLY
1114739	LYTTON	2004	10	20	-99999	M	Q	1	ARC:DLY04:DAILY MAXIMUM TEMPERATURE	WLY
1114739	LYTTON	2004	10	21	-99999	M	Q	1	ARC:DLY04:DAILY MAXIMUM TEMPERATURE	WLY
1114739	LYTTON	2004	10	22	13.4		Q	1	ARC:DLY04:DAILY MAXIMUM TEMPERATURE	WLY
1114739	LYTTON	2004	10	23	10.1		Q	1	ARC:DLY04:DAILY MAXIMUM TEMPERATURE	WLY
1114739	LYTTON	2004	10	24	10.7		Q	1	ARC:DLY04:DAILY MAXIMUM TEMPERATURE	WLY
1114739	LYTTON	2004	10	25	12.7		Q	1	ARC:DLY04:DAILY MAXIMUM TEMPERATURE	WLY
1114739	LYTTON	2004	10	26	13.5		Q	1	ARC:DLY04:DAILY MAXIMUM TEMPERATURE	WLY
1114739	LYTTON	2004	10	27	9.7		Q	1	ARC:DLY04:DAILY MAXIMUM TEMPERATURE	WLY
1114739	LYTTON	2004	10	28	6.1		Q	1	ARC:DLY04:DAILY MAXIMUM TEMPERATURE	WLY
1114739	LYTTON	2004	10	29	10.7		Q	1	ARC:DLY04:DAILY MAXIMUM TEMPERATURE	WLY
1114739	LYTTON	2004	10	30	11		Q	1	ARC:DLY04:DAILY MAXIMUM TEMPERATURE	WLY
1114739	LYTTON	2004	10	31	10.3		Q	1	ARC:DLY04:DAILY MAXIMUM TEMPERATURE	WLY
1114739	LYTTON	2004	11	1	7.2		Q	1	ARC:DLY04:DAILY MAXIMUM TEMPERATURE	WLY
1114739	LYTTON	2004	11	2	10.8		Q	1	ARC:DLY04:DAILY MAXIMUM TEMPERATURE	WLY
1114739	LYTTON	2004	11	3	9.3		Q	1	ARC:DLY04:DAILY MAXIMUM TEMPERATURE	WLY
1114739	LYTTON	2004	11	4	9.2		Q	1	ARC:DLY04:DAILY MAXIMUM TEMPERATURE	WLY
1114739	LYTTON	2004	11	5	12.8		Q	1	ARC:DLY04:DAILY MAXIMUM TEMPERATURE	WLY
1114739	LYTTON	2004	11	6	10		Q	1	ARC:DLY04:DAILY MAXIMUM TEMPERATURE	WLY
1114739	LYTTON	2004	11	7	13		Q	1	ARC:DLY04:DAILY MAXIMUM TEMPERATURE	WLY
1114739	LYTTON	2004	11	8	13.6		Q	1	ARC:DLY04:DAILY MAXIMUM TEMPERATURE	WLY
1114739	LYTTON	2004	11	9	11.8		Q	1	ARC:DLY04:DAILY MAXIMUM TEMPERATURE	WLY
1114739	LYTTON	2004	11	10	10		Q	1	ARC:DLY04:DAILY MAXIMUM TEMPERATURE	WLY
1114739	LYTTON	2004	11	11	6.2		Q	1	ARC:DLY04:DAILY MAXIMUM TEMPERATURE	WLY
1114739	LYTTON	2004	11	12	3.1		Q	1	ARC:DLY04:DAILY MAXIMUM TEMPERATURE	WLY
1114739	LYTTON	2004	11	13	7.8		Q	1	ARC:DLY04:DAILY MAXIMUM TEMPERATURE	WLY
1114739	LYTTON	2004	11	14	13.1		Q	1	ARC:DLY04:DAILY MAXIMUM TEMPERATURE	WLY
1114739	LYTTON	2004	11	15	13.3		Q	1	ARC:DLY04:DAILY MAXIMUM TEMPERATURE	WLY
1114739	LYTTON	2004	11	16	9.9		Q	1	ARC:DLY04:DAILY MAXIMUM TEMPERATURE	WLY
1114739	LYTTON	2004	11	17	8.3		Q	1	ARC:DLY04:DAILY MAXIMUM TEMPERATURE	WLY
1114739	LYTTON	2004	11	18	7.8		Q	1	ARC:DLY04:DAILY MAXIMUM TEMPERATURE	WLY
1114739	LYTTON	2004	11	19	7.4		Q	1	ARC:DLY04:DAILY MAXIMUM TEMPERATURE	WLY
1114739	LYTTON	2004	11	20	5.8		Q	1	ARC:DLY04:DAILY MAXIMUM TEMPERATURE	WLY
1114739	LYTTON	2004	11	21	7.6		Q	1	ARC:DLY04:DAILY MAXIMUM TEMPERATURE	WLY
1114739	LYTTON	2004	11	22	8.1		Q	1	ARC:DLY04:DAILY MAXIMUM TEMPERATURE	WLY
1114739	LYTTON	2004	11	23	4.3		Q	1	ARC:DLY04:DAILY MAXIMUM TEMPERATURE	WLY
1114739	LYTTON	2004	11	24	5.5		Q	1	ARC:DLY04:DAILY MAXIMUM TEMPERATURE	WLY
1114739	LYTTON	2004	11	25	9.3		Q	1	ARC:DLY04:DAILY MAXIMUM TEMPERATURE	WLY
1114739	LYTTON	2004	11	26	7.2		Q	1	ARC:DLY04:DAILY MAXIMUM TEMPERATURE	WLY
1114739	LYTTON	2004	11	27	5.8		Q	1	ARC:DLY04:DAILY MAXIMUM TEMPERATURE	WLY
1114739	LYTTON	2004	11	28	4.4		Q	1	ARC:DLY04:DAILY MAXIMUM TEMPERATURE	WLY
1114739	LYTTON	2004	11	29	5.1		Q	1	ARC:DLY04:DAILY MAXIMUM TEMPERATURE	WLY
1114739	LYTTON	2004	11	30	4.6		Q	1	ARC:DLY04:DAILY MAXIMUM TEMPERATURE	WLY
1114739	LYTTON	2004	12	1	5.1		Q	1	ARC:DLY04:DAILY MAXIMUM TEMPERATURE	WLY
1114739	LYTTON	2004	12	2	6.9		Q	1	ARC:DLY04:DAILY MAXIMUM TEMPERATURE	WLY
1114739	LYTTON	2004	12	3	8.4		Q	1	ARC:DLY04:DAILY MAXIMUM TEMPERATURE	WLY
1114739	LYTTON	2004	12	4	7.8		Q	1	ARC:DLY04:DAILY MAXIMUM TEMPERATURE	WLY
1114739	LYTTON	2004	12	5	4.5		Q	1	ARC:DLY04:DAILY MAXIMUM TEMPERATURE	WLY
1114739	LYTTON	2004	12	6	-0.6		Q	1	ARC:DLY04:DAILY MAXIMUM TEMPERATURE	WLY
1114739	LYTTON	2004	12	7	-2.4		Q	1	ARC:DLY04:DAILY MAXIMUM TEMPERATURE	WLY
1114739	LYTTON	2004	12	8	5		Q	1	ARC:DLY04:DAILY MAXIMUM TEMPERATURE	WLY
1114739	LYTTON	2004	12	9	7.4		Q	1	ARC:DLY04:DAILY MAXIMUM TEMPERATURE	WLY
1114739	LYTTON	2004	12	10	10		Q	1	ARC:DLY04:DAILY MAXIMUM TEMPERATURE	WLY
1114739	LYTTON	2004	12	11	10		Q	1	ARC:DLY04:DAILY MAXIMUM TEMPERATURE	WLY
1114739	LYTTON	2004	12	12	0.3		Q	1	ARC:DLY04:DAILY MAXIMUM TEMPERATURE	WLY
1114739	LYTTON	2004	12	13	0.8		Q	1	ARC:DLY04:DAILY MAXIMUM TEMPERATURE	WLY
1114739	LYTTON	2004	12	14	4.8		Q	1	ARC:DLY04:DAILY MAXIMUM TEMPERATURE	WLY
1114739	LYTTON	2004	12	15	8.6		Q	1	ARC:DLY04:DAILY MAXIMUM TEMPERATURE	WLY
1114739	LYTTON	2004	12	16	7.6		Q	1	ARC:DLY04:DAILY MAXIMUM TEMPERATURE	WLY
1114739	LYTTON	2004	12	17	5.8		Q	1	ARC:DLY04:DAILY MAXIMUM TEMPERATURE	WLY
1114739	LYTTON	2004	12	18	4.8		Q	1	ARC:DLY04:DAILY MAXIMUM TEMPERATURE	WLY
1114739	LYTTON	2004	12	19	13.5		Q	1	ARC:DLY04:DAILY MAXIMUM TEMPERATURE	WLY
1114739	LYTTON	2004	12	20	7.2		Q	1	ARC:DLY04:DAILY MAXIMUM TEMPERATURE	WLY
1114739	LYTTON	2004	12	21	5.9		Q	1	ARC:DLY04:DAILY MAXIMUM TEMPERATURE	WLY
1114739	LYTTON	2004	12	22	3		Q	1	ARC:DLY04:DAILY MAXIMUM TEMPERATURE	WLY
1114739	LYTTON	2004	12	23	2.6		Q	1	ARC:DLY04:DAILY MAXIMUM TEMPERATURE	WLY
1114739	LYTTON	2004	12	24	7.6		Q	1	ARC:DLY04:DAILY MAXIMUM TEMPERATURE	WLY
1114739	LYTTON	2004	12	25	2.5		Q	1	ARC:DLY04:DAILY MAXIMUM TEMPERATURE	WLY
1114739	LYTTON	2004	12	26	3.5		Q	1	ARC:DLY04:DAILY MAXIMUM TEMPERATURE	WLY
1114739	LYTTON	2004	12	27	0.4		Q	1	ARC:DLY04:DAILY MAXIMUM TEMPERATURE	WLY
1114739	LYTTON	2004	12	28	1.3		Q	1	ARC:DLY04:DAILY MAXIMUM TEMPERATURE	WLY
1114739	LYTTON	2004	12	29	0		Q	1	ARC:DLY04:DAILY MAXIMUM TEMPERATURE	WLY
1114739	LYTTON	2004	12	30	0.4		Q	1	ARC:DLY04:DAILY MAXIMUM TEMPERATURE	WLY
1114739	LYTTON	2004	12	31	-6.4		Q	1	ARC:DLY04:DAILY MAXIMUM TEMPERATURE	WLY
1114739	LYTTON	2005	1	1	-8.1		Q	1	ARC:DLY04:DAILY MAXIMUM TEMPERATURE	WLY
1114739	LYTTON	2005	1	2	-8.6		Q	1	ARC:DLY04:DAILY MAXIMUM TEMPERATURE	WLY
1114739	LYTTON	2005	1	3	-10.6		Q	1	ARC:DLY04:DAILY MAXIMUM TEMPERATURE	WLY
1114739	LYTTON	2005	1	4	-9.1		Q	1	ARC:DLY04:DAILY MAXIMUM TEMPERATURE	WLY
1114739	LYTTON	2005	1	5	-8.4		Q	1	ARC:DLY04:DAILY MAXIMUM TEMPERATURE	WLY
1114739	LYTTON	2005	1	6	-4.1		Q	1	ARC:DLY04:DAILY MAXIMUM TEMPERATURE	WLY
1114739	LYTTON	2005	1	7	-4.1		Q	1	ARC:DLY04:DAILY MAXIMUM TEMPERATURE	WLY
1114739	LYTTON	2005	1	8	-6.2		Q	1	ARC:DLY04:DAILY MAXIMUM TEMPERATURE	WLY
1114739	LYTTON	2005	1	9	-6.9		Q	1	ARC:DLY04:DAILY MAXIMUM TEMPERATURE	WLY
1114739	LYTTON	2005	1	10	-12.3		Q	1	ARC:DLY04:DAILY MAXIMUM TEMPERATURE	WLY
1114739	LYTTON	2005	1	11	0		Q	1	ARC:DLY04:DAILY MAXIMUM TEMPERATURE	WLY
1114739	LYTTON	2005	1	12	-2.9		Q	1	ARC:DLY04:DAILY MAXIMUM TEMPERATURE	WLY
1114739	LYTTON	2005	1	13	-10.3		Q	1	ARC:DLY04:DAILY MAXIMUM TEMPERATURE	WLY
1114739	LYTTON	2005	1	14	-17.9		Q	1	ARC:DLY04:DAILY MAXIMUM TEMPERATURE	WLY
1114739	LYTTON	2005	1	15	-14.6		Q	1	ARC:DLY04:DAILY MAXIMUM TEMPERATURE	WLY
1114739	LYTTON	2005	1	16	-7.7		Q	1	ARC:DLY04:DAILY MAXIMUM TEMPERATURE	WLY
1114739	LYTTON	2005	1	17	-0.1		Q	1	ARC:DLY04:DAILY MAXIMUM TEMPERATURE	WLY
1114739	LYTTON	2005	1	18	7.8		Q	1	ARC:DLY04:DAILY MAXIMUM TEMPERATURE	WLY
1114739	LYTTON	2005	1	19	13.4		Q	1	ARC:DLY04:DAILY MAXIMUM TEMPERATURE	WLY
1114739	LYTTON	2005	1	20	10		Q	1	ARC:DLY04:DAILY MAXIMUM TEMPERATURE	WLY
1114739	LYTTON	2005	1	21	4.8		Q	1	ARC:DLY04:DAILY MAXIMUM TEMPERATURE	WLY
1114739	LYTTON	2005	1	22	8.4		Q	1	ARC:DLY04:DAILY MAXIMUM TEMPERATURE	WLY
1114739	LYTTON	2005	1	23	13.8		Q	1	ARC:DLY04:DAILY MAXIMUM TEMPERATURE	WLY
1114739	LYTTON	2005	1	24	15		Q	1	ARC:DLY04:DAILY MAXIMUM TEMPERATURE	WLY
1114739	LYTTON	2005	1	25	9.3		Q	1	ARC:DLY04:DAILY MAXIMUM TEMPERATURE	WLY
1114739	LYTTON	2005	1	26	7.7		Q	1	ARC:DLY04:DAILY MAXIMUM TEMPERATURE	WLY
1114739	LYTTON	2005	1	27	10		Q	1	ARC:DLY04:DAILY MAXIMUM TEMPERATURE	WLY
1114739	LYTTON	2005	1	28	9.5		Q	1	ARC:DLY04:DAILY MAXIMUM TEMPERATURE	WLY
1114739	LYTTON	2005	1	29	10.4		Q	1	ARC:DLY04:DAILY MAXIMUM TEMPERATURE	WLY
1114739	LYTTON	2005	1	30	10.7		Q	1	ARC:DLY04:DAILY MAXIMUM TEMPERATURE	WLY
1114739	LYTTON	2005	1	31	11.4		Q	1	ARC:DLY04:DAILY MAXIMUM TEMPERATURE	WLY
1114739	LYTTON	2005	2	1	12.5		Q	1	ARC:DLY04:DAILY MAXIMUM TEMPERATURE	WLY
1114739	LYTTON	2005	2	2	13		Q	1	ARC:DLY04:DAILY MAXIMUM TEMPERATURE	WLY
1114739	LYTTON	2005	2	3	16.3		Q	1	ARC:DLY04:DAILY MAXIMUM TEMPERATURE	WLY
1114739	LYTTON	2005	2	4	11.3		Q	1	ARC:DLY04:DAILY MAXIMUM TEMPERATURE	WLY
1114739	LYTTON	2005	2	5	2.8		Q	1	ARC:DLY04:DAILY MAXIMUM TEMPERATURE	WLY
1114739	LYTTON	2005	2	6	0.4		Q	1	ARC:DLY04:DAILY MAXIMUM TEMPERATURE	WLY
1114739	LYTTON	2005	2	7	1.1		Q	1	ARC:DLY04:DAILY MAXIMUM TEMPERATURE	WLY
1114739	LYTTON	2005	2	8	1.6		Q	1	ARC:DLY04:DAILY MAXIMUM TEMPERATURE	WLY
1114739	LYTTON	2005	2	9	4.9		Q	1	ARC:DLY04:DAILY MAXIMUM TEMPERATURE	WLY
1114739	LYTTON	2005	2	10	4.1		Q	1	ARC:DLY04:DAILY MAXIMUM TEMPERATURE	WLY
1114739	LYTTON	2005	2	11	8.1		Q	1	ARC:DLY04:DAILY MAXIMUM TEMPERATURE	WLY
1114739	LYTTON	2005	2	12	8.3		Q	1	ARC:DLY04:DAILY MAXIMUM TEMPERATURE	WLY
1114739	LYTTON	2005	2	13	5.5		Q	1	ARC:DLY04:DAILY MAXIMUM TEMPERATURE	WLY
1114739	LYTTON	2005	2	14	5.8		Q	1	ARC:DLY04:DAILY MAXIMUM TEMPERATURE	WLY
1114739	LYTTON	2005	2	15	5.8		Q	1	ARC:DLY04:DAILY MAXIMUM TEMPERATURE	WLY
1114739	LYTTON	2005	2	16	3.8		Q	1	ARC:DLY04:DAILY MAXIMUM TEMPERATURE	WLY
1114739	LYTTON	2005	2	17	5.3		Q	1	ARC:DLY04:DAILY MAXIMUM TEMPERATURE	WLY
1114739	LYTTON	2005	2	18	4.3		Q	1	ARC:DLY04:DAILY MAXIMUM TEMPERATURE	WLY
1114739	LYTTON	2005	2	19	4.9		Q	1	ARC:DLY04:DAILY MAXIMUM TEMPERATURE	WLY
1114739	LYTTON	2005	2	20	7.6		Q	1	ARC:DLY04:DAILY MAXIMUM TEMPERATURE	WLY
1114739	LYTTON	2005	2	21	6.6		Q	1	ARC:DLY04:DAILY MAXIMUM TEMPERATURE	WLY
1114739	LYTTON	2005	2	22	7.5		Q	1	ARC:DLY04:DAILY MAXIMUM TEMPERATURE	WLY
1114739	LYTTON	2005	2	23	9.8		Q	1	ARC:DLY04:DAILY MAXIMUM TEMPERATURE	WLY
1114739	LYTTON	2005	2	24	10.1		Q	1	ARC:DLY04:DAILY MAXIMUM TEMPERATURE	WLY
1114739	LYTTON	2005	2	25	8		Q	1	ARC:DLY04:DAILY MAXIMUM TEMPERATURE	WLY
1114739	LYTTON	2005	2	26	11.6		Q	1	ARC:DLY04:DAILY MAXIMUM TEMPERATURE	WLY
1114739	LYTTON	2005	2	27	13.5		Q	1	ARC:DLY04:DAILY MAXIMUM TEMPERATURE	WLY
1114739	LYTTON	2005	2	28	12.1		Q	1	ARC:DLY04:DAILY MAXIMUM TEMPERATURE	WLY
1114739	LYTTON	2005	3	1	14.3		Q	1	ARC:DLY04:DAILY MAXIMUM TEMPERATURE	WLY
1114739	LYTTON	2005	3	2	13.5		Q	1	ARC:DLY04:DAILY MAXIMUM TEMPERATURE	WLY
1114739	LYTTON	2005	3	3	16.7		Q	1	ARC:DLY04:DAILY MAXIMUM TEMPERATURE	WLY
1114739	LYTTON	2005	3	4	13.1		Q	1	ARC:DLY04:DAILY MAXIMUM TEMPERATURE	WLY
1114739	LYTTON	2005	3	5	16.1		Q	1	ARC:DLY04:DAILY MAXIMUM TEMPERATURE	WLY
1114739	LYTTON	2005	3	6	17.2		Q	1	ARC:DLY04:DAILY MAXIMUM TEMPERATURE	WLY
1114739	LYTTON	2005	3	7	19.4		Q	1	ARC:DLY04:DAILY MAXIMUM TEMPERATURE	WLY
1114739	LYTTON	2005	3	8	16.7		Q	1	ARC:DLY04:DAILY MAXIMUM TEMPERATURE	WLY
1114739	LYTTON	2005	3	9	20.9		Q	1	ARC:DLY04:DAILY MAXIMUM TEMPERATURE	WLY
1114739	LYTTON	2005	3	10	18.6		Q	1	ARC:DLY04:DAILY MAXIMUM TEMPERATURE	WLY
1114739	LYTTON	2005	3	11	17.5		Q	1	ARC:DLY04:DAILY MAXIMUM TEMPERATURE	WLY
1114739	LYTTON	2005	3	12	16.7		Q	1	ARC:DLY04:DAILY MAXIMUM TEMPERATURE	WLY
1114739	LYTTON	2005	3	13	17.5		Q	1	ARC:DLY04:DAILY MAXIMUM TEMPERATURE	WLY
1114739	LYTTON	2005	3	14	15.5		Q	1	ARC:DLY04:DAILY MAXIMUM TEMPERATURE	WLY
1114739	LYTTON	2005	3	15	13.2		Q	1	ARC:DLY04:DAILY MAXIMUM TEMPERATURE	WLY
1114739	LYTTON	2005	3	16	9.7		Q	1	ARC:DLY04:DAILY MAXIMUM TEMPERATURE	WLY
1114739	LYTTON	2005	3	17	11.8		Q	1	ARC:DLY04:DAILY MAXIMUM TEMPERATURE	WLY
1114739	LYTTON	2005	3	18	8.9		Q	1	ARC:DLY04:DAILY MAXIMUM TEMPERATURE	WLY
1114739	LYTTON	2005	3	19	3.9		Q	1	ARC:DLY04:DAILY MAXIMUM TEMPERATURE	WLY
1114739	LYTTON	2005	3	20	7.5		Q	1	ARC:DLY04:DAILY MAXIMUM TEMPERATURE	WLY
1114739	LYTTON	2005	3	21	9.6		Q	1	ARC:DLY04:DAILY MAXIMUM TEMPERATURE	WLY
1114739	LYTTON	2005	3	22	10.4		Q	1	ARC:DLY04:DAILY MAXIMUM TEMPERATURE	WLY
1114739	LYTTON	2005	3	23	7.2		Q	1	ARC:DLY04:DAILY MAXIMUM TEMPERATURE	WLY
1114739	LYTTON	2005	3	24	12.8		Q	1	ARC:DLY04:DAILY MAXIMUM TEMPERATURE	WLY
1114739	LYTTON	2005	3	25	14.1		Q	1	ARC:DLY04:DAILY MAXIMUM TEMPERATURE	WLY
1114739	LYTTON	2005	3	26	9.8		Q	1	ARC:DLY04:DAILY MAXIMUM TEMPERATURE	WLY
1114739	LYTTON	2005	3	27	13.1		Q	1	ARC:DLY04:DAILY MAXIMUM TEMPERATURE	WLY
1114739	LYTTON	2005	3	28	13.1		Q	1	ARC:DLY04:DAILY MAXIMUM TEMPERATURE	WLY
1114739	LYTTON	2005	3	29	12		Q	1	ARC:DLY04:DAILY MAXIMUM TEMPERATURE	WLY
1114739	LYTTON	2005	3	30	12.2		Q	1	ARC:DLY04:DAILY MAXIMUM TEMPERATURE	WLY
1114739	LYTTON	2005	3	31	11.2		Q	1	ARC:DLY04:DAILY MAXIMUM TEMPERATURE	WLY
1114739	LYTTON	2005	4	1	11.7		Q	1	ARC:DLY04:DAILY MAXIMUM TEMPERATURE	WLY
1114739	LYTTON	2005	4	2	9.6		Q	1	ARC:DLY04:DAILY MAXIMUM TEMPERATURE	WLY
1114739	LYTTON	2005	4	3	12.4		Q	1	ARC:DLY04:DAILY MAXIMUM TEMPERATURE	WLY
1114739	LYTTON	2005	4	4	12.6		Q	1	ARC:DLY04:DAILY MAXIMUM TEMPERATURE	WLY
1114739	LYTTON	2005	4	5	11.9		Q	1	ARC:DLY04:DAILY MAXIMUM TEMPERATURE	WLY
1114739	LYTTON	2005	4	6	17		Q	1	ARC:DLY04:DAILY MAXIMUM TEMPERATURE	WLY
1114739	LYTTON	2005	4	7	14.6		Q	1	ARC:DLY04:DAILY MAXIMUM TEMPERATURE	WLY
1114739	LYTTON	2005	4	8	15		Q	1	ARC:DLY04:DAILY MAXIMUM TEMPERATURE	WLY
1114739	LYTTON	2005	4	9	15.2		Q	1	ARC:DLY04:DAILY MAXIMUM TEMPERATURE	WLY
1114739	LYTTON	2005	4	10	14		Q	1	ARC:DLY04:DAILY MAXIMUM TEMPERATURE	WLY
1114739	LYTTON	2005	4	11	11		Q	1	ARC:DLY04:DAILY MAXIMUM TEMPERATURE	WLY
1114739	LYTTON	2005	4	12	14.6		Q	1	ARC:DLY04:DAILY MAXIMUM TEMPERATURE	WLY
1114739	LYTTON	2005	4	13	14		Q	1	ARC:DLY04:DAILY MAXIMUM TEMPERATURE	WLY
1114739	LYTTON	2005	4	14	12.8		Q	1	ARC:DLY04:DAILY MAXIMUM TEMPERATURE	WLY
1114739	LYTTON	2005	4	15	12.2		Q	1	ARC:DLY04:DAILY MAXIMUM TEMPERATURE	WLY
1114739	LYTTON	2005	4	16	11.4		Q	1	ARC:DLY04:DAILY MAXIMUM TEMPERATURE	WLY
1114739	LYTTON	2005	4	17	14.6		Q	1	ARC:DLY04:DAILY MAXIMUM TEMPERATURE	WLY
1114739	LYTTON	2005	4	18	19.6		Q	1	ARC:DLY04:DAILY MAXIMUM TEMPERATURE	WLY
1114739	LYTTON	2005	4	19	23.2		Q	1	ARC:DLY04:DAILY MAXIMUM TEMPERATURE	WLY
1114739	LYTTON	2005	4	20	27.8		Q	1	ARC:DLY04:DAILY MAXIMUM TEMPERATURE	WLY
1114739	LYTTON	2005	4	21	29.6		Q	1	ARC:DLY04:DAILY MAXIMUM TEMPERATURE	WLY
1114739	LYTTON	2005	4	22	28.7		Q	1	ARC:DLY04:DAILY MAXIMUM TEMPERATURE	WLY
1114739	LYTTON	2005	4	23	25.8		Q	1	ARC:DLY04:DAILY MAXIMUM TEMPERATURE	WLY
1114739	LYTTON	2005	4	24	25.1		Q	1	ARC:DLY04:DAILY MAXIMUM TEMPERATURE	WLY
1114739	LYTTON	2005	4	25	30.6		Q	1	ARC:DLY04:DAILY MAXIMUM TEMPERATURE	WLY
1114739	LYTTON	2005	4	26	31		Q	1	ARC:DLY04:DAILY MAXIMUM TEMPERATURE	WLY
1114739	LYTTON	2005	4	27	21.5	E	Q	1	ARC:DLY04:DAILY MAXIMUM TEMPERATURE	WLY
1114739	LYTTON	2005	4	28	19.5		Q	1	ARC:DLY04:DAILY MAXIMUM TEMPERATURE	WLY
1114739	LYTTON	2005	4	29	19.6		Q	1	ARC:DLY04:DAILY MAXIMUM TEMPERATURE	WLY
1114739	LYTTON	2005	4	30	20.2		Q	1	ARC:DLY04:DAILY MAXIMUM TEMPERATURE	WLY
1114739	LYTTON	2005	5	1	22.4		Q	1	ARC:DLY04:DAILY MAXIMUM TEMPERATURE	WLY
1114739	LYTTON	2005	5	2	22.3		Q	1	ARC:DLY04:DAILY MAXIMUM TEMPERATURE	WLY
1114739	LYTTON	2005	5	3	20.5		Q	1	ARC:DLY04:DAILY MAXIMUM TEMPERATURE	WLY
1114739	LYTTON	2005	5	4	20.8		Q	1	ARC:DLY04:DAILY MAXIMUM TEMPERATURE	WLY
1114739	LYTTON	2005	5	5	26.2		Q	1	ARC:DLY04:DAILY MAXIMUM TEMPERATURE	WLY
1114739	LYTTON	2005	5	6	16.5		Q	1	ARC:DLY04:DAILY MAXIMUM TEMPERATURE	WLY
1114739	LYTTON	2005	5	7	22.2		Q	1	ARC:DLY04:DAILY MAXIMUM TEMPERATURE	WLY
1114739	LYTTON	2005	5	8	23.2		Q	1	ARC:DLY04:DAILY MAXIMUM TEMPERATURE	WLY
1114739	LYTTON	2005	5	9	20.2		Q	1	ARC:DLY04:DAILY MAXIMUM TEMPERATURE	WLY
1114739	LYTTON	2005	5	10	23.4		Q	1	ARC:DLY04:DAILY MAXIMUM TEMPERATURE	WLY
1114739	LYTTON	2005	5	11	25.5		Q	1	ARC:DLY04:DAILY MAXIMUM TEMPERATURE	WLY
1114739	LYTTON	2005	5	12	27		Q	1	ARC:DLY04:DAILY MAXIMUM TEMPERATURE	WLY
1114739	LYTTON	2005	5	13	27.4		Q	1	ARC:DLY04:DAILY MAXIMUM TEMPERATURE	WLY
1114739	LYTTON	2005	5	14	23.3		Q	1	ARC:DLY04:DAILY MAXIMUM TEMPERATURE	WLY
1114739	LYTTON	2005	5	15	19.2		Q	1	ARC:DLY04:DAILY MAXIMUM TEMPERATURE	WLY
1114739	LYTTON	2005	5	16	21.1		Q	1	ARC:DLY04:DAILY MAXIMUM TEMPERATURE	WLY
1114739	LYTTON	2005	5	17	19.1		Q	1	ARC:DLY04:DAILY MAXIMUM TEMPERATURE	WLY
1114739	LYTTON	2005	5	18	18.1		Q	1	ARC:DLY04:DAILY MAXIMUM TEMPERATURE	WLY
1114739	LYTTON	2005	5	19	18.4		Q	1	ARC:DLY04:DAILY MAXIMUM TEMPERATURE	WLY
1114739	LYTTON	2005	5	20	19.1		Q	1	ARC:DLY04:DAILY MAXIMUM TEMPERATURE	WLY
1114739	LYTTON	2005	5	21	20.3		Q	1	ARC:DLY04:DAILY MAXIMUM TEMPERATURE	WLY
1114739	LYTTON	2005	5	22	16.8		Q	1	ARC:DLY04:DAILY MAXIMUM TEMPERATURE	WLY
1114739	LYTTON	2005	5	23	19.8		Q	1	ARC:DLY04:DAILY MAXIMUM TEMPERATURE	WLY
1114739	LYTTON	2005	5	24	22.9		Q	1	ARC:DLY04:DAILY MAXIMUM TEMPERATURE	WLY
1114739	LYTTON	2005	5	25	27.9		Q	1	ARC:DLY04:DAILY MAXIMUM TEMPERATURE	WLY
1114739	LYTTON	2005	5	26	32.8		Q	1	ARC:DLY04:DAILY MAXIMUM TEMPERATURE	WLY
1114739	LYTTON	2005	5	27	36		Q	1	ARC:DLY04:DAILY MAXIMUM TEMPERATURE	WLY
1114739	LYTTON	2005	5	28	38.4		Q	1	ARC:DLY04:DAILY MAXIMUM TEMPERATURE	WLY
1114739	LYTTON	2005	5	29	34		Q	1	ARC:DLY04:DAILY MAXIMUM TEMPERATURE	WLY
1114739	LYTTON	2005	5	30	22.8		Q	1	ARC:DLY04:DAILY MAXIMUM TEMPERATURE	WLY
1114739	LYTTON	2005	5	31	19.6		Q	1	ARC:DLY04:DAILY MAXIMUM TEMPERATURE	WLY
1114739	LYTTON	2005	6	1	19.4		Q	1	ARC:DLY04:DAILY MAXIMUM TEMPERATURE	WLY
1114739	LYTTON	2005	6	2	20.4		Q	1	ARC:DLY04:DAILY MAXIMUM TEMPERATURE	WLY
1114739	LYTTON	2005	6	3	20.3		Q	1	ARC:DLY04:DAILY MAXIMUM TEMPERATURE	WLY
1114739	LYTTON	2005	6	4	21.9		Q	1	ARC:DLY04:DAILY MAXIMUM TEMPERATURE	WLY
1114739	LYTTON	2005	6	5	17.1		Q	1	ARC:DLY04:DAILY MAXIMUM TEMPERATURE	WLY
1114739	LYTTON	2005	6	6	24.5		Q	1	ARC:DLY04:DAILY MAXIMUM TEMPERATURE	WLY
1114739	LYTTON	2005	6	7	17.1		Q	1	ARC:DLY04:DAILY MAXIMUM TEMPERATURE	WLY
1114739	LYTTON	2005	6	8	16.7		Q	1	ARC:DLY04:DAILY MAXIMUM TEMPERATURE	WLY
1114739	LYTTON	2005	6	9	21.2		Q	1	ARC:DLY04:DAILY MAXIMUM TEMPERATURE	WLY
1114739	LYTTON	2005	6	10	24.3		Q	1	ARC:DLY04:DAILY MAXIMUM TEMPERATURE	WLY
1114739	LYTTON	2005	6	11	20.5		Q	1	ARC:DLY04:DAILY MAXIMUM TEMPERATURE	WLY
1114739	LYTTON	2005	6	12	17.7		Q	1	ARC:DLY04:DAILY MAXIMUM TEMPERATURE	WLY
1114739	LYTTON	2005	6	13	18.6		Q	1	ARC:DLY04:DAILY MAXIMUM TEMPERATURE	WLY
1114739	LYTTON	2005	6	14	21.5		Q	1	ARC:DLY04:DAILY MAXIMUM TEMPERATURE	WLY
1114739	LYTTON	2005	6	15	21.9		Q	1	ARC:DLY04:DAILY MAXIMUM TEMPERATURE	WLY
1114739	LYTTON	2005	6	16	26.8		Q	1	ARC:DLY04:DAILY MAXIMUM TEMPERATURE	WLY
1114739	LYTTON	2005	6	17	21.9		Q	1	ARC:DLY04:DAILY MAXIMUM TEMPERATURE	WLY
1114739	LYTTON	2005	6	18	15.9		Q	1	ARC:DLY04:DAILY MAXIMUM TEMPERATURE	WLY
1114739	LYTTON	2005	6	19	22.9		Q	1	ARC:DLY04:DAILY MAXIMUM TEMPERATURE	WLY
1114739	LYTTON	2005	6	20	31.4		Q	1	ARC:DLY04:DAILY MAXIMUM TEMPERATURE	WLY
1114739	LYTTON	2005	6	21	32.5		Q	1	ARC:DLY04:DAILY MAXIMUM TEMPERATURE	WLY
1114739	LYTTON	2005	6	22	21.6		Q	1	ARC:DLY04:DAILY MAXIMUM TEMPERATURE	WLY
1114739	LYTTON	2005	6	23	26.4		Q	1	ARC:DLY04:DAILY MAXIMUM TEMPERATURE	WLY
1114739	LYTTON	2005	6	24	26.5		Q	1	ARC:DLY04:DAILY MAXIMUM TEMPERATURE	WLY
1114739	LYTTON	2005	6	25	28.2		Q	1	ARC:DLY04:DAILY MAXIMUM TEMPERATURE	WLY
1114739	LYTTON	2005	6	26	26.4		Q	1	ARC:DLY04:DAILY MAXIMUM TEMPERATURE	WLY
1114739	LYTTON	2005	6	27	20.5		Q	1	ARC:DLY04:DAILY MAXIMUM TEMPERATURE	WLY
1114739	LYTTON	2005	6	28	24.2		Q	1	ARC:DLY04:DAILY MAXIMUM TEMPERATURE	WLY
1114739	LYTTON	2005	6	29	25.6		Q	1	ARC:DLY04:DAILY MAXIMUM TEMPERATURE	WLY
1114739	LYTTON	2005	6	30	26.3		Q	1	ARC:DLY04:DAILY MAXIMUM TEMPERATURE	WLY
1114739	LYTTON	2005	7	1	22.7		Q	1	ARC:DLY04:DAILY MAXIMUM TEMPERATURE	WLY
1114739	LYTTON	2005	7	2	21.2		Q	1	ARC:DLY04:DAILY MAXIMUM TEMPERATURE	WLY
1114739	LYTTON	2005	7	3	23.6		Q	1	ARC:DLY04:DAILY MAXIMUM TEMPERATURE	WLY
1114739	LYTTON	2005	7	4	27.5		Q	1	ARC:DLY04:DAILY MAXIMUM TEMPERATURE	WLY
1114739	LYTTON	2005	7	5	27.9		Q	1	ARC:DLY04:DAILY MAXIMUM TEMPERATURE	WLY
1114739	LYTTON	2005	7	6	22.8		Q	1	ARC:DLY04:DAILY MAXIMUM TEMPERATURE	WLY
1114739	LYTTON	2005	7	7	22.2		Q	1	ARC:DLY04:DAILY MAXIMUM TEMPERATURE	WLY
1114739	LYTTON	2005	7	8	19.2		Q	1	ARC:DLY04:DAILY MAXIMUM TEMPERATURE	WLY
1114739	LYTTON	2005	7	9	21.8		Q	1	ARC:DLY04:DAILY MAXIMUM TEMPERATURE	WLY
1114739	LYTTON	2005	7	10	26.8		Q	1	ARC:DLY04:DAILY MAXIMUM TEMPERATURE	WLY
1114739	LYTTON	2005	7	11	24.8		Q	1	ARC:DLY04:DAILY MAXIMUM TEMPERATURE	WLY
1114739	LYTTON	2005	7	12	25.6		Q	1	ARC:DLY04:DAILY MAXIMUM TEMPERATURE	WLY
1114739	LYTTON	2005	7	13	26.8		Q	1	ARC:DLY04:DAILY MAXIMUM TEMPERATURE	WLY
1114739	LYTTON	2005	7	14	29.2		Q	1	ARC:DLY04:DAILY MAXIMUM TEMPERATURE	WLY
1114739	LYTTON	2005	7	15	25.6		Q	1	ARC:DLY04:DAILY MAXIMUM TEMPERATURE	WLY
1114739	LYTTON	2005	7	16	27.1		Q	1	ARC:DLY04:DAILY MAXIMUM TEMPERATURE	WLY
1114739	LYTTON	2005	7	17	33.4		Q	1	ARC:DLY04:DAILY MAXIMUM TEMPERATURE	WLY
1114739	LYTTON	2005	7	18	32.2		Q	1	ARC:DLY04:DAILY MAXIMUM TEMPERATURE	WLY
1114739	LYTTON	2005	7	19	28.9		Q	1	ARC:DLY04:DAILY MAXIMUM TEMPERATURE	WLY
1114739	LYTTON	2005	7	20	29.6		Q	1	ARC:DLY04:DAILY MAXIMUM TEMPERATURE	WLY
1114739	LYTTON	2005	7	21	35.7		Q	1	ARC:DLY04:DAILY MAXIMUM TEMPERATURE	WLY
1114739	LYTTON	2005	7	22	26.8		Q	1	ARC:DLY04:DAILY MAXIMUM TEMPERATURE	WLY
1114739	LYTTON	2005	7	23	27.2		Q	1	ARC:DLY04:DAILY MAXIMUM TEMPERATURE	WLY
1114739	LYTTON	2005	7	24	30		Q	1	ARC:DLY04:DAILY MAXIMUM TEMPERATURE	WLY
1114739	LYTTON	2005	7	25	32.8		Q	1	ARC:DLY04:DAILY MAXIMUM TEMPERATURE	WLY
1114739	LYTTON	2005	7	26	33.6		Q	1	ARC:DLY04:DAILY MAXIMUM TEMPERATURE	WLY
1114739	LYTTON	2005	7	27	35.7		Q	1	ARC:DLY04:DAILY MAXIMUM TEMPERATURE	WLY
1114739	LYTTON	2005	7	28	33.6		Q	1	ARC:DLY04:DAILY MAXIMUM TEMPERATURE	WLY
1114739	LYTTON	2005	7	29	31		Q	1	ARC:DLY04:DAILY MAXIMUM TEMPERATURE	WLY
1114739	LYTTON	2005	7	30	31.5		Q	1	ARC:DLY04:DAILY MAXIMUM TEMPERATURE	WLY
1114739	LYTTON	2005	7	31	33		Q	1	ARC:DLY04:DAILY MAXIMUM TEMPERATURE	WLY
1114739	LYTTON	2005	8	1	27.1		Q	1	ARC:DLY04:DAILY MAXIMUM TEMPERATURE	WLY
1114739	LYTTON	2005	8	2	30.3		Q	1	ARC:DLY04:DAILY MAXIMUM TEMPERATURE	WLY
1114739	LYTTON	2005	8	3	33.5		Q	1	ARC:DLY04:DAILY MAXIMUM TEMPERATURE	WLY
1114739	LYTTON	2005	8	4	36.3		Q	1	ARC:DLY04:DAILY MAXIMUM TEMPERATURE	WLY
1114739	LYTTON	2005	8	5	35.7		Q	1	ARC:DLY04:DAILY MAXIMUM TEMPERATURE	WLY
1114739	LYTTON	2005	8	6	34.2		Q	1	ARC:DLY04:DAILY MAXIMUM TEMPERATURE	WLY
1114739	LYTTON	2005	8	7	33.8		Q	1	ARC:DLY04:DAILY MAXIMUM TEMPERATURE	WLY
1114739	LYTTON	2005	8	8	35.1		Q	1	ARC:DLY04:DAILY MAXIMUM TEMPERATURE	WLY
1114739	LYTTON	2005	8	9	35.9		Q	1	ARC:DLY04:DAILY MAXIMUM TEMPERATURE	WLY
1114739	LYTTON	2005	8	10	28.6		Q	1	ARC:DLY04:DAILY MAXIMUM TEMPERATURE	WLY
1114739	LYTTON	2005	8	11	32.9		Q	1	ARC:DLY04:DAILY MAXIMUM TEMPERATURE	WLY
1114739	LYTTON	2005	8	12	33		Q	1	ARC:DLY04:DAILY MAXIMUM TEMPERATURE	WLY
1114739	LYTTON	2005	8	13	35.4		Q	1	ARC:DLY04:DAILY MAXIMUM TEMPERATURE	WLY
1114739	LYTTON	2005	8	14	36.1		Q	1	ARC:DLY04:DAILY MAXIMUM TEMPERATURE	WLY
1114739	LYTTON	2005	8	15	34.4		Q	1	ARC:DLY04:DAILY MAXIMUM TEMPERATURE	WLY
1114739	LYTTON	2005	8	16	29.2		Q	1	ARC:DLY04:DAILY MAXIMUM TEMPERATURE	WLY
1114739	LYTTON	2005	8	17	27.4		Q	1	ARC:DLY04:DAILY MAXIMUM TEMPERATURE	WLY
1114739	LYTTON	2005	8	18	29.9		Q	1	ARC:DLY04:DAILY MAXIMUM TEMPERATURE	WLY
1114739	LYTTON	2005	8	19	31.9		Q	1	ARC:DLY04:DAILY MAXIMUM TEMPERATURE	WLY
1114739	LYTTON	2005	8	20	32.5		Q	1	ARC:DLY04:DAILY MAXIMUM TEMPERATURE	WLY
1114739	LYTTON	2005	8	21	32.3		Q	1	ARC:DLY04:DAILY MAXIMUM TEMPERATURE	WLY
1114739	LYTTON	2005	8	22	28.6		Q	1	ARC:DLY04:DAILY MAXIMUM TEMPERATURE	WLY
1114739	LYTTON	2005	8	23	21.9		Q	1	ARC:DLY04:DAILY MAXIMUM TEMPERATURE	WLY
1114739	LYTTON	2005	8	24	28.4		Q	1	ARC:DLY04:DAILY MAXIMUM TEMPERATURE	WLY
1114739	LYTTON	2005	8	25	32.2		Q	1	ARC:DLY04:DAILY MAXIMUM TEMPERATURE	WLY
1114739	LYTTON	2005	8	26	30.7		Q	1	ARC:DLY04:DAILY MAXIMUM TEMPERATURE	WLY
1114739	LYTTON	2005	8	27	30.3		Q	1	ARC:DLY04:DAILY MAXIMUM TEMPERATURE	WLY
1114739	LYTTON	2005	8	28	26.1		Q	1	ARC:DLY04:DAILY MAXIMUM TEMPERATURE	WLY
1114739	LYTTON	2005	8	29	21.1		Q	1	ARC:DLY04:DAILY MAXIMUM TEMPERATURE	WLY
1114739	LYTTON	2005	8	30	19.2		Q	1	ARC:DLY04:DAILY MAXIMUM TEMPERATURE	WLY
1114739	LYTTON	2005	8	31	24.7		Q	1	ARC:DLY04:DAILY MAXIMUM TEMPERATURE	WLY
1114739	LYTTON	2005	9	1	27.9		Q	1	ARC:DLY04:DAILY MAXIMUM TEMPERATURE	WLY
1114739	LYTTON	2005	9	2	24.7		Q	1	ARC:DLY04:DAILY MAXIMUM TEMPERATURE	WLY
1114739	LYTTON	2005	9	3	22.6		Q	1	ARC:DLY04:DAILY MAXIMUM TEMPERATURE	WLY
1114739	LYTTON	2005	9	4	19.8		Q	1	ARC:DLY04:DAILY MAXIMUM TEMPERATURE	WLY
1114739	LYTTON	2005	9	5	25.1		Q	1	ARC:DLY04:DAILY MAXIMUM TEMPERATURE	WLY
1114739	LYTTON	2005	9	6	28.4		Q	1	ARC:DLY04:DAILY MAXIMUM TEMPERATURE	WLY
1114739	LYTTON	2005	9	7	27.8		Q	1	ARC:DLY04:DAILY MAXIMUM TEMPERATURE	WLY
1114739	LYTTON	2005	9	8	27.6		Q	1	ARC:DLY04:DAILY MAXIMUM TEMPERATURE	WLY
1114739	LYTTON	2005	9	9	17.5		Q	1	ARC:DLY04:DAILY MAXIMUM TEMPERATURE	WLY
1114739	LYTTON	2005	9	10	14.5		Q	1	ARC:DLY04:DAILY MAXIMUM TEMPERATURE	WLY
1114739	LYTTON	2005	9	11	-99999	M	Q	1	ARC:DLY04:DAILY MAXIMUM TEMPERATURE	WLY
1114739	LYTTON	2005	9	12	21.8		Q	1	ARC:DLY04:DAILY MAXIMUM TEMPERATURE	WLY
1114739	LYTTON	2005	9	13	22.1		Q	1	ARC:DLY04:DAILY MAXIMUM TEMPERATURE	WLY
1114739	LYTTON	2005	9	14	21.5		Q	1	ARC:DLY04:DAILY MAXIMUM TEMPERATURE	WLY
1114739	LYTTON	2005	9	15	17.5		Q	1	ARC:DLY04:DAILY MAXIMUM TEMPERATURE	WLY
1114739	LYTTON	2005	9	16	20.8		Q	1	ARC:DLY04:DAILY MAXIMUM TEMPERATURE	WLY
1114739	LYTTON	2005	9	17	21.1		Q	1	ARC:DLY04:DAILY MAXIMUM TEMPERATURE	WLY
1114739	LYTTON	2005	9	18	21.8		Q	1	ARC:DLY04:DAILY MAXIMUM TEMPERATURE	WLY
1114739	LYTTON	2005	9	19	21.5		Q	1	ARC:DLY04:DAILY MAXIMUM TEMPERATURE	WLY
1114739	LYTTON	2005	9	20	21.9		Q	1	ARC:DLY04:DAILY MAXIMUM TEMPERATURE	WLY
1114739	LYTTON	2005	9	21	20.8		Q	1	ARC:DLY04:DAILY MAXIMUM TEMPERATURE	WLY
1114739	LYTTON	2005	9	22	17.5		Q	1	ARC:DLY04:DAILY MAXIMUM TEMPERATURE	WLY
1114739	LYTTON	2005	9	23	20.5		Q	1	ARC:DLY04:DAILY MAXIMUM TEMPERATURE	WLY
1114739	LYTTON	2005	9	24	21.9		Q	1	ARC:DLY04:DAILY MAXIMUM TEMPERATURE	WLY
1114739	LYTTON	2005	9	25	22.6		Q	1	ARC:DLY04:DAILY MAXIMUM TEMPERATURE	WLY
1114739	LYTTON	2005	9	26	25.2		Q	1	ARC:DLY04:DAILY MAXIMUM TEMPERATURE	WLY
1114739	LYTTON	2005	9	27	22.6		Q	1	ARC:DLY04:DAILY MAXIMUM TEMPERATURE	WLY
1114739	LYTTON	2005	9	28	23		Q	1	ARC:DLY04:DAILY MAXIMUM TEMPERATURE	WLY
1114739	LYTTON	2005	9	29	16.7		Q	1	ARC:DLY04:DAILY MAXIMUM TEMPERATURE	WLY
1114739	LYTTON	2005	9	30	16.9		Q	1	ARC:DLY04:DAILY MAXIMUM TEMPERATURE	WLY
1114739	LYTTON	2005	10	1	15		Q	1	ARC:DLY04:DAILY MAXIMUM TEMPERATURE	WLY
1114739	LYTTON	2005	10	2	13.5		Q	1	ARC:DLY04:DAILY MAXIMUM TEMPERATURE	WLY
1114739	LYTTON	2005	10	3	16.3		Q	1	ARC:DLY04:DAILY MAXIMUM TEMPERATURE	WLY
1114739	LYTTON	2005	10	4	17		Q	1	ARC:DLY04:DAILY MAXIMUM TEMPERATURE	WLY
1114739	LYTTON	2005	10	5	15.1		Q	1	ARC:DLY04:DAILY MAXIMUM TEMPERATURE	WLY
1114739	LYTTON	2005	10	6	13.6		Q	1	ARC:DLY04:DAILY MAXIMUM TEMPERATURE	WLY
1114739	LYTTON	2005	10	7	15.3		Q	1	ARC:DLY04:DAILY MAXIMUM TEMPERATURE	WLY
1114739	LYTTON	2005	10	8	16.6		Q	1	ARC:DLY04:DAILY MAXIMUM TEMPERATURE	WLY
1114739	LYTTON	2005	10	9	16.8		Q	1	ARC:DLY04:DAILY MAXIMUM TEMPERATURE	WLY
1114739	LYTTON	2005	10	10	15.1		Q	1	ARC:DLY04:DAILY MAXIMUM TEMPERATURE	WLY
1114739	LYTTON	2005	10	11	16.8		Q	1	ARC:DLY04:DAILY MAXIMUM TEMPERATURE	WLY
1114739	LYTTON	2005	10	12	17.6		Q	1	ARC:DLY04:DAILY MAXIMUM TEMPERATURE	WLY
1114739	LYTTON	2005	10	13	15.8		Q	1	ARC:DLY04:DAILY MAXIMUM TEMPERATURE	WLY
1114739	LYTTON	2005	10	14	10.1		Q	1	ARC:DLY04:DAILY MAXIMUM TEMPERATURE	WLY
1114739	LYTTON	2005	10	15	16.6		Q	1	ARC:DLY04:DAILY MAXIMUM TEMPERATURE	WLY
1114739	LYTTON	2005	10	16	15.2		Q	1	ARC:DLY04:DAILY MAXIMUM TEMPERATURE	WLY
1114739	LYTTON	2005	10	17	16.4		Q	1	ARC:DLY04:DAILY MAXIMUM TEMPERATURE	WLY
1114739	LYTTON	2005	10	18	14.9		Q	1	ARC:DLY04:DAILY MAXIMUM TEMPERATURE	WLY
1114739	LYTTON	2005	10	19	16.8		Q	1	ARC:DLY04:DAILY MAXIMUM TEMPERATURE	WLY
1114739	LYTTON	2005	10	20	14.3		Q	1	ARC:DLY04:DAILY MAXIMUM TEMPERATURE	WLY
1114739	LYTTON	2005	10	21	12.7		Q	1	ARC:DLY04:DAILY MAXIMUM TEMPERATURE	WLY
1114739	LYTTON	2005	10	22	18.9		Q	1	ARC:DLY04:DAILY MAXIMUM TEMPERATURE	WLY
1114739	LYTTON	2005	10	23	15.7		Q	1	ARC:DLY04:DAILY MAXIMUM TEMPERATURE	WLY
1114739	LYTTON	2005	10	24	18.8		Q	1	ARC:DLY04:DAILY MAXIMUM TEMPERATURE	WLY
1114739	LYTTON	2005	10	25	20.9		Q	1	ARC:DLY04:DAILY MAXIMUM TEMPERATURE	WLY
1114739	LYTTON	2005	10	26	12.2		Q	1	ARC:DLY04:DAILY MAXIMUM TEMPERATURE	WLY
1114739	LYTTON	2005	10	27	9.3		Q	1	ARC:DLY04:DAILY MAXIMUM TEMPERATURE	WLY
1114739	LYTTON	2005	10	28	12		Q	1	ARC:DLY04:DAILY MAXIMUM TEMPERATURE	WLY
1114739	LYTTON	2005	10	29	11		Q	1	ARC:DLY04:DAILY MAXIMUM TEMPERATURE	WLY
1114739	LYTTON	2005	10	30	10.4		Q	1	ARC:DLY04:DAILY MAXIMUM TEMPERATURE	WLY
1114739	LYTTON	2005	10	31	10.5		Q	1	ARC:DLY04:DAILY MAXIMUM TEMPERATURE	WLY
1114739	LYTTON	2005	11	1	8.3		Q	1	ARC:DLY04:DAILY MAXIMUM TEMPERATURE	WLY
1114739	LYTTON	2005	11	2	9.2		Q	1	ARC:DLY04:DAILY MAXIMUM TEMPERATURE	WLY
1114739	LYTTON	2005	11	3	7		Q	1	ARC:DLY04:DAILY MAXIMUM TEMPERATURE	WLY
1114739	LYTTON	2005	11	4	7.6		Q	1	ARC:DLY04:DAILY MAXIMUM TEMPERATURE	WLY
1114739	LYTTON	2005	11	5	6.9		Q	1	ARC:DLY04:DAILY MAXIMUM TEMPERATURE	WLY
1114739	LYTTON	2005	11	6	8.2		Q	1	ARC:DLY04:DAILY MAXIMUM TEMPERATURE	WLY
1114739	LYTTON	2005	11	7	7.4		Q	1	ARC:DLY04:DAILY MAXIMUM TEMPERATURE	WLY
1114739	LYTTON	2005	11	8	7.4		Q	1	ARC:DLY04:DAILY MAXIMUM TEMPERATURE	WLY
1114739	LYTTON	2005	11	9	9.1		Q	1	ARC:DLY04:DAILY MAXIMUM TEMPERATURE	WLY
1114739	LYTTON	2005	11	10	13.6		Q	1	ARC:DLY04:DAILY MAXIMUM TEMPERATURE	WLY
1114739	LYTTON	2005	11	11	7.8		Q	1	ARC:DLY04:DAILY MAXIMUM TEMPERATURE	WLY
1114739	LYTTON	2005	11	12	6.7		Q	1	ARC:DLY04:DAILY MAXIMUM TEMPERATURE	WLY
1114739	LYTTON	2005	11	13	8.2		Q	1	ARC:DLY04:DAILY MAXIMUM TEMPERATURE	WLY
1114739	LYTTON	2005	11	14	4.4		Q	1	ARC:DLY04:DAILY MAXIMUM TEMPERATURE	WLY
1114739	LYTTON	2005	11	15	7.6		Q	1	ARC:DLY04:DAILY MAXIMUM TEMPERATURE	WLY
1114739	LYTTON	2005	11	16	8.3		Q	1	ARC:DLY04:DAILY MAXIMUM TEMPERATURE	WLY
1114739	LYTTON	2005	11	17	5.8		Q	1	ARC:DLY04:DAILY MAXIMUM TEMPERATURE	WLY
1114739	LYTTON	2005	11	18	7.1		Q	1	ARC:DLY04:DAILY MAXIMUM TEMPERATURE	WLY
1114739	LYTTON	2005	11	19	8.7		Q	1	ARC:DLY04:DAILY MAXIMUM TEMPERATURE	WLY
1114739	LYTTON	2005	11	20	7.6		Q	1	ARC:DLY04:DAILY MAXIMUM TEMPERATURE	WLY
1114739	LYTTON	2005	11	21	7.3		Q	1	ARC:DLY04:DAILY MAXIMUM TEMPERATURE	WLY
1114739	LYTTON	2005	11	22	6.3		Q	1	ARC:DLY04:DAILY MAXIMUM TEMPERATURE	WLY
1114739	LYTTON	2005	11	23	5.7		Q	1	ARC:DLY04:DAILY MAXIMUM TEMPERATURE	WLY
1114739	LYTTON	2005	11	24	1.6		Q	1	ARC:DLY04:DAILY MAXIMUM TEMPERATURE	WLY
1114739	LYTTON	2005	11	25	4.9		Q	1	ARC:DLY04:DAILY MAXIMUM TEMPERATURE	WLY
1114739	LYTTON	2005	11	26	4.2		Q	1	ARC:DLY04:DAILY MAXIMUM TEMPERATURE	WLY
1114739	LYTTON	2005	11	27	-0.7		Q	1	ARC:DLY04:DAILY MAXIMUM TEMPERATURE	WLY
1114739	LYTTON	2005	11	28	0.8		Q	1	ARC:DLY04:DAILY MAXIMUM TEMPERATURE	WLY
1114739	LYTTON	2005	11	29	-0.1		Q	1	ARC:DLY04:DAILY MAXIMUM TEMPERATURE	WLY
1114739	LYTTON	2005	11	30	-1.4		Q	1	ARC:DLY04:DAILY MAXIMUM TEMPERATURE	WLY
1114739	LYTTON	2005	12	1	-4.6		Q	1	ARC:DLY04:DAILY MAXIMUM TEMPERATURE	WLY
1114739	LYTTON	2005	12	2	-3.6		Q	1	ARC:DLY04:DAILY MAXIMUM TEMPERATURE	WLY
1114739	LYTTON	2005	12	3	-6.2		Q	1	ARC:DLY04:DAILY MAXIMUM TEMPERATURE	WLY
1114739	LYTTON	2005	12	4	-7		Q	1	ARC:DLY04:DAILY MAXIMUM TEMPERATURE	WLY
1114739	LYTTON	2005	12	5	3.8		Q	1	ARC:DLY04:DAILY MAXIMUM TEMPERATURE	WLY
1114739	LYTTON	2005	12	6	-0.2		Q	1	ARC:DLY04:DAILY MAXIMUM TEMPERATURE	WLY
1114739	LYTTON	2005	12	7	-3.2		Q	1	ARC:DLY04:DAILY MAXIMUM TEMPERATURE	WLY
1114739	LYTTON	2005	12	8	-3.2		Q	1	ARC:DLY04:DAILY MAXIMUM TEMPERATURE	WLY
1114739	LYTTON	2005	12	9	-1.9		Q	1	ARC:DLY04:DAILY MAXIMUM TEMPERATURE	WLY
1114739	LYTTON	2005	12	10	-0.7		Q	1	ARC:DLY04:DAILY MAXIMUM TEMPERATURE	WLY
1114739	LYTTON	2005	12	11	1.2		Q	1	ARC:DLY04:DAILY MAXIMUM TEMPERATURE	WLY
1114739	LYTTON	2005	12	12	-2.5		Q	1	ARC:DLY04:DAILY MAXIMUM TEMPERATURE	WLY
1114739	LYTTON	2005	12	13	-0.2		Q	1	ARC:DLY04:DAILY MAXIMUM TEMPERATURE	WLY
1114739	LYTTON	2005	12	14	-2.6		Q	1	ARC:DLY04:DAILY MAXIMUM TEMPERATURE	WLY
1114739	LYTTON	2005	12	15	-2.7		Q	1	ARC:DLY04:DAILY MAXIMUM TEMPERATURE	WLY
1114739	LYTTON	2005	12	16	-4		Q	1	ARC:DLY04:DAILY MAXIMUM TEMPERATURE	WLY
1114739	LYTTON	2005	12	17	-2.1		Q	1	ARC:DLY04:DAILY MAXIMUM TEMPERATURE	WLY
1114739	LYTTON	2005	12	18	-4		Q	1	ARC:DLY04:DAILY MAXIMUM TEMPERATURE	WLY
1114739	LYTTON	2005	12	19	-4.5		Q	1	ARC:DLY04:DAILY MAXIMUM TEMPERATURE	WLY
1114739	LYTTON	2005	12	20	0.5		Q	1	ARC:DLY04:DAILY MAXIMUM TEMPERATURE	WLY
1114739	LYTTON	2005	12	21	1.9		Q	1	ARC:DLY04:DAILY MAXIMUM TEMPERATURE	WLY
1114739	LYTTON	2005	12	22	8.5		Q	1	ARC:DLY04:DAILY MAXIMUM TEMPERATURE	WLY
1114739	LYTTON	2005	12	23	10.9		Q	1	ARC:DLY04:DAILY MAXIMUM TEMPERATURE	WLY
1114739	LYTTON	2005	12	24	12.6		Q	1	ARC:DLY04:DAILY MAXIMUM TEMPERATURE	WLY
1114739	LYTTON	2005	12	25	12.7		Q	1	ARC:DLY04:DAILY MAXIMUM TEMPERATURE	WLY
1114739	LYTTON	2005	12	26	8.5		Q	1	ARC:DLY04:DAILY MAXIMUM TEMPERATURE	WLY
1114739	LYTTON	2005	12	27	8.3		Q	1	ARC:DLY04:DAILY MAXIMUM TEMPERATURE	WLY
1114739	LYTTON	2005	12	28	6.1		Q	1	ARC:DLY04:DAILY MAXIMUM TEMPERATURE	WLY
1114739	LYTTON	2005	12	29	6.4		Q	1	ARC:DLY04:DAILY MAXIMUM TEMPERATURE	WLY
1114739	LYTTON	2005	12	30	4		Q	1	ARC:DLY04:DAILY MAXIMUM TEMPERATURE	WLY
1114739	LYTTON	2005	12	31	4.2		Q	1	ARC:DLY04:DAILY MAXIMUM TEMPERATURE	WLY
1114739	LYTTON	2006	1	1	5.9		Q	1	ARC:DLY04:DAILY MAXIMUM TEMPERATURE	WLY
1114739	LYTTON	2006	1	2	6.3		Q	1	ARC:DLY04:DAILY MAXIMUM TEMPERATURE	WLY
1114739	LYTTON	2006	1	3	3.5		Q	1	ARC:DLY04:DAILY MAXIMUM TEMPERATURE	WLY
1114739	LYTTON	2006	1	4	7.4		Q	1	ARC:DLY04:DAILY MAXIMUM TEMPERATURE	WLY
1114739	LYTTON	2006	1	5	7.8		Q	1	ARC:DLY04:DAILY MAXIMUM TEMPERATURE	WLY
1114739	LYTTON	2006	1	6	7.1		Q	1	ARC:DLY04:DAILY MAXIMUM TEMPERATURE	WLY
1114739	LYTTON	2006	1	7	6.4		Q	1	ARC:DLY04:DAILY MAXIMUM TEMPERATURE	WLY
1114739	LYTTON	2006	1	8	7.7		Q	1	ARC:DLY04:DAILY MAXIMUM TEMPERATURE	WLY
1114739	LYTTON	2006	1	9	6.5		Q	1	ARC:DLY04:DAILY MAXIMUM TEMPERATURE	WLY
1114739	LYTTON	2006	1	10	6.1		Q	1	ARC:DLY04:DAILY MAXIMUM TEMPERATURE	WLY
1114739	LYTTON	2006	1	11	5.9		Q	1	ARC:DLY04:DAILY MAXIMUM TEMPERATURE	WLY
1114739	LYTTON	2006	1	12	5.8		Q	1	ARC:DLY04:DAILY MAXIMUM TEMPERATURE	WLY
1114739	LYTTON	2006	1	13	4.8		Q	1	ARC:DLY04:DAILY MAXIMUM TEMPERATURE	WLY
1114739	LYTTON	2006	1	14	7.6		Q	1	ARC:DLY04:DAILY MAXIMUM TEMPERATURE	WLY
1114739	LYTTON	2006	1	15	5.4		Q	1	ARC:DLY04:DAILY MAXIMUM TEMPERATURE	WLY
1114739	LYTTON	2006	1	16	4.1		Q	1	ARC:DLY04:DAILY MAXIMUM TEMPERATURE	WLY
1114739	LYTTON	2006	1	17	10.3		Q	1	ARC:DLY04:DAILY MAXIMUM TEMPERATURE	WLY
1114739	LYTTON	2006	1	18	8		Q	1	ARC:DLY04:DAILY MAXIMUM TEMPERATURE	WLY
1114739	LYTTON	2006	1	19	4.3		Q	1	ARC:DLY04:DAILY MAXIMUM TEMPERATURE	WLY
1114739	LYTTON	2006	1	20	3.7		Q	1	ARC:DLY04:DAILY MAXIMUM TEMPERATURE	WLY
[truncated: 31,990 more rows]
