# Supplementary material for: The unprecedented Pacific Northwest heatwave of June 2021
Source: Nat Commun. 2023 Feb 9;14:727. doi: 10.1038/s41467-023-36289-3 (PMC9910268; doi:10.1038/s41467-023-36289-3)
Supplement: Supplementary file 2 — Source Data [file 41467_2023_36289_MOESM2_ESM.zip › June2021_data/overview/ltce-temperature_Saskatchewan.csv]

x	y	WXO_CITY_CODE	VIRTUAL_STATION_NAME_E	VIRTUAL_STATION_NAME_F	VIRTUAL_CLIMATE_ID	LOCAL_DAY	LOCAL_MONTH	RECORD_HIGH_MAX_TEMP_YR	RECORD_HIGH_MAX_TEMP	PREV_RECORD_HIGH_MAX_TEMP_YR	PREV_RECORD_HIGH_MAX_TEMP	RECORD_LOW_MAX_TEMP_YR	RECORD_LOW_MAX_TEMP	PREV_RECORD_LOW_MAX_TEMP_YR	PREV_RECORD_LOW_MAX_TEMP	RECORD_LOW_MIN_TEMP_YR	RECORD_LOW_MIN_TEMP	PREV_RECORD_LOW_MIN_TEMP_YR	PREV_RECORD_LOW_MIN_TEMP	RECORD_HIGH_MIN_TEMP_YR	RECORD_HIGH_MIN_TEMP	PREV_RECORD_HIGH_MIN_TEMP_YR	PREV_RECORD_HIGH_MIN_TEMP	FIRST_HIGH_MAX_TEMP	FIRST_HIGH_MAX_TEMP_YEAR	SECOND_HIGH_MAX_TEMP	SECOND_HIGH_MAX_TEMP_YEAR	THIRD_HIGH_MAX_TEMP	THIRD_HIGH_MAX_TEMP_YEAR	FOURTH_HIGH_MAX_TEMP	FOURTH_HIGH_MAX_TEMP_YEAR	FIFTH_HIGH_MAX_TEMP	FIFTH_HIGH_MAX_TEMP_YEAR	LAST_UPDATED	FIRST_LOW_MAX_TEMP	FIRST_LOW_MAX_TEMP_YEAR	SECOND_LOW_MAX_TEMP	SECOND_LOW_MAX_TEMP_YEAR	THIRD_LOW_MAX_TEMP	THIRD_LOW_MAX_TEMP_YEAR	FOURTH_LOW_MAX_TEMP	FOURTH_LOW_MAX_TEMP_YEAR	FIFTH_LOW_MAX_TEMP	FIFTH_LOW_MAX_TEMP_YEAR	FIRST_HIGH_MIN_TEMP	FIRST_HIGH_MIN_TEMP_YEAR	SECOND_HIGH_MIN_TEMP	SECOND_HIGH_MIN_TEMP_YEAR	THIRD_HIGH_MIN_TEMP
-108.42	49.65	SK-11	SHAUNAVON AREA	SHAUNAVON	VSSK11V	1	1	1964	9.4	1918	7.2	1950	-26.1	1928	-23.3	1928	-37.2	1924	-34.4	1918	2.2	1917	-6.7	9.4	1964	7.2	1918	6.7	1962	6.1	1939	5	1997	2022-02-03T13:22:22Z	-26.1	1950	-25	1968	-23.3	1924	-23.3	1928	-22	1982	2.2	1918	0	1964	-1.1
-108.42	49.65	SK-11	SHAUNAVON AREA	SHAUNAVON	VSSK11V	2	1	1962	10.6	1939	6.1	1950	-30.0	1924	-25.6	1928	-35.0	1924	-31.1	1939	0.0	1927	-0.6	10.6	1962	7.5	1984	6.1	1918	6.1	1939	5	1931	2022-02-03T13:22:22Z	-30	1950	-25.6	1924	-25	1959	-24.5	1982	-22.2	1949	0	1939	-0.6	1918	-0.6
-108.42	49.65	SK-11	SHAUNAVON AREA	SHAUNAVON	VSSK11V	3	1	2001	7.5	1918	7.2	1950	-31.7	1924	-26.1	1950	-37.2	1924	-32.2	1918	2.2	1917	-12.2	7.5	2001	7.2	1918	7	2003	6.7	1962	5.6	1927	2022-02-03T13:22:22Z	-31.7	1950	-27.8	1966	-26.1	1924	-22.8	1973	-21.7	1959	2.2	1918	0	2003	-1.1
-108.42	49.65	SK-11	SHAUNAVON AREA	SHAUNAVON	VSSK11V	4	1	1984	10.0	1981	6.5	1966	-26.1	1942	-23.9	1924	-33.9	1916	-25.6	2001	-0.5	1918	-2.2	10	1984	6.5	1981	6.1	1969	5.6	1947	5.6	1958	2022-02-03T13:22:22Z	-26.1	1966	-25.5	1982	-23.9	1942	-21.7	1979	-21.1	1965	-0.5	2001	-2.2	1918	-3
-108.42	49.65	SK-11	SHAUNAVON AREA	SHAUNAVON	VSSK11V	5	1	2001	8.5	1984	7.0	1966	-26.7	1937	-25.0	1916	-37.8			1984	0.5	1969	-1.1	8.5	2001	7	1984	6.1	1921	6.1	1928	6	1985	2022-02-03T13:22:22Z	-26.7	1966	-25.6	1968	-25.5	1982	-25	1937	-22.2	1974	0.5	1984	-0.5	2003	-1.1
-108.42	49.65	SK-11	SHAUNAVON AREA	SHAUNAVON	VSSK11V	6	1	2003	7.5	1949	6.7	1930	-25.0	1929	-8.3	1982	-35.0	1968	-31.7	2001	1.0	1961	0.0	7.5	2003	6.7	1949	5.5	1984	5	1962	5	1963	2022-02-03T13:22:22Z	-25	1930	-23.5	1980	-23.3	1937	-22.2	1965	-21.7	1967	1	2001	0	1961	-1.7
-108.42	49.65	SK-11	SHAUNAVON AREA	SHAUNAVON	VSSK11V	7	1	2003	10.0	2002	9.5	1980	-28.0	1976	-27.2	1937	-35.0	1930	-28.9	2003	-1.0	1963	-1.1	10	2003	9.5	2002	7.8	1963	7	1986	7	1990	2022-02-03T13:22:22Z	-28	1980	-27.2	1976	-26.7	1965	-23.3	1970	-22.2	1978	-1	2003	-1.1	1963	-2
-108.42	49.65	SK-11	SHAUNAVON AREA	SHAUNAVON	VSSK11V	8	1	2002	10.0	1928	7.2	1980	-28.0	1965	-26.1	1970	-34.4	1937	-33.3	2002	4.5	1958	-0.6	10	2002	7.2	1928	6.7	1934	6.7	1943	6.7	1958	2022-02-03T13:22:22Z	-28	1980	-26.1	1965	-24.4	1949	-24	1989	-23.3	1957	4.5	2002	-0.6	1939	-0.6
-108.42	49.65	SK-11	SHAUNAVON AREA	SHAUNAVON	VSSK11V	9	1	1953	14.4	1928	10.0	1998	-26.0	1997	-25.0	1993	-35.0	1980	-35.0	1928	2.8	1926	-2.2	14.4	1953	10	1928	8.3	1941	7.8	1919	6.7	1943	2022-02-03T13:22:22Z	-26	1998	-25	1969	-25	1997	-24.5	1980	-24.4	1930	2.8	1928	1.1	1943	0
-108.42	49.65	SK-11	SHAUNAVON AREA	SHAUNAVON	VSSK11V	10	1	1953	13.3	1928	11.1	1997	-28.0	1975	-27.2	1997	-35.0	1916	-33.9	1928	2.2	1919	-4.4	13.3	1953	11.1	1928	9	1987	7.5	1992	7	1986	2022-02-03T13:22:22Z	-28	1997	-27.2	1916	-27.2	1975	-26.7	1918	-26.1	1963	2.2	1928	1.7	1953	-0.6
-108.42	49.65	SK-11	SHAUNAVON AREA	SHAUNAVON	VSSK11V	11	1	1987	11.5	1941	8.3	1916	-32.8			1916	-43.9			1986	0.0	1942	0.0	11.5	1987	8.3	1941	8	1983	7.2	1928	7.2	1953	2022-02-03T13:22:22Z	-32.8	1916	-28.9	1975	-26.7	1974	-26.5	1997	-25	1998	0	1942	0	1986	-1.1
-108.42	49.65	SK-11	SHAUNAVON AREA	SHAUNAVON	VSSK11V	12	1	1941	10.0	1926	6.1	1916	-28.9			1916	-43.3			1996	-0.5	1987	-0.5	10	1941	9	2002	7.2	1959	7	1983	6.7	1943	2022-02-03T13:22:22Z	-28.9	1916	-25	1950	-22.2	1969	-21	1997	-20.6	1918	-0.5	1983	-0.5	1987	-0.5
-108.42	49.65	SK-11	SHAUNAVON AREA	SHAUNAVON	VSSK11V	13	1	1944	10.6	1943	8.9	1916	-26.7			1916	-37.8			1959	-1.1	1943	-1.1	10.6	1944	8.9	1943	8	1981	7	1990	6.7	1922	2022-02-03T13:22:22Z	-26.7	1916	-26.1	1950	-25.6	1972	-25	1979	-23.3	1932	-1.1	1943	-1.1	1959	-1.7
-108.42	49.65	SK-11	SHAUNAVON AREA	SHAUNAVON	VSSK11V	14	1	1944	8.9	1938	5.6	1950	-30.6	1916	-25.6	1972	-37.2	1950	-34.4	1973	-1.1	1933	-1.7	8.9	1944	6.7	1945	6.5	1986	6.1	1968	5.6	1938	2022-02-03T13:22:22Z	-30.6	1950	-25.6	1916	-25	1937	-21.7	1979	-20.6	1935	-1.1	1973	-1.7	1933	-2.2
-108.42	49.65	SK-11	SHAUNAVON AREA	SHAUNAVON	VSSK11V	15	1	1968	7.2	1965	7.2	1954	-32.2	1950	-28.9	1950	-38.9	1930	-33.3	1938	1.7	1919	-2.8	7.2	1965	7.2	1968	6.7	1972	6.1	1973	5.6	1944	2022-02-03T13:22:22Z	-32.2	1954	-28.9	1950	-25.6	1930	-25	1982	-23.9	1970	1.7	1938	0.6	1965	0
-108.42	49.65	SK-11	SHAUNAVON AREA	SHAUNAVON	VSSK11V	16	1	1958	7.8	1944	7.2	1930	-30.6	1924	-24.4	1954	-37.8	1930	-35.6	1974	2.8	1973	0.6	7.8	1958	7.2	1942	7.2	1944	7.2	1973	7.2	1974	2022-02-03T13:22:22Z	-30.6	1930	-25.6	1970	-24.4	1924	-24.4	1943	-23.9	1962	2.8	1974	0.6	1961	0.6
-108.42	49.65	SK-11	SHAUNAVON AREA	SHAUNAVON	VSSK11V	17	1	1944	9.4	1942	7.2	1954	-26.1	1950	-26.1	1970	-38.9	1967	-37.2	1974	1.1	1944	1.1	9.4	1944	8.9	1965	7.2	1942	6.1	1946	5.6	1958	2022-02-03T13:22:22Z	-26.1	1950	-26.1	1954	-25.6	1970	-25	1935	-24	1996	1.1	1944	1.1	1974	0
-108.42	49.65	SK-11	SHAUNAVON AREA	SHAUNAVON	VSSK11V	18	1	1981	9.5	1944	7.2	1935	-34.4	1924	-26.7	1935	-38.3	1924	-30.6	1976	1.1	1975	-1.1	9.5	1981	7.5	1986	7.2	1944	6.7	1919	6.7	1976	2022-02-03T13:22:22Z	-34.4	1935	-28	1996	-27.2	1972	-26.7	1924	-23.9	1954	1.1	1976	-1.1	1944	-1.1
-108.42	49.65	SK-11	SHAUNAVON AREA	SHAUNAVON	VSSK11V	19	1	1944	12.2	1919	9.4	1937	-31.7	1935	-31.1	1935	-36.7	1930	-31.1	1986	1.0	1974	0.0	12.2	1944	10	1981	9.4	1919	9	1986	6.7	1941	2022-02-03T13:22:22Z	-31.7	1937	-31.1	1935	-30	1943	-27.2	1954	-25.6	1930	1	1986	0	1974	-0.6
-108.42	49.65	SK-11	SHAUNAVON AREA	SHAUNAVON	VSSK11V	20	1	1981	9.0	1944	8.9	1943	-33.3	1927	-25.6	1954	-38.9	1935	-38.3	1968	1.1	1934	-2.2	9	1981	8.9	1944	7.2	1942	6.7	1968	6.5	1989	2022-02-03T13:22:22Z	-33.3	1943	-26.1	1949	-25.6	1927	-25	1935	-25	1969	1.1	1968	-1.7	1975	-2.2
-108.42	49.65	SK-11	SHAUNAVON AREA	SHAUNAVON	VSSK11V	21	1	1981	10.5	1942	8.9	1943	-33.9	1935	-21.7	1943	-37.2	1927	-33.3	1968	3.9	1934	-3.3	10.5	1981	8.9	1942	8.3	1968	5.6	1945	5.6	1976	2022-02-03T13:22:22Z	-33.9	1943	-27.8	1954	-26	1982	-25.6	1969	-23.3	1952	3.9	1968	-2.5	1989	-3
-108.42	49.65	SK-11	SHAUNAVON AREA	SHAUNAVON	VSSK11V	22	1	1981	11.5	1942	10.6	1943	-29.4	1935	-28.9	1920	-37.8	1916	-32.2	1981	-2.0	1976	-2.2	11.5	1981	10.6	1942	8	1994	6.1	1947	5.5	1980	2022-02-03T13:22:22Z	-29.4	1943	-28.9	1935	-28.3	1920	-28.3	1963	-27.2	1949	-2	1981	-2.2	1976	-2.8
-108.42	49.65	SK-11	SHAUNAVON AREA	SHAUNAVON	VSSK11V	23	1	1981	14.5	1968	11.7	1943	-30.0	1941	-26.7	1943	-40.0	1920	-36.1	1931	1.7	1919	1.7	14.5	1981	11.7	1968	10.6	1919	10	1931	7.8	1945	2022-02-03T13:22:22Z	-30	1943	-28.3	1954	-26.7	1920	-26.7	1941	-26.1	1949	1.7	1919	1.7	1931	0
-108.42	49.65	SK-11	SHAUNAVON AREA	SHAUNAVON	VSSK11V	24	1	1968	12.2	1944	8.3	1950	-33.3	1916	-28.9	1969	-39.4	1957	-38.3	1973	2.2	1968	1.7	12.2	1968	8.3	1942	8.3	1944	7.8	1931	7.2	1935	2022-02-03T13:22:22Z	-33.3	1950	-28.9	1916	-27.2	1954	-26	1997	-25.6	1972	2.2	1973	1.7	1968	-1.7
-108.42	49.65	SK-11	SHAUNAVON AREA	SHAUNAVON	VSSK11V	25	1	1993	7.5	1953	7.2	1950	-30.0	1916	-28.9	1950	-41.1	1916	-37.8	1974	-1.1	1947	-2.2	7.5	1993	7.2	1953	6.7	1942	6.7	1973	5.6	1932	2022-02-03T13:22:22Z	-30	1950	-29.4	1972	-28.9	1916	-26	1997	-24.4	1954	-1.1	1974	-2.2	1947	-2.8
-108.42	49.65	SK-11	SHAUNAVON AREA	SHAUNAVON	VSSK11V	26	1	1931	9.4	1921	5.6	1929	-30.0	1916	-28.9	1972	-36.7	1950	-35.6	1934	-1.1	1931	-1.7	9.4	1931	8.3	1934	7.2	1942	7	2003	6	1986	2022-02-03T13:22:22Z	-30	1929	-28.9	1916	-28.3	1972	-26.1	1951	-26.1	1966	-1.1	1934	-1.7	1931	-1.7
-108.42	49.65	SK-11	SHAUNAVON AREA	SHAUNAVON	VSSK11V	27	1	1942	9.4	1934	6.7	1929	-32.2	1916	-31.7	1916	-37.2			1976	-2.2	1942	-3.3	9.4	1942	7.8	1976	7	2003	6.7	1931	6.7	1934	2022-02-03T13:22:22Z	-32.2	1929	-31.7	1916	-30	1951	-28.3	1969	-27.2	1972	-2.2	1976	-3.3	1931	-3.3
-108.42	49.65	SK-11	SHAUNAVON AREA	SHAUNAVON	VSSK11V	28	1	1931	10.6	1919	6.1	1929	-30.6	1916	-28.9	1916	-38.3			1976	3.9	1962	-2.2	10.6	1931	9.4	1962	8.5	1984	7.2	1976	6.5	1992	2022-02-03T13:22:22Z	-30.6	1929	-28.9	1916	-28.9	1969	-26.1	1950	-26	1996	3.9	1976	1.5	1984	0
-108.42	49.65	SK-11	SHAUNAVON AREA	SHAUNAVON	VSSK11V	29	1	1931	15.6	1926	6.7	1929	-27.8	1916	-26.7	1929	-36.1	1918	-34.4	1931	2.8	1926	0.6	15.6	1931	9.4	1962	7.8	1940	7.5	1992	6.7	1926	2022-02-03T13:22:22Z	-27.8	1929	-26.7	1916	-26.1	1918	-26	1996	-25	1937	2.8	1931	1.5	1992	1.1
-108.42	49.65	SK-11	SHAUNAVON AREA	SHAUNAVON	VSSK11V	30	1	1931	15.0	1924	3.3	1969	-28.3	1929	-27.8	1969	-40.0	1916	-38.3	1960	2.2	1931	0.0	15	1931	9.5	1995	7.8	1960	7.2	1934	7	1984	2022-02-03T13:22:22Z	-28.3	1969	-27.8	1918	-27.8	1929	-26.7	1932	-26.1	1937	2.2	1960	0	1931	-1
-108.42	49.65	SK-11	SHAUNAVON AREA	SHAUNAVON	VSSK11V	31	1	1931	13.9	1924	5.0	1947	-31.7	1925	-22.8	1969	-40.0	1917	-37.2	1992	2.0	1962	1.7	13.9	1931	11.5	1992	10	1984	9	1993	8.3	1962	2022-02-03T13:22:22Z	-31.7	1947	-27	1990	-24	1985	-24	1989	-22.8	1925	2	1992	1.7	1962	1.5
-108.42	49.65	SK-11	SHAUNAVON AREA	SHAUNAVON	VSSK11V	1	2	1992	14.5	1931	12.2	1989	-32.0	1917	-28.9	1917	-38.3	1916	-30.6	1995	2.0	1935	0.6	14.5	1992	12.2	1931	11.1	1962	11	1995	9.4	1934	2022-02-03T13:22:22Z	-32	1989	-28.9	1917	-28	1996	-23.3	1947	-22.5	1985	2	1995	0.6	1935	0
-108.42	49.65	SK-11	SHAUNAVON AREA	SHAUNAVON	VSSK11V	2	2	1962	10.6	1931	8.9	1989	-30.0	1917	-22.8	1989	-37.0	1917	-35.6	1962	2.2	1954	-0.6	10.6	1962	9.5	1992	8.9	1931	8.3	1944	7.8	1935	2022-02-03T13:22:22Z	-30	1989	-22.8	1917	-22.5	1985	-22	1996	-21.7	1949	2.2	1962	1	1991	0
-108.42	49.65	SK-11	SHAUNAVON AREA	SHAUNAVON	VSSK11V	3	2	1962	12.2	1954	9.4	1917	-28.9	1916	-18.9	1917	-35.6	1916	-29.4	1991	2.0	1954	1.7	12.2	1962	9.4	1954	8.5	1992	8	1991	7.8	1941	2022-02-03T13:22:22Z	-28.9	1917	-26	1989	-21.1	1947	-21	1982	-21	1985	2	1991	1.7	1954	-0.6
-108.42	49.65	SK-11	SHAUNAVON AREA	SHAUNAVON	VSSK11V	4	2	1992	9.0	1954	8.9	1975	-24.4	1936	-22.8	1917	-35.6	1916	-29.4	1964	0.0	1925	-1.7	9	1992	8.9	1954	8.3	1941	8	1993	7.8	1942	2022-02-03T13:22:22Z	-24.4	1975	-22.8	1936	-22	1988	-20.6	1917	-19.4	1916	0	1964	-1	1991	-1
-108.42	49.65	SK-11	SHAUNAVON AREA	SHAUNAVON	VSSK11V	5	2	1954	10.6	1941	7.8	1936	-23.9	1916	-21.1	1936	-32.8	1916	-28.9	1963	3.9	1954	1.1	10.6	1954	9.4	1963	7.8	1941	7.5	1993	7	1987	2022-02-03T13:22:22Z	-23.9	1936	-21.1	1916	-20.6	1949	-18.9	1929	-18.9	1951	3.9	1963	3	1991	1.1
-108.42	49.65	SK-11	SHAUNAVON AREA	SHAUNAVON	VSSK11V	6	2	1987	11.5	1963	9.4	1994	-25.0	1971	-23.3	1936	-33.3	1933	-32.8	1925	1.7	1924	-6.1	11.5	1987	9.4	1963	9	1993	8	1984	7.8	1944	2022-02-03T13:22:22Z	-25	1994	-23.3	1971	-22.8	1916	-22.8	1936	-21.7	1951	1.7	1925	0.5	1987	-0.6
-108.42	49.65	SK-11	SHAUNAVON AREA	SHAUNAVON	VSSK11V	7	2	1954	11.7	1944	4.4	1936	-33.3	1933	-25.6	1939	-36.7	1936	-36.7	1963	2.8	1961	0.6	11.7	1954	10	1963	9	1984	9	1993	8.3	1961	2022-02-03T13:22:22Z	-33.3	1936	-26.1	1939	-25.6	1933	-24.5	1994	-21.1	1947	2.8	1963	0.6	1961	0.5
-108.42	49.65	SK-11	SHAUNAVON AREA	SHAUNAVON	VSSK11V	8	2	1954	13.3	1941	8.3	1939	-31.7	1933	-30.0	1936	-38.9	1933	-37.2	1945	1.7	1918	0.0	13.3	1954	10	1976	8.5	2000	8.3	1941	8.3	1977	2022-02-03T13:22:22Z	-31.7	1939	-30	1933	-27.2	1936	-25	1994	-23.9	1937	1.7	1945	0	1918	0
-108.42	49.65	SK-11	SHAUNAVON AREA	SHAUNAVON	VSSK11V	9	2	1984	9.5	1968	8.3	1939	-27.8	1938	-21.1	1939	-36.7	1936	-34.4	1918	0.0	1917	-15.6	9.5	1984	8.3	1968	7.8	1926	7.5	1987	7.2	1918	2022-02-03T13:22:22Z	-27.8	1939	-24.4	1943	-22.2	1955	-21.1	1938	-21	1981	0	1918	-1.1	1977	-1.7
-108.42	49.65	SK-11	SHAUNAVON AREA	SHAUNAVON	VSSK11V	10	2	1987	10.5	1921	9.4	1939	-23.9	1916	-21.1	1939	-38.3	1936	-31.7	1918	1.7	1917	-11.1	10.5	1987	9.4	1921	8.3	1961	8.3	1962	7.8	1934	2022-02-03T13:22:22Z	-23.9	1939	-21.1	1916	-21	1985	-20.6	1979	-20	1936	1.7	1918	0.6	1961	-1
-108.42	49.65	SK-11	SHAUNAVON AREA	SHAUNAVON	VSSK11V	11	2	1952	11.1	1934	8.9	1936	-28.3	1922	-24.4	1936	-32.8	1922	-31.1	1934	0.6	1928	-1.1	11.1	1952	9	1991	8.9	1921	8.9	1934	8.5	1987	2022-02-03T13:22:22Z	-28.3	1936	-24.4	1922	-22.2	1949	-20	1975	-18.9	1916	0.6	1934	-0.6	1974	-0.6
-108.42	49.65	SK-11	SHAUNAVON AREA	SHAUNAVON	VSSK11V	12	2	1924	12.8	1921	9.4	1923	-28.9	1922	-24.4	1936	-38.9	1916	-33.3	1924	4.4	1921	1.7	12.8	1924	12.2	1934	9.4	1921	8.3	1976	8	1983	2022-02-03T13:22:22Z	-28.9	1923	-26.1	1936	-24.4	1922	-20.6	1938	-19.4	1932	4.4	1924	1.7	1921	1.7
-108.42	49.65	SK-11	SHAUNAVON AREA	SHAUNAVON	VSSK11V	13	2	1934	11.7	1931	7.2	1923	-30.0	1922	-25.6	1936	-35.6	1922	-32.8	1971	0.6	1947	0.6	11.7	1934	9.5	1983	8	1984	7.5	1998	7.2	1931	2022-02-03T13:22:22Z	-30	1923	-26.7	1936	-25.6	1922	-22.2	1938	-17.8	1973	0.6	1947	0.6	1971	-0.5
-108.42	49.65	SK-11	SHAUNAVON AREA	SHAUNAVON	VSSK11V	14	2	1983	9.5	1931	9.4	1923	-30.0	1922	-16.1	1936	-38.9	1923	-35.0	1934	0.0	1931	-6.1	9.5	1983	9.4	1931	7.8	1921	7.5	1998	6.7	1934	2022-02-03T13:22:22Z	-30	1923	-27.2	1936	-23.3	1956	-22.8	1979	-22.2	1938	0	1934	-1	1987	-1.1
-108.42	49.65	SK-11	SHAUNAVON AREA	SHAUNAVON	VSSK11V	15	2	1998	10.0	1934	10.0	1956	-27.2	1936	-26.1	1936	-42.8	1920	-28.9	1916	0.0			10	1934	10	1998	9.4	1916	8	1981	6.7	1930	2022-02-03T13:22:22Z	-27.2	1956	-26.1	1936	-25.6	1979	-24.4	1945	-22.2	1923	0	1916	-1.1	1934	-1.1
-108.42	49.65	SK-11	SHAUNAVON AREA	SHAUNAVON	VSSK11V	16	2	1981	10.5	1916	8.9	1936	-32.2	1918	-23.3	1936	-42.2	1918	-32.2	1977	1.1	1916	0.0	10.5	1981	8.9	1916	8.3	1935	8.3	1943	7.8	1934	2022-02-03T13:22:22Z	-32.2	1936	-23.3	1918	-21.7	1938	-21.5	1989	-21.1	1956	1.1	1977	1	1981	0
-108.42	49.65	SK-11	SHAUNAVON AREA	SHAUNAVON	VSSK11V	17	2	2002	10.5	1981	10.5	1936	-25.0	1927	-21.1	1936	-36.7	1927	-36.1	1930	2.8	1916	-2.8	10.5	1981	10.5	2002	10	1935	7.8	1930	7.2	1931	2022-02-03T13:22:22Z	-25	1936	-21.1	1927	-21.1	1966	-21	1986	-20.5	1989	2.8	1930	2	1982	1.5
-108.42	49.65	SK-11	SHAUNAVON AREA	SHAUNAVON	VSSK11V	18	2	1931	12.2	1930	6.7	1986	-23.0	1929	-21.7	1929	-34.4	1917	-28.9	1965	2.8	1930	2.8	12.2	1931	10.6	1965	10	1981	10	1983	9	1995	2022-02-03T13:22:22Z	-23	1986	-21.7	1929	-19.4	1936	-18.9	1918	-18.5	1989	2.8	1930	2.8	1965	0.6
-108.42	49.65	SK-11	SHAUNAVON AREA	SHAUNAVON	VSSK11V	19	2	1995	13.0	1931	10.0	1918	-25.6	1917	-20.0	1918	-33.3	1917	-26.7	1930	1.7	1916	-1.7	13	1995	10	1931	9.5	1981	9.4	1916	8.3	1943	2022-02-03T13:22:22Z	-25.6	1918	-21	1986	-20.6	1949	-20	1917	-17.8	1957	1.7	1930	1.1	1965	1
-108.42	49.65	SK-11	SHAUNAVON AREA	SHAUNAVON	VSSK11V	20	2	1995	14.5	1984	12.0	1918	-30.0	1917	-21.1	1918	-38.9	1917	-28.3	1981	1.5	1930	-1.1	14.5	1995	12	1984	11.7	1931	11	1998	10	1916	2022-02-03T13:22:22Z	-30	1918	-21.1	1917	-19.4	1957	-17.8	1936	-17.8	1965	1.5	1981	1	1988	0
-108.42	49.65	SK-11	SHAUNAVON AREA	SHAUNAVON	VSSK11V	21	2	1995	14.0	1984	12.0	1957	-23.9	1917	-23.3	1918	-34.4	1917	-31.7	1995	4.0	1977	3.9	14	1995	12	1984	11.1	1977	10.5	1998	10	1973	2022-02-03T13:22:22Z	-23.9	1957	-23.3	1917	-19.4	1965	-18	2003	-16.7	1936	4	1995	3.9	1977	2
-108.42	49.65	SK-11	SHAUNAVON AREA	SHAUNAVON	VSSK11V	22	2	2002	11.5	1981	11.0	1957	-23.9	1917	-23.9	1957	-33.3	1917	-30.6	1973	1.1	1958	0.6	11.5	2002	11	1981	10	1973	10	2000	9	1998	2022-02-03T13:22:22Z	-23.9	1917	-23.9	1957	-21.1	1965	-20	2003	-17.8	1922	1.1	1973	0.6	1958	0.5
-108.42	49.65	SK-11	SHAUNAVON AREA	SHAUNAVON	VSSK11V	23	2	1954	13.3	1921	11.1	2003	-21.0	1955	-20.6	1917	-32.2	1916	-2.8	1931	0.0	1930	0.0	13.3	1954	11.5	1981	11.1	1921	11	2000	10	1976	2022-02-03T13:22:22Z	-21	2003	-20.6	1955	-20	1979	-19.4	1922	-17.2	1962	0	1930	0	1931	-0.6
-108.42	49.65	SK-11	SHAUNAVON AREA	SHAUNAVON	VSSK11V	24	2	1995	16.0	1921	11.7	1962	-18.9	1919	-18.3	1962	-33.3	1922	-28.9	1976	1.7	1932	1.1	16	1995	11.7	1921	11.1	1946	9.4	1932	8.9	1958	2022-02-03T13:22:22Z	-18.9	1962	-18.3	1919	-17.8	1934	-16.1	1960	-16.1	1972	1.7	1976	1.1	1932	0
-108.42	49.65	SK-11	SHAUNAVON AREA	SHAUNAVON	VSSK11V	25	2	1988	13.5	1932	11.7	1919	-22.2	1917	-15.6	1936	-30.0	1934	-29.4	1921	3.9	1916	-4.4	13.5	1988	11.7	1932	10	1995	9	1986	8.9	1921	2022-02-03T13:22:22Z	-22.2	1919	-20.6	1962	-19.4	1955	-18.3	1934	-18	2002	3.9	1921	3	1986	2.8
-108.42	49.65	SK-11	SHAUNAVON AREA	SHAUNAVON	VSSK11V	26	2	1988	16.0	1932	15.0	1919	-24.4	1917	-14.4	1956	-32.2	1917	-29.4	1932	1.7	1921	-3.3	16	1988	15	1932	14	1992	11.1	1921	10	1933	2022-02-03T13:22:22Z	-24.4	1919	-22.8	1962	-22.2	1955	-16.1	1936	-16.1	1972	1.7	1932	0	1965	0
-108.42	49.65	SK-11	SHAUNAVON AREA	SHAUNAVON	VSSK11V	27	2	1992	19.0	1932	17.8	1962	-30.0	1919	-23.3	1962	-39.4	1922	-34.4	1932	6.1	1926	0.6	19	1992	17.8	1932	13	1988	10.6	1921	10.5	1986	2022-02-03T13:22:22Z	-30	1962	-23.3	1919	-19.4	1955	-17.8	1922	-15.6	1972	6.1	1932	1	1992	0.6
-108.42	49.65	SK-11	SHAUNAVON AREA	SHAUNAVON	VSSK11V	28	2	1921	12.8	1918	0.0	1962	-25.0	1919	-24.4	1962	-40.6	1919	-31.1	1921	5.6	1918	-11.1	12.8	1921	12.2	1968	12	1986	10	1932	9	1988	2022-02-03T13:22:22Z	-25	1962	-24.4	1919	-23	1989	-21.1	1972	-18.9	1976	5.6	1921	2	1986	0.6
-108.42	49.65	SK-11	SHAUNAVON AREA	SHAUNAVON	VSSK11V	29	2	1968	16.1	1924	5.0	1960	-20.0	1916	-15.0	1960	-24.4	1916	-24.4	1968	0.6	1932	-2.8	16.1	1968	11	1988	7.5	1984	5	1924	4.4	1936	2022-02-03T13:22:22Z	-20	1960	-17.2	1972	-15	1916	-11.1	1976	-9.4	1948	0.6	1968	-2.8	1932	-3.3
-108.42	49.65	SK-11	SHAUNAVON AREA	SHAUNAVON	VSSK11V	1	3	1990	12.0	1931	11.7	1919	-25.0	1916	-19.4	1962	-33.9	1916	-33.3	1934	0.6	1924	0.0	12	1990	11.7	1931	10	1968	10	1986	9.4	1973	2022-02-03T13:22:22Z	-25	1919	-21.7	1962	-20.6	1960	-20.6	1976	-19.4	1916	0.6	1934	0	1924	0
-108.42	49.65	SK-11	SHAUNAVON AREA	SHAUNAVON	VSSK11V	2	3	2000	12.0	1986	12.0	1962	-23.3	1960	-20.0	1916	-32.2			1934	2.2	1921	-1.7	12	1986	12	2000	11.7	1934	9.5	1981	9	1990	2022-02-03T13:22:22Z	-23.3	1962	-21.1	1976	-20	1919	-20	1960	-18	1989	2.2	1934	-1.1	1940	-1.7
-108.42	49.65	SK-11	SHAUNAVON AREA	SHAUNAVON	VSSK11V	3	3	1990	13.0	1921	11.7	1962	-20.6	1919	-20.0	1962	-32.8	1917	-32.2	2000	0.0	1975	-1.1	13	1990	11.7	1921	11	2000	10.5	1981	10	1986	2022-02-03T13:22:22Z	-20.6	1962	-20	1919	-18.9	1920	-18.3	1978	-16.7	1917	0	2000	-1.1	1975	-1.7
-108.42	49.65	SK-11	SHAUNAVON AREA	SHAUNAVON	VSSK11V	4	3	1987	15.0	1981	13.0	1955	-21.7	1919	-17.8	1962	-34.4	1960	-28.9	1987	3.0	1986	2.0	15	1987	14	2000	13	1981	11.1	1968	11	1990	2022-02-03T13:22:22Z	-21.7	1955	-20	1962	-17.8	1919	-16.7	1945	-16.7	1960	3	1987	2	1986	1.7
-108.42	49.65	SK-11	SHAUNAVON AREA	SHAUNAVON	VSSK11V	5	3	1987	17.0	1937	15.6	1951	-28.3	1932	-20.6	1951	-31.7	1947	-31.7	1987	6.0	1937	4.4	17	1987	15.6	1937	13.9	1946	13.3	1968	10	1990	2022-02-03T13:22:22Z	-28.3	1951	-20.6	1932	-18.3	1935	-17.8	1920	-17.5	1995	6	1987	4.4	1937	1
-108.42	49.65	SK-11	SHAUNAVON AREA	SHAUNAVON	VSSK11V	6	3	1987	14.0	1968	12.2	1951	-27.8	1935	-20.0	1951	-32.8	1947	-31.1	1987	5.0	1937	0.0	14	1987	12.2	1968	11.1	1930	11.1	1937	11	1993	2022-02-03T13:22:22Z	-27.8	1951	-20	1935	-19.5	2002	-19.4	1932	-18.3	1956	5	1987	0	1937	-1
-108.42	49.65	SK-11	SHAUNAVON AREA	SHAUNAVON	VSSK11V	7	3	1977	13.9	1968	10.6	1951	-27.2	1932	-22.8	1951	-31.7	1947	-30.0	1977	0.6	1949	0.0	13.9	1977	11	2001	10.6	1968	8	1979	7.2	1940	2022-02-03T13:22:22Z	-27.2	1951	-22.8	1932	-20.5	2003	-20	1935	-18	2002	0.6	1977	0	1949	-1
-108.42	49.65	SK-11	SHAUNAVON AREA	SHAUNAVON	VSSK11V	8	3	1977	13.3	1973	6.7	1951	-21.7	1932	-19.4	1951	-30.6	1932	-25.6	1977	0.0	1955	-0.6	13.3	1977	12.5	1988	12.5	1990	10	2001	8	1986	2022-02-03T13:22:22Z	-21.7	1951	-21	2003	-19.4	1932	-17	2002	-16.7	1948	0	1977	-0.6	1955	-1
-108.42	49.65	SK-11	SHAUNAVON AREA	SHAUNAVON	VSSK11V	9	3	1977	12.8	1954	12.2	1951	-18.9	1948	-18.3	2002	-31.5	1932	-28.9	1988	0.0	1954	0.0	12.8	1977	12.2	1937	12.2	1954	11	1988	11	1995	2022-02-03T13:22:22Z	-18.9	1951	-18.3	1948	-16	2003	-14.4	1956	-13.5	2002	0	1954	0	1988	-0.5
-108.42	49.65	SK-11	SHAUNAVON AREA	SHAUNAVON	VSSK11V	10	3	1983	17.5	1934	13.3	1956	-20.0	1951	-17.8	1951	-30.0	1948	-28.9	1995	3.0	1966	1.7	17.5	1983	17	1995	16.5	1990	13.3	1934	11.7	1946	2022-02-03T13:22:22Z	-20	1956	-17.8	1951	-15	1950	-13.9	1948	-13.9	1967	3	1995	1.7	1966	0
-108.42	49.65	SK-11	SHAUNAVON AREA	SHAUNAVON	VSSK11V	11	3	1995	19.5	1934	16.1	1956	-17.8	1951	-16.1	1956	-31.7	1951	-30.0	1995	3.0	1916	2.8	19.5	1995	16.1	1934	14	1983	13	1981	13	1990	2022-02-03T13:22:22Z	-17.8	1956	-16.1	1951	-13.3	1921	-13.3	1950	-12.2	1967	3	1995	2.8	1916	2.2
-108.42	49.65	SK-11	SHAUNAVON AREA	SHAUNAVON	VSSK11V	12	3	1934	12.8	1933	12.2	1967	-18.9	1921	-15.0	1921	-29.4	1917	-15.0	1945	1.1	1934	0.0	12.8	1934	12.2	1933	12	1995	11	1994	10.5	1981	2022-02-03T13:22:22Z	-18.9	1967	-15	1921	-12.8	1944	-12.2	1950	-12	1997	1.1	1945	0	1916	0
-108.42	49.65	SK-11	SHAUNAVON AREA	SHAUNAVON	VSSK11V	13	3	1995	14.0	1994	13.5	1949	-16.1	1944	-15.0	1967	-30.6	1921	-30.6	1977	1.7	1972	1.7	14	1995	13.5	1981	13.5	1994	10.5	2001	9.5	1986	2022-02-03T13:22:22Z	-16.1	1949	-15	1921	-15	1925	-15	1944	-14.4	1967	1.7	1972	1.7	1977	1
-108.42	49.65	SK-11	SHAUNAVON AREA	SHAUNAVON	VSSK11V	14	3	1995	15.5	1992	14.0	1943	-13.9	1939	-12.2	1997	-28.0	1967	-27.2	1935	3.3	1927	2.2	15.5	1995	14	1992	13.9	1972	13.5	1981	11.1	1934	2022-02-03T13:22:22Z	-13.9	1943	-13.3	1967	-12.2	1919	-12.2	1939	-11.5	1997	3.3	1935	2.2	1927	1.7
-108.42	49.65	SK-11	SHAUNAVON AREA	SHAUNAVON	VSSK11V	15	3	1995	19.0	1992	16.0	1943	-17.8	1939	-13.3	1967	-26.7	1949	-23.3	1995	2.0	1972	1.7	19	1995	16	1992	14.5	1981	12.8	1929	11.5	2003	2022-02-03T13:22:22Z	-17.8	1943	-13.9	1967	-13.3	1939	-11.1	1919	-11.1	1955	2	1995	1.7	1972	0
-108.42	49.65	SK-11	SHAUNAVON AREA	SHAUNAVON	VSSK11V	16	3	1981	17.5	1972	17.2	1943	-18.9	1920	-12.2	1941	-25.0	1939	-23.3	1995	1.5	1968	0.6	17.5	1981	17.2	1972	16.5	2003	15.6	1968	15	1929	2022-02-03T13:22:22Z	-18.9	1943	-15.6	1965	-15	1967	-14	1993	-12.2	1920	1.5	1995	1	2003	0.6
-108.42	49.65	SK-11	SHAUNAVON AREA	SHAUNAVON	VSSK11V	17	3	1972	15.6	1964	12.2	1965	-15.0	1951	-15.0	1923	-24.4	1920	-18.3	1981	0.0	1972	0.0	15.6	1972	13.5	1985	13	1995	12.2	1964	12.2	1973	2022-02-03T13:22:22Z	-15	1951	-15	1965	-13.9	1950	-12.2	1920	-12.2	1923	0	1959	0	1972	0
-108.42	49.65	SK-11	SHAUNAVON AREA	SHAUNAVON	VSSK11V	18	3	1972	16.1	1946	12.2	2002	-12.5	1965	-11.7	1965	-24.4	1950	-20.6	1972	3.3	1926	0.6	16.1	1972	14	1994	13.5	1995	12.8	1973	12.5	1985	2022-02-03T13:22:22Z	-12.5	2002	-11.7	1951	-11.7	1965	-11.1	1927	-9.4	1950	3.3	1972	0.6	1926	-0.6
-108.42	49.65	SK-11	SHAUNAVON AREA	SHAUNAVON	VSSK11V	19	3	2001	18.0	1928	16.7	1965	-13.9	1955	-12.8	2002	-23.0	1965	-22.8	1918	2.2	1917	-5.6	18	2001	16.7	1928	16.5	1991	15.5	1988	15	1946	2022-02-03T13:22:22Z	-13.9	1965	-12.8	1955	-12.5	2002	-11.1	1974	-10.6	1951	2.2	1918	2	2001	1.1
-108.42	49.65	SK-11	SHAUNAVON AREA	SHAUNAVON	VSSK11V	20	3	1988	16.5	1960	15.0	2002	-17.5	1965	-12.2	1965	-25.6	1951	-24.4	1945	3.3	1928	1.7	16.5	1988	15	1960	14.5	1986	14	1991	13.9	1928	2022-02-03T13:22:22Z	-17.5	2002	-12.2	1965	-10	1955	-7.8	1952	-7.2	1951	3.3	1945	3	1997	1.7
-108.42	49.65	SK-11	SHAUNAVON AREA	SHAUNAVON	VSSK11V	21	3	1963	18.9	1928	17.8	2002	-13.5	1971	-8.9	2002	-29.0	1965	-23.9	1928	5.6	1926	0.6	18.9	1963	17.8	1928	17.5	1986	16.7	1931	16.1	1973	2022-02-03T13:22:22Z	-13.5	2002	-8.9	1971	-8.3	1965	-7.8	1940	-7.8	1952	5.6	1928	3.3	1939	2.8
-108.42	49.65	SK-11	SHAUNAVON AREA	SHAUNAVON	VSSK11V	22	3	1928	17.2	1926	13.9	1990	-13.0	1965	-12.8	2002	-26.0	1965	-25.6	1926	3.9	1925	0.0	17.2	1928	16.7	1945	16	2003	15.6	1939	15	1993	2022-02-03T13:22:22Z	-13	1990	-12.8	1965	-12.2	1974	-11.7	1964	-11.1	1940	3.9	1926	3.3	1945	3.3
-108.42	49.65	SK-11	SHAUNAVON AREA	SHAUNAVON	VSSK11V	23	3	1993	20.0	1939	18.3	1964	-18.3	1955	-17.2	1955	-25.6	1923	-19.4	1993	5.0	1967	4.4	20	1993	18.3	1939	16.1	1945	16.1	1961	16.1	1968	2022-02-03T13:22:22Z	-18.3	1964	-17.2	1955	-16.7	1965	-9.5	1996	-9.4	1940	5	1993	4.4	1967	3.9
-108.42	49.65	SK-11	SHAUNAVON AREA	SHAUNAVON	VSSK11V	24	3	1939	19.4	1918	12.8	1955	-18.3	1923	-11.1	1955	-30.0	1944	-16.7	1968	2.8	1956	2.2	19.4	1939	15	1993	13.9	1968	13.5	1979	13	1999	2022-02-03T13:22:22Z	-18.3	1955	-14.4	1964	-13	1996	-12.2	1965	-11.1	1923	2.8	1968	2.2	1956	2
-108.42	49.65	SK-11	SHAUNAVON AREA	SHAUNAVON	VSSK11V	25	3	1999	19.0	1956	15.0	1955	-13.3	1922	-7.8	1965	-24.4	1955	-23.9	1993	2.0	1968	0.6	19	1999	15	1918	15	1956	14	1997	13.9	1963	2022-02-03T13:22:22Z	-13.3	1955	-11.7	1965	-10.6	1964	-9	1979	-7.8	1922	2	1993	1.5	1999	0.6
-108.42	49.65	SK-11	SHAUNAVON AREA	SHAUNAVON	VSSK11V	26	3	1946	20.0	1918	12.8	1931	-11.7	1922	-11.7	1965	-25.0	1931	-24.4	1960	3.3	1946	2.2	20	1946	17.5	1992	17.5	1997	16.1	1960	16	1988	2022-02-03T13:22:22Z	-11.7	1922	-11.7	1931	-11.1	1965	-10.6	1975	-7.5	1995	3.3	1960	2.8	1976	2.2
-108.42	49.65	SK-11	SHAUNAVON AREA	SHAUNAVON	VSSK11V	27	3	1992	20.0	1946	20.0	1954	-13.3	1931	-11.7	1931	-22.2	1922	-20.6	1977	7.2	1946	6.7	20	1946	20	1992	18	1986	17.5	2000	16.7	1966	2022-02-03T13:22:22Z	-13.3	1954	-11.7	1931	-11.1	1922	-10.6	1965	-10	1975	7.2	1977	6.7	1946	3.9
-108.42	49.65	SK-11	SHAUNAVON AREA	SHAUNAVON	VSSK11V	28	3	1986	20.0	1933	17.2	1954	-11.7	1936	-11.7	1954	-23.9	1922	-21.1	1963	4.4	1938	3.9	20	1986	17.2	1929	17.2	1933	16.7	1943	16.1	1966	2022-02-03T13:22:22Z	-11.7	1936	-11.7	1954	-11.1	1969	-10.6	1922	-8.9	1965	4.4	1963	3.9	1938	1.7
-108.42	49.65	SK-11	SHAUNAVON AREA	SHAUNAVON	VSSK11V	29	3	1941	20.0	1933	12.8	1936	-14.4	1935	-9.4	1965	-23.3	1936	-18.9	1986	4.5	1963	1.1	20	1941	19.4	1978	18.9	1966	16.5	1981	14	1990	2022-02-03T13:22:22Z	-14.4	1936	-10.6	1954	-10.6	1969	-9.4	1935	-7.2	1924	4.5	1986	1.1	1925	1.1
-108.42	49.65	SK-11	SHAUNAVON AREA	SHAUNAVON	VSSK11V	30	3	1978	21.1	1966	20.6	1936	-15.0	1935	-7.8	1954	-21.7	1936	-20.0	1966	5.6	1960	3.9	21.1	1978	20.6	1966	19	2003	18	1990	17.5	1986	2022-02-03T13:22:22Z	-15	1936	-8.3	1954	-7.8	1935	-7.2	1938	-5.6	1967	5.6	1966	3.9	1960	2.8
-108.42	49.65	SK-11	SHAUNAVON AREA	SHAUNAVON	VSSK11V	31	3	1994	20.0	1964	18.9	1936	-14.4	1935	-8.3	1936	-22.2	1935	-17.8	2003	6.0	1941	2.8	20	1994	18.9	1964	18.3	1976	17	1991	16	1998	2022-02-03T13:22:22Z	-14.4	1936	-10.6	1975	-10	1979	-9.4	1967	-8.3	1935	6	2003	2.8	1941	2.2
-108.42	49.65	SK-11	SHAUNAVON AREA	SHAUNAVON	VSSK11V	1	4	1991	20.5	1964	19.4	1954	-12.2	1936	-12.2	1979	-20.0	1967	-20.0	1932	3.9	1925	1.1	20.5	1991	19.4	1964	16.5	1988	16	1998	15.6	1955	2022-02-03T13:22:22Z	-12.2	1936	-12.2	1954	-8.9	1935	-8.3	1975	-7	2002	3.9	1932	3.3	1942	2
-108.42	49.65	SK-11	SHAUNAVON AREA	SHAUNAVON	VSSK11V	2	4	1992	22.0	1990	21.0	1954	-17.2	1936	-7.8	1954	-24.4	1935	-18.9	1961	4.4	1943	2.2	22	1992	21	1990	19	1991	17.8	1921	17.2	1943	2022-02-03T13:22:22Z	-17.2	1954	-11	2002	-9	1982	-7.8	1936	-6.7	1926	4.4	1961	3.5	1991	3.5
-108.42	49.65	SK-11	SHAUNAVON AREA	SHAUNAVON	VSSK11V	3	4	1992	25.0	1930	18.3	1982	-9.0	1920	-6.7	1954	-20.6	1920	-18.3	1943	6.1	1930	2.8	25	1992	18.3	1930	17	1988	16.5	1998	16	1987	2022-02-03T13:22:22Z	-9	1982	-8	1995	-6.7	1920	-5.6	1936	-4.4	1972	6.1	1943	2.8	1919	2.8
-108.42	49.65	SK-11	SHAUNAVON AREA	SHAUNAVON	VSSK11V	4	4	1993	20.0	1987	20.0	1975	-10.6	1936	-8.9	1936	-17.8	1926	-17.8	1930	4.4	1919	1.7	20	1987	20	1993	18	1991	18	1998	18	2000	2022-02-03T13:22:22Z	-10.6	1975	-8.9	1936	-8	1982	-6.7	1920	-5.6	1955	4.4	1930	4	1991	3.5
-108.42	49.65	SK-11	SHAUNAVON AREA	SHAUNAVON	VSSK11V	5	4	1991	20.5	1972	20.0	1975	-13.3	1920	-7.2	1979	-19.5	1975	-19.4	1949	6.7	1931	1.7	20.5	1991	20	1972	19	1984	18.9	1976	18.5	1987	2022-02-03T13:22:22Z	-13.3	1975	-8	1979	-7.2	1920	-6.7	1948	-5	1982	6.7	1949	5.6	1960	3.5
-108.42	49.65	SK-11	SHAUNAVON AREA	SHAUNAVON	VSSK11V	6	4	1988	21.0	1969	20.0	1923	-7.8	1921	-4.4	1975	-21.7	1923	-18.9	1972	5.6	1963	4.4	21	1988	20	1969	19	1987	18.9	1977	18.3	1976	2022-02-03T13:22:22Z	-7.8	1923	-6.7	1929	-5	1975	-4.4	1921	-4	1997	5.6	1972	4.4	1943	4.4
-108.42	49.65	SK-11	SHAUNAVON AREA	SHAUNAVON	VSSK11V	7	4	1977	21.7	1930	21.1	1997	-8.0	1950	-6.7	1997	-15.0	1929	-15.0	1976	15.0	1931	3.9	21.7	1977	21.1	1930	19.4	1931	19.4	1934	19.4	1943	2022-02-03T13:22:22Z	-8	1997	-6.7	1948	-6.7	1950	-6.1	1921	-4.5	1982	15	1976	5.5	1988	3.9
-108.42	49.65	SK-11	SHAUNAVON AREA	SHAUNAVON	VSSK11V	8	4	1977	25.0	1930	21.1	1921	-6.7	1919	1.7	1929	-16.1	1928	-13.9	1930	7.2	1917	3.3	25	1977	21.1	1930	20.6	1976	20	1925	20	2003	2022-02-03T13:22:22Z	-6.7	1921	-5.6	1950	-3.3	1929	-3	1995	-2.2	1953	7.2	1930	6.7	1949	3.9
-108.42	49.65	SK-11	SHAUNAVON AREA	SHAUNAVON	VSSK11V	9	4	1996	23.0	1925	22.8	1929	-5.0	1922	-2.2	1929	-15.6	1921	-11.1	1918	6.7	1917	-0.6	23	1996	22.8	1925	22.5	1986	22	2003	20.6	1918	2022-02-03T13:22:22Z	-5	1929	-2.2	1922	-2	1995	-1.5	1990	-1	1982	6.7	1918	5	2003	4.5
-108.42	49.65	SK-11	SHAUNAVON AREA	SHAUNAVON	VSSK11V	10	4	1949	23.3	1925	22.2	1957	-6.1	1940	-5.6	1997	-16.0	1990	-15.5	1970	8.9	1925	6.1	23.3	1949	22.2	1925	20.6	1926	20	1968	20	1969	2022-02-03T13:22:22Z	-6.1	1957	-5.6	1940	-3.3	1948	-3	1990	-3	1992	8.9	1970	6.1	1925	5.6
-108.42	49.65	SK-11	SHAUNAVON AREA	SHAUNAVON	VSSK11V	11	4	2003	25.0	1988	23.0	1940	-6.7	1927	0.0	1940	-22.2	1939	-12.8	1949	10.0	1925	6.7	25	2003	23	1988	21.1	1930	20.6	1926	20.6	1942	2022-02-03T13:22:22Z	-6.7	1940	-6.1	1957	-1.5	1983	0	1927	0.5	1979	10	1949	6.7	1925	6.1
-108.42	49.65	SK-11	SHAUNAVON AREA	SHAUNAVON	VSSK11V	12	4	1976	25.0	1932	21.1	1986	-6.0	1928	-4.4	1957	-12.2	1953	-11.7	1946	6.7	1942	6.7	25	1976	22	2003	21.1	1932	21	1994	20.6	1946	2022-02-03T13:22:22Z	-6	1986	-4.4	1928	-1.1	1953	0.5	1979	0.6	1933	6.7	1942	6.7	1946	6.1
-108.42	49.65	SK-11	SHAUNAVON AREA	SHAUNAVON	VSSK11V	13	4	1932	22.8	1931	21.1	2000	-7.0	1986	-5.0	1981	-12.5	1928	-9.4	1946	7.2	1936	6.7	22.8	1932	21.7	1958	21.1	1930	21.1	1931	21.1	1963	2022-02-03T13:22:22Z	-7	2000	-5	1986	-0.6	1928	-0.6	1953	1.1	1961	7.2	1946	6.7	1936	6.7
-108.42	49.65	SK-11	SHAUNAVON AREA	SHAUNAVON	VSSK11V	14	4	1963	26.1	1932	23.3	1953	-4.4	1951	-3.3	1986	-20.5	1935	-14.4	1985	8.5	1932	7.8	26.1	1963	23.3	1926	23.3	1932	22.8	1942	21.1	1943	2022-02-03T13:22:22Z	-4.4	1953	-4	2000	-3.5	1986	-3.3	1951	-1.7	1973	8.5	1985	7.8	1932	6.1
-108.42	49.65	SK-11	SHAUNAVON AREA	SHAUNAVON	VSSK11V	15	4	1962	23.3	1941	20.6	1970	-1.1	1951	1.1	1986	-12.5	1961	-11.1	1963	10.6	1926	10.0	23.3	1962	23	1988	21.5	1981	20.6	1941	20.5	1984	2022-02-03T13:22:22Z	-1.1	1970	-0.5	2000	1.1	1951	1.5	2001	1.7	1922	10.6	1963	10	1926	8.9
-108.42	49.65	SK-11	SHAUNAVON AREA	SHAUNAVON	VSSK11V	16	4	1984	25.5	1977	24.4	1989	-5.0	1953	-2.8	1939	-17.8	1934	-8.3	1958	4.4	1949	4.4	25.5	1984	24.4	1977	23	1996	22.5	1994	22	1997	2022-02-03T13:22:22Z	-5	1989	-2.8	1953	-1.1	1968	-0.6	1965	0.6	1917	4.4	1926	4.4	1938	4.4
-108.42	49.65	SK-11	SHAUNAVON AREA	SHAUNAVON	VSSK11V	17	4	1994	25.0	1984	25.0	1966	-1.1	1953	-1.1	1953	-12.2	1928	-10.6	1984	7.5	1932	5.6	25	1984	25	1994	24.5	1980	23.3	1942	22.8	1923	2022-02-03T13:22:22Z	-1.1	1924	-1.1	1953	-1.1	1966	0	1920	0	1922	7.5	1984	6.5	1992	5.6
-108.42	49.65	SK-11	SHAUNAVON AREA	SHAUNAVON	VSSK11V	18	4	1936	27.2	1921	19.4	1928	-4.4	1922	-2.8	1953	-13.3	1928	-13.3	1938	8.9	1923	5.6	27.2	1936	24.4	1949	23.9	1952	23.3	1962	22.5	1984	2022-02-03T13:22:22Z	-4.4	1928	-2.8	1922	-1.7	1966	-1.1	1927	0	1951	8.9	1938	8	1984	7.8
-108.42	49.65	SK-11	SHAUNAVON AREA	SHAUNAVON	VSSK11V	19	4	1962	27.2	1952	26.7	1927	-8.3	1920	10.6	1951	-15.6	1927	-14.4	1952	8.9	1949	6.7	27.2	1962	26.7	1952	26	1980	25.6	1943	25	1990	2022-02-03T13:22:22Z	-8.3	1927	-3.9	1951	-1.7	1967	-1.1	1966	-0.6	1928	8.9	1952	7.2	1962	6.7
-108.42	49.65	SK-11	SHAUNAVON AREA	SHAUNAVON	VSSK11V	20	4	1980	31.0	1934	25.0	1967	-5.0	1951	-3.3	1927	-12.8	1916	-4.4	1962	11.1	1943	10.0	31	1980	26	1990	25	1934	23.3	1942	23	2000	2022-02-03T13:22:22Z	-5	1967	-3.3	1951	-1.7	1927	-0.6	1973	0	1954	11.1	1962	10	1943	8.9
-108.42	49.65	SK-11	SHAUNAVON AREA	SHAUNAVON	VSSK11V	21	4	1989	27.5	1942	27.2	1967	-5.0	1951	-1.1	1954	-15.0	1951	-11.1	1989	10.0	1980	9.5	27.5	1989	27.2	1942	25	1990	23.5	1994	23.3	1948	2022-02-03T13:22:22Z	-5	1967	-2.2	1973	-1.1	1951	1.7	1920	2.2	1931	10	1989	9.5	1980	8.9
-108.42	49.65	SK-11	SHAUNAVON AREA	SHAUNAVON	VSSK11V	22	4	1994	25.5	1969	25.0	1967	-2.8	1918	0.0	1967	-19.4	1931	-14.4	1942	10.0	1932	5.6	25.5	1994	25	1969	24	2000	23.5	1982	23.5	1986	2022-02-03T13:22:22Z	-2.8	1967	0	1918	1.7	1920	2.2	1965	2.8	1931	10	1942	9.5	1994	8
-108.42	49.65	SK-11	SHAUNAVON AREA	SHAUNAVON	VSSK11V	23	4	1998	26.0	1962	24.4	1967	-5.6	1959	-1.7	1967	-15.6	1956	-8.9	1969	8.3	1962	6.1	26	1998	24.4	1962	24	1991	24	2003	23.5	1982	2022-02-03T13:22:22Z	-5.6	1967	-1.7	1959	0	1954	1.5	2002	1.7	1960	8.3	1969	7.5	1982	7.5
-108.42	49.65	SK-11	SHAUNAVON AREA	SHAUNAVON	VSSK11V	24	4	1962	27.8	1952	25.0	1959	-4.4	1917	0.0	1967	-12.2	1959	-8.9	1998	10.0	1996	8.0	27.8	1962	25	1952	23.9	1977	23.5	1991	23	1980	2022-02-03T13:22:22Z	-4.4	1959	-1.7	1960	0	1917	2.2	1923	2.8	1967	10	1998	8	1996	7.8
-108.42	49.65	SK-11	SHAUNAVON AREA	SHAUNAVON	VSSK11V	25	4	1977	28.3	1952	28.3	1960	-0.6	1954	0.6	1959	-16.7	1956	-11.1	1962	7.8	1952	4.4	28.3	1952	28.3	1977	26.7	1974	23.3	1927	22.5	1980	2022-02-03T13:22:22Z	-0.6	1960	0.6	1954	1.7	1969	2.2	1940	2.8	1966	7.8	1962	6.1	1977	6
-108.42	49.65	SK-11	SHAUNAVON AREA	SHAUNAVON	VSSK11V	26	4	1952	29.4	1946	28.3	1956	-3.9	1954	-1.1	1988	-10.0	1918	-10.0	1999	9.0	1952	7.8	29.4	1952	28.9	1977	28.3	1946	26	2001	23.3	1974	2022-02-03T13:22:22Z	-3.9	1956	-2.8	1966	-1.1	1954	0	1960	1.1	1971	9	1999	7.8	1952	6.7
-108.42	49.65	SK-11	SHAUNAVON AREA	SHAUNAVON	VSSK11V	27	4	2001	28.5	1949	26.7	1954	-3.9	1950	4.4	1956	-9.4	1954	-7.2	1992	9.5	1952	7.2	28.5	2001	26.7	1949	26.1	1934	26	1987	25.6	1916	2022-02-03T13:22:22Z	-3.9	1954	-3.3	1966	-0.5	1991	0.6	1956	1.5	1983	9.5	1992	7.2	1916	7.2
-108.42	49.65	SK-11	SHAUNAVON AREA	SHAUNAVON	VSSK11V	28	4	1952	30.6	1949	30.0	1966	-5.6	1954	-5.0	1958	-14.4	1954	-10.6	2001	12.0	1947	10.0	30.6	1952	30	1949	29.5	2001	29	1987	28.3	1939	2022-02-03T13:22:22Z	-5.6	1966	-5	1954	-3.3	1956	0.6	1917	1	1991	12	2001	10	1947	9.5
-108.42	49.65	SK-11	SHAUNAVON AREA	SHAUNAVON	VSSK11V	29	4	1939	31.7	1926	28.3	1967	-3.3	1954	-2.2	1966	-13.3	1954	-10.6	1939	11.1	1919	8.3	31.7	1939	28.5	1987	28.3	1926	28	1980	27.2	1957	2022-02-03T13:22:22Z	-3.3	1967	-2.2	1954	-1.1	1966	0.6	1956	1.1	1916	11.1	1939	10.5	1987	9
-108.42	49.65	SK-11	SHAUNAVON AREA	SHAUNAVON	VSSK11V	30	4	1987	28.0	1968	27.8	1954	-3.9	1953	2.2	1954	-11.7	1916	-7.2	1926	12.8	1923	5.6	28	1987	27.8	1968	26.5	1980	26.1	1957	25	1931	2022-02-03T13:22:22Z	-3.9	1954	1.1	1972	1.7	1973	2.2	1953	2.8	1956	12.8	1926	12	1992	10.6
-108.42	49.65	SK-11	SHAUNAVON AREA	SHAUNAVON	VSSK11V	1	5	2000	27.5	1980	26.0	1954	-3.9	1953	3.9	2002	-9.0	1954	-8.3	1987	11.5	1952	10.0	27.5	2000	26	1980	25.5	1982	25	1981	24	1985	2022-02-03T13:22:22Z	-3.9	1954	1.7	1956	1.7	1967	3.9	1953	6	1991	11.5	1987	10	1952	7.8
-108.42	49.65	SK-11	SHAUNAVON AREA	SHAUNAVON	VSSK11V	2	5	1985	28.0	1957	27.8	1954	0.0	1950	1.1	1954	-15.6	1945	-4.4	1947	12.8	1941	6.7	28	1985	27.8	1957	27.2	1947	27	1980	25.6	1918	2022-02-03T13:22:22Z	0	1954	0.5	1991	1.1	1950	1.7	1967	2.8	1956	12.8	1947	9	1981	8
-108.42	49.65	SK-11	SHAUNAVON AREA	SHAUNAVON	VSSK11V	3	5	1985	29.0	1941	26.7	1967	1.1	1954	1.1	1954	-8.3	1950	-4.4	1985	11.5	1940	11.1	29	1985	27	1998	26.7	1918	26.7	1939	26.7	1941	2022-02-03T13:22:22Z	1.1	1954	1.1	1967	2.8	1950	4.4	1955	4.5	1991	11.5	1985	11.1	1940	10
-108.42	49.65	SK-11	SHAUNAVON AREA	SHAUNAVON	VSSK11V	4	5	1918	27.8	1916	22.2	1919	4.4	1917	5.6	1967	-7.8	1929	-6.7	1926	11.7	1924	6.1	27.8	1918	27	1992	25.6	1936	25.6	1939	24	1987	2022-02-03T13:22:22Z	4.4	1919	5.5	1991	5.6	1917	5.6	1950	5.6	1967	11.7	1926	10	1941	9.4
-108.42	49.65	SK-11	SHAUNAVON AREA	SHAUNAVON	VSSK11V	5	5	1992	29.5	1953	26.7	1986	2.0	1927	2.8	1929	-7.2	1925	-3.3	1934	12.2	1926	10.0	29.5	1992	26.7	1953	26.5	1993	25.6	1937	25.5	1990	2022-02-03T13:22:22Z	2	1986	2.8	1927	3	1979	3.3	1956	4.4	1972	12.2	1934	10	1926	9.4
-108.42	49.65	SK-11	SHAUNAVON AREA	SHAUNAVON	VSSK11V	6	5	1928	30.6	1916	25.6	1979	2.0	1924	2.2	1929	-9.4	1924	-2.2	1990	12.0	1970	8.9	30.6	1928	29.5	1992	28.9	1953	26.7	1966	26.1	1931	2022-02-03T13:22:22Z	2	1979	2.2	1924	5	2002	5.6	1938	5.6	1950	12	1990	11	1992	9.5
-108.42	49.65	SK-11	SHAUNAVON AREA	SHAUNAVON	VSSK11V	7	5	1953	30.0	1934	26.1	1938	1.7	1935	4.4	1929	-9.4	1925	-2.8	1966	11.7	1953	10.0	30	1953	27.5	1985	27	1987	26.1	1934	26	1994	2022-02-03T13:22:22Z	1.7	1938	3	1979	3.3	1961	4.4	1935	4.5	2002	11.7	1966	10	1953	10
-108.42	49.65	SK-11	SHAUNAVON AREA	SHAUNAVON	VSSK11V	8	5	1987	31.0	1977	27.2	1996	-0.5	1990	3.5	1945	-10.6	1923	-5.6	1985	9.5	1957	8.9	31	1987	27.2	1977	26.7	1928	25	1971	24.4	1949	2022-02-03T13:22:22Z	-0.5	1996	3.5	1990	4.5	1982	5.6	1927	5.6	1933	9.5	1985	9	1987	8.9
-108.42	49.65	SK-11	SHAUNAVON AREA	SHAUNAVON	VSSK11V	9	5	1949	29.4	1947	23.9	1986	2.0	1967	4.4	1996	-8.5	1918	-8.3	1958	10.6	1949	8.9	29.4	1949	28	1987	27.2	1977	26.1	1976	26	1988	2022-02-03T13:22:22Z	2	1986	4.4	1930	4.4	1946	4.4	1967	5	1982	10.6	1958	9	1987	8.9
-108.42	49.65	SK-11	SHAUNAVON AREA	SHAUNAVON	VSSK11V	10	5	1977	31.1	1949	30.0	1983	0.0	1943	2.2	1946	-10.0	1918	-6.7	1994	14.0	1932	10.6	31.1	1977	30	1949	28.5	1988	28	1989	27.8	1936	2022-02-03T13:22:22Z	0	1983	2.2	1943	3	1999	4.5	1996	5	1967	14	1994	10.6	1932	10
-108.42	49.65	SK-11	SHAUNAVON AREA	SHAUNAVON	VSSK11V	11	5	1958	30.0	1941	27.8	1953	-1.7	1943	5.0	1983	-8.0	1953	-7.2	1977	11.7	1940	11.1	30	1958	28.3	1960	28	1993	27.8	1941	27	1987	2022-02-03T13:22:22Z	-1.7	1953	0.5	1999	2.2	1970	4	1983	5	1943	11.7	1977	11.1	1940	10
-108.42	49.65	SK-11	SHAUNAVON AREA	SHAUNAVON	VSSK11V	12	5	1960	31.7	1941	30.6	1983	2.0	1963	2.8	1953	-10.6	1916	-5.6	1958	14.4	1941	13.9	31.7	1960	30.6	1941	29.5	1993	29	2001	28.3	1932	2022-02-03T13:22:22Z	2	1983	2.8	1963	3.9	1970	5.6	1935	5.6	1953	14.4	1958	13.9	1941	11.5
-108.42	49.65	SK-11	SHAUNAVON AREA	SHAUNAVON	VSSK11V	13	5	1931	30.6	1925	23.9	1922	3.3	1921	3.3	1916	-6.1			2001	12.5	1932	11.7	30.6	1931	30.5	1993	30	2001	28.5	1988	28.3	1971	2022-02-03T13:22:22Z	3.3	1921	3.3	1922	7	1999	7.2	1946	8.3	1974	12.5	2001	11.7	1932	11.1
-108.42	49.65	SK-11	SHAUNAVON AREA	SHAUNAVON	VSSK11V	14	5	1931	33.3	1926	27.2	1955	3.3	1929	4.4	1943	-4.4	1919	-3.3	1925	13.3	1917	8.9	33.3	1931	28.9	1939	27.8	1936	27.8	1944	27.5	1984	2022-02-03T13:22:22Z	3.3	1955	4.4	1929	6.1	1923	6.7	1922	7.8	1921	13.3	1925	12.2	1969	11.1
-108.42	49.65	SK-11	SHAUNAVON AREA	SHAUNAVON	VSSK11V	15	5	1917	31.1	1916	10.0	1942	2.2	1929	8.3	1929	-6.7	1923	-5.0	1987	12.5	1917	12.2	31.1	1917	30	1934	29.5	1984	27.8	1944	27.2	1978	2022-02-03T13:22:22Z	2.2	1942	3.9	1969	4	1986	4.4	1955	5	2002	12.5	1987	12.2	1917	11.1
-108.42	49.65	SK-11	SHAUNAVON AREA	SHAUNAVON	VSSK11V	16	5	1988	31.0	1934	29.4	1955	5.6	1918	9.4	1942	-6.7	1930	-5.0	1949	14.4	1934	13.9	31	1988	29.4	1934	27.8	1944	27.8	1970	27.2	1931	2022-02-03T13:22:22Z	5.6	1955	9.4	1918	10	1971	10	1974	10	1999	14.4	1949	13.9	1934	12.8
-108.42	49.65	SK-11	SHAUNAVON AREA	SHAUNAVON	VSSK11V	17	5	1972	28.9	1948	27.8	1977	4.4	1974	4.4	1924	-4.4	1918	-4.4	1970	12.2	1964	12.2	28.9	1972	27.8	1948	27.2	1951	27.2	1964	26.7	1941	2022-02-03T13:22:22Z	4.4	1971	4.4	1974	4.4	1977	5.6	1949	7.8	1965	12.2	1920	12.2	1934	12.2
-108.42	49.65	SK-11	SHAUNAVON AREA	SHAUNAVON	VSSK11V	18	5	1948	32.8	1925	27.2	1997	5.0	1974	5.6	1923	-3.9	1918	-1.1	1948	11.1	1934	10.0	32.8	1948	30	1992	28	1985	27.2	1925	26.5	1980	2022-02-03T13:22:22Z	5	1997	5.6	1974	6.1	1924	7.8	1938	8.9	1927	11.1	1948	10.5	1991	10
-108.42	49.65	SK-11	SHAUNAVON AREA	SHAUNAVON	VSSK11V	19	5	1954	30.6	1925	27.8	1974	6.7	1918	7.8	1968	-3.9	1959	-3.3	1948	12.2	1940	11.7	30.6	1954	30	1964	29	1992	28.9	1956	27.8	1925	2022-02-03T13:22:22Z	6.7	1974	7.8	1918	8.9	1931	8.9	1975	8.9	1977	12.2	1948	11.7	1940	10.5
-108.42	49.65	SK-11	SHAUNAVON AREA	SHAUNAVON	VSSK11V	20	5	1964	31.7	1925	28.9	1974	2.8	1953	6.1	1963	-3.9	1924	-1.7	1980	13.5	1973	11.7	31.7	1964	29	1991	28.9	1925	28.5	1980	28.5	1985	2022-02-03T13:22:22Z	2.8	1974	6.1	1953	8.9	1927	9.4	1969	10	1957	13.5	1980	12.5	1984	11.7
-108.42	49.65	SK-11	SHAUNAVON AREA	SHAUNAVON	VSSK11V	21	5	1980	34.0	1928	30.6	1974	1.1	1957	2.8	1975	-2.8	1963	-2.8	1925	17.2	1921	11.7	34	1980	30.6	1928	29	1981	28.9	1925	28	2002	2022-02-03T13:22:22Z	1.1	1974	2.8	1957	7.2	1927	9.4	1939	9.4	1955	17.2	1925	14	1980	14
-108.42	49.65	SK-11	SHAUNAVON AREA	SHAUNAVON	VSSK11V	22	5	1928	33.9	1919	28.3	1949	3.3	1927	6.1	1959	-5.0	1918	-2.2	1981	13.0	1967	12.2	33.9	1928	33.5	1980	28.9	1951	28.3	1919	28	1985	2022-02-03T13:22:22Z	3.3	1949	4.5	2002	6.1	1927	8	1986	8.3	1939	13	1981	12.5	2000	12.2
-108.42	49.65	SK-11	SHAUNAVON AREA	SHAUNAVON	VSSK11V	23	5	1980	32.5	1951	32.2	1927	6.1	1916	10.0	2002	-7.0	1949	-6.7	1928	16.7	1923	10.0	32.5	1980	32.2	1951	31	1985	31	1988	28.3	1941	2022-02-03T13:22:22Z	6.1	1927	7.2	1965	9	1997	10	1916	10	1949	16.7	1928	13.5	1980	12
-108.42	49.65	SK-11	SHAUNAVON AREA	SHAUNAVON	VSSK11V	24	5	1941	34.4	1928	30.6	1916	7.8			1981	-2.0	1924	-0.6	1921	13.9	1920	6.7	34.4	1941	30.6	1928	29.5	1985	29.4	1929	29	2001	2022-02-03T13:22:22Z	7.8	1916	8.9	1965	9.5	1984	10	1939	10.5	1997	13.9	1921	13.3	1928	12.2
-108.42	49.65	SK-11	SHAUNAVON AREA	SHAUNAVON	VSSK11V	25	5	1928	32.2	1919	30.6	1918	2.2	1916	5.6	1918	-3.3	1916	0.0	1969	15.6	1922	13.9	32.2	1928	30.6	1919	30	1974	29.4	1934	28.9	1922	2022-02-03T13:22:22Z	2.2	1918	5.6	1916	6.1	1965	7.8	1959	8.3	1920	15.6	1969	13.9	1922	12.2
-108.42	49.65	SK-11	SHAUNAVON AREA	SHAUNAVON	VSSK11V	26	5	1936	32.8	1934	32.2	1959	6.1	1916	6.1	1918	-6.7	1916	0.0	1934	15.6	1919	15.6	32.8	1936	32.2	1934	31.1	1923	30.6	1966	28.9	1928	2022-02-03T13:22:22Z	6.1	1916	6.1	1959	8.9	1918	8.9	1935	11.1	1924	15.6	1919	15.6	1934	14
-108.42	49.65	SK-11	SHAUNAVON AREA	SHAUNAVON	VSSK11V	27	5	1936	34.4	1934	31.1	1916	5.6			1947	-3.3	1918	-3.3	1936	17.8	1934	15.0	34.4	1936	31.7	1966	31.1	1934	30	1938	29.4	1919	2022-02-03T13:22:22Z	5.6	1916	6.7	1947	7.8	1921	8.9	1959	8.9	1975	17.8	1936	15	1934	14.4
-108.42	49.65	SK-11	SHAUNAVON AREA	SHAUNAVON	VSSK11V	28	5	1936	33.3	1919	30.6	1982	1.0	1947	10.0	1947	-6.7	1921	-4.4	1936	17.8	1919	12.8	33.3	1936	31.1	1949	30.6	1919	30.6	1958	30	1944	2022-02-03T13:22:22Z	1	1982	3.5	1989	10	1947	10	1991	11.7	1921	17.8	1936	13.9	1944	13.3
-108.42	49.65	SK-11	SHAUNAVON AREA	SHAUNAVON	VSSK11V	29	5	1988	36.0	1934	35.0	1982	2.0	1917	6.7	1947	-4.4	1917	-3.9	1934	17.2	1919	12.2	36	1988	35	1934	33.3	1936	31.7	1919	30.5	1986	2022-02-03T13:22:22Z	2	1982	6.7	1917	7	1989	7.2	1942	11.1	1921	17.2	1934	16.7	1936	16
-108.42	49.65	SK-11	SHAUNAVON AREA	SHAUNAVON	VSSK11V	30	5	1936	34.4	1933	31.7	1954	5.6	1942	7.2	1917	-2.8	1916	6.1	1934	17.8	1933	10.0	34.4	1936	32	1986	31.7	1933	30.6	1963	30.5	1984	2022-02-03T13:22:22Z	5.6	1954	7.2	1942	7.5	1982	8.9	1951	9.4	1920	17.8	1934	17.5	1988	15.6
-108.42	49.65	SK-11	SHAUNAVON AREA	SHAUNAVON	VSSK11V	31	5	1972	31.1	1963	29.4	2000	6.5	1978	8.3	1917	-3.9	1916	5.6	1986	15.0	1936	14.4	31.1	1972	30	1986	29.4	1933	29.4	1963	29	1997	2022-02-03T13:22:22Z	6.5	2000	8.3	1978	8.9	1917	10	1971	10.6	1916	15	1986	14.4	1936	13.9
-108.42	49.65	SK-11	SHAUNAVON AREA	SHAUNAVON	VSSK11V	1	6	1977	31.1	1948	29.4	1920	8.9	1916	10.6	1985	-3.0	1951	-2.2	1972	15.6	1948	13.3	31.1	1977	30.5	1986	29.4	1948	28	1995	27.2	1957	2022-02-03T13:22:22Z	8.9	1920	10	1947	10.6	1916	11.7	1919	11.7	1946	15.6	1972	13.3	1948	13
-108.42	49.65	SK-11	SHAUNAVON AREA	SHAUNAVON	VSSK11V	2	6	1986	31.0	1970	29.4	1920	9.4	1917	9.4	1919	-5.0	1918	0.0	1986	15.0	1968	13.9	31	1986	29.4	1937	29.4	1959	29.4	1970	28.3	1968	2022-02-03T13:22:22Z	9.4	1917	9.4	1920	10	1936	10	1954	10	1998	15	1986	13.9	1968	13.5
-108.42	49.65	SK-11	SHAUNAVON AREA	SHAUNAVON	VSSK11V	3	6	1988	34.5	1970	31.1	1943	5.6	1930	11.7	1998	-1.5	1930	-1.1	1991	14.5	1970	12.8	34.5	1988	31.1	1970	30	1922	30	1959	30	1995	2022-02-03T13:22:22Z	5.6	1943	11.5	2002	11.7	1927	11.7	1930	12	1992	14.5	1991	13	1999	12.8
-108.42	49.65	SK-11	SHAUNAVON AREA	SHAUNAVON	VSSK11V	4	6	1988	39.0	1970	33.3	1944	5.6	1925	10.6	1985	-2.0	1983	-1.5	1988	14.0	1970	13.9	39	1988	33.3	1970	31.7	1969	31.1	1961	30	1922	2022-02-03T13:22:22Z	5.6	1944	10.6	1925	11.7	1943	12	2001	12.2	1963	14	1988	13.9	1922	13.9
-108.42	49.65	SK-11	SHAUNAVON AREA	SHAUNAVON	VSSK11V	5	6	1988	37.0	1987	32.5	1951	6.7	1943	11.7	1960	-3.3	1924	0.6	1988	21.0	1952	15.6	37	1988	32.5	1987	32.2	1961	29.4	1969	29.4	1978	2022-02-03T13:22:22Z	6.7	1951	7	1992	10.6	1953	11.7	1943	12	1996	21	1988	15.6	1952	14.4
-108.42	49.65	SK-11	SHAUNAVON AREA	SHAUNAVON	VSSK11V	6	6	1988	33.5	1977	33.3	1945	7.8	1916	11.7	1992	-1.0	1918	0.0	1988	17.5	1970	16.1	33.5	1988	33.3	1977	32.2	1961	31.7	1972	28.9	1970	2022-02-03T13:22:22Z	7.8	1945	11.7	1916	11.7	1971	12.5	1982	12.8	1946	17.5	1988	16.1	1970	15.6
-108.42	49.65	SK-11	SHAUNAVON AREA	SHAUNAVON	VSSK11V	7	6	1988	35.5	1977	33.3	1950	4.4	1922	7.8	1982	-0.5	1980	0.0	1961	16.7	1960	13.3	35.5	1988	33.3	1977	31.7	1970	31.1	1949	30.6	1921	2022-02-03T13:22:22Z	4.4	1950	7.8	1922	8.9	1934	8.9	1951	10.6	1945	16.7	1961	15.6	1970	14.5
-108.42	49.65	SK-11	SHAUNAVON AREA	SHAUNAVON	VSSK11V	8	6	1948	33.3	1929	29.4	1950	2.8	1936	7.2	1995	-1.0	1979	-1.0	1977	16.7	1948	16.7	33.3	1948	31.5	1996	29.4	1929	29.4	1972	29	1988	2022-02-03T13:22:22Z	2.8	1950	7.2	1936	10	2002	11.1	1940	11.1	1953	16.7	1948	16.7	1977	16.1
-108.42	49.65	SK-11	SHAUNAVON AREA	SHAUNAVON	VSSK11V	9	6	1949	32.8	1918	31.1	1957	7.2	1947	8.3	1950	0.0	1928	0.0	1976	14.4	1942	13.3	32.8	1949	31.7	1961	31.5	1996	31.1	1918	31	1992	2022-02-03T13:22:22Z	7.2	1957	8.3	1947	8.5	2002	10	1936	11.7	1924	14.4	1976	14	1997	13.3
-108.42	49.65	SK-11	SHAUNAVON AREA	SHAUNAVON	VSSK11V	10	6	1988	35.5	1949	34.4	2002	7.5	1954	11.1	1958	-0.6	1955	2.2	1992	15.5	1988	15.5	35.5	1988	34.4	1918	34.4	1949	32.5	1992	30.6	1930	2022-02-03T13:22:22Z	7.5	2002	11.1	1954	12.2	1916	12.2	1927	12.8	1915	15.5	1988	15.5	1992	15
-108.42	49.65	SK-11	SHAUNAVON AREA	SHAUNAVON	VSSK11V	11	6	1918	32.2	1915	16.7	1917	6.1	1916	9.4	1957	0.0	1933	0.6	1992	16.0	1972	14.4	32.2	1918	30	1961	29.5	1992	29.4	1950	28.5	1979	2022-02-03T13:22:22Z	6.1	1917	9	2002	9.4	1916	11.1	1942	13.3	1954	16	1992	14.4	1949	14.4
-108.42	49.65	SK-11	SHAUNAVON AREA	SHAUNAVON	VSSK11V	12	6	1979	33.0	1918	31.1	1967	11.1	1917	12.8	1969	-6.7	1959	1.7	1976	15.6	1965	14.4	33	1979	31.1	1918	30.5	1987	30	1961	29.4	1938	2022-02-03T13:22:22Z	11.1	1967	12.8	1917	13	1993	13.3	1919	13.5	1981	15.6	1976	14.4	1940	14.4
-108.42	49.65	SK-11	SHAUNAVON AREA	SHAUNAVON	VSSK11V	13	6	1933	33.9	1918	31.7	1976	12.2	1957	12.2	1969	-3.3	1942	1.1	1953	16.1	1940	15.6	33.9	1933	31.7	1918	31.7	1959	31.5	1987	30.6	1921	2022-02-03T13:22:22Z	12.2	1957	12.2	1976	13	1990	13.5	1981	13.5	1988	16.1	1953	15.6	1923	15.6
-108.42	49.65	SK-11	SHAUNAVON AREA	SHAUNAVON	VSSK11V	14	6	1918	36.7	1916	21.1	1981	9.0	1930	10.6	1969	-0.6	1917	1.1	1932	16.7	1918	16.1	36.7	1918	36.1	1933	33.5	1987	32.8	1959	31.1	1937	2022-02-03T13:22:22Z	9	1981	10.6	1930	11.5	1992	12.2	1943	13.3	1939	16.7	1932	16.1	1918	14
-108.42	49.65	SK-11	SHAUNAVON AREA	SHAUNAVON	VSSK11V	15	6	1933	38.9	1931	32.2	1926	8.3	1915	11.1	1917	-0.6	1915	5.6	1951	15.6	1931	15.6	38.9	1933	36.5	1987	32.2	1931	31.1	1923	29	1984	2022-02-03T13:22:22Z	8.3	1926	11.1	1915	11.5	1994	12	2000	12.2	1973	15.6	1931	15.6	1951	15.5
-108.42	49.65	SK-11	SHAUNAVON AREA	SHAUNAVON	VSSK11V	16	6	1933	38.3	1931	37.8	1939	10.6	1935	12.8	1994	1.0	1915	1.7	1933	22.2	1931	18.3	38.3	1933	37.8	1931	32.2	1961	31.5	1988	31.1	1937	2022-02-03T13:22:22Z	10.6	1939	11.1	1949	12	1994	12.5	2000	12.8	1935	22.2	1933	18.3	1931	16.5
-108.42	49.65	SK-11	SHAUNAVON AREA	SHAUNAVON	VSSK11V	17	6	1988	32.0	1961	31.7	1944	10.0	1939	10.0	1993	2.0	1978	2.2	1931	16.7	1918	16.1	32	1988	31.7	1961	31.5	1996	30	1933	28.9	1922	2022-02-03T13:22:22Z	10	1939	10	1944	11.1	1949	11.7	1929	12.8	1915	16.7	1931	16.5	1996	16.1
-108.42	49.65	SK-11	SHAUNAVON AREA	SHAUNAVON	VSSK11V	18	6	1969	30.6	1963	28.9	1939	9.4	1928	13.3	1949	0.0	1948	0.6	1988	16.5	1969	16.1	30.6	1969	29.5	1988	29.5	2003	28.9	1919	28.9	1963	2022-02-03T13:22:22Z	9.4	1939	12.2	1964	12.2	1973	13.3	1920	13.3	1928	16.5	1988	16.1	1969	15
-108.42	49.65	SK-11	SHAUNAVON AREA	SHAUNAVON	VSSK11V	19	6	1968	32.8	1919	32.2	1942	10.0	1928	10.6	1977	2.2	1946	3.3	1976	18.3	1916	15.6	32.8	1968	32.2	1919	32.2	1974	31	1985	31	1989	2022-02-03T13:22:22Z	10	1942	10.6	1928	11.7	1915	11.7	1926	11.7	1964	18.3	1976	16.5	2003	15.6
-108.42	49.65	SK-11	SHAUNAVON AREA	SHAUNAVON	VSSK11V	20	6	1988	35.0	1925	31.7	1969	7.8	1942	10.0	1958	-0.6	1955	1.7	1919	17.8	1918	8.9	35	1988	31.7	1925	30.6	1919	30.6	1961	30	1950	2022-02-03T13:22:22Z	7.8	1969	10	1942	12	1998	12.8	1928	12.8	1953	17.8	1919	13.9	1933	13.9
-108.42	49.65	SK-11	SHAUNAVON AREA	SHAUNAVON	VSSK11V	21	6	1937	33.3	1922	32.8	1960	10.6	1928	11.7	1960	3.3	1942	3.3	1919	18.3	1918	7.2	33.3	1937	32.8	1919	32.8	1922	32.8	1945	32.5	1993	2022-02-03T13:22:22Z	10.6	1960	11.7	1916	11.7	1928	12.8	1942	12.8	1969	18.3	1919	16.7	1974	15.6
-108.42	49.65	SK-11	SHAUNAVON AREA	SHAUNAVON	VSSK11V	22	6	1988	34.0	1941	33.3	1916	8.9	1915	23.3	1942	2.2	1924	4.4	1937	18.3	1932	15.6	34	1988	33.3	1937	33.3	1941	32.8	1919	31.7	1970	2022-02-03T13:22:22Z	8.9	1916	9	1996	11.7	1928	12.8	1963	13.9	1960	18.3	1937	16.5	1988	15.6
-108.42	49.65	SK-11	SHAUNAVON AREA	SHAUNAVON	VSSK11V	23	6	1941	38.3	1936	35.0	1916	13.3	1915	23.9	1924	1.7	1917	5.0	1941	18.3	1932	14.4	38.3	1941	35	1936	32.2	1919	32.2	1973	32	1988	2022-02-03T13:22:22Z	13.3	1916	13.5	1996	14.4	1976	15.5	2003	15.6	1923	18.3	1941	17.5	1988	16.7
-108.42	49.65	SK-11	SHAUNAVON AREA	SHAUNAVON	VSSK11V	24	6	1936	35.6	1921	30.0	1951	11.1	1950	13.3	1958	1.1	1929	3.3	1941	19.4	1936	18.9	35.6	1936	35	1941	33.3	1974	32.5	1990	32.2	1970	2022-02-03T13:22:22Z	11.1	1951	11.7	1966	12.2	1953	13.3	1950	15.5	1993	19.4	1941	18.9	1936	17.5
-108.42	49.65	SK-11	SHAUNAVON AREA	SHAUNAVON	VSSK11V	25	6	1961	32.8	1933	31.1	1976	11.1	1950	11.1	1979	3.5	1976	3.9	1941	17.2	1936	13.9	32.8	1961	31.1	1933	31.1	1974	30.6	1919	30	1941	2022-02-03T13:22:22Z	11.1	1950	11.1	1976	12	1989	15.6	1939	16.1	1920	17.2	1941	16.5	1990	15.6
-108.42	49.65	SK-11	SHAUNAVON AREA	SHAUNAVON	VSSK11V	26	6	1988	37.5	1931	36.1	1999	12.0	1949	14.4	1985	-1.0	1957	4.4	1988	18.0	1962	17.8	37.5	1988	36.1	1931	34.5	1990	33.3	1936	32.8	1919	2022-02-03T13:22:22Z	12	1999	14.4	1949	15.6	1976	16.7	1934	16.7	1951	18	1988	17.8	1962	15.6
-108.42	49.65	SK-11	SHAUNAVON AREA	SHAUNAVON	VSSK11V	27	6	1936	38.9	1931	36.7	1959	8.9	1951	12.2	1951	3.3	1946	4.4	2002	19.0	1931	18.3	38.9	1936	36.7	1931	34.5	2002	34.4	1919	34	1988	2022-02-03T13:22:22Z	8.9	1959	12.2	1951	14	1995	15	1998	15.5	1980	19	2002	18.3	1931	18
-108.42	49.65	SK-11	SHAUNAVON AREA	SHAUNAVON	VSSK11V	28	6	2002	37.5	1937	34.4	1951	10.0	1945	14.4	1977	4.4	1951	4.4	2002	18.0	1937	17.2	37.5	2002	34.4	1937	31.7	1966	31.1	1935	30	1978	2022-02-03T13:22:22Z	10	1951	12.8	1959	14	1982	14.4	1933	14.4	1945	18	2002	17.2	1937	16
-108.42	49.65	SK-11	SHAUNAVON AREA	SHAUNAVON	VSSK11V	29	6	1937	37.8	1932	31.7	1951	12.2	1930	14.4	1918	3.9	1917	4.4	1925	17.2	1921	16.1	37.8	1937	37.5	1984	32	1979	31.7	1921	31.7	1932	2022-02-03T13:22:22Z	12.2	1951	13.9	1969	14.4	1930	14.4	1954	15	1922	17.2	1925	16.7	1978	16.1
-108.42	49.65	SK-11	SHAUNAVON AREA	SHAUNAVON	VSSK11V	30	6	1990	36.0	1989	34.0	1992	10.0	1968	13.3	1964	3.9	1946	4.4	1937	22.2	1925	15.6	36	1990	34	1989	33	2003	32.8	1944	32	1979	2022-02-03T13:22:22Z	10	1992	11.5	1997	13.3	1968	13.9	1963	15	1954	22.2	1937	17.5	1989	16
-108.42	49.65	SK-11	SHAUNAVON AREA	SHAUNAVON	VSSK11V	1	7	1990	35.5	1937	34.4	1997	10.0	1954	11.1	1984	3.0	1917	3.3	1990	18.0	1944	15.6	35.5	1990	34.4	1937	31.1	1936	31.1	1949	30.6	1932	2022-02-03T13:22:22Z	10	1997	11.1	1954	12	1992	13.9	1915	14.4	1928	18	1990	15.6	1944	14.5
-108.42	49.65	SK-11	SHAUNAVON AREA	SHAUNAVON	VSSK11V	2	7	1985	34.5	1947	33.3	1955	13.3	1915	15.0	1967	1.1	1915	3.3	2003	16.0	1937	15.6	34.5	1985	33.3	1929	33.3	1947	33	1986	32.5	1996	2022-02-03T13:22:22Z	13.3	1955	15	1915	15	1972	15.6	1928	17.5	1992	16	2003	15.6	1937	15
-108.42	49.65	SK-11	SHAUNAVON AREA	SHAUNAVON	VSSK11V	3	7	1936	38.3	1935	32.2	1915	10.6			1972	2.2	1971	3.3	1936	18.9	1933	17.8	38.3	1936	34.5	1996	32.8	1940	32.2	1935	31.5	1985	2022-02-03T13:22:22Z	10.6	1915	12.8	1931	14	1993	14.4	1921	14.4	1956	18.9	1936	18.5	1996	17.8
-108.42	49.65	SK-11	SHAUNAVON AREA	SHAUNAVON	VSSK11V	4	7	1937	38.9	1936	31.7	1993	12.0	1956	15.6	1915	1.7			1975	16.7	1961	16.7	38.9	1937	36.5	1996	32.8	1975	32.5	1985	32.2	1952	2022-02-03T13:22:22Z	12	1993	15.6	1956	16	1990	17	1986	17.8	1953	16.7	1961	16.7	1975	16
-108.42	49.65	SK-11	SHAUNAVON AREA	SHAUNAVON	VSSK11V	5	7	1948	36.7	1937	36.7	1982	15.0	1934	15.6	1918	1.7	1916	7.2	1975	20.6	1936	18.9	36.7	1937	36.7	1948	36	1985	34	1981	33.3	1936	2022-02-03T13:22:22Z	15	1982	15.5	1986	15.6	1934	16.7	1923	17	1993	20.6	1975	19	2001	18.9
-108.42	49.65	SK-11	SHAUNAVON AREA	SHAUNAVON	VSSK11V	6	7	1948	35.6	1936	33.3	1931	12.8	1929	17.2	1958	-1.7	1952	4.4	1985	18.0	1981	18.0	35.6	1948	35	1984	33.5	1985	33.3	1936	33.3	1968	2022-02-03T13:22:22Z	12.8	1931	13.9	1952	17.2	1929	17.2	1958	17.2	1969	18	1981	18	1985	17.2
-108.42	49.65	SK-11	SHAUNAVON AREA	SHAUNAVON	VSSK11V	7	7	1989	35.0	1943	35.0	1929	13.3	1925	17.2	1971	4.4	1952	4.4	1926	19.4	1922	14.4	35	1943	35	1989	34.4	1936	34.4	1948	34.4	1961	2022-02-03T13:22:22Z	13.3	1929	14.4	1955	16.1	1969	16.1	1971	16.7	1944	19.4	1926	16.7	1936	16.7
-108.42	49.65	SK-11	SHAUNAVON AREA	SHAUNAVON	VSSK11V	8	7	1930	37.2	1921	33.3	1955	15.6	1922	15.6	1977	2.8	1962	4.4	1943	18.9	1933	18.3	37.2	1930	34.4	1937	33.9	1943	33.9	1970	33.5	1985	2022-02-03T13:22:22Z	15.6	1922	15.6	1955	16	1999	17.2	1978	18.3	1929	18.9	1943	18.3	1933	18.3
-108.42	49.65	SK-11	SHAUNAVON AREA	SHAUNAVON	VSSK11V	9	7	1937	35.6	1917	32.8	1993	13.5	1992	14.5	1958	2.8	1924	3.3	1930	18.9	1917	17.8	35.6	1937	35	1947	33.9	1950	33.5	1985	32.8	1917	2022-02-03T13:22:22Z	13.5	1993	14.5	1992	16.1	1922	16.1	1944	17.2	1951	18.9	1930	17.8	1917	17.8
-108.42	49.65	SK-11	SHAUNAVON AREA	SHAUNAVON	VSSK11V	10	7	1937	36.7	1936	34.4	1952	13.9	1922	17.2	1951	4.4	1944	4.4	1968	21.1	1936	18.9	36.7	1937	35.6	1939	35.6	1973	34.4	1936	34	1985	2022-02-03T13:22:22Z	13.9	1952	15.6	1977	16.5	1993	17.2	1922	18.3	1955	21.1	1968	18.9	1936	17.8
-108.42	49.65	SK-11	SHAUNAVON AREA	SHAUNAVON	VSSK11V	11	7	1939	35.6	1925	35.6	1993	17.0	1955	17.2	1987	2.5	1924	3.3	1973	22.8	1939	18.9	35.6	1925	35.6	1939	33.5	1985	33	1984	32.8	1957	2022-02-03T13:22:22Z	17	1993	17.2	1952	17.2	1955	17.8	1950	17.8	1972	22.8	1973	18.9	1939	18.3
-108.42	49.65	SK-11	SHAUNAVON AREA	SHAUNAVON	VSSK11V	12	7	1925	35.6	1918	31.1	1965	16.1	1955	16.1	1987	3.5	1950	4.4	1968	18.9	1946	17.8	35.6	1925	34	2002	34	2003	33.5	1984	32.2	1940	2022-02-03T13:22:22Z	16.1	1955	16.1	1965	16.5	1993	16.7	1920	17.8	1943	18.9	1968	18	2001	17.8
-108.42	49.65	SK-11	SHAUNAVON AREA	SHAUNAVON	VSSK11V	13	7	2002	35.5	1926	35.0	1977	11.1	1970	16.1	1952	3.3	1942	3.9	1953	17.8	1928	17.8	35.5	2002	35	1926	34.5	2000	33.9	1953	33.3	1947	2022-02-03T13:22:22Z	11.1	1977	16.1	1970	17	1993	17.2	1962	19.4	1965	17.8	1928	17.8	1953	17.2
-108.42	49.65	SK-11	SHAUNAVON AREA	SHAUNAVON	VSSK11V	14	7	1935	36.1	1925	33.9	1962	15.6	1915	15.6	1977	3.3	1954	6.7	1953	19.4	1947	18.9	36.1	1935	35.6	1947	35.6	1953	35	2002	34.4	1960	2022-02-03T13:22:22Z	15.6	1915	15.6	1962	16.7	1958	18.3	1937	19	1993	19.4	1953	18.9	1946	18.9
-108.42	49.65	SK-11	SHAUNAVON AREA	SHAUNAVON	VSSK11V	15	7	1935	38.9	1924	35.0	1999	13.5	1927	16.7	1967	3.3	1958	6.7	1930	19.4	1924	19.4	38.9	1935	37.2	1936	37.2	1947	35.6	1949	35	1924	2022-02-03T13:22:22Z	13.5	1999	16.7	1927	17.2	1937	17.8	1922	17.8	1950	19.4	1924	19.4	1930	18.9
-108.42	49.65	SK-11	SHAUNAVON AREA	SHAUNAVON	VSSK11V	16	7	1919	37.2	1917	32.8	1999	14.5	1993	17.0	1999	4.0	1994	6.5	1955	19.4	1949	18.3	37.2	1919	36.1	1936	34.4	1934	34	1996	33.9	1941	2022-02-03T13:22:22Z	14.5	1999	17	1993	17.5	1983	17.8	1927	17.8	1937	19.4	1955	18.3	1949	17.2
-108.42	49.65	SK-11	SHAUNAVON AREA	SHAUNAVON	VSSK11V	17	7	1936	40.6	1925	38.3	1915	12.8			1999	5.0	1983	5.0	1936	20.0	1925	17.8	40.6	1936	38.3	1925	36.5	2003	34.4	1967	33.5	1984	2022-02-03T13:22:22Z	12.8	1915	15	1987	15.6	1945	16.7	1919	18.9	1924	20	1936	18	1991	18
-108.42	49.65	SK-11	SHAUNAVON AREA	SHAUNAVON	VSSK11V	18	7	1941	37.8	1918	35.0	1987	12.0	1972	12.2	1915	3.9			1936	21.1	1931	15.6	37.8	1941	35	1918	35	1960	34.4	1936	34	2002	2022-02-03T13:22:22Z	12	1987	12.2	1972	13.3	1978	15.6	1915	16.1	1928	21.1	1936	18.5	2002	18.3
-108.42	49.65	SK-11	SHAUNAVON AREA	SHAUNAVON	VSSK11V	19	7	1960	37.2	1941	37.2	1952	12.8	1928	20.0	1915	3.9			1960	21.1	1929	18.3	37.2	1941	37.2	1960	34.4	1934	33.9	1954	33.5	2002	2022-02-03T13:22:22Z	12.8	1952	16.5	1990	18.3	1972	18.5	1992	18.9	1976	21.1	1960	20	1974	18.3
-108.42	49.65	SK-11	SHAUNAVON AREA	SHAUNAVON	VSSK11V	20	7	1934	37.2	1929	36.1	1926	14.4	1925	21.1	1972	2.2	1926	3.3	1923	20.6	1917	17.8	37.2	1934	36.1	1929	34.4	1921	34.4	1936	34.4	1945	2022-02-03T13:22:22Z	14.4	1926	17.8	1949	19	1990	19.4	1968	20	1939	20.6	1923	19.4	1941	19.4
-108.42	49.65	SK-11	SHAUNAVON AREA	SHAUNAVON	VSSK11V	21	7	1931	38.9	1921	33.9	1972	15.6	1954	16.7	1972	3.9	1933	4.4	1936	21.1	1931	15.6	38.9	1931	37.2	1936	37.2	1945	35	1946	35	1963	2022-02-03T13:22:22Z	15.6	1972	16.7	1954	18.3	1918	18.9	1952	19	1995	21.1	1936	19.5	1989	17.8
-108.42	49.65	SK-11	SHAUNAVON AREA	SHAUNAVON	VSSK11V	22	7	1985	37.5	1963	37.2	1987	13.0	1973	18.3	1953	4.4	1929	5.0	1977	20.0	1945	18.9	37.5	1985	37.2	1963	36.1	1936	36.1	1960	35.6	1931	2022-02-03T13:22:22Z	13	1987	18.3	1973	18.9	1952	19.4	1918	19.4	1972	20	1977	19	1989	18.9
-108.42	49.65	SK-11	SHAUNAVON AREA	SHAUNAVON	VSSK11V	23	7	1931	38.3	1917	32.8	1918	18.3	1916	18.9	1946	2.2	1918	5.0	1936	23.3	1931	17.8	38.3	1931	37.5	2003	36.7	1936	35.6	1932	33	2000	2022-02-03T13:22:22Z	18.3	1918	18.9	1916	18.9	1925	19.4	1973	20	1946	23.3	1936	18.3	1960	17.8
-108.42	49.65	SK-11	SHAUNAVON AREA	SHAUNAVON	VSSK11V	24	7	1931	37.8	1929	37.2	1918	11.1	1915	19.4	1918	4.4	1916	7.8	1959	17.8	1944	17.8	37.8	1931	37.2	1929	36.1	1936	33.9	1944	33.9	1959	2022-02-03T13:22:22Z	11.1	1918	19.4	1915	19.4	1971	20	1938	20.5	1980	17.8	1944	17.8	1959	16.7
-108.42	49.65	SK-11	SHAUNAVON AREA	SHAUNAVON	VSSK11V	25	7	1933	41.1	1932	34.4	1918	11.1	1915	19.4	1918	3.3	1916	8.9	1931	21.1	1926	17.2	41.1	1933	35	1945	34.4	1931	34.4	1932	34	1988	2022-02-03T13:22:22Z	11.1	1918	12.2	1953	16.7	1966	17.5	1979	17.5	1996	21.1	1931	17.8	1945	17.2
-108.42	49.65	SK-11	SHAUNAVON AREA	SHAUNAVON	VSSK11V	26	7	1931	38.3	1917	36.1	1942	16.7	1919	18.3	1918	2.2	1917	11.7	1987	18.0	1954	17.2	38.3	1931	36.7	1933	36.5	1984	36.1	1917	35	1950	2022-02-03T13:22:22Z	16.7	1942	18.3	1919	18.9	1928	19.4	1958	19.4	1969	18	1987	17.2	1954	17
-108.42	49.65	SK-11	SHAUNAVON AREA	SHAUNAVON	VSSK11V	27	7	1933	40.0	1917	35.6	1942	16.7	1927	19.4	1985	5.0	1919	5.0	1926	20.0	1916	14.4	40	1933	36.7	1947	36.7	1951	35.6	1917	35.6	1950	2022-02-03T13:22:22Z	16.7	1942	18.3	1976	19.4	1921	19.4	1927	19.4	1971	20	1926	19.4	1935	18.3
-108.42	49.65	SK-11	SHAUNAVON AREA	SHAUNAVON	VSSK11V	28	7	1939	38.9	1938	33.3	1924	15.6	1923	20.0	1971	2.8	1952	3.9	1975	21.1	1946	19.4	38.9	1939	37.8	1947	36.1	1951	35.6	1945	35.6	1950	2022-02-03T13:22:22Z	15.6	1924	18.9	1959	19.4	1927	19.4	1940	20	1923	21.1	1975	21	1984	19.4
-108.42	49.65	SK-11	SHAUNAVON AREA	SHAUNAVON	VSSK11V	29	7	1936	37.8	1929	33.9	1923	13.9	1916	18.3	1963	4.4	1948	4.4	1987	18.5	1945	18.3	37.8	1936	36	1984	34	1999	33.9	1929	33.9	1946	2022-02-03T13:22:22Z	13.9	1923	17.2	1976	18.3	1915	18.3	1916	18.9	1956	18.5	1987	18.3	1945	17.8
-108.42	49.65	SK-11	SHAUNAVON AREA	SHAUNAVON	VSSK11V	30	7	1946	37.8	1936	36.7	1968	15.0	1950	18.9	1963	5.0	1925	5.0	1936	20.0	1932	17.2	37.8	1946	36.7	1936	36.1	1926	36.1	1934	35	2000	2022-02-03T13:22:22Z	15	1968	17.5	1995	17.8	1976	18.3	1975	18.9	1950	20	1936	18.9	1946	18
-108.42	49.65	SK-11	SHAUNAVON AREA	SHAUNAVON	VSSK11V	31	7	1930	35.6	1929	34.4	1975	11.7	1923	13.9	1978	5.6	1933	5.6	1939	18.3	1930	18.3	35.6	1930	34.4	1929	33.9	1936	33.3	1951	33.3	1960	2022-02-03T13:22:22Z	11.7	1975	12.5	1999	13.9	1923	14.5	2002	16.1	1927	18.3	1930	18.3	1939	17.8
-108.42	49.65	SK-11	SHAUNAVON AREA	SHAUNAVON	VSSK11V	1	8	1989	35.5	1973	35.0	1923	13.9	1917	20.6	1950	2.8	1933	3.3	1959	17.8	1936	17.2	35.5	1989	35	1973	33.5	2000	33.3	1918	33.3	1958	2022-02-03T13:22:22Z	13.9	1923	14.5	2002	16	1991	16.1	1978	17.8	1942	17.8	1959	17.5	2000	17.2
-108.42	49.65	SK-11	SHAUNAVON AREA	SHAUNAVON	VSSK11V	2	8	1949	35.0	1947	34.4	1993	17.0	1988	17.5	1978	-2.2	1942	3.9	1947	18.9	1918	16.1	35	1949	34.4	1918	34.4	1947	34	1983	33.9	1973	2022-02-03T13:22:22Z	17	1993	17.5	1988	17.8	1978	18.5	1995	18.9	1923	18.9	1947	17.8	1949	17.5
-108.42	49.65	SK-11	SHAUNAVON AREA	SHAUNAVON	VSSK11V	3	8	1947	37.8	1934	37.2	2002	14.0	1924	14.4	1978	1.1	1946	4.4	2003	19.5	1934	17.8	37.8	1947	37.2	1934	37	2001	36.7	1951	35.5	1983	2022-02-03T13:22:22Z	14	2002	14.4	1924	14.5	1980	16	1987	16.1	1957	19.5	2003	17.8	1934	17.5
-108.42	49.65	SK-11	SHAUNAVON AREA	SHAUNAVON	VSSK11V	4	8	1941	37.2	1939	33.9	1924	12.2	1917	15.6	1923	2.8	1918	4.4	2001	22.5	1951	20.0	37.2	1941	36.1	1961	35	1997	35	2001	34.4	1951	2022-02-03T13:22:22Z	12.2	1924	14.4	1954	14.5	2002	15.6	1917	17.8	1923	22.5	2001	20	1947	20
-108.42	49.65	SK-11	SHAUNAVON AREA	SHAUNAVON	VSSK11V	5	8	1961	38.3	1949	36.7	1921	15.6	1919	22.2	1977	1.7	1924	2.8	1971	18.3	1951	16.7	38.3	1961	36.7	1949	36	1983	35.6	1971	34.4	1930	2022-02-03T13:22:22Z	15.6	1921	17.2	1954	17.8	1922	17.8	1965	18.3	1923	18.3	1971	17.5	1983	16.7
-108.42	49.65	SK-11	SHAUNAVON AREA	SHAUNAVON	VSSK11V	6	8	1949	40.6	1946	35.6	1973	16.1	1939	16.1	1959	1.7	1958	5.6	1961	20.0	1949	18.9	40.6	1949	38.5	1983	36.7	1971	35.6	1946	35	1990	2022-02-03T13:22:22Z	16.1	1939	16.1	1973	18.3	1931	18.3	1966	19.4	1921	20	1961	19.4	1970	18.9
-108.42	49.65	SK-11	SHAUNAVON AREA	SHAUNAVON	VSSK11V	7	8	2001	37.0	1970	36.1	1946	12.2	1939	15.6	1921	3.3	1917	7.8	1971	20.6	1963	20.0	37	2001	36.1	1963	36.1	1970	34.5	1997	34.4	1930	2022-02-03T13:22:22Z	12.2	1946	15.6	1939	15.6	1960	15.6	1973	16.5	1994	20.6	1971	20	1963	17.8
-108.42	49.65	SK-11	SHAUNAVON AREA	SHAUNAVON	VSSK11V	8	8	1947	35.0	1932	33.9	1946	12.8	1939	13.3	1927	0.6	1925	5.6	1919	16.7	1915	15.6	35	1947	34.4	1958	33.9	1932	33.9	1971	33.3	1920	2022-02-03T13:22:22Z	12.8	1946	13.3	1939	16	1997	16.7	1926	16.7	1931	16.7	1919	16.1	1964	16.1
-108.42	49.65	SK-11	SHAUNAVON AREA	SHAUNAVON	VSSK11V	9	8	1940	35.6	1936	35.0	1997	14.5	1939	15.6	1985	1.0	1917	1.7	1928	18.3	1915	15.0	35.6	1940	35	1932	35	1936	34	2000	33.3	1972	2022-02-03T13:22:22Z	14.5	1997	15.6	1939	16	1980	16.1	1926	16.1	1974	18.3	1928	17.2	1958	15.6
-108.42	49.65	SK-11	SHAUNAVON AREA	SHAUNAVON	VSSK11V	10	8	1984	37.0	1983	34.5	1916	11.7	1915	31.7	1977	1.1	1939	2.2	2000	19.0	1965	18.9	37	1984	34.5	1983	34.4	1978	34	2000	34	2003	2022-02-03T13:22:22Z	11.7	1916	16.7	1952	16.7	1964	17	1985	18.9	1923	19	2000	18.9	1965	17.2
-108.42	49.65	SK-11	SHAUNAVON AREA	SHAUNAVON	VSSK11V	11	8	1983	36.5	1940	34.4	1993	11.0	1916	12.8	1916	-0.6	1915	10.0	1965	17.8	1942	16.7	36.5	1983	35	2003	34.4	1940	33.9	1967	33.5	1984	2022-02-03T13:22:22Z	11	1993	12.8	1916	13	1987	15.5	2002	17.8	1921	17.8	1965	17.5	1984	16.7
-108.42	49.65	SK-11	SHAUNAVON AREA	SHAUNAVON	VSSK11V	12	8	1940	37.2	1939	32.8	1985	12.5	1916	15.6	1966	0.6	1916	1.7	1984	17.0	1972	16.1	37.2	1940	33.9	1970	32.8	1939	32.2	1930	32.2	1965	2022-02-03T13:22:22Z	12.5	1985	15.6	1916	16.7	1918	18	1980	18.9	1947	17	1984	16.1	1972	15.6
-108.42	49.65	SK-11	SHAUNAVON AREA	SHAUNAVON	VSSK11V	13	8	2001	36.0	1930	35.0	1995	11.5	1955	14.4	1968	2.8	1959	4.4	1941	18.3	1937	14.4	36	2001	35	1930	33.5	2003	33.3	1935	33.3	1937	2022-02-03T13:22:22Z	11.5	1995	14.4	1955	15.6	1942	17.2	1944	17.8	1926	18.3	1941	17.2	1965	16.5
-108.42	49.65	SK-11	SHAUNAVON AREA	SHAUNAVON	VSSK11V	14	8	1937	35.0	1929	34.4	1974	9.4	1968	16.7	1979	2.0	1921	2.2	1930	18.9	1927	15.6	35	1937	34.4	1929	33.9	1939	33.9	1961	33.3	1933	2022-02-03T13:22:22Z	9.4	1974	15	1977	15	1987	16	2002	16.7	1968	18.9	1930	17	2001	17
-108.42	49.65	SK-11	SHAUNAVON AREA	SHAUNAVON	VSSK11V	15	8	2003	36.0	1961	35.6	1968	12.2	1925	16.1	1977	2.2	1943	3.9	1963	17.2	1930	16.1	36	2003	35.6	1961	35.5	1990	34	1984	33	1988	2022-02-03T13:22:22Z	12.2	1968	13.5	1997	16.1	1925	16.5	1987	16.7	1926	17.2	1963	16.1	1930	15.6
-108.42	49.65	SK-11	SHAUNAVON AREA	SHAUNAVON	VSSK11V	16	8	2003	37.5	1949	35.0	2002	11.5	1935	13.3	1968	2.8	1964	4.4	1961	18.9	1934	15.6	37.5	2003	35	1949	34.4	1920	34.4	1934	34.4	1945	2022-02-03T13:22:22Z	11.5	2002	13.3	1935	13.9	1975	14.4	1950	16.7	1925	18.9	1961	18.5	2003	16.5
-108.42	49.65	SK-11	SHAUNAVON AREA	SHAUNAVON	VSSK11V	17	8	1934	35.0	1920	32.8	1956	11.7	1935	11.7	1935	0.0	1925	5.0	1949	20.0	1945	17.8	35	1934	34.4	1949	33.9	1939	33.9	1958	33.3	1943	2022-02-03T13:22:22Z	11.7	1935	11.7	1956	14	1990	14.4	1975	15.6	1926	20	1949	18	2003	17.8
-108.42	49.65	SK-11	SHAUNAVON AREA	SHAUNAVON	VSSK11V	18	8	1933	36.7	1919	32.8	1950	12.8	1935	15.0	1978	1.1	1969	2.8	1948	17.8	1919	16.7	36.7	1933	35.6	1948	35.6	1964	34	1984	33.5	1979	2022-02-03T13:22:22Z	12.8	1950	13.9	1968	14.5	1996	15	1935	16.1	1956	17.8	1948	16.7	1919	16.1
-108.42	49.65	SK-11	SHAUNAVON AREA	SHAUNAVON	VSSK11V	19	8	2003	34.0	1932	33.9	1966	12.2	1938	13.9	1950	-2.2	1934	2.2	1972	17.2	1958	15.6	34	2003	33.9	1932	33.3	1931	33.3	1942	32.8	1960	2022-02-03T13:22:22Z	12.2	1966	13.9	1926	13.9	1938	14.4	1964	15.6	1935	17.2	1972	15.6	1933	15.6
-108.42	49.65	SK-11	SHAUNAVON AREA	SHAUNAVON	VSSK11V	20	8	1931	36.1	1925	30.0	1966	10.0	1964	13.9	1986	1.0	1916	2.2	1972	16.7	1965	15.6	36.1	1931	33.9	1971	32.2	1940	31.7	1967	31.5	1982	2022-02-03T13:22:22Z	10	1966	12.2	1974	12.2	1978	13.3	1975	13.9	1964	16.7	1972	16	1981	15.6
-108.42	49.65	SK-11	SHAUNAVON AREA	SHAUNAVON	VSSK11V	21	8	1969	34.4	1931	33.3	1933	13.9	1927	16.1	1964	2.2	1920	2.2	1961	20.0	1925	17.2	34.4	1969	33.5	1999	33.3	1925	33.3	1931	32.5	1994	2022-02-03T13:22:22Z	13.9	1933	15.6	1966	16.1	1927	17.2	1954	17.8	1977	20	1961	17.2	1925	17
-108.42	49.65	SK-11	SHAUNAVON AREA	SHAUNAVON	VSSK11V	22	8	1937	35.0	1935	35.0	1992	4.5	1977	11.1	1992	0.5	1980	1.0	1974	15.6	1947	15.6	35	1935	35	1937	34.5	2001	34.4	1971	34.4	1976	2022-02-03T13:22:22Z	4.5	1992	11.1	1977	13	1985	13.3	1933	15.6	1928	15.6	1947	15.6	1974	15
-108.42	49.65	SK-11	SHAUNAVON AREA	SHAUNAVON	VSSK11V	23	8	1969	36.1	1935	36.1	1992	5.5	1934	11.7	1928	-1.1	1915	2.2	1949	17.8	1935	16.7	36.1	1935	36.1	1969	34.5	2001	34.4	1946	32.8	1961	2022-02-03T13:22:22Z	5.5	1992	11.7	1934	12.2	1950	13.9	1925	17.2	1960	17.8	1949	17	2003	16.7
-108.42	49.65	SK-11	SHAUNAVON AREA	SHAUNAVON	VSSK11V	24	8	1969	37.2	1939	34.4	1992	10.5	1975	11.1	1934	-2.2	1928	4.4	1946	17.8	1930	16.1	37.2	1969	34.4	1930	34.4	1939	33	1999	32.8	1926	2022-02-03T13:22:22Z	10.5	1992	11.1	1933	11.1	1975	13.9	1951	14	1987	17.8	1946	16.1	1921	16.1
-108.42	49.65	SK-11	SHAUNAVON AREA	SHAUNAVON	VSSK11V	25	8	1920	35.6	1919	28.3	1989	10.5	1957	10.6	1992	-1.5	1934	2.2	1969	20.0	1920	18.3	35.6	1920	33.9	1970	33	1985	32.8	1926	32.8	1961	2022-02-03T13:22:22Z	10.5	1989	10.6	1957	12.8	1954	13.3	1928	13.3	1941	20	1969	18.3	1920	17.2
-108.42	49.65	SK-11	SHAUNAVON AREA	SHAUNAVON	VSSK11V	26	8	1926	34.4	1920	34.4	1954	12.2	1928	12.8	1980	-1.0	1967	1.1	1970	16.7	1958	14.4	34.4	1920	34.4	1926	33.3	1937	33.3	1971	32.5	2000	2022-02-03T13:22:22Z	12.2	1954	12.8	1928	12.8	1957	13	1993	13.9	1951	16.7	1970	15	1996	14.4
-108.42	49.65	SK-11	SHAUNAVON AREA	SHAUNAVON	VSSK11V	27	8	2001	33.5	1971	33.3	1951	8.9	1946	15.0	1957	-0.6	1935	0.0	1972	17.2	1969	15.6	33.5	2001	33.3	1971	33	1996	32.2	1967	32.2	1972	2022-02-03T13:22:22Z	8.9	1951	13.9	1962	15	1946	15.6	1954	15.6	1976	17.2	1972	16	2003	15.6
-108.42	49.65	SK-11	SHAUNAVON AREA	SHAUNAVON	VSSK11V	28	8	1972	33.9	1971	32.8	1951	13.3	1941	15.6	1988	0.0	1977	1.1	1975	17.8	1932	15.0	33.9	1972	33	1981	32.8	1971	32.5	1986	32.2	1934	2022-02-03T13:22:22Z	13.3	1951	15.5	2003	15.6	1941	15.6	1958	16.1	1962	17.8	1975	15	1932	15
-108.42	49.65	SK-11	SHAUNAVON AREA	SHAUNAVON	VSSK11V	29	8	1929	34.4	1915	29.4	1992	11.0	1951	12.8	1935	-1.1	1922	3.9	1972	17.8	1929	15.6	34.4	1929	34	1986	33.3	1938	33.3	1972	33	1996	2022-02-03T13:22:22Z	11	1992	12.8	1951	13.9	1965	14.4	1970	14.5	1993	17.8	1972	15.6	1929	14.4
-108.42	49.65	SK-11	SHAUNAVON AREA	SHAUNAVON	VSSK11V	30	8	1948	34.4	1929	34.4	1952	8.9	1932	9.4	1992	0.0	1984	1.5	1986	17.5	1948	15.6	34.4	1921	34.4	1929	34.4	1948	34	1983	33.3	1936	2022-02-03T13:22:22Z	8.9	1952	9.4	1932	10	2000	10.6	1965	13.9	1920	17.5	1986	15.6	1948	15.5
-108.42	49.65	SK-11	SHAUNAVON AREA	SHAUNAVON	VSSK11V	31	8	1929	36.1	1921	31.7	1920	11.1	1917	15.6	1994	-1.0	1981	-0.5	1954	17.2	1929	17.2	36.1	1929	35.6	1940	34	1983	32.8	1955	32.8	1970	2022-02-03T13:22:22Z	11.1	1920	12.2	1930	12.2	1934	13.3	1952	13.3	1974	17.2	1929	17.2	1954	14.4
-108.42	49.65	SK-11	SHAUNAVON AREA	SHAUNAVON	VSSK11V	1	9	1983	35.5	1950	30.6	1934	11.1	1918	12.8	1946	-1.1	1917	-1.1	1970	16.1	1940	16.1	35.5	1983	30.6	1950	30	1925	30	1938	30	1940	2022-02-03T13:22:22Z	11.1	1934	12.8	1918	13	1999	13.3	1973	13.3	1977	16.1	1940	16.1	1970	15.6
-108.42	49.65	SK-11	SHAUNAVON AREA	SHAUNAVON	VSSK11V	2	9	1948	35.0	1940	33.9	1962	6.1	1942	11.1	1974	-2.8	1918	0.0	1938	16.7	1925	14.4	35	1948	33.9	1940	33.3	1945	32.5	1998	32.2	1938	2022-02-03T13:22:22Z	6.1	1962	10.6	1975	11.1	1942	11.1	1964	11.7	1961	16.7	1938	15	1940	14.4
-108.42	49.65	SK-11	SHAUNAVON AREA	SHAUNAVON	VSSK11V	3	9	1940	34.4	1938	32.8	1956	5.6	1917	8.3	1962	-1.7	1961	0.0	1940	20.0	1936	13.3	34.4	1940	33.9	1950	33.9	1978	32.8	1938	32.2	1947	2022-02-03T13:22:22Z	5.6	1956	6.1	1965	8.3	1917	8.9	1929	11.1	1962	20	1940	15.5	1997	13.5
-108.42	49.65	SK-11	SHAUNAVON AREA	SHAUNAVON	VSSK11V	4	9	1978	35.0	1950	33.9	1975	8.9	1965	8.9	1935	-1.1	1929	1.7	1950	16.7	1940	16.1	35	1978	33.9	1950	33	2003	32.2	1947	32.2	1960	2022-02-03T13:22:22Z	8.9	1965	8.9	1975	10	1956	11	1996	11.7	1917	16.7	1950	16.1	1940	14.4
-108.42	49.65	SK-11	SHAUNAVON AREA	SHAUNAVON	VSSK11V	5	9	1967	34.4	1931	31.1	1929	8.3	1917	12.8	1917	-2.2	1915	6.7	1945	15.6	1924	13.9	34.4	1967	33.5	2003	31.5	1984	31.1	1931	30.6	1942	2022-02-03T13:22:22Z	8.3	1929	10	1943	10.6	1965	11	1986	11.1	1964	15.6	1945	13.9	1924	13
-108.42	49.65	SK-11	SHAUNAVON AREA	SHAUNAVON	VSSK11V	6	9	1988	34.0	1931	33.9	1985	5.5	1946	8.9	1929	-3.9	1917	1.7	1931	16.1	1927	13.9	34	1988	33.9	1931	33	1980	32	2003	31.1	1966	2022-02-03T13:22:22Z	5.5	1985	8.9	1946	10	1965	10.5	1992	11.7	1964	16.1	1931	14	1999	13.9
-108.42	49.65	SK-11	SHAUNAVON AREA	SHAUNAVON	VSSK11V	7	9	2003	33.5	1932	32.8	1946	7.2	1941	10.0	1992	-2.0	1935	-1.7	1934	15.6	1931	13.9	33.5	2003	32.8	1932	32.2	1944	31.7	1957	31.5	1998	2022-02-03T13:22:22Z	7.2	1946	7.5	1985	8.3	1964	10	1933	10	1941	15.6	1934	15	1966	13.9
-108.42	49.65	SK-11	SHAUNAVON AREA	SHAUNAVON	VSSK11V	8	9	1981	33.5	1979	30.0	1962	5.6	1928	9.4	1962	-1.1	1943	0.0	2003	16.0	1966	15.6	33.5	1981	32.5	1994	30.5	1982	30	1979	30	1998	2022-02-03T13:22:22Z	5.6	1962	7	1985	9.4	1928	9.5	1984	11	1989	16	2003	15.6	1966	14.4
-108.42	49.65	SK-11	SHAUNAVON AREA	SHAUNAVON	VSSK11V	9	9	1981	33.0	1963	30.6	1965	6.1	1921	6.7	1918	-3.9	1917	3.3	1932	13.3	1930	13.3	33	1981	31	1998	30.6	1963	30	1935	30	1949	2022-02-03T13:22:22Z	6.1	1965	6.7	1921	8.3	1917	9	1985	9.4	1955	13.3	1930	13.3	1932	12.8
-108.42	49.65	SK-11	SHAUNAVON AREA	SHAUNAVON	VSSK11V	10	9	1948	32.2	1934	27.8	1921	1.1	1915	9.4	1955	-6.7	1945	-2.2	1963	15.0	1927	13.3	32.2	1948	31.1	1968	29.5	1990	29.5	1997	28.9	1976	2022-02-03T13:22:22Z	1.1	1921	5	1989	6.7	1964	8.9	1950	9.4	1915	15	1963	13.9	1966	13.5
-108.42	49.65	SK-11	SHAUNAVON AREA	SHAUNAVON	VSSK11V	11	9	1968	31.7	1966	31.1	1921	1.1	1915	4.4	1964	-5.6	1955	-5.0	1997	14.0	1967	13.3	31.7	1968	31.5	1981	31.1	1966	30.6	1969	30	1937	2022-02-03T13:22:22Z	1.1	1921	1.7	1949	3.3	1970	4.4	1915	4.4	1974	14	1997	13.3	1963	13.3
-108.42	49.65	SK-11	SHAUNAVON AREA	SHAUNAVON	VSSK11V	12	9	1937	32.2	1920	26.7	1970	2.2	1921	3.9	1923	-3.3	1921	-1.1	1968	15.0	1958	13.9	32.2	1937	30.6	1947	30	1946	30	1958	30	1969	2022-02-03T13:22:22Z	2.2	1970	2.5	1993	3.9	1921	5	1915	5.6	1978	15	1968	13.9	1952	13.9
-108.42	49.65	SK-11	SHAUNAVON AREA	SHAUNAVON	VSSK11V	13	9	1959	30.0	1948	29.4	1915	-0.6			1949	-6.7	1915	-3.3	1969	14.4	1963	13.3	30	1959	29.4	1948	29	1987	28.9	1946	28.9	1969	2022-02-03T13:22:22Z	-0.6	1915	5.6	1970	6	1986	7.2	1952	7.8	1934	14.4	1969	13.3	1940	13.3
-108.42	49.65	SK-11	SHAUNAVON AREA	SHAUNAVON	VSSK11V	14	9	1946	32.2	1935	30.6	1973	4.4	1970	7.2	1915	-5.6			1940	14.4	1932	10.6	32.2	1946	31.7	1948	30.6	1935	30	1975	28	1979	2022-02-03T13:22:22Z	4.4	1973	6.5	1986	7.2	1970	8.3	1958	10	1915	14.4	1940	11.5	1996	11.1
-108.42	49.65	SK-11	SHAUNAVON AREA	SHAUNAVON	VSSK11V	15	9	2000	33.5	1979	31.0	1965	2.2	1958	7.8	1973	-3.9	1970	-2.8	1946	15.0	1935	12.8	33.5	2000	31	1979	30	2002	29.4	1948	27.5	1998	2022-02-03T13:22:22Z	2.2	1965	7.5	1986	7.8	1958	8.5	1980	8.5	1993	15	1946	12.8	1933	12.8
-108.42	49.65	SK-11	SHAUNAVON AREA	SHAUNAVON	VSSK11V	16	9	2002	32.0	1979	30.5	1965	2.8	1926	4.4	1973	-7.2	1969	-4.4	1975	12.8	1949	12.8	32	2002	30.5	1979	29	1998	29	2000	28.9	1920	2022-02-03T13:22:22Z	2.8	1965	3.5	2003	4.4	1926	7.8	1921	7.8	1942	12.8	1949	12.8	1975	12.2
-108.42	49.65	SK-11	SHAUNAVON AREA	SHAUNAVON	VSSK11V	17	9	1976	30.6	1924	29.4	1965	1.1	1954	7.2	1936	-3.3	1918	-3.3	1976	13.9	1961	12.8	30.6	1976	30.5	2000	30	1981	29.5	1984	29.4	1924	2022-02-03T13:22:22Z	1.1	1965	3	2003	5	1991	7	1980	7.2	1926	13.9	1976	12.8	1961	11.5
-108.42	49.65	SK-11	SHAUNAVON AREA	SHAUNAVON	VSSK11V	18	9	1981	32.5	1966	29.4	1985	3.5	1957	5.0	1991	-7.0	1918	-4.4	1970	11.7	1961	10.6	32.5	1981	31	1984	30	1994	29.4	1966	27.8	1928	2022-02-03T13:22:22Z	3.5	1985	4.5	1995	5	1957	5.6	1947	6.1	1918	11.7	1970	10.6	1928	10.6
-108.42	49.65	SK-11	SHAUNAVON AREA	SHAUNAVON	VSSK11V	19	9	1981	32.5	1920	27.8	1985	5.0	1983	5.5	1957	-6.1	1943	-3.9	1969	15.0	1960	12.2	32.5	1981	27.8	1920	27.2	1937	27.2	1938	27.2	1949	2022-02-03T13:22:22Z	5	1985	5.5	1983	6	1995	6.5	1986	6.7	1925	15	1969	13	1994	12.2
-108.42	49.65	SK-11	SHAUNAVON AREA	SHAUNAVON	VSSK11V	20	9	1938	30.6	1922	30.6	1995	2.5	1971	3.9	1934	-6.7	1927	-5.0	1920	12.8	1919	5.6	30.6	1922	30.6	1938	30	1939	27.8	1937	27.2	1920	2022-02-03T13:22:22Z	2.5	1995	3.9	1971	5	1972	6.7	1951	8.9	1925	12.8	1920	12.2	1938	10
-108.42	49.65	SK-11	SHAUNAVON AREA	SHAUNAVON	VSSK11V	21	9	1938	31.7	1917	31.1	2000	1.5	1993	5.0	1995	-9.5	1972	-5.6	1938	14.4	1936	13.3	31.7	1938	31.1	1917	31.1	1939	28.3	1948	28	1987	2022-02-03T13:22:22Z	1.5	2000	5	1993	6.1	1955	6.1	1961	7.2	1926	14.4	1938	13.3	1936	12.8
-108.42	49.65	SK-11	SHAUNAVON AREA	SHAUNAVON	VSSK11V	22	9	1938	30.6	1917	30.6	2000	1.5	1934	1.7	1983	-5.0	1926	-4.4	1967	12.8	1940	11.7	30.6	1917	30.6	1938	30.5	1987	30	1948	28.9	1935	2022-02-03T13:22:22Z	1.5	2000	1.7	1934	2.2	1926	3	1984	3.3	1946	12.8	1967	11.7	1939	11.7
-108.42	49.65	SK-11	SHAUNAVON AREA	SHAUNAVON	VSSK11V	23	9	1992	30.5	1987	30.5	1934	-3.3	1926	-3.3	1934	-6.7	1926	-6.7	1917	12.8	1915	2.8	30.5	1987	30.5	1992	29.4	1949	29	1994	28.9	1917	2022-02-03T13:22:22Z	-3.3	1926	-3.3	1934	1	1984	2.2	1945	5	1951	12.8	1917	10	1940	9.4
-108.42	49.65	SK-11	SHAUNAVON AREA	SHAUNAVON	VSSK11V	24	9	2001	32.0	1938	31.1	1972	-2.8	1926	-2.2	1926	-9.4	1917	-1.1	1938	12.2	1922	7.8	32	2001	31.1	1938	30	1997	28	1990	27.8	1949	2022-02-03T13:22:22Z	-2.8	1972	-2.2	1926	0	1934	3	1984	3.3	1945	12.2	1938	10	1950	9.4
-108.42	49.65	SK-11	SHAUNAVON AREA	SHAUNAVON	VSSK11V	25	9	2001	31.5	1943	30.6	1972	-1.7	1927	1.7	1972	-9.4	1926	-8.9	1950	11.1	1938	11.1	31.5	2001	30.6	1943	30	1963	29.5	1990	29	1997	2022-02-03T13:22:22Z	-1.7	1972	1.7	1927	3.3	1934	4	1984	6.1	1929	11.1	1938	11.1	1950	10
-108.42	49.65	SK-11	SHAUNAVON AREA	SHAUNAVON	VSSK11V	26	9	1943	30.0	1922	28.9	1965	-1.1	1951	0.6	1934	-15.6	1928	-8.3	2001	13.5	1952	13.3	30	1943	29	1983	28.9	1922	28.9	1952	28.5	1997	2022-02-03T13:22:22Z	-1.1	1965	0.6	1951	4.4	1915	4.4	1934	4.4	1945	13.5	2001	13.3	1952	11.7
-108.42	49.65	SK-11	SHAUNAVON AREA	SHAUNAVON	VSSK11V	27	9	1922	30.6	1918	20.6	1985	-0.5	1972	1.1	1951	-7.8	1928	-7.8	1952	14.4	1922	14.4	30.6	1922	29	2001	28.9	1962	27.8	1957	26.7	1931	2022-02-03T13:22:22Z	-0.5	1985	1.1	1965	1.1	1972	1.7	1925	1.7	1941	14.4	1922	14.4	1952	11.1
-108.42	49.65	SK-11	SHAUNAVON AREA	SHAUNAVON	VSSK11V	28	9	1967	28.9	1931	28.9	1985	0.0	1982	0.5	1972	-8.9	1945	-6.7	2001	12.0	1962	11.1	28.9	1931	28.9	1967	28.3	1922	27.5	1980	26.7	1970	2022-02-03T13:22:22Z	0	1985	0.5	1982	1.1	1919	2.2	1959	3.3	1925	12	2001	11.1	1962	10
-108.42	49.65	SK-11	SHAUNAVON AREA	SHAUNAVON	VSSK11V	29	9	1967	30.6	1963	30.0	1982	1.0	1961	2.2	1920	-5.6	1919	-2.8	1943	10.6	1938	6.7	30.6	1967	30	1963	28.3	1970	28.3	1973	28	1992	2022-02-03T13:22:22Z	1	1982	2.2	1925	2.2	1961	3.3	1954	4.4	1937	10.6	1943	9.4	1962	8
-108.42	49.65	SK-11	SHAUNAVON AREA	SHAUNAVON	VSSK11V	30	9	1963	30.6	1932	26.7	1925	0.6	1919	8.9	1918	-10.6	1916	-4.4	1988	12.0	1967	11.7	30.6	1963	29.5	1992	27.5	1997	26.7	1932	26.1	1924	2022-02-03T13:22:22Z	0.6	1925	1	1983	2	1999	2.2	1944	2.2	1950	12	1988	11.7	1967	10
-108.42	49.65	SK-11	SHAUNAVON AREA	SHAUNAVON	VSSK11V	1	10	1957	28.9	1935	25.6	1916	-0.6	1915	15.0	1936	-8.9	1916	-4.4	1997	12.5	1957	11.7	28.9	1957	26	2001	25.6	1935	25	1931	25	1938	2022-02-03T13:22:22Z	-0.6	1916	2.2	1925	2.8	1950	3	1989	3	1999	12.5	1997	11.7	1957	10
-108.42	49.65	SK-11	SHAUNAVON AREA	SHAUNAVON	VSSK11V	2	10	1943	27.2	1938	26.1	1999	1.0	1916	1.1	1936	-6.7	1919	-4.4	1957	12.2	1938	12.2	27.2	1943	26.7	1975	26.1	1938	25.5	1997	25	1957	2022-02-03T13:22:22Z	1	1999	1.1	1916	4	1994	4.4	1950	5	1966	12.2	1938	12.2	1957	11
-108.42	49.65	SK-11	SHAUNAVON AREA	SHAUNAVON	VSSK11V	3	10	1943	31.7	1921	22.8	1954	-1.1	1916	0.0	1950	-8.3	1916	-4.4	1975	11.7	1940	8.9	31.7	1943	29	1987	28.3	1963	26.7	1948	26.1	1960	2022-02-03T13:22:22Z	-1.1	1954	0	1916	1.1	1969	1.7	1957	4	2000	11.7	1975	8.9	1940	8.3
-108.42	49.65	SK-11	SHAUNAVON AREA	SHAUNAVON	VSSK11V	4	10	1943	32.8	1939	30.0	1916	0.0	1915	12.8	1954	-8.9	1916	-6.7	1960	12.8	1947	11.1	32.8	1943	30	1939	28.5	1979	27.8	1970	25.6	1920	2022-02-03T13:22:22Z	0	1916	0.6	1957	1.5	2000	1.7	1969	2.2	1924	12.8	1960	11.1	1947	10.6
-108.42	49.65	SK-11	SHAUNAVON AREA	SHAUNAVON	VSSK11V	5	10	1943	30.6	1920	29.4	1974	-2.2	1941	2.2	1952	-12.2	1916	-11.1	1943	12.2	1920	9.4	30.6	1943	29.4	1920	26.5	2003	25	1932	25	1961	2022-02-03T13:22:22Z	-2.2	1974	0	2000	2.2	1941	2.8	1916	2.8	1952	12.2	1943	10	1965	9.4
-108.42	49.65	SK-11	SHAUNAVON AREA	SHAUNAVON	VSSK11V	6	10	2003	27.0	1920	26.7	1957	-2.8	1925	-1.1	2000	-10.0	1952	-10.0	1920	11.7	1918	6.1	27	2003	26.7	1920	26.1	1960	25.6	1971	25	1942	2022-02-03T13:22:22Z	-2.8	1957	-1.1	1925	-1.1	1959	2.2	1970	2.5	1985	11.7	1920	9.4	1966	8.5
-108.42	49.65	SK-11	SHAUNAVON AREA	SHAUNAVON	VSSK11V	7	10	1943	26.7	1936	26.7	1985	-3.5	1959	-1.7	1957	-10.6	1948	-6.7	1942	11.7	1926	9.4	26.7	1936	26.7	1943	26	2003	24.4	1935	24	1988	2022-02-03T13:22:22Z	-3.5	1985	-1.7	1959	-1.1	1925	-0.6	1915	-0.6	1957	11.7	1942	9.4	1926	7.8
-108.42	49.65	SK-11	SHAUNAVON AREA	SHAUNAVON	VSSK11V	8	10	1984	26.0	1943	25.0	1959	-2.8	1932	-2.8	1961	-12.8	1957	-10.0	1943	12.2	1929	10.0	26	1984	25	1943	23.9	1951	23.3	1950	22.8	1933	2022-02-03T13:22:22Z	-2.8	1932	-2.8	1959	-1.5	1985	0	1970	1	1997	12.2	1943	10	1921	10
-108.42	49.65	SK-11	SHAUNAVON AREA	SHAUNAVON	VSSK11V	9	10	1943	26.7	1942	24.4	1919	-4.4	1916	7.2	1985	-15.0	1919	-12.2	1953	10.0	1942	10.0	26.7	1943	25.6	1952	25.6	1971	25	1984	25	2000	2022-02-03T13:22:22Z	-4.4	1919	-3.5	1985	0	1932	0	1987	1.1	1959	10	1942	10	1953	8.3
-108.42	49.65	SK-11	SHAUNAVON AREA	SHAUNAVON	VSSK11V	10	10	1942	28.9	1934	27.8	1959	-4.4	1919	0.6	1958	-10.6	1919	-8.9	1979	11.0	1934	10.0	28.9	1942	27.8	1934	27.8	1953	25.5	1979	24	1991	2022-02-03T13:22:22Z	-4.4	1959	-3.3	1972	0.6	1919	0.6	1969	2.2	1958	11	1979	10	1934	9
-108.42	49.65	SK-11	SHAUNAVON AREA	SHAUNAVON	VSSK11V	11	10	1934	27.8	1921	18.9	1959	-4.4	1930	2.8	1917	-12.2	1915	-2.2	1979	12.0	1942	10.0	27.8	1934	27	1991	26.1	1942	25	1948	23.5	1984	2022-02-03T13:22:22Z	-4.4	1959	-2.2	1969	-0.6	1972	1.5	1998	1.5	2002	12	1979	10	1940	10
-108.42	49.65	SK-11	SHAUNAVON AREA	SHAUNAVON	VSSK11V	12	10	1934	29.4	1921	22.8	1928	-1.7	1923	6.1	2002	-8.0	1959	-7.2	1942	8.9	1936	6.7	29.4	1934	27.5	1988	25.6	1944	25	1964	23.9	1963	2022-02-03T13:22:22Z	-1.7	1928	-1.1	1959	0.5	1981	1.1	1969	1.7	1937	8.9	1942	7.8	1967	7.5
-108.42	49.65	SK-11	SHAUNAVON AREA	SHAUNAVON	VSSK11V	13	10	1964	27.8	1963	24.4	1969	1.7	1937	3.3	1997	-9.0	1969	-7.2	1933	8.9	1916	7.2	27.8	1964	26.5	1988	24.4	1963	23.3	1945	23.3	1947	2022-02-03T13:22:22Z	1.7	1969	3.3	1937	3.5	1981	3.9	1966	3.9	1970	8.9	1933	7.2	1916	7.2
-108.42	49.65	SK-11	SHAUNAVON AREA	SHAUNAVON	VSSK11V	14	10	1961	25.6	1953	23.9	1971	3.9	1946	4.4	1987	-6.5	1974	-6.1	1982	10.0	1936	8.9	25.6	1961	24.5	1979	23.9	1953	23.3	1929	23.3	1945	2022-02-03T13:22:22Z	3.9	1971	4.4	1946	5	1919	5.6	1922	6.1	1917	10	1982	8.9	1936	8.3
-108.42	49.65	SK-11	SHAUNAVON AREA	SHAUNAVON	VSSK11V	15	10	1961	28.3	1945	27.8	1951	-1.1	1930	1.7	1990	-9.0	1930	-8.9	1961	8.3	1949	7.2	28.3	1961	27.8	1945	26	1991	23.9	1944	23.9	1963	2022-02-03T13:22:22Z	-1.1	1951	1.1	1971	1.7	1930	1.7	1952	2	1985	8.3	1961	7.8	1964	7.2
-108.42	49.65	SK-11	SHAUNAVON AREA	SHAUNAVON	VSSK11V	16	10	1961	26.7	1927	25.0	1930	-8.9	1925	0.6	1930	-12.2	1919	-9.4	1961	12.2	1947	11.1	26.7	1961	25	1927	24.4	1963	23.9	1929	23.9	1947	2022-02-03T13:22:22Z	-8.9	1930	-4.4	1951	-2.5	1984	0.6	1925	0.6	1971	12.2	1961	11.1	1947	10
-108.42	49.65	SK-11	SHAUNAVON AREA	SHAUNAVON	VSSK11V	17	10	1927	26.1	1915	20.6	1930	-9.4	1925	-2.2	1930	-12.2	1925	-11.1	2003	7.5	1944	7.2	26.1	1927	24.4	1929	23.9	1963	23	2003	22	1986	2022-02-03T13:22:22Z	-9.4	1930	-2.2	1925	-2.2	1951	-1.7	1972	-1.5	1984	7.5	2003	7.2	1927	7.2
-108.42	49.65	SK-11	SHAUNAVON AREA	SHAUNAVON	VSSK11V	18	10	1958	25.6	1942	22.2	1930	-12.2	1916	-1.1	1930	-15.0	1917	-10.6	1940	10.0	1935	5.6	25.6	1958	25	2003	23	2000	22.2	1942	22.2	1973	2022-02-03T13:22:22Z	-12.2	1930	-3.9	1949	-2.8	1951	-1.1	1916	-0.6	1932	10	1940	9.4	1975	7.8
-108.42	49.65	SK-11	SHAUNAVON AREA	SHAUNAVON	VSSK11V	19	10	1927	25.0	1924	17.8	1930	-6.1	1920	0.6	1930	-16.1	1925	-7.8	1940	8.9	1927	7.8	25	1927	24.4	1940	24	2003	22.8	1964	22.8	1974	2022-02-03T13:22:22Z	-6.1	1930	-4.4	1951	-0.6	1949	-0.6	1959	0	1984	8.9	1940	8.3	1958	7.8
-108.42	49.65	SK-11	SHAUNAVON AREA	SHAUNAVON	VSSK11V	20	10	1940	24.4	1938	23.9	1936	-5.0	1930	-3.3	1930	-18.3	1917	-6.7	1964	8.9	1940	8.9	24.4	1940	23.9	1938	22.8	1974	22.2	1973	20.6	1952	2022-02-03T13:22:22Z	-5	1936	-3.3	1930	-1.1	1951	-1	1981	0	1943	8.9	1940	8.9	1964	8.3
-108.42	49.65	SK-11	SHAUNAVON AREA	SHAUNAVON	VSSK11V	21	10	1927	25.6	1915	23.3	1936	-3.9	1933	-2.8	1996	-10.0	1933	-10.0	2003	11.5	1940	8.3	25.6	1927	25	2003	23.3	1915	21.7	1940	21	1985	2022-02-03T13:22:22Z	-3.9	1936	-2.8	1933	-1	2002	-0.5	1984	0	1950	11.5	2003	8.3	1940	6.7
-108.42	49.65	SK-11	SHAUNAVON AREA	SHAUNAVON	VSSK11V	22	10	1915	24.4			1957	-6.1	1933	-2.2	1936	-12.2	1933	-11.1	1963	12.8	1954	5.0	24.4	1915	22.2	1963	21.5	1998	21.1	1937	20.6	1965	2022-02-03T13:22:22Z	-6.1	1957	-4	1991	-2.2	1933	-2.2	1961	-1.1	1936	12.8	1963	5.5	2003	5
-108.42	49.65	SK-11	SHAUNAVON AREA	SHAUNAVON	VSSK11V	23	10	1977	22.2	1915	22.2	1919	-8.9	1917	5.0	1919	-14.4	1918	-9.4	1973	7.2	1963	5.6	22.2	1915	22.2	1977	21.7	1937	21.7	1952	21.1	1922	2022-02-03T13:22:22Z	-8.9	1919	-5.6	1957	-3.5	2002	-2.8	1933	-2.2	1949	7.2	1973	5.6	1963	4.4
-108.42	49.65	SK-11	SHAUNAVON AREA	SHAUNAVON	VSSK11V	24	10	1948	22.2	1944	21.7	1919	-11.7	1917	6.7	1919	-22.8	1918	-6.7	1937	10.6	1922	6.1	22.2	1948	21.7	1944	20.6	1924	20.6	1926	20.6	1938	2022-02-03T13:22:22Z	-11.7	1919	-5	1957	-3.9	1951	-3.3	1969	-3	1997	10.6	1937	8.9	1960	7.8
-108.42	49.65	SK-11	SHAUNAVON AREA	SHAUNAVON	VSSK11V	25	10	1924	23.3	1922	18.9	1919	-9.4	1918	3.9	1919	-18.9	1915	-7.2	1955	10.0	1924	9.4	23.3	1924	22	1990	21.1	1941	21.1	1955	20	1929	2022-02-03T13:22:22Z	-9.4	1919	-5.6	1939	-3.9	1951	-3.9	1957	-3.9	1969	10	1955	9.4	1924	7.2
-108.42	49.65	SK-11	SHAUNAVON AREA	SHAUNAVON	VSSK11V	26	10	1983	25.0	1944	21.7	1919	-10.6	1917	-1.1	1919	-23.9	1918	-5.6	1955	8.9	1922	7.2	25	1983	21.7	1944	21.1	1938	20.6	1924	20.6	1935	2022-02-03T13:22:22Z	-10.6	1919	-9.4	1925	-5.5	1991	-3.3	1933	-3.3	1969	8.9	1955	7.2	1922	7
-108.42	49.65	SK-11	SHAUNAVON AREA	SHAUNAVON	VSSK11V	27	10	1944	23.3	1937	20.6	1925	-12.2	1919	-9.4	1919	-21.1	1917	-7.8	1944	8.9	1938	7.8	23.3	1944	20.6	1937	19.4	1953	18.9	1938	18.3	1924	2022-02-03T13:22:22Z	-12.2	1925	-9.5	1991	-9.4	1919	-8	1984	-6.1	1971	8.9	1944	7.8	1938	7.5
-108.42	49.65	SK-11	SHAUNAVON AREA	SHAUNAVON	VSSK11V	28	10	1937	23.9	1915	20.0	1991	-14.0	1925	-13.3	1925	-21.1	1919	-15.6	1937	10.0	1924	4.4	23.9	1937	23.3	1968	22.2	1977	21.7	1944	21.1	1953	2022-02-03T13:22:22Z	-14	1991	-13.3	1925	-7.8	1917	-7.8	1971	-6.7	1923	10	1937	6.5	1998	5.5
-108.42	49.65	SK-11	SHAUNAVON AREA	SHAUNAVON	VSSK11V	29	10	1968	22.2	1944	22.2	1991	-13.0	1984	-11.0	1991	-25.0	1925	-22.2	1973	8.9	1937	7.8	22.2	1944	22.2	1968	20.6	1962	19.5	1987	19.4	1938	2022-02-03T13:22:22Z	-13	1991	-11	1984	-10	1935	-9.5	1996	-8.3	1923	8.9	1973	7.8	1937	7.2
-108.42	49.65	SK-11	SHAUNAVON AREA	SHAUNAVON	VSSK11V	30	10	1944	21.7	1936	16.1	1935	-12.8	1919	-5.6	1991	-25.0	1935	-23.3	1952	5.6	1950	5.6	21.7	1944	20.5	1983	19.4	1964	18.3	1950	18.3	1962	2022-02-03T13:22:22Z	-12.8	1935	-7	1984	-6.5	2003	-5.6	1919	-5.5	2002	5.6	1950	5.6	1952	5
-108.42	49.65	SK-11	SHAUNAVON AREA	SHAUNAVON	VSSK11V	31	10	1987	20.5	1983	19.0	1984	-14.0	1935	-13.3	1935	-23.3	1934	-9.4	1944	7.8	1940	3.3	20.5	1987	19	1983	18.3	1944	17.8	1949	17.8	1958	2022-02-03T13:22:22Z	-14	1984	-13.3	1935	-11	1991	-11	2003	-7.8	1951	7.8	1944	7.2	1967	6
-108.42	49.65	SK-11	SHAUNAVON AREA	SHAUNAVON	VSSK11V	1	11	1947	21.1	1931	15.6	1991	-17.0	1935	-15.6	1984	-23.0	1935	-22.8	1975	6.1	1958	5.0	21.1	1947	19.4	1978	18.3	1965	16.7	1964	16.5	1988	2022-02-03T13:22:22Z	-17	1991	-15.6	1935	-12.2	1951	-11	1995	-10	1936	6.1	1975	5	1958	5
-108.42	49.65	SK-11	SHAUNAVON AREA	SHAUNAVON	VSSK11V	2	11	1978	20.0	1965	18.9	1991	-14.0	1935	-13.3	1935	-23.9	1919	-13.3	1965	6.1	1962	5.0	20	1978	18.9	1949	18.9	1965	17.2	1959	15.6	1958	2022-02-03T13:22:22Z	-14	1991	-13.3	1935	-9.4	1936	-9.4	1955	-9.4	1961	6.1	1965	5	1962	2.8
-108.42	49.65	SK-11	SHAUNAVON AREA	SHAUNAVON	VSSK11V	3	11	1949	21.1	1930	18.3	1951	-12.8	1935	-9.4	1991	-24.0	1935	-23.3	1962	5.6	1949	5.6	21.1	1949	19.4	1962	18.3	1930	17.2	1917	16.1	1939	2022-02-03T13:22:22Z	-12.8	1951	-9.4	1935	-8.3	1961	-6.7	1919	-6.1	1973	5.6	1949	5.6	1962	4.4
-108.42	49.65	SK-11	SHAUNAVON AREA	SHAUNAVON	VSSK11V	4	11	1949	21.7	1916	17.2	1959	-10.0	1951	-7.8	1967	-18.9	1935	-17.8	1950	5.6	1917	2.8	21.7	1949	20.6	1975	18.9	1950	17.5	1983	17.2	1916	2022-02-03T13:22:22Z	-10	1959	-8.3	1961	-7.8	1919	-7.8	1933	-7.8	1951	5.6	1950	5	1955	5
-108.42	49.65	SK-11	SHAUNAVON AREA	SHAUNAVON	VSSK11V	5	11	1949	22.8	1946	15.6	1991	-11.0	1971	-10.6	1959	-20.0	1935	-19.4	1975	8.3	1954	7.2	22.8	1949	20	1975	18.9	1954	16	2001	15.6	1934	2022-02-03T13:22:22Z	-11	1991	-10.6	1971	-8.3	1973	-7.8	1924	-6.7	1936	8.3	1975	7.2	1954	5.6
-108.42	49.65	SK-11	SHAUNAVON AREA	SHAUNAVON	VSSK11V	6	11	1949	20.0	1931	17.2	1936	-16.1	1925	-11.1	1971	-22.2	1936	-20.6	1975	10.0	1954	6.7	20	1949	19.4	1975	17.2	1917	17.2	1931	17	1997	2022-02-03T13:22:22Z	-16.1	1936	-11.1	1925	-10	2000	-9.4	1919	-9.4	1971	10	1975	6.7	1954	6.1
-108.42	49.65	SK-11	SHAUNAVON AREA	SHAUNAVON	VSSK11V	7	11	1999	21.5	1975	21.1	1945	-12.8	1919	-6.7	1936	-22.2	1933	-17.8	1999	8.5	1931	4.4	21.5	1999	21.1	1975	18.3	1978	16.7	1949	15	1930	2022-02-03T13:22:22Z	-12.8	1945	-11.7	1973	-11.1	1966	-9.5	1995	-7	2000	8.5	1999	4.4	1931	3
-108.42	49.65	SK-11	SHAUNAVON AREA	SHAUNAVON	VSSK11V	8	11	1999	21.0	1975	18.3	1945	-16.7	1919	-11.7	1973	-25.6	1945	-21.1	1999	2.5	1962	2.2	21	1999	18.3	1975	15.6	1930	14.4	1962	13.9	1917	2022-02-03T13:22:22Z	-16.7	1945	-13	1986	-12.2	1960	-11.7	1919	-11.1	1966	2.5	1999	2.2	1962	1.7
-108.42	49.65	SK-11	SHAUNAVON AREA	SHAUNAVON	VSSK11V	9	11	2001	15.5	1999	15.0	1986	-15.5	1940	-15.0	1945	-24.4	1920	-21.7	1999	4.5	1967	2.2	15.5	2001	15	1999	14.4	1937	14.4	1954	14.4	1961	2022-02-03T13:22:22Z	-15.5	1986	-15	1940	-12.2	1924	-11	1995	-10.5	1985	4.5	1999	2.5	2001	2.2
-108.42	49.65	SK-11	SHAUNAVON AREA	SHAUNAVON	VSSK11V	10	11	1917	16.1	1915	-2.2	1940	-17.8	1924	-12.2	1940	-24.4	1935	-21.1	1961	6.7	1954	5.6	16.1	1917	15.5	2001	15	1937	15	1971	15	1987	2022-02-03T13:22:22Z	-17.8	1940	-13.5	1995	-12.2	1924	-11.1	1919	-10.5	1985	6.7	1961	5.6	1954	3.9
-108.42	49.65	SK-11	SHAUNAVON AREA	SHAUNAVON	VSSK11V	11	11	1934	17.8	1917	12.8	1919	-19.4	1916	-11.1	1940	-26.7	1924	-26.1	1999	3.0	1941	2.8	17.8	1934	15.6	1941	15.5	1999	14	2001	13.9	1953	2022-02-03T13:22:22Z	-19.4	1919	-18.3	1955	-16.1	1924	-16.1	1940	-12.8	1959	3	1999	2.8	1941	1.1
-108.42	49.65	SK-11	SHAUNAVON AREA	SHAUNAVON	VSSK11V	12	11	1999	19.5	1934	18.9	1955	-21.7	1924	-16.7	1927	-26.1	1916	-26.1	1999	7.0	1991	3.0	19.5	1999	18.9	1934	17.8	1953	14.4	1971	14.4	1977	2022-02-03T13:22:22Z	-21.7	1955	-17.8	1959	-16.7	1924	-14.4	1916	-13.9	1927	7	1999	3	1991	2.2
-108.42	49.65	SK-11	SHAUNAVON AREA	SHAUNAVON	VSSK11V	13	11	1934	18.9	1933	12.8	1955	-19.4	1927	-13.9	1955	-28.9	1940	-27.2	1936	6.1	1934	5.6	18.9	1934	16.5	2001	16.1	1975	15	1956	15	1990	2022-02-03T13:22:22Z	-19.4	1955	-16.7	1959	-13.9	1927	-12.2	1915	-11.1	1932	6.1	1936	5.6	1934	3.3
-108.42	49.65	SK-11	SHAUNAVON AREA	SHAUNAVON	VSSK11V	14	11	1953	17.8	1936	17.8	1955	-18.9	1932	-16.1	1955	-24.4	1935	-22.8	1975	5.6	1942	4.4	17.8	1936	17.8	1953	17.5	1999	16.1	1934	15.6	1939	2022-02-03T13:22:22Z	-18.9	1955	-16.1	1932	-12.2	1927	-11.5	1986	-10	1935	5.6	1975	4.4	1942	3.5
-108.42	49.65	SK-11	SHAUNAVON AREA	SHAUNAVON	VSSK11V	15	11	1999	19.0	1934	16.7	1959	-26.7	1955	-18.3	1959	-27.8	1932	-22.2	1954	5.0	1929	4.4	19	1999	16.7	1934	15.6	1929	15.6	1953	15.6	1975	2022-02-03T13:22:22Z	-26.7	1959	-18.3	1955	-15	1932	-10	1927	-10	1996	5	1954	4.4	1929	4
-108.42	49.65	SK-11	SHAUNAVON AREA	SHAUNAVON	VSSK11V	16	11	1939	17.2	1936	13.3	1955	-15.0	1927	-15.0	1959	-27.8	1927	-22.8	2001	7.0	1922	4.4	17.2	1939	15.5	1999	14	2001	13.3	1936	12.8	1922	2022-02-03T13:22:22Z	-15	1927	-15	1955	-14.5	1996	-12.8	1932	-11.7	1959	7	2001	4.4	1922	3.3
-108.42	49.65	SK-11	SHAUNAVON AREA	SHAUNAVON	VSSK11V	17	11	1976	14.4	1943	13.3	1955	-15.0	1931	-13.3	1955	-27.8	1931	-21.1	1943	2.8	1923	0.6	14.4	1976	13.3	1943	11.7	1939	11.1	1923	11	1995	2022-02-03T13:22:22Z	-15	1955	-14	1996	-13.5	1985	-13.3	1931	-12.8	1927	2.8	1943	2	1979	1
-108.42	49.65	SK-11	SHAUNAVON AREA	SHAUNAVON	VSSK11V	18	11	1949	16.7	1939	13.3	1978	-19.4	1921	-16.1	1978	-27.8	1921	-26.1	1960	3.3	1949	3.3	16.7	1949	15	1976	13.5	1995	13.3	1939	12.8	1954	2022-02-03T13:22:22Z	-19.4	1978	-16.1	1921	-15	1950	-15	1985	-12.2	1927	3.3	1949	3.3	1960	3
-108.42	49.65	SK-11	SHAUNAVON AREA	SHAUNAVON	VSSK11V	19	11	1936	21.1	1917	17.8	1921	-22.2	1918	0.0	1978	-30.6	1921	-30.6	1936	7.8	1917	3.9	21.1	1936	17.8	1917	15	1933	14.4	1962	13.5	1989	2022-02-03T13:22:22Z	-22.2	1921	-17.8	1946	-16.7	1978	-15.5	1996	-15	1985	7.8	1936	3.9	1917	3.3
-108.42	49.65	SK-11	SHAUNAVON AREA	SHAUNAVON	VSSK11V	20	11	1917	17.8	1916	3.3	1921	-23.3	1918	-5.6	1978	-30.0	1921	-29.4	1917	4.4	1916	-5.6	17.8	1917	15.6	1968	15	2001	15	2002	14.4	1939	2022-02-03T13:22:22Z	-23.3	1921	-20.6	1946	-19.4	1978	-18.9	1963	-18	1996	4.4	1917	3.3	1968	3
-108.42	49.65	SK-11	SHAUNAVON AREA	SHAUNAVON	VSSK11V	21	11	1974	15.0	1917	13.3	1921	-20.6	1918	-5.6	1921	-29.4	1915	-14.4	1969	6.1	1917	3.9	15	1974	13.5	1987	13.3	1917	12.8	1939	12.2	1954	2022-02-03T13:22:22Z	-20.6	1921	-20	1996	-19.5	1985	-18.9	1946	-17.8	1978	6.1	1969	3.9	1917	3.9
-108.42	49.65	SK-11	SHAUNAVON AREA	SHAUNAVON	VSSK11V	22	11	1954	17.8	1917	12.8	1985	-23.5	1950	-20.6	1985	-30.5	1946	-28.9	1954	4.4	1939	3.3	17.8	1954	12.8	1917	12.2	1928	12.2	1939	11.7	1943	2022-02-03T13:22:22Z	-23.5	1985	-20.6	1950	-19	1993	-18.5	1996	-17.2	1970	4.4	1954	3.3	1939	3.3
-108.42	49.65	SK-11	SHAUNAVON AREA	SHAUNAVON	VSSK11V	23	11	1942	13.3	1936	11.7	1955	-21.1	1918	-13.9	1985	-31.0	1950	-28.9	1942	2.2	1933	0.0	13.3	1942	11.7	1936	11.1	1939	11.1	1956	9	1979	2022-02-03T13:22:22Z	-21.1	1955	-21	1993	-19.4	1977	-17.5	1985	-17	1996	2.2	1942	0	1933	-0.6
-108.42	49.65	SK-11	SHAUNAVON AREA	SHAUNAVON	VSSK11V	24	11	1928	13.9	1923	9.4	1985	-21.5	1977	-18.3	1996	-29.5	1985	-29.0	1933	3.3	1923	1.1	13.9	1928	11.1	1933	10	1939	9.4	1923	8.9	1942	2022-02-03T13:22:22Z	-21.5	1985	-18.3	1977	-18	1993	-17.5	1996	-14.5	1990	3.3	1933	2	1986	1.1
-108.42	49.65	SK-11	SHAUNAVON AREA	SHAUNAVON	VSSK11V	25	11	1949	14.4	1922	11.7	1985	-22.5	1921	-16.7	1996	-30.0	1977	-28.3	1960	3.3	1957	1.1	14.4	1949	12.8	1954	12.2	1974	11.7	1922	11.1	1957	2022-02-03T13:22:22Z	-22.5	1985	-16.7	1921	-16.1	1970	-15.6	1958	-13.9	1919	3.3	1960	2.2	1962	1.1
-108.42	49.65	SK-11	SHAUNAVON AREA	SHAUNAVON	VSSK11V	26	11	1922	14.4	1920	7.2	1985	-29.0	1955	-22.2	1985	-32.5	1919	-25.0	1963	5.0	1962	5.0	14.4	1922	14	1998	13.3	1962	12.2	1950	11.7	1933	2022-02-03T13:22:22Z	-29	1985	-22.2	1955	-16.7	1965	-16.1	1958	-13.9	1919	5	1962	5	1963	2.8
-108.42	49.65	SK-11	SHAUNAVON AREA	SHAUNAVON	VSSK11V	27	11	1949	13.3	1939	11.1	1955	-21.1	1919	-14.4	1985	-37.0	1965	-29.4	1949	5.6	1936	1.7	13.3	1949	11.1	1939	10.6	1922	10.6	1933	10	1936	2022-02-03T13:22:22Z	-21.1	1955	-21	1985	-17.8	1970	-15.6	1964	-14.4	1919	5.6	1949	1.7	1932	1.7
-108.42	49.65	SK-11	SHAUNAVON AREA	SHAUNAVON	VSSK11V	28	11	2002	12.0	1939	10.6	1985	-19.0	1955	-17.2	1955	-28.9	1926	-18.9	1932	1.7	1923	-2.2	12	2002	10.6	1939	10	1945	8.9	1932	8.9	1949	2022-02-03T13:22:22Z	-19	1985	-17.2	1955	-15.6	1975	-15	1964	-11	1979	1.7	1932	1.1	1935	0.5
-108.42	49.65	SK-11	SHAUNAVON AREA	SHAUNAVON	VSSK11V	29	11	1956	11.7	1932	11.7	1985	-19.5	1966	-17.2	1955	-28.9	1944	-26.7	1956	1.1	1939	0.6	11.7	1932	11.7	1956	11.1	1924	10.6	1969	10	1920	2022-02-03T13:22:22Z	-19.5	1985	-17.2	1966	-16.7	1955	-15.6	1944	-14.4	1919	1.1	1956	0.6	1935	0.6
-108.42	49.65	SK-11	SHAUNAVON AREA	SHAUNAVON	VSSK11V	30	11	1969	13.3	1956	11.1	1985	-23.5	1919	-22.8	1985	-32.0	1919	-30.6	1939	1.7	1932	1.7	13.3	1969	11.1	1939	11.1	1956	10	1924	10	1999	2022-02-03T13:22:22Z	-23.5	1985	-22.8	1919	-15.6	1927	-15.6	1966	-13.3	1950	1.7	1932	1.7	1939	-1.1
-108.42	49.65	SK-11	SHAUNAVON AREA	SHAUNAVON	VSSK11V	1	12	1969	11.7	1925	11.7	1985	-23.5	1919	-21.1	1978	-31.7	1919	-30.0	1951	2.2	1925	-0.6	11.7	1925	11.7	1969	11.1	1920	10.5	2002	9	1988	2022-02-03T13:22:22Z	-23.5	1985	-21.1	1919	-17	1980	-16.7	1927	-16.1	1964	2.2	1951	0	1962	-0.5
-108.42	49.65	SK-11	SHAUNAVON AREA	SHAUNAVON	VSSK11V	2	12	1939	13.9	1925	8.9	1972	-22.8	1919	-22.2	1985	-34.0	1978	-30.0	1941	2.8	1933	0.0	13.9	1939	11.7	1941	10	1959	9.5	1989	9.4	1963	2022-02-03T13:22:22Z	-22.8	1972	-22.2	1919	-18.5	1991	-18.3	1978	-17.2	1970	2.8	1941	2.2	1959	0
-108.42	49.65	SK-11	SHAUNAVON AREA	SHAUNAVON	VSSK11V	3	12	1915	12.8			1972	-21.1	1956	-18.9	1972	-33.3	1928	-26.1	1943	1.1	1915	-0.6	12.8	1915	12.2	1939	11.5	1989	11.1	1941	10	1963	2022-02-03T13:22:22Z	-21.1	1972	-19	1994	-18.9	1956	-17.8	1928	-16.1	1936	1.1	1943	-0.5	1989	-0.6
-108.42	49.65	SK-11	SHAUNAVON AREA	SHAUNAVON	VSSK11V	4	12	1939	15.0	1915	7.2	1972	-22.2	1950	-21.1	1972	-29.4	1928	-28.3	1975	3.3	1945	1.1	15	1939	12	1987	12	1989	11.7	1963	11	1979	2022-02-03T13:22:22Z	-22.2	1972	-21.1	1950	-21.1	1977	-20.6	1956	-18.3	1936	3.3	1975	1.1	1945	0
-108.42	49.65	SK-11	SHAUNAVON AREA	SHAUNAVON	VSSK11V	5	12	1939	18.3	1925	9.4	1977	-25.6	1956	-24.4	1922	-32.2	1917	-17.8	1939	4.4	1915	1.7	18.3	1939	12.5	1988	9.4	1925	9.4	1963	8.9	1974	2022-02-03T13:22:22Z	-25.6	1977	-24.4	1956	-23.9	1972	-23.3	1936	-21.1	1922	4.4	1939	1.7	1915	-1
-108.42	49.65	SK-11	SHAUNAVON AREA	SHAUNAVON	VSSK11V	6	12	1939	12.2	1925	10.0	1956	-23.3	1936	-22.2	1956	-34.4	1936	-32.8	1939	3.3	1925	1.7	12.2	1939	10	1925	10	1987	9.5	2000	9	1984	2022-02-03T13:22:22Z	-23.3	1956	-22.2	1927	-22.2	1936	-22.2	1972	-21.1	1922	3.3	1939	2.8	1962	1.7
-108.42	49.65	SK-11	SHAUNAVON AREA	SHAUNAVON	VSSK11V	7	12	1939	9.4	1925	9.4	1927	-24.4	1919	-20.0	1927	-37.8	1917	-31.1	1984	2.0	1965	-0.6	9.4	1925	9.4	1939	9	1987	7.8	1923	6.5	1984	2022-02-03T13:22:22Z	-24.4	1927	-23.9	1932	-22.2	1972	-21	1995	-20	1917	2	1984	-0.6	1938	-0.6
-108.42	49.65	SK-11	SHAUNAVON AREA	SHAUNAVON	VSSK11V	8	12	1925	13.9	1918	6.1	1977	-28.9	1927	-26.7	1977	-37.8	1927	-36.1	1939	2.8	1930	0.6	13.9	1925	12.8	1939	8.3	1957	8	1979	8	1987	2022-02-03T13:22:22Z	-28.9	1977	-26.7	1927	-26.1	1972	-25	1932	-23.3	1919	2.8	1939	0.6	1930	0
-108.42	49.65	SK-11	SHAUNAVON AREA	SHAUNAVON	VSSK11V	9	12	1925	10.6	1921	5.0	1919	-28.9	1917	-25.0	1977	-42.2	1919	-33.3	1974	1.7	1918	-0.6	10.6	1925	9.4	1939	9	1987	8.9	1953	8	2002	2022-02-03T13:22:22Z	-28.9	1919	-25	1917	-24.4	1977	-22.2	1922	-22.2	1927	1.7	1974	-0.6	1918	-1.1
-108.42	49.65	SK-11	SHAUNAVON AREA	SHAUNAVON	VSSK11V	10	12	1939	13.3	1925	7.8	1919	-26.1	1917	-20.0	1919	-36.1	1917	-25.0	1987	1.0	1925	0.0	13.3	1939	11.1	1950	10	1967	9	2002	7.8	1925	2022-02-03T13:22:22Z	-26.1	1919	-25	1922	-24.4	1932	-21.5	2000	-20.6	1961	1	1987	0	1925	-1.1
-108.42	49.65	SK-11	SHAUNAVON AREA	SHAUNAVON	VSSK11V	11	12	1939	11.7	1924	7.2	1919	-26.7	1917	-22.2	1932	-32.2	1922	-32.2	1939	0.6	1921	0.6	11.7	1939	8.5	1980	7.2	1921	7.2	1924	7	1993	2022-02-03T13:22:22Z	-26.7	1919	-26.1	1922	-22.8	1932	-22.8	1975	-22.2	1917	0.6	1921	0.6	1939	0
-108.42	49.65	SK-11	SHAUNAVON AREA	SHAUNAVON	VSSK11V	12	12	1962	11.1	1924	8.9	1917	-26.7	1916	-10.0	1919	-34.4	1917	-33.3	1957	0.6	1921	-1.1	11.1	1962	9	1982	8.9	1924	8	1997	8	1998	2022-02-03T13:22:22Z	-26.7	1917	-22.8	1922	-22	1985	-20.6	1919	-20.6	1949	0.6	1957	-1	1988	-1
-108.42	49.65	SK-11	SHAUNAVON AREA	SHAUNAVON	VSSK11V	13	12	1998	11.5	1944	10.0	1926	-27.8	1917	-25.6	1917	-31.1	1916	-23.9	1921	1.7	1918	-10.6	11.5	1998	10	1944	9.4	1939	9	1997	9	2002	2022-02-03T13:22:22Z	-27.8	1926	-25.6	1917	-21.1	1922	-21.1	1963	-18.9	1948	1.7	1921	-0.5	2002	-0.6
-108.42	49.65	SK-11	SHAUNAVON AREA	SHAUNAVON	VSSK11V	14	12	1980	10.5	1939	9.4	1926	-26.1	1922	-18.9	1963	-32.2	1926	-31.7	1966	0.6	1939	0.0	10.5	1980	9.4	1939	9	1997	9	2002	8.9	1952	2022-02-03T13:22:22Z	-26.1	1926	-24.4	1927	-23.9	1951	-21.1	1948	-19.4	1973	0.6	1966	0	1939	-1.1
-108.42	49.65	SK-11	SHAUNAVON AREA	SHAUNAVON	VSSK11V	15	12	1980	15.0	1962	12.8	1924	-31.7	1922	-13.3	1964	-35.6	1924	-31.7	1939	4.4	1937	-2.8	15	1980	12.8	1962	10.5	2002	9.4	1943	9.4	1976	2022-02-03T13:22:22Z	-31.7	1924	-29.4	1964	-23	1979	-19.4	1948	-18.9	1951	4.4	1939	4	1980	2.5
-108.42	49.65	SK-11	SHAUNAVON AREA	SHAUNAVON	VSSK11V	16	12	1980	16.0	1962	10.6	1924	-31.7	1922	-20.6	1964	-36.1	1924	-35.0	1980	4.5	1966	1.7	16	1980	10.6	1962	10	1939	10	1941	10	1943	2022-02-03T13:22:22Z	-31.7	1924	-31.1	1964	-23.9	1975	-23.5	1983	-23	1984	4.5	1980	1.7	1962	1.7
-108.42	49.65	SK-11	SHAUNAVON AREA	SHAUNAVON	VSSK11V	17	12	1919	18.9	1917	8.9	1924	-30.0	1922	-18.9	1964	-35.6	1922	-35.0	1919	1.7	1917	-4.4	18.9	1919	12.8	1976	10	1943	10	1979	8.9	1917	2022-02-03T13:22:22Z	-30	1924	-23.5	1983	-21	1984	-20	1951	-19.4	1963	1.7	1919	1.1	1943	1
-108.42	49.65	SK-11	SHAUNAVON AREA	SHAUNAVON	VSSK11V	18	12	1954	13.3	1943	8.3	1961	-26.7	1955	-25.0	1983	-35.0	1955	-34.4	1979	1.5	1931	1.1	13.3	1954	12.5	1979	9.4	1966	8.3	1943	7.8	1953	2022-02-03T13:22:22Z	-26.7	1961	-25.5	1983	-25	1955	-24.4	1924	-23.5	1989	1.5	1979	1.1	1931	0.6
-108.42	49.65	SK-11	SHAUNAVON AREA	SHAUNAVON	VSSK11V	19	12	1954	12.2	1941	10.0	1990	-29.0	1983	-23.5	1961	-33.9	1924	-31.1	1931	0.6	1919	-1.1	12.2	1954	10	1940	10	1941	10	1979	8.3	1936	2022-02-03T13:22:22Z	-29	1990	-23.5	1983	-23.3	1949	-23.3	1951	-22	1998	0.6	1931	0	1965	-0.5
-108.42	49.65	SK-11	SHAUNAVON AREA	SHAUNAVON	VSSK11V	20	12	1954	11.1	1941	10.0	1989	-29.5	1983	-27.5	1983	-35.0	1921	-31.1	1941	2.8	1940	-1.7	11.1	1954	10	1941	9	1979	7.5	1985	7	1994	2022-02-03T13:22:22Z	-29.5	1989	-28.5	1990	-27.5	1983	-24.4	1916	-23.3	1924	2.8	1941	0	1966	0
-108.42	49.65	SK-11	SHAUNAVON AREA	SHAUNAVON	VSSK11V	21	12	1919	23.3	1915	3.3	1989	-26.5	1983	-26.0	1916	-37.8	1915	-6.1	1972	0.0	1954	0.0	23.3	1919	9	1994	8.9	1954	7.8	1962	7.2	1940	2022-02-03T13:22:22Z	-26.5	1989	-26	1983	-25.5	1990	-24.4	1916	-22.8	1924	0	1954	0	1972	-0.5
-108.42	49.65	SK-11	SHAUNAVON AREA	SHAUNAVON	VSSK11V	22	12	1919	17.8	1915	5.6	1983	-30.0	1970	-21.7	1989	-35.0	1983	-34.0	1954	2.2	1950	1.7	17.8	1919	11.1	1954	8.9	1936	8.5	1994	7.2	1950	2022-02-03T13:22:22Z	-30	1983	-24	1996	-21.7	1970	-20	1916	-20	1920	2.2	1954	1.7	1950	0
-108.42	49.65	SK-11	SHAUNAVON AREA	SHAUNAVON	VSSK11V	23	12	1994	10.0	1925	8.3	1983	-35.0	1917	-23.3	1983	-41.0	1920	-32.2	1960	0.6	1919	-0.6	10	1994	8.3	1925	8	1999	7.8	1940	7.8	1963	2022-02-03T13:22:22Z	-35	1983	-27	1996	-23.3	1917	-21.7	1964	-21	1984	0.6	1960	-0.6	1919	-1
-108.42	49.65	SK-11	SHAUNAVON AREA	SHAUNAVON	VSSK11V	24	12	1994	10.0	1940	7.2	1996	-25.0	1964	-22.8	1983	-40.5	1980	-38.5	1919	1.7	1915	-6.1	10	1994	8	1999	7.2	1940	6.7	1947	6.7	1963	2022-02-03T13:22:22Z	-25	1996	-22.8	1917	-22.8	1964	-21	1983	-20.6	1920	1.7	1919	0	1963	-1.1
-108.42	49.65	SK-11	SHAUNAVON AREA	SHAUNAVON	VSSK11V	25	12	1919	17.2	1918	-3.3	1934	-24.4	1917	-24.4	1996	-37.0	1934	-34.4	1919	2.2	1918	-10.0	17.2	1919	10	1994	8.9	1947	8.9	1956	7.8	1940	2022-02-03T13:22:22Z	-24.4	1917	-24.4	1934	-22.8	1916	-22.2	1933	-22	1996	2.2	1919	0.6	1963	0
-108.42	49.65	SK-11	SHAUNAVON AREA	SHAUNAVON	VSSK11V	26	12	1980	11.5	1947	8.9	1965	-25.0	1917	-25.0	1934	-34.4	1924	-30.6	1947	3.3	1919	-1.1	11.5	1980	9.5	1999	8.9	1947	7.2	1956	7	1989	2022-02-03T13:22:22Z	-25	1917	-25	1965	-22.2	1916	-20.6	1934	-20	1951	3.3	1947	1.7	1956	0
-108.42	49.65	SK-11	SHAUNAVON AREA	SHAUNAVON	VSSK11V	27	12	1999	14.0	1980	13.0	1917	-28.3	1916	-20.0	1924	-34.4	1917	-30.6	1956	2.8	1919	-0.6	14	1999	13	1980	7.8	1956	6.7	1919	6.1	1931	2022-02-03T13:22:22Z	-28.3	1917	-26.7	1924	-23	1992	-22.8	1968	-22	1984	2.8	1956	2	1980	-0.6
-108.42	49.65	SK-11	SHAUNAVON AREA	SHAUNAVON	VSSK11V	28	12	1999	14.5	1980	8.5	1968	-31.7	1917	-27.8	1917	-37.8	1916	-27.8	1922	1.1	1919	-2.8	14.5	1999	8.5	1980	8.3	1919	6.7	1942	6.1	1920	2022-02-03T13:22:22Z	-31.7	1968	-30.5	1990	-28	1992	-27.8	1917	-27.5	1984	1.1	1922	1	1999	0
-108.42	49.65	SK-11	SHAUNAVON AREA	SHAUNAVON	VSSK11V	29	12	1956	8.9	1919	8.9	1968	-32.2	1927	-26.7	1968	-39.4	1938	-35.6	1956	1.1	1929	-1.1	8.9	1919	8.9	1956	8	1999	7	1980	5.6	1929	2022-02-03T13:22:22Z	-32.2	1968	-27.5	1992	-26.7	1927	-25	1978	-25	1984	1.1	1956	-1.1	1929	-1.1
-108.42	49.65	SK-11	SHAUNAVON AREA	SHAUNAVON	VSSK11V	30	12	1980	9.0	1950	5.6	1992	-31.0	1923	-29.4	1968	-35.6	1923	-34.4	1956	0.0	1920	-4.4	9	1980	5.6	1929	5.6	1950	5	1920	5	1937	2022-02-03T13:22:22Z	-31	1992	-29.4	1923	-28.3	1927	-26.7	1968	-24.4	1951	0	1956	-1	1980	-1.1
-108.42	49.65	SK-11	SHAUNAVON AREA	SHAUNAVON	VSSK11V	31	12	1963	11.1	1926	5.0	1927	-28.3	1923	-25.0	1927	-35.0	1923	-34.4	1963	0.6	1926	-2.8	11.1	1963	7.5	1997	5	1926	4.4	1920	4.4	1925	2022-02-03T13:22:22Z	-28.3	1927	-25.5	1992	-25	1923	-23.9	1951	-23.3	1933	0.6	1963	-2.8	1926	-3.3
-107.13	50.99	SK-14	LUCKY LAKE AREA	LUCKY LAKE	VSSK14V	1	1	1997	5.0	1975	3.3	2014	-20.6	1979	-18.9	1993	-35.2	1974	-30.6	2006	-4.0	1981	-9.0	5	1997	3.3	1975	1	2015	0.8	2020	0.4	2007	2022-02-03T13:22:22Z	-20.6	2014	-19.9	2022	-18.9	1979	-17.8	2005	-17.5	2009	-4	2006	-5.7	2020	-5.9
-107.13	50.99	SK-14	LUCKY LAKE AREA	LUCKY LAKE	VSSK14V	2	1	2012	6.1	2007	5.3	2005	-19.3	1999	-19.3	2005	-28.9	1977	-28.9	2007	-0.3	2006	-6.5	6.1	2012	5.3	2007	4.5	2021	4.1	2003	3.8	2019	2022-02-03T13:22:22Z	-19.3	1999	-19.3	2005	-18.3	1977	-17.7	1998	-17.6	2004	-0.3	2007	-2.6	2021	-6
-107.13	50.99	SK-14	LUCKY LAKE AREA	LUCKY LAKE	VSSK14V	3	1	2012	6.2	2001	5.8	2004	-24.1	1979	-20.6	2009	-33.3	1976	-33.3	2007	-0.5	2003	-4.5	6.2	2012	5.8	2001	5.1	2007	4.9	2003	4.5	2021	2022-02-03T13:22:22Z	-24.1	2004	-23.7	2009	-20.6	1979	-19.4	1973	-19.2	1999	-0.5	2007	-1.7	2021	-2.5
-107.13	50.99	SK-14	LUCKY LAKE AREA	LUCKY LAKE	VSSK14V	4	1	2012	8.1	2001	4.4	2015	-26.2	2004	-26.2	2009	-36.5	1996	-34.6	2012	-1.6	2008	-4.4	8.1	2012	5.2	2019	5.1	2020	4.4	2001	3.9	2008	2022-02-03T13:22:22Z	-26.2	2004	-26.2	2015	-23.4	1996	-22.7	2005	-22.2	1973	-1.6	2012	-4.4	2008	-5.2
-107.13	50.99	SK-14	LUCKY LAKE AREA	LUCKY LAKE	VSSK14V	5	1	2012	6.9	2001	5.2	2022	-27.7	2014	-25.9	2022	-35.3	1996	-35.3	2012	0.9	2008	-0.1	6.9	2012	5.2	2001	4	2008	1	2011	0.5	1981	2022-02-03T13:22:22Z	-27.7	2022	-25.9	1996	-25.9	2014	-23.3	1973	-22.4	1993	0.9	2012	-0.1	2008	-5.1
-107.13	50.99	SK-14	LUCKY LAKE AREA	LUCKY LAKE	VSSK14V	6	1	2003	4.3	2002	4.3	1976	-27.8	1973	-23.3	2022	-38.3	1976	-35.0	2001	-2.0	1975	-10.0	4.3	2002	4.3	2003	2.9	2001	2.9	2018	2.2	2019	2022-02-03T13:22:22Z	-27.8	1976	-27.4	2022	-24.8	1994	-23.3	1973	-23	1980	-2	2001	-2.1	2006	-4.5
-107.13	50.99	SK-14	LUCKY LAKE AREA	LUCKY LAKE	VSSK14V	7	1	2002	10.9	1996	0.9	1976	-30.0	1973	-23.9	1994	-34.7	1973	-34.4	2003	0.3	2002	-4.9	10.9	2002	8	2003	1.6	2021	1.2	2018	0.9	1996	2022-02-03T13:22:22Z	-30	1976	-28	1980	-23.9	1973	-23.9	1978	-21.2	2010	0.3	2003	-4.9	2002	-6.8
-107.13	50.99	SK-14	LUCKY LAKE AREA	LUCKY LAKE	VSSK14V	8	1	2002	10.9	2001	2.5	1980	-28.5	1978	-25.6	1976	-38.3	1973	-33.9	2002	1.8	1996	-6.4	10.9	2002	7.1	2003	4.8	2012	2.5	2001	1.6	1996	2022-02-03T13:22:22Z	-28.5	1980	-25.6	1978	-24.4	1974	-23.7	1993	-22.8	2022	1.8	2002	-6.1	2003	-6.4
-107.13	50.99	SK-14	LUCKY LAKE AREA	LUCKY LAKE	VSSK14V	9	1	2012	7.6	2002	3.3	1974	-27.2	1973	-12.2	1993	-36.6	1974	-35.6	2002	-2.4	2000	-7.9	7.6	2012	3.8	2013	3.3	2002	2.8	2001	0.9	2018	2022-02-03T13:22:22Z	-27.2	1974	-25.6	1978	-24.9	1993	-24.5	1980	-23.8	1998	-2.4	2002	-3	2012	-6
-107.13	50.99	SK-14	LUCKY LAKE AREA	LUCKY LAKE	VSSK14V	10	1	2012	4.4	2002	4.4	1997	-31.9	1974	-31.7	1974	-40.6	1973	-17.2	2002	-3.5	1996	-10.3	4.4	2002	4.4	2012	2.7	2001	2.2	2013	0.9	2022	2022-02-03T13:22:22Z	-31.9	1997	-31.7	1974	-26.7	1975	-25.4	1998	-23.5	1980	-3.5	2002	-7.6	2010	-8.1
-107.13	50.99	SK-14	LUCKY LAKE AREA	LUCKY LAKE	VSSK14V	11	1	2014	4.8	2010	4.2	1974	-28.9	1973	-6.1	1974	-38.9	1973	-19.4	1996	-1.6	1995	-14.6	4.8	2014	4.2	2010	4	1996	3.4	2022	3.3	2002	2022-02-03T13:22:22Z	-28.9	1974	-28.8	1997	-27.9	1998	-23.3	1975	-22.8	1977	-1.6	1996	-5.4	2022	-5.8
-107.13	50.99	SK-14	LUCKY LAKE AREA	LUCKY LAKE	VSSK14V	12	1	2002	5.2	1980	5.0	1998	-25.5	1979	-23.3	1974	-40.6	1973	-11.1	2010	0.8	1996	-2.4	5.2	2002	5	1980	4.7	1996	4.5	2010	3.8	2019	2022-02-03T13:22:22Z	-25.5	1998	-23.3	1979	-22.4	2017	-21.3	2005	-21.2	1993	0.8	2010	-2.4	1996	-6.8
-107.13	50.99	SK-14	LUCKY LAKE AREA	LUCKY LAKE	VSSK14V	13	1	2021	6.2	1973	4.4	2005	-27.0	1979	-26.1	2005	-35.5	1979	-33.9	2021	-2.6	2010	-4.9	6.2	2021	4.4	1973	3.8	2010	3.4	2019	3.3	2004	2022-02-03T13:22:22Z	-27	2005	-26.1	1979	-25.7	2020	-19.8	1993	-19.3	2011	-2.6	2021	-4.9	2010	-5
-107.13	50.99	SK-14	LUCKY LAKE AREA	LUCKY LAKE	VSSK14V	14	1	1999	4.6	1973	4.4	2020	-28.0	2005	-26.4	2020	-34.4	2005	-33.4	2015	-3.6	1973	-5.6	4.6	1999	4.4	1973	3.5	2010	1.8	2015	1	2008	2022-02-03T13:22:22Z	-28	2020	-26.4	2005	-24.1	2009	-22.2	1974	-21.7	1977	-3.6	2015	-5.6	1973	-6.9
-107.13	50.99	SK-14	LUCKY LAKE AREA	LUCKY LAKE	VSSK14V	15	1	1973	6.7			2020	-28.4	1977	-24.4	2020	-34.6	1979	-34.4	2014	-1.2	2010	-1.3	6.7	1973	5.6	2014	4.1	2010	4.1	2022	3.9	2008	2022-02-03T13:22:22Z	-28.4	2020	-24.4	1977	-23.9	1979	-22.2	1978	-22.1	2005	-1.2	2014	-1.3	2010	-3.3
-107.13	50.99	SK-14	LUCKY LAKE AREA	LUCKY LAKE	VSSK14V	16	1	1973	5.0			1997	-23.7	1994	-23.4	1978	-37.2	1977	-32.2	1973	-1.1			5	1973	4.8	2010	3.4	2015	3.1	2013	2.2	1976	2022-02-03T13:22:22Z	-23.7	1997	-23.4	1994	-22.2	1978	-21.9	2005	-21	2012	-1.1	1973	-3.6	2010	-5.6
-107.13	50.99	SK-14	LUCKY LAKE AREA	LUCKY LAKE	VSSK14V	17	1	2017	5.4	1976	3.3	1994	-29.1	1978	-23.3	1996	-34.5	1994	-33.6	2009	-4.5	2001	-5.7	5.4	2017	3.3	1976	3	2018	2.9	2005	2.5	2014	2022-02-03T13:22:22Z	-29.1	1994	-27.2	2012	-24.4	1996	-23.3	1978	-19.6	2011	-4.5	2009	-5.7	2001	-5.7
-107.13	50.99	SK-14	LUCKY LAKE AREA	LUCKY LAKE	VSSK14V	18	1	2018	8.2	2017	7.6	1996	-27.9	1978	-26.1	1996	-34.8	1978	-34.4	2017	-0.5	2009	-3.0	8.2	2018	7.6	2017	3.7	2009	3.3	2005	2.8	1974	2022-02-03T13:22:22Z	-27.9	1996	-26.1	1978	-25.9	2012	-24.2	2020	-20.3	1994	-0.5	2017	-3	2009	-3.9
-107.13	50.99	SK-14	LUCKY LAKE AREA	LUCKY LAKE	VSSK14V	19	1	2017	8.1	2004	3.5	1996	-28.7	1978	-16.7	1996	-36.9	1978	-34.4	2017	0.2	2015	-3.1	8.1	2017	3.9	2018	3.5	2004	3.3	1975	2.3	2014	2022-02-03T13:22:22Z	-28.7	1996	-22.1	2022	-19.5	2012	-17.2	2020	-16.7	1978	0.2	2017	-3.1	2015	-3.9
-107.13	50.99	SK-14	LUCKY LAKE AREA	LUCKY LAKE	VSSK14V	20	1	2017	5.8	1981	4.0	1996	-28.1	1978	-13.3	1996	-33.7	1978	-26.1	2017	-3.4	1976	-4.4	5.8	2017	4	1981	3.6	1993	2.2	1976	2	2018	2022-02-03T13:22:22Z	-28.1	1996	-17	2003	-16.5	2012	-15.9	2013	-15.6	2008	-3.4	2017	-4.4	1976	-5.4
-107.13	50.99	SK-14	LUCKY LAKE AREA	LUCKY LAKE	VSSK14V	21	1	1993	3.7	1973	1.7	1996	-22.6	1995	-10.3	2005	-32.2	1996	-31.7	2017	-3.3	1973	-6.1	3.7	1993	2.3	2022	2.2	2020	1.9	2018	1.7	1973	2022-02-03T13:22:22Z	-22.6	1996	-18.4	2003	-17.2	2013	-14.1	2002	-14.1	2008	-3.3	2017	-6.1	1973	-6.7
-107.13	50.99	SK-14	LUCKY LAKE AREA	LUCKY LAKE	VSSK14V	22	1	2018	5.4	1981	4.0	2003	-24.0	2002	-20.2	2003	-32.8	1996	-26.9	2015	-2.3	2010	-5.4	5.4	2018	4	1981	3.7	2015	3.1	2016	1.9	2022	2022-02-03T13:22:22Z	-24	2003	-20.2	2002	-17.7	1996	-15.3	1997	-15	1979	-2.3	2015	-5.4	2010	-5.6
-107.13	50.99	SK-14	LUCKY LAKE AREA	LUCKY LAKE	VSSK14V	23	1	1973	6.7			2009	-21.9	1996	-20.5	1996	-30.1	1979	-24.4	2015	-2.0	2006	-3.6	6.7	1973	5.5	1980	3.9	2005	3.6	2016	3.5	2022	2022-02-03T13:22:22Z	-21.9	2009	-20.5	1996	-18.3	2002	-16.9	2013	-16.2	2003	-2	2015	-3.6	2006	-4.2
-107.13	50.99	SK-14	LUCKY LAKE AREA	LUCKY LAKE	VSSK14V	24	1	2005	6.4	1973	5.6	2021	-23.7	1997	-22.2	2021	-30.5	2009	-30.5	1973	1.1			6.4	2005	5.6	1973	4.6	2015	3.7	2014	1.5	2020	2022-02-03T13:22:22Z	-23.7	2021	-22.2	1997	-22.1	2009	-20.5	1996	-16.7	2003	1.1	1973	-0.5	2014	-1
-107.13	50.99	SK-14	LUCKY LAKE AREA	LUCKY LAKE	VSSK14V	25	1	2007	6.7	1993	4.3	1997	-28.4	1996	-24.0	1997	-37.5	1996	-31.2	2007	-2.2	2006	-2.7	6.7	2007	6	2015	4.3	1993	4.3	2012	3.9	1973	2022-02-03T13:22:22Z	-28.4	1997	-24	1996	-22.8	2021	-22.5	2009	-21.7	1978	-2.2	2007	-2.4	2014	-2.7
-107.13	50.99	SK-14	LUCKY LAKE AREA	LUCKY LAKE	VSSK14V	26	1	2015	6.6	1998	3.6	1997	-28.7	1996	-21.6	1997	-36.3	1996	-29.1	2015	-0.8	2006	-1.6	6.6	2015	4	2016	3.6	1998	2	2003	1.8	2019	2022-02-03T13:22:22Z	-28.7	1997	-21.7	2004	-21.6	1996	-21.1	1978	-20.2	2009	-0.8	2015	-1.6	2006	-2.6
-107.13	50.99	SK-14	LUCKY LAKE AREA	LUCKY LAKE	VSSK14V	27	1	1976	5.0	1973	-4.4	2004	-29.4	1996	-25.2	2004	-38.8	1997	-34.8	2011	-3.3	2006	-7.0	5	1976	4.4	2019	3.6	2003	3.3	2016	2.8	2015	2022-02-03T13:22:22Z	-29.4	2004	-25.2	1996	-25	1977	-23.6	1997	-22.2	1978	-3.3	2011	-3.7	2015	-5
-107.13	50.99	SK-14	LUCKY LAKE AREA	LUCKY LAKE	VSSK14V	28	1	2017	5.7	2016	4.8	2004	-31.7	1996	-27.3	2004	-40.6	1977	-36.1	2017	-1.4	1976	-3.9	5.7	2017	4.8	2016	3.3	1976	0.3	2015	0	2011	2022-02-03T13:22:22Z	-31.7	2004	-27.3	1996	-23.3	1977	-21.2	1997	-21	2002	-1.4	2017	-3.9	1976	-4.6
-107.13	50.99	SK-14	LUCKY LAKE AREA	LUCKY LAKE	VSSK14V	29	1	2017	7.9	2016	3.9	2008	-31.7	1996	-28.8	1996	-37.1	1978	-31.7	2017	-1.4	2016	-2.0	7.9	2017	3.9	2016	3.2	1999	2.8	1976	2.7	1995	2022-02-03T13:22:22Z	-31.7	2008	-28.8	1996	-26.6	2004	-23	1980	-21.1	1974	-1.4	2017	-2	2016	-5.6
-107.13	50.99	SK-14	LUCKY LAKE AREA	LUCKY LAKE	VSSK14V	30	1	2018	5.4	1995	4.6	2013	-25.8	2008	-24.2	2008	-36.8	1996	-34.4	2009	-1.9	1997	-1.9	5.4	2018	4.6	1995	4.1	1997	4.1	2009	3.8	2012	2022-02-03T13:22:22Z	-25.8	2013	-24.2	2008	-23.9	1974	-23.2	1996	-22.3	2011	-1.9	1997	-1.9	2009	-2.4
-107.13	50.99	SK-14	LUCKY LAKE AREA	LUCKY LAKE	VSSK14V	31	1	2009	4.4	2005	4.0	1996	-25.3	1974	-25.0	1974	-38.3	1973	-11.1	1976	-1.7	1973	-11.1	4.4	2009	4.2	2012	4	2005	3.9	1976	2.9	2020	2022-02-03T13:22:22Z	-25.3	1996	-25	1974	-22.5	2011	-22.2	1978	-21	2004	-1.7	1976	-1.8	1997	-3.4
-107.13	50.99	SK-14	LUCKY LAKE AREA	LUCKY LAKE	VSSK14V	1	2	2020	7.4	2005	3.9	1996	-32.5	1978	-23.9	1996	-39.4	1978	-35.0	2020	-0.8	1976	-1.1	7.4	2020	3.9	2005	3.8	2000	3.7	2012	3.3	1973	2022-02-03T13:22:22Z	-32.5	1996	-23.9	1978	-22.5	1979	-21.7	1974	-20.8	2008	-0.8	2020	-1.1	1976	-3.2
-107.13	50.99	SK-14	LUCKY LAKE AREA	LUCKY LAKE	VSSK14V	2	2	2021	5.0	2005	5.0	1996	-26.1	1979	-23.5	1979	-36.0	1974	-32.8	2005	-1.3	1993	-4.6	5	2005	5	2021	4.4	1973	3.4	1993	3.4	2001	2022-02-03T13:22:22Z	-26.1	1996	-23.7	2022	-23.5	1979	-21.5	2004	-19	1978	-1.3	2005	-4.6	1993	-5
-107.13	50.99	SK-14	LUCKY LAKE AREA	LUCKY LAKE	VSSK14V	3	2	2005	5.6	1980	3.5	1979	-27.0	1975	-22.2	1979	-36.5	1974	-31.7	2005	-3.0	1977	-3.9	5.6	2005	3.5	1980	3.5	2012	2.8	1977	2.3	2001	2022-02-03T13:22:22Z	-27	1979	-22.3	2019	-22.2	1975	-20.9	2018	-19.6	2007	-3	2005	-3.9	1977	-4.6
-107.13	50.99	SK-14	LUCKY LAKE AREA	LUCKY LAKE	VSSK14V	4	2	2012	5.7	2009	4.3	1975	-25.0	1974	-15.6	1979	-33.5	1975	-32.8	2011	-3.3	2009	-5.7	5.7	2012	4.3	2009	2.5	2011	1.1	1993	1	1980	2022-02-03T13:22:22Z	-25	1975	-23.1	2019	-20.4	2014	-18.3	2008	-18	1979	-3.3	2011	-5.7	2009	-7.3
-107.13	50.99	SK-14	LUCKY LAKE AREA	LUCKY LAKE	VSSK14V	5	2	1996	4.1	1993	-0.9	2019	-23.9	2014	-20.4	2019	-33.7	1975	-31.1	1998	-2.3	1993	-7.7	4.1	1996	4	2009	3.4	2016	3.3	2012	3.2	2002	2022-02-03T13:22:22Z	-23.9	2019	-20.4	2014	-18.3	2021	-17.8	1975	-16.2	2018	-2.3	1998	-3.9	2011	-4.7
-107.13	50.99	SK-14	LUCKY LAKE AREA	LUCKY LAKE	VSSK14V	6	2	2016	6.0	1996	4.9	2021	-26.5	2019	-26.4	2019	-36.1	1994	-35.8	2016	-0.9	1996	-3.2	6	2016	4.9	1996	3.9	2002	3.1	1999	2.2	1976	2022-02-03T13:22:22Z	-26.5	2021	-26.4	2019	-24.9	1994	-21	1979	-17.7	2018	-0.9	2016	-3.2	1996	-7.2
-107.13	50.99	SK-14	LUCKY LAKE AREA	LUCKY LAKE	VSSK14V	7	2	1999	3.3	1977	3.3	1994	-28.8	1979	-20.0	1994	-39.7	1981	-28.0	2016	-4.5	1976	-5.6	3.3	1977	3.3	1999	2.9	2002	2.2	1976	1.1	1974	2022-02-03T13:22:22Z	-28.8	1994	-27.4	2021	-24.2	2019	-20.6	2017	-20	1979	-4.5	2016	-5.6	1976	-6
-107.13	50.99	SK-14	LUCKY LAKE AREA	LUCKY LAKE	VSSK14V	8	2	1976	5.6	1974	-1.7	2021	-27.5	2019	-26.5	1994	-38.7	1975	-30.6	1996	-4.7	1995	-5.4	5.6	1976	4.4	1977	3.3	2000	3	1996	2.9	2016	2022-02-03T13:22:22Z	-27.5	2021	-26.5	2019	-24.8	1994	-20.6	1975	-20	1979	-4.7	1996	-5.3	2000	-5.4
-107.13	50.99	SK-14	LUCKY LAKE AREA	LUCKY LAKE	VSSK14V	9	2	2016	6.8	1977	3.3	2008	-26.3	1981	-23.5	2019	-34.9	2008	-33.0	1976	-2.8	1974	-10.0	6.8	2016	3.3	1977	1.1	1974	1	2005	0.9	1995	2022-02-03T13:22:22Z	-26.3	2008	-26.2	2021	-24.8	2019	-23.5	1981	-22.2	2001	-2.8	1976	-3.6	2016	-4.4
-107.13	50.99	SK-14	LUCKY LAKE AREA	LUCKY LAKE	VSSK14V	10	2	2002	5.4	1977	3.9	2021	-27.6	2019	-21.5	1981	-34.0	1973	-24.4	1977	-5.0	1976	-16.7	5.4	2002	3.9	1977	2.5	2005	2.2	1974	1.9	2016	2022-02-03T13:22:22Z	-27.6	2021	-21.5	2019	-21	1981	-20	1979	-18.8	2008	-5	1977	-5.8	2005	-7.6
-107.13	50.99	SK-14	LUCKY LAKE AREA	LUCKY LAKE	VSSK14V	11	2	1974	5.6	1973	-13.9	2021	-30.4	1979	-23.0	2021	-36.1	1981	-34.0	1977	0.0	1974	-5.0	5.6	1974	5.4	2002	5	2005	2.8	1976	2.2	1977	2022-02-03T13:22:22Z	-30.4	2021	-23	1979	-21.7	1975	-20	1981	-18.4	2019	0	1977	-3.7	2002	-3.7
-107.13	50.99	SK-14	LUCKY LAKE AREA	LUCKY LAKE	VSSK14V	12	2	2005	4.7	1977	3.9	2021	-23.1	1979	-21.5	1975	-35.0	1973	-21.1	2011	-3.2	2005	-5.6	4.7	2005	3.9	1977	3.8	2011	3.5	1996	3	2002	2022-02-03T13:22:22Z	-23.1	2021	-21.5	1979	-20.3	2019	-19.9	2007	-18.9	1975	-3.2	2011	-5.6	2005	-5.6
-107.13	50.99	SK-14	LUCKY LAKE AREA	LUCKY LAKE	VSSK14V	13	2	1999	4.4	1998	4.0	2021	-25.1	1973	-21.7	2021	-36.3	1973	-31.7	2006	-1.5	1996	-1.9	4.4	1999	4	1998	3.8	2012	3.6	1996	3.4	2002	2022-02-03T13:22:22Z	-25.1	2021	-21.7	1973	-21.6	2019	-20.9	2007	-19.5	1979	-1.5	2006	-1.9	1996	-3.7
-107.13	50.99	SK-14	LUCKY LAKE AREA	LUCKY LAKE	VSSK14V	14	2	2017	4.1	1981	4.0	2021	-22.3	1979	-21.5	2021	-33.3	2019	-33.0	1998	-3.3	1977	-10.0	4.1	2017	4	1981	3.4	1998	2.8	1996	2.1	2016	2022-02-03T13:22:22Z	-22.3	2021	-21.5	1979	-20.9	2019	-18.9	1973	-16.2	2007	-3.3	1998	-5.2	2017	-5.6
-107.13	50.99	SK-14	LUCKY LAKE AREA	LUCKY LAKE	VSSK14V	15	2	2017	8.1	2002	6.0	1979	-26.5	1973	-15.6	1979	-35.5	1973	-32.2	2017	-1.0	1981	-2.0	8.1	2017	6	2002	3.9	1977	3.7	2008	3.6	2011	2022-02-03T13:22:22Z	-26.5	1979	-19.7	2021	-18.9	2019	-18.6	1993	-16	1980	-1	2017	-2	1981	-3.2
-107.13	50.99	SK-14	LUCKY LAKE AREA	LUCKY LAKE	VSSK14V	16	2	2002	9.7	1981	6.0	1993	-20.5	1979	-20.0	1979	-35.5	1975	-21.7	2017	3.0	1981	-2.0	9.7	2002	9.6	2017	6	1981	5.6	1977	3.7	2014	2022-02-03T13:22:22Z	-20.5	1993	-20	1979	-17.9	2001	-14.9	2019	-14.8	2021	3	2017	-2	1981	-3.5
-107.13	50.99	SK-14	LUCKY LAKE AREA	LUCKY LAKE	VSSK14V	17	2	2002	9.3	1977	5.6	2021	-16.4	2019	-16.4	1979	-32.0	1978	-27.2	2017	-0.3	1981	-1.0	9.3	2002	9	2017	6	2016	5.6	1977	4.9	1997	2022-02-03T13:22:22Z	-16.4	2015	-16.4	2019	-16.4	2021	-14.4	1993	-13.5	2001	-0.3	2017	-1	1981	-1.9
-107.13	50.99	SK-14	LUCKY LAKE AREA	LUCKY LAKE	VSSK14V	18	2	1981	6.5	1977	2.2	2011	-20.9	1994	-10.7	2019	-30.0	2015	-27.5	2016	-0.9	1998	-4.7	6.5	1981	5.7	2007	5.3	2012	4.7	2016	3.5	1996	2022-02-03T13:22:22Z	-20.9	2011	-18.2	2019	-17.7	2020	-14	2018	-12.5	2021	-0.9	2016	-4.7	1998	-5.3
-107.13	50.99	SK-14	LUCKY LAKE AREA	LUCKY LAKE	VSSK14V	19	2	1995	7.0	1981	5.5	2011	-20.2	1994	-17.2	2011	-30.3	1994	-24.2	2017	-0.8	2002	-5.0	7	1995	5.5	1981	5	2012	4.5	2017	4.4	1977	2022-02-03T13:22:22Z	-20.2	2011	-17.2	1994	-16.8	2013	-14.5	2018	-13.3	2001	-0.8	2017	-5	2002	-6.8
-107.13	50.99	SK-14	LUCKY LAKE AREA	LUCKY LAKE	VSSK14V	20	2	1977	8.9	1975	-0.6	1994	-22.9	1993	-11.9	2011	-33.1	1994	-27.7	1981	1.0	1975	-5.6	8.9	1977	7.4	2002	6.3	1998	5.5	1995	4.9	2017	2022-02-03T13:22:22Z	-22.9	1994	-19.3	2011	-14.2	2003	-13.7	2018	-13.4	2001	1	1981	-3.9	2017	-4.4
-107.13	50.99	SK-14	LUCKY LAKE AREA	LUCKY LAKE	VSSK14V	21	2	1995	8.6	1981	5.0	2003	-23.2	1993	-14.1	2015	-30.7	1993	-28.7	1981	-1.0	1977	-3.9	8.6	1995	5.4	1996	5.2	2002	5.1	1998	5	1977	2022-02-03T13:22:22Z	-23.2	2003	-14.5	2019	-14.1	1993	-13.4	2014	-12	2015	-1	1981	-2	1996	-2.6
-107.13	50.99	SK-14	LUCKY LAKE AREA	LUCKY LAKE	VSSK14V	22	2	2002	7.3	1973	6.1	2003	-21.8	1979	-15.0	2015	-31.3	1993	-28.8	1981	-2.0	1977	-5.6	7.3	2002	6.1	1973	6	1981	5.4	2012	4.5	1998	2022-02-03T13:22:22Z	-21.8	2003	-15.1	2015	-15	1979	-14.6	2014	-14.2	1993	-2	1981	-2.2	1995	-2.6
-107.13	50.99	SK-14	LUCKY LAKE AREA	LUCKY LAKE	VSSK14V	23	2	1976	6.7	1975	3.3	2003	-23.1	1979	-20.0	2014	-31.7	2003	-31.4	1995	-2.8	1981	-3.0	6.7	1976	5.8	2000	5	1981	3.9	1995	3.4	1998	2022-02-03T13:22:22Z	-23.1	2003	-21.7	2014	-20	1979	-17.3	1994	-16.4	1993	-2.8	1995	-3	1981	-3.9
-107.13	50.99	SK-14	LUCKY LAKE AREA	LUCKY LAKE	VSSK14V	24	2	1997	4.0	1976	3.9	2011	-23.1	1994	-18.3	2014	-33.2	2003	-32.5	1977	-2.8	1975	-3.3	4	1997	3.9	1976	3.6	1998	2.8	1977	2.7	2005	2022-02-03T13:22:22Z	-23.1	2011	-22.5	2019	-20.3	2014	-18.3	1994	-16.5	1979	-2.8	1977	-3.3	1975	-3.9
-107.13	50.99	SK-14	LUCKY LAKE AREA	LUCKY LAKE	VSSK14V	25	2	2016	5.9	1999	5.3	2011	-21.0	2009	-20.6	2019	-34.0	2011	-31.1	1999	-1.1	1998	-6.3	5.9	2016	5.3	1999	4.5	1997	4.4	1976	4.4	1977	2022-02-03T13:22:22Z	-21	2011	-20.6	2009	-19.4	2019	-18	1996	-17.9	2014	-1.1	1999	-3.9	2000	-6.3
-107.13	50.99	SK-14	LUCKY LAKE AREA	LUCKY LAKE	VSSK14V	26	2	2016	9.7	2004	2.4	2009	-23.2	2001	-18.5	2001	-30.4	1978	-26.7	1999	-2.5	1981	-8.0	9.7	2016	3	2020	2.4	2004	2.3	2000	1.1	1977	2022-02-03T13:22:22Z	-23.2	2009	-18.5	2001	-17.6	2019	-16.5	1996	-14.9	2015	-2.5	1999	-2.7	2016	-8
-107.13	50.99	SK-14	LUCKY LAKE AREA	LUCKY LAKE	VSSK14V	27	2	2020	4.6	1999	3.5	1996	-17.0	1994	-15.1	2009	-28.1	2001	-26.5	2016	-1.5	2004	-2.6	4.6	2020	3.5	1999	3.1	2000	2.7	2016	2.2	1977	2022-02-03T13:22:22Z	-17	1996	-15.7	2009	-15.1	1994	-15	1976	-14.1	1995	-1.5	2016	-2.6	2004	-4
-107.13	50.99	SK-14	LUCKY LAKE AREA	LUCKY LAKE	VSSK14V	28	2	2020	8.6	2016	5.9	2009	-17.5	1978	-16.7	2014	-35.1	1978	-29.4	2000	-1.0	1981	-3.0	8.6	2020	5.9	2016	5.3	1999	5	1981	3.4	2000	2022-02-03T13:22:22Z	-17.5	2009	-16.7	1978	-15.9	2014	-15	1976	-14.9	2002	-1	2000	-3	1981	-3.1
-107.13	50.99	SK-14	LUCKY LAKE AREA	LUCKY LAKE	VSSK14V	29	2	2020	7.0	2008	1.4	1976	-17.8			1980	-30.0	1976	-28.3	2020	-2.7	2004	-5.3	7	2020	1.4	2008	0.4	2000	0.2	2012	-4	2004	2022-02-03T13:22:22Z	-17.8	1976	-9.1	2016	-8.5	1980	-7	1996	-4	2004	-2.7	2020	-5.3	2004	-10
-107.13	50.99	SK-14	LUCKY LAKE AREA	LUCKY LAKE	VSSK14V	1	3	2000	5.5	1973	4.4	2014	-27.6	2011	-22.8	2014	-38.8	1978	-31.1	2004	-5.6	1994	-7.3	5.5	2000	4.4	1973	3.8	2008	3.5	2021	3.1	1994	2022-02-03T13:22:22Z	-27.6	2014	-22.8	2011	-16.7	1976	-16.1	1978	-15.5	1979	-5.6	2004	-7.3	1994	-7.7
-107.13	50.99	SK-14	LUCKY LAKE AREA	LUCKY LAKE	VSSK14V	2	3	2000	9.7	1994	4.1	2014	-22.8	2011	-19.3	2014	-35.2	1978	-27.8	1994	-1.9	1973	-7.8	9.7	2000	6.6	2005	4.5	2001	4.1	1994	4.1	2013	2022-02-03T13:22:22Z	-22.8	2014	-22	2019	-19.3	2011	-13.9	1978	-13.3	1976	-1.9	1994	-3.3	2000	-3.4
-107.13	50.99	SK-14	LUCKY LAKE AREA	LUCKY LAKE	VSSK14V	3	3	2017	9.8	2000	7.4	2014	-19.2	1980	-17.0	2003	-28.4	1978	-28.3	2000	-2.5	1993	-4.4	9.8	2017	7.4	2000	7.2	2005	5.3	1993	5	1977	2022-02-03T13:22:22Z	-19.2	2014	-17	1980	-16.8	2019	-16.7	1978	-16.1	2011	-2.5	2000	-3.6	2020	-4.4
-107.13	50.99	SK-14	LUCKY LAKE AREA	LUCKY LAKE	VSSK14V	4	3	2017	12.5	2005	9.8	2003	-18.7	1980	-17.5	2003	-32.3	1976	-30.6	2000	-1.6	1993	-4.1	12.5	2017	9.8	2005	9.3	2000	7.5	1993	6.1	1973	2022-02-03T13:22:22Z	-18.7	2003	-17.5	1980	-17.5	2011	-17.2	1976	-16.4	2015	-1.6	2000	-1.9	2020	-3.7
-107.13	50.99	SK-14	LUCKY LAKE AREA	LUCKY LAKE	VSSK14V	5	3	2016	16.1	2005	9.7	1996	-19.1	1995	-18.2	1976	-32.2	1975	-16.1	2016	0.0	1993	-0.2	16.1	2016	9.7	2005	7.8	1977	6.6	1993	6.4	2000	2022-02-03T13:22:22Z	-19.1	1996	-18.2	1995	-15.1	1997	-14.8	2002	-14.8	2011	0	2016	-0.2	1993	-0.4
-107.13	50.99	SK-14	LUCKY LAKE AREA	LUCKY LAKE	VSSK14V	6	3	2020	13.1	1977	11.7	2003	-18.5	1996	-17.6	1996	-29.7	1995	-28.0	2021	0.6	2016	-0.3	13.1	2020	11.7	1977	10.2	2016	9.3	1993	6.5	2000	2022-02-03T13:22:22Z	-18.5	2003	-17.6	1996	-17.4	2002	-16.9	1995	-16.7	1974	0.6	2021	-0.3	2005	-0.3
-107.13	50.99	SK-14	LUCKY LAKE AREA	LUCKY LAKE	VSSK14V	7	3	1977	13.9	1973	-0.6	2003	-22.6	1996	-17.6	2003	-32.4	1996	-28.6	1993	-0.2	1977	-3.3	13.9	1977	6	1979	5.9	2021	5.5	1993	5.2	2004	2022-02-03T13:22:22Z	-22.6	2003	-17.6	1996	-16.4	2002	-15.6	1975	-14.6	2011	-0.2	1993	-1.4	2016	-2.1
-107.13	50.99	SK-14	LUCKY LAKE AREA	LUCKY LAKE	VSSK14V	8	3	1977	11.7	1973	4.4	2003	-23.8	2002	-16.8	2003	-33.1	1975	-29.4	2004	1.5	1977	-2.2	11.7	1977	7.4	2001	6.9	2004	6.5	2016	5.8	2007	2022-02-03T13:22:22Z	-23.8	2003	-16.8	2002	-14	1998	-13.7	2017	-13.3	1975	1.5	2004	0.5	2007	-1.9
-107.13	50.99	SK-14	LUCKY LAKE AREA	LUCKY LAKE	VSSK14V	9	3	2004	10.4	1977	10.0	2009	-21.7	2003	-18.2	2002	-30.9	1975	-24.4	2005	0.4	2004	-0.3	10.4	2004	10	1977	8.9	1973	8.8	2005	8	2015	2022-02-03T13:22:22Z	-21.7	2009	-18.2	2003	-16.4	2017	-16.1	2002	-14.9	1998	0.4	2005	-0.2	2014	-0.3
-107.13	50.99	SK-14	LUCKY LAKE AREA	LUCKY LAKE	VSSK14V	10	3	2016	16.0	1995	13.5	2009	-24.0	1998	-14.2	2009	-32.0	2002	-27.2	1977	-1.1	1973	-3.3	16	2016	13.5	1995	8.3	1977	8.1	2007	7.2	1973	2022-02-03T13:22:22Z	-24	2009	-15.8	2017	-14.2	1998	-13.9	2002	-12.3	2003	-1.1	1977	-1.2	2015	-1.3
-107.13	50.99	SK-14	LUCKY LAKE AREA	LUCKY LAKE	VSSK14V	11	3	1995	17.5	1973	8.3	2009	-16.5	2003	-14.0	2009	-33.5	2002	-23.0	1995	3.3	1973	0.0	17.5	1995	14	2016	10.6	2007	10.5	2012	9.9	2005	2022-02-03T13:22:22Z	-16.5	2009	-14	2003	-13.5	2017	-12.8	1975	-11.1	1976	3.3	1995	2.2	2007	0.5
-107.13	50.99	SK-14	LUCKY LAKE AREA	LUCKY LAKE	VSSK14V	12	3	2007	15.8	1977	10.0	1997	-14.5	1993	-7.7	1975	-26.1	1974	-13.3	1995	1.5	1977	0.0	15.8	2007	15	2016	10	1977	9	1995	7.5	2012	2022-02-03T13:22:22Z	-14.5	1997	-12.8	2017	-11.2	2011	-10.5	2003	-7.7	1993	1.5	1995	0.7	2007	0
-107.13	50.99	SK-14	LUCKY LAKE AREA	LUCKY LAKE	VSSK14V	13	3	2012	12.7	2010	7.7	1997	-13.2	1980	-7.0	1997	-23.7	1980	-20.0	1994	1.2	1973	-2.8	12.7	2012	12.3	2016	9.1	2015	7.9	2021	7.7	2010	2022-02-03T13:22:22Z	-13.2	1997	-10.4	2020	-8.5	2017	-7.3	2002	-7	1980	1.2	1994	0.4	2012	0.1
-107.13	50.99	SK-14	LUCKY LAKE AREA	LUCKY LAKE	VSSK14V	14	3	2015	11.5	2003	7.4	1997	-14.2	1976	-5.6	1997	-24.6	1976	-19.4	2015	1.5	2003	0.3	11.5	2015	10.7	2016	10.7	2021	7.4	2003	7	1996	2022-02-03T13:22:22Z	-14.2	1997	-7.6	1998	-7	2020	-6.9	2002	-5.6	1976	1.5	2015	0.3	2003	-0.1
-107.13	50.99	SK-14	LUCKY LAKE AREA	LUCKY LAKE	VSSK14V	15	3	2012	13.0	1996	9.6	1974	-14.4	1973	5.6	1997	-25.2	1974	-20.0	1996	-0.5	1995	-0.8	13	2012	11.2	2015	9.6	1996	9.6	2017	9	1979	2022-02-03T13:22:22Z	-14.4	1974	-11.2	2013	-10.9	1997	-7.4	2005	-6.5	2020	-0.5	1996	-0.8	1995	-1.3
-107.13	50.99	SK-14	LUCKY LAKE AREA	LUCKY LAKE	VSSK14V	16	3	2012	14.2	2010	12.8	1993	-15.9	1974	-6.7	2013	-26.0	1993	-24.6	1995	1.4	1994	0.0	14.2	2012	12.8	2010	12.1	1994	11.1	1973	9.3	2001	2022-02-03T13:22:22Z	-15.9	1993	-14	2013	-10.7	2002	-8.7	1997	-6.7	1974	1.4	1995	0.8	2012	0.3
-107.13	50.99	SK-14	LUCKY LAKE AREA	LUCKY LAKE	VSSK14V	17	3	2010	14.7	1973	14.4	2013	-12.9	2002	-10.8	1993	-24.5	1980	-18.0	2010	2.6	2003	0.4	14.7	2010	14.4	1973	11.8	2007	9.8	2021	9.3	2001	2022-02-03T13:22:22Z	-12.9	2013	-10.8	2002	-9.2	1997	-5.6	2005	-4.9	1993	2.6	2010	0.4	2003	-1.1
-107.13	50.99	SK-14	LUCKY LAKE AREA	LUCKY LAKE	VSSK14V	18	3	2021	15.1	2017	15.0	2002	-13.1	1974	-4.4	2013	-24.9	2002	-24.0	2017	0.5	2012	-0.1	15.1	2021	15	2017	10.9	1994	10.4	2012	10.1	2001	2022-02-03T13:22:22Z	-13.1	2002	-11.8	2013	-6.3	2020	-5.3	2009	-4.7	2016	0.5	2017	-0.1	2012	-0.3
-107.13	50.99	SK-14	LUCKY LAKE AREA	LUCKY LAKE	VSSK14V	19	3	2021	20.0	2001	17.2	2002	-15.3	1974	-9.4	2002	-24.7	1974	-14.4	2021	2.5	1997	0.4	20	2021	17.2	2001	11.4	2004	11.1	1973	10.5	2019	2022-02-03T13:22:22Z	-15.3	2002	-9.4	1974	-9.4	2013	-5.8	2005	-4.4	1977	2.5	2021	0.4	1997	-0.1
-107.13	50.99	SK-14	LUCKY LAKE AREA	LUCKY LAKE	VSSK14V	20	3	2007	16.7	1973	11.1	2002	-15.4	1974	-6.7	2002	-25.7	1974	-23.9	1997	0.7	1973	-0.6	16.7	2007	14.6	2019	12.2	2021	11.1	1973	11	2010	2022-02-03T13:22:22Z	-15.4	2002	-7.4	2013	-6.7	1974	-5	1976	-3.9	1975	0.7	1997	-0.6	1973	-0.6
-107.13	50.99	SK-14	LUCKY LAKE AREA	LUCKY LAKE	VSSK14V	21	3	1995	12.8	1973	12.8	2002	-12.8	1974	-11.1	2002	-23.7	1974	-20.0	1995	1.0	1978	-1.1	12.8	1973	12.8	1995	12.2	2019	11.1	2003	10	1993	2022-02-03T13:22:22Z	-12.8	2002	-11.1	1974	-6.8	2014	-5.4	2013	-4.2	2001	1	1995	0.8	2003	-0.1
-107.13	50.99	SK-14	LUCKY LAKE AREA	LUCKY LAKE	VSSK14V	22	3	1993	15.6	1973	8.9	1974	-16.7	1973	8.9	1974	-30.0	1973	-0.6	1995	1.2	1993	0.2	15.6	1993	15.4	2017	15.3	2019	14.6	2000	14.1	2003	2022-02-03T13:22:22Z	-16.7	1974	-8.5	2014	-7.3	2002	-6	2013	-5.4	2001	1.2	1995	0.2	1993	-0.1
-107.13	50.99	SK-14	LUCKY LAKE AREA	LUCKY LAKE	VSSK14V	23	3	1993	21.4	1973	10.6	1974	-16.7	1973	10.6	1974	-35.6	1973	-2.8	1993	4.2	1973	-2.8	21.4	1993	16.7	2000	14	2007	13.4	2019	12.8	1995	2022-02-03T13:22:22Z	-16.7	1974	-10.3	2013	-10.2	2001	-7.3	1996	-6.8	2014	4.2	1993	0.8	2000	-1.9
-107.13	50.99	SK-14	LUCKY LAKE AREA	LUCKY LAKE	VSSK14V	24	3	2007	19.2	2004	15.3	1974	-12.8	1973	15.0	1974	-33.9	1973	-3.3	1993	5.0	1978	-0.6	19.2	2007	15.3	2004	15	1973	14.1	1993	10.9	2017	2022-02-03T13:22:22Z	-12.8	1974	-11.4	1996	-9.1	2009	-8.5	2013	-8.3	2014	5	1993	4.5	2007	0.1
-107.13	50.99	SK-14	LUCKY LAKE AREA	LUCKY LAKE	VSSK14V	25	3	1973	16.7			1979	-9.0	1974	-6.1	1974	-24.4	1973	-1.1	2007	2.9	1999	2.3	16.7	1973	14.7	1999	14.4	2007	13.9	1998	13.2	2017	2022-02-03T13:22:22Z	-9	1979	-8.1	2009	-8.1	2011	-7.6	2013	-7.1	1996	2.9	2007	2.3	1999	0.4
-107.13	50.99	SK-14	LUCKY LAKE AREA	LUCKY LAKE	VSSK14V	26	3	2019	18.2	1999	17.2	2013	-10.1	1975	-9.4	2013	-23.0	1974	-19.4	1999	1.7	1997	0.7	18.2	2019	17.2	1999	12.6	1998	11.1	2001	10.6	1978	2022-02-03T13:22:22Z	-10.1	2013	-9.4	1975	-7.8	1974	-7	1979	-6.5	2014	1.7	1999	0.7	1997	0
-107.13	50.99	SK-14	LUCKY LAKE AREA	LUCKY LAKE	VSSK14V	27	3	2015	15.8	2010	13.2	1975	-8.9	1973	-3.3	2013	-21.3	1996	-18.3	2005	1.2	1978	0.6	15.8	2015	13.2	2010	12.5	2004	11.7	2000	11.1	1977	2022-02-03T13:22:22Z	-8.9	1975	-8.3	1996	-7.8	2013	-6.4	2014	-5.6	2011	1.2	2005	0.9	2015	0.6
-107.13	50.99	SK-14	LUCKY LAKE AREA	LUCKY LAKE	VSSK14V	28	3	2021	17.8	2010	16.9	1996	-5.9	1975	-5.0	1996	-19.1	1973	-17.8	2015	1.9	2000	0.9	17.8	2021	16.9	2010	15.7	2017	15.3	2015	14.3	2000	2022-02-03T13:22:22Z	-5.9	1996	-5	1975	-4.5	1995	-4.5	2011	-3.2	2014	1.9	2015	0.9	2000	0.3
-107.13	50.99	SK-14	LUCKY LAKE AREA	LUCKY LAKE	VSSK14V	29	3	2010	17.9	1978	15.6	1996	-4.9	1975	-3.9	2018	-21.6	1973	-16.1	2010	2.4	1980	0.5	17.9	2010	15.8	2020	15.6	1978	15.4	2015	15.4	2017	2022-02-03T13:22:22Z	-4.9	1996	-3.9	1975	-3.1	1995	-2.8	2018	-1.8	2008	2.4	2010	1.3	2017	0.9
-107.13	50.99	SK-14	LUCKY LAKE AREA	LUCKY LAKE	VSSK14V	30	3	2004	23.0	2003	15.4	2018	-12.2	1975	-11.1	2018	-20.9	2014	-18.8	2012	3.8	2010	0.7	23	2004	18.9	2012	15.9	2019	15.4	2003	15.3	2015	2022-02-03T13:22:22Z	-12.2	2018	-11.1	1975	-7.4	2021	-4.3	1996	-2.8	1974	3.8	2012	1	2015	0.7
-107.13	50.99	SK-14	LUCKY LAKE AREA	LUCKY LAKE	VSSK14V	31	3	2015	22.1	2004	20.5	1979	-12.0	1975	-9.4	2014	-21.6	1979	-17.0	2003	2.3	1997	1.0	22.1	2015	20.5	2004	18.9	1994	17.2	1976	15.6	2012	2022-02-03T13:22:22Z	-12	1979	-10.8	2014	-10.1	2018	-9.4	1975	-3.1	1996	2.3	2003	1.5	2004	1
-107.13	50.99	SK-14	LUCKY LAKE AREA	LUCKY LAKE	VSSK14V	1	4	1998	16.4	1973	11.1	2020	-11.0	1975	-10.0	1975	-26.1	1974	-5.6	2017	-0.2	2015	-0.3	16.4	1998	15.7	2005	15.1	2017	13.6	2021	13.5	2016	2022-02-03T13:22:22Z	-11	2020	-10	1975	-7.3	1996	-6	1979	-5.6	2018	-0.2	2017	-0.3	2015	-0.4
-107.13	50.99	SK-14	LUCKY LAKE AREA	LUCKY LAKE	VSSK14V	2	4	2016	23.0	1998	12.9	2002	-10.1	1975	-7.8	1975	-26.1	1974	-11.7	1998	0.5	1980	-1.0	23	2016	14	2017	12.9	1998	12.7	2010	12.5	2021	2022-02-03T13:22:22Z	-10.1	2002	-7.8	1975	-7.6	2020	-6.5	1996	-6.2	2003	0.5	1998	0.2	2021	-1
-107.13	50.99	SK-14	LUCKY LAKE AREA	LUCKY LAKE	VSSK14V	3	4	1998	17.8	1993	16.3	2003	-8.2	2002	-6.0	2002	-22.3	1975	-17.8	1997	0.4	1978	0.0	17.8	1998	17.2	2012	16.3	1993	15.5	2004	14.4	2021	2022-02-03T13:22:22Z	-8.2	2003	-6	2002	-5	1975	-4.9	2007	-3.8	2018	0.4	1997	0	1978	0
-107.13	50.99	SK-14	LUCKY LAKE AREA	LUCKY LAKE	VSSK14V	4	4	1998	19.2	1993	18.3	2003	-5.9	1975	-5.6	2002	-20.7	1974	-14.4	1993	4.4	1976	0.0	19.2	1998	18.9	2012	18.7	2021	18.3	1993	16	2004	2022-02-03T13:22:22Z	-5.9	2003	-5.6	1975	-5	1979	-3.9	2020	-3	2002	4.4	1993	4.3	1998	2.7
-107.13	50.99	SK-14	LUCKY LAKE AREA	LUCKY LAKE	VSSK14V	5	4	2004	17.3	1980	16.5	2018	-7.9	1979	-6.5	1979	-22.5	1974	-13.9	2006	3.2	1998	1.9	17.3	2004	16.5	1980	16.1	1976	14.7	2017	13.9	2005	2022-02-03T13:22:22Z	-7.9	2018	-6.5	1979	-4.4	1975	-4	2003	-3.2	1997	3.2	2006	1.9	1998	0.3
-107.13	50.99	SK-14	LUCKY LAKE AREA	LUCKY LAKE	VSSK14V	6	4	2017	21.2	2004	18.4	2018	-8.9	1997	-5.4	2018	-23.5	1975	-16.7	2017	4.4	1993	0.9	21.2	2017	18.4	2004	18.3	1977	17.2	1976	16.9	2005	2022-02-03T13:22:22Z	-8.9	2018	-5.4	1997	-3.3	1974	-2.2	1975	-1.8	2007	4.4	2017	1.6	2019	0.9
-107.13	50.99	SK-14	LUCKY LAKE AREA	LUCKY LAKE	VSSK14V	7	4	2005	25.2	1976	20.0	1997	-8.6	1974	-2.2	2018	-22.7	2002	-15.6	2017	7.5	2005	2.7	25.2	2005	21.1	2017	20.6	2021	20	1976	18.9	1977	2022-02-03T13:22:22Z	-8.6	1997	-4.5	2002	-4.5	2018	-3	2013	-2.2	1974	7.5	2017	2.7	2005	1.4
-107.13	50.99	SK-14	LUCKY LAKE AREA	LUCKY LAKE	VSSK14V	8	4	1977	27.8	1976	21.7	2013	-7.2	1997	-5.7	2013	-17.4	1974	-15.6	2005	4.1	1976	3.3	27.8	1977	23.6	2005	21.7	1976	19.7	1999	17.5	2010	2022-02-03T13:22:22Z	-7.2	2013	-5.7	1997	-2.7	2018	-1	1995	-0.6	1975	4.1	2005	3.3	1976	1
-107.13	50.99	SK-14	LUCKY LAKE AREA	LUCKY LAKE	VSSK14V	9	4	1977	23.3	1976	21.1	1997	-2.6	1975	1.1	2013	-17.3	1997	-11.8	1999	3.2	1977	2.8	23.3	1977	21.2	1996	21.1	1976	16.2	2003	16	2015	2022-02-03T13:22:22Z	-2.6	1997	-1.6	2013	0.1	2002	0.8	2000	0.9	2017	3.2	1999	2.9	2005	2.8
-107.13	50.99	SK-14	LUCKY LAKE AREA	LUCKY LAKE	VSSK14V	10	4	2015	20.5	1994	18.6	2007	-0.4	1979	0.5	1997	-13.3	1974	-8.3	2006	2.4	1976	1.7	20.5	2015	18.6	1994	16	1977	15	1973	13.7	2003	2022-02-03T13:22:22Z	-0.4	2007	0.5	1979	1.2	2013	1.7	1974	2.5	1997	2.4	2006	1.7	1976	1.4
-107.13	50.99	SK-14	LUCKY LAKE AREA	LUCKY LAKE	VSSK14V	11	4	2015	19.3	1994	19.3	2020	-1.7	2013	0.7	2016	-11.0	1997	-8.8	1994	3.7	1976	1.7	19.3	1994	19.3	2015	19.2	2003	19	1998	18.8	2009	2022-02-03T13:22:22Z	-1.7	2020	0.7	2013	0.8	2007	1	1979	1.8	2018	3.7	1994	3.1	1998	2.5
-107.13	50.99	SK-14	LUCKY LAKE AREA	LUCKY LAKE	VSSK14V	12	4	1976	26.1	1973	21.1	2020	-3.3	2018	-0.9	2020	-10.6	2019	-9.5	2003	5.0	1994	4.8	26.1	1976	22.9	1994	21.1	1973	20	2016	17.8	1999	2022-02-03T13:22:22Z	-3.3	2020	-0.9	2018	0.4	2021	0.6	1978	1.5	1979	5	2003	4.8	1994	2.5
-107.13	50.99	SK-14	LUCKY LAKE AREA	LUCKY LAKE	VSSK14V	13	4	2008	24.9	1977	22.8	2020	-3.5	2013	-0.9	2020	-13.5	2000	-10.5	1976	5.0	1973	0.0	24.9	2008	22.8	1977	21.7	1976	21	1980	20.3	2017	2022-02-03T13:22:22Z	-3.5	2020	-0.9	2013	0.2	2000	0.6	2014	1	1979	5	1976	4.2	2006	3.4
-107.13	50.99	SK-14	LUCKY LAKE AREA	LUCKY LAKE	VSSK14V	14	4	2015	23.2	2002	22.1	2000	-4.3	1973	-1.1	2020	-15.1	2000	-10.8	2008	6.3	1980	5.0	23.2	2015	22.1	2002	20.8	2008	20.6	2007	16.6	2019	2022-02-03T13:22:22Z	-4.3	2000	-1.1	1973	-1	2013	1.5	1979	2.8	1975	6.3	2008	5	1980	3.3
-107.13	50.99	SK-14	LUCKY LAKE AREA	LUCKY LAKE	VSSK14V	15	4	1977	19.4	1976	17.8	2013	-2.0	2001	-0.4	2020	-10.9	2001	-10.7	1976	3.3	1975	-0.6	19.4	1977	19	1980	18.3	1994	17.8	1976	14.6	2015	2022-02-03T13:22:22Z	-2	2013	-0.4	2001	0.7	2000	1	2012	1.1	1973	3.3	1976	2.6	2006	2.5
-107.13	50.99	SK-14	LUCKY LAKE AREA	LUCKY LAKE	VSSK14V	16	4	1996	23.0	1977	22.2	2014	-2.5	2013	-1.8	2001	-12.3	1973	-7.2	2006	5.6	1980	5.5	23	1996	22.2	1977	21.9	1997	21	1994	19.5	1980	2022-02-03T13:22:22Z	-2.5	2014	-1.8	2013	-1.3	2017	0.6	2011	2.5	2009	5.6	2006	5.5	1980	4.9
-107.13	50.99	SK-14	LUCKY LAKE AREA	LUCKY LAKE	VSSK14V	17	4	1994	25.2	1980	23.5	2013	0.2	2011	0.6	2013	-14.7	2011	-7.3	2007	7.8	1996	7.1	25.2	1994	23.5	1980	21.2	2021	20.2	2010	19.4	1996	2022-02-03T13:22:22Z	0.2	2013	0.6	2011	1	2018	1.1	1976	3.8	2014	7.8	2007	7.1	1996	4.9
-107.13	50.99	SK-14	LUCKY LAKE AREA	LUCKY LAKE	VSSK14V	18	4	1980	22.5	1977	17.2	2013	3.5	2011	3.8	2013	-11.0	2011	-9.2	1980	9.0	1978	2.2	22.5	1980	21.6	2007	20	2010	20	2016	18.9	2001	2022-02-03T13:22:22Z	3.5	2013	3.8	2011	3.9	1995	4	2020	4.2	2014	9	1980	5.6	2007	3.4
-107.13	50.99	SK-14	LUCKY LAKE AREA	LUCKY LAKE	VSSK14V	19	4	1980	28.0	1977	12.8	1993	1.2	1973	2.8	2002	-8.8	1998	-7.4	2019	7.1	2007	6.2	28	1980	23.9	2016	21.1	2019	20.7	2010	20.1	2007	2022-02-03T13:22:22Z	1.2	1993	1.4	2013	2.2	1996	2.7	2012	2.8	1973	7.1	2019	6.2	2007	4.5
-107.13	50.99	SK-14	LUCKY LAKE AREA	LUCKY LAKE	VSSK14V	20	4	1980	31.0	1976	13.3	1996	0.2	1973	1.7	2021	-8.8	2008	-8.6	1980	8.0	1975	1.1	31	1980	22.7	2000	21.2	2010	20.3	2016	19.5	2003	2022-02-03T13:22:22Z	0.2	1996	1.7	1973	2.3	2008	5.6	2001	6.7	1975	8	1980	5.2	2019	4.6
-107.13	50.99	SK-14	LUCKY LAKE AREA	LUCKY LAKE	VSSK14V	21	4	1994	22.0	1980	21.0	2008	-4.0	1973	-2.2	2001	-11.3	1973	-6.7	1980	13.0	1976	1.7	22	1994	21.9	1998	21.8	2020	21.6	2010	21.4	2000	2022-02-03T13:22:22Z	-4	2008	-2.2	1973	-1	2013	4	2001	4.5	1979	13	1980	6.4	2009	4.4
-107.13	50.99	SK-14	LUCKY LAKE AREA	LUCKY LAKE	VSSK14V	22	4	2000	24.7	1994	22.8	2008	-2.5	1973	1.7	2013	-10.1	2008	-8.2	1994	10.0	1978	4.4	24.7	2000	22.8	1994	22.7	2012	22.6	1998	22.3	2003	2022-02-03T13:22:22Z	-2.5	2008	1.7	1973	2.8	2013	5.2	2021	7.5	1979	10	1994	6.7	2003	5.2
-107.13	50.99	SK-14	LUCKY LAKE AREA	LUCKY LAKE	VSSK14V	23	4	2012	27.6	1998	24.4	2008	1.7	2002	4.1	2021	-12.5	2008	-9.8	2003	8.2	1980	6.5	27.6	2012	24.4	1998	23.1	2003	22.1	2004	21.5	1980	2022-02-03T13:22:22Z	1.7	2008	2.9	2017	4.1	2002	4.2	2021	5	2009	8.2	2003	7.9	2019	6.5
-107.13	50.99	SK-14	LUCKY LAKE AREA	LUCKY LAKE	VSSK14V	24	4	1977	26.7	1974	19.4	2002	1.5	1994	4.9	2021	-10.7	2002	-9.8	1998	8.6	1996	4.2	26.7	1977	23.5	1980	22.3	1998	21.7	2012	20.8	1999	2022-02-03T13:22:22Z	1.5	2002	1.8	2017	3.3	2008	4	2009	4.2	2013	8.6	1998	7.2	2003	4.2
-107.13	50.99	SK-14	LUCKY LAKE AREA	LUCKY LAKE	VSSK14V	25	4	1977	27.8	1974	22.8	2017	2.1	2010	3.7	2002	-12.5	1994	-4.5	2003	7.3	1977	5.6	27.8	1977	23	1980	22.8	1974	21.7	1999	20.9	2003	2022-02-03T13:22:22Z	2.1	2017	3.7	2010	3.8	2015	3.9	2002	4.4	1996	7.3	2003	5.6	1977	4.8
-107.13	50.99	SK-14	LUCKY LAKE AREA	LUCKY LAKE	VSSK14V	26	4	1977	30.0	1974	26.1	1973	4.4			1994	-7.2	1973	-3.9	1999	8.1	1974	7.2	30	1977	26.1	1974	23	1980	22.8	2004	21.9	2018	2022-02-03T13:22:22Z	4.4	1973	4.5	2010	5.7	2015	5.8	1994	6	2012	8.1	1999	7.2	1974	5.4
-107.13	50.99	SK-14	LUCKY LAKE AREA	LUCKY LAKE	VSSK14V	27	4	2001	29.5	1980	24.5	1974	0.0	1973	12.8	2002	-8.3	1994	-5.4	2001	6.8	1977	6.7	29.5	2001	26	2004	24.5	1980	22.8	1978	22.3	1998	2022-02-03T13:22:22Z	0	1974	1.7	2005	4.2	2014	4.8	2012	5.3	1996	6.8	2001	6.7	1977	6.5
-107.13	50.99	SK-14	LUCKY LAKE AREA	LUCKY LAKE	VSSK14V	28	4	2001	30.5	1980	27.5	2019	0.2	2005	2.7	2019	-9.4	1974	-5.0	2001	11.0	1999	5.9	30.5	2001	27.5	1980	26.5	2018	25.2	1998	23.4	2015	2022-02-03T13:22:22Z	0.2	2019	2.7	2005	3.9	1995	5.4	2012	5.5	2014	11	2001	6.3	2010	5.9
-107.13	50.99	SK-14	LUCKY LAKE AREA	LUCKY LAKE	VSSK14V	29	4	1980	29.0	1977	26.1	2005	0.1	1973	2.2	2019	-10.3	2005	-5.4	1998	9.3	1980	8.5	29	1980	28.9	2015	27.8	1998	26.1	1977	23.6	2008	2022-02-03T13:22:22Z	0.1	2005	2.2	1973	4.5	2019	6.3	1995	6.4	2009	9.3	1998	8.5	1980	8.3
-107.13	50.99	SK-14	LUCKY LAKE AREA	LUCKY LAKE	VSSK14V	30	4	2020	28.4	1980	28.0	2005	0.3	1975	5.0	2002	-7.1	1979	-2.5	2020	10.5	1977	7.8	28.4	2020	28	1980	26.7	2021	22.8	1976	21.7	1978	2022-02-03T13:22:22Z	0.3	2005	3.1	2013	5	1975	6.7	1973	6.9	2010	10.5	2020	7.8	1977	7.4
-107.13	50.99	SK-14	LUCKY LAKE AREA	LUCKY LAKE	VSSK14V	1	5	2000	29.0	1980	26.5	1979	4.0	1975	6.7	2002	-11.5	1998	-6.6	1980	9.0	1978	7.8	29	2000	26.5	1980	21.9	2014	21.6	2016	21	2015	2022-02-03T13:22:22Z	4	1979	5.6	2013	6.1	2005	6.2	2010	6.7	1975	9	1980	7.8	1978	7.2
-107.13	50.99	SK-14	LUCKY LAKE AREA	LUCKY LAKE	VSSK14V	2	5	1980	29.5	1978	24.4	2010	5.8	1979	6.0	2005	-7.2	1976	-6.1	2016	8.4	2007	6.7	29.5	1980	25.9	2016	25.7	2004	24.4	1978	23.2	2007	2022-02-03T13:22:22Z	5.8	2010	6	1979	6.1	1974	8.2	2005	9.4	2012	8.4	2016	6.7	2007	6.4
-107.13	50.99	SK-14	LUCKY LAKE AREA	LUCKY LAKE	VSSK14V	3	5	2016	28.3	1998	28.3	2014	6.1	1979	7.0	2002	-6.9	1974	-5.6	1978	8.3	1977	3.9	28.3	1998	28.3	2016	25.6	1977	25.5	1980	23.9	1976	2022-02-03T13:22:22Z	6.1	2014	7	1979	10.2	2021	11.3	1995	11.3	2012	8.3	1978	7.5	2018	7
-107.13	50.99	SK-14	LUCKY LAKE AREA	LUCKY LAKE	VSSK14V	4	5	2016	31.6	2004	23.5	2002	4.8	1979	5.0	2002	-6.9	1979	-3.0	2000	10.9	1977	7.8	31.6	2016	25.7	2017	23.5	2004	23	2001	22.2	2015	2022-02-03T13:22:22Z	4.8	2002	5	1979	6.7	2010	7	2014	8.1	2019	10.9	2000	10.2	2016	7.8
-107.13	50.99	SK-14	LUCKY LAKE AREA	LUCKY LAKE	VSSK14V	5	5	2017	30.5	2016	29.7	2010	1.7	1979	2.0	2019	-7.6	1976	-3.9	2016	10.9	2015	7.3	30.5	2017	29.7	2016	27	1993	26.4	2015	24.5	2018	2022-02-03T13:22:22Z	1.7	2010	2	1979	6.6	2019	7.6	2002	10	1975	10.9	2016	7.3	2015	6.8
-107.13	50.99	SK-14	LUCKY LAKE AREA	LUCKY LAKE	VSSK14V	6	5	2017	31.4	1993	28.4	1979	3.5	1973	12.8	2019	-7.8	2002	-4.5	2017	11.7	2013	7.8	31.4	2017	28.4	1993	27.3	2018	25	2013	21.9	1997	2022-02-03T13:22:22Z	3.5	1979	4.5	2010	6.4	2014	7.1	2002	8.3	2012	11.7	2017	7.8	2005	7.8
-107.13	50.99	SK-14	LUCKY LAKE AREA	LUCKY LAKE	VSSK14V	7	5	2018	27.7	1994	26.0	1996	5.0	1979	7.5	2002	-8.7	1980	-3.0	2018	12.9	1994	8.5	27.7	2018	26	1994	25.1	2016	23.9	1976	22	2017	2022-02-03T13:22:22Z	5	1996	7.5	1979	8	2010	8.7	2002	9.1	2014	12.9	2018	8.5	1994	7.4
-107.13	50.99	SK-14	LUCKY LAKE AREA	LUCKY LAKE	VSSK14V	8	5	2016	30.7	1976	30.0	1996	0.1	1979	11.5	2015	-5.8	2009	-5.7	2016	9.6	1975	7.2	30.7	2016	30	1976	28.3	1977	25.7	2004	22.7	2001	2022-02-03T13:22:22Z	0.1	1996	6.7	2009	7.7	2015	9.4	2002	10.9	2010	9.6	2016	9.3	2018	7.2
-107.13	50.99	SK-14	LUCKY LAKE AREA	LUCKY LAKE	VSSK14V	9	5	1977	26.7	1976	22.2	1996	3.8	1974	10.6	2009	-8.5	1996	-5.7	1977	13.9	1976	10.6	26.7	1977	24.9	2012	24.1	1997	22.8	1978	22.8	1994	2022-02-03T13:22:22Z	3.8	1996	7	1999	7.9	2020	9.1	2010	9.9	2003	13.9	1977	11	1980	10.6
-107.13	50.99	SK-14	LUCKY LAKE AREA	LUCKY LAKE	VSSK14V	10	5	1977	32.2	1976	26.7	1999	1.5	1996	7.3	2004	-6.8	1979	-3.0	1977	13.9	1975	4.4	32.2	1977	26.7	1976	26.2	1993	23.2	1995	22.3	1994	2022-02-03T13:22:22Z	1.5	1999	7.3	1996	7.5	2016	8.7	2004	8.9	1974	13.9	1977	9.9	1994	5.7
-107.13	50.99	SK-14	LUCKY LAKE AREA	LUCKY LAKE	VSSK14V	11	5	1993	30.4	1977	25.6	1999	1.7	1974	8.3	2020	-8.2	2005	-8.0	1977	15.6	1976	11.1	30.4	1993	25.6	1977	24.2	2017	23.9	1994	22.2	1976	2022-02-03T13:22:22Z	1.7	1999	5.7	2000	7.8	2004	8.3	1974	8.8	2016	15.6	1977	11.1	1976	8.8
-107.13	50.99	SK-14	LUCKY LAKE AREA	LUCKY LAKE	VSSK14V	12	5	1993	31.1	1977	27.2	2004	5.5	1974	8.9	2014	-3.5	2005	-3.5	1993	10.7	1976	6.7	31.1	1993	29.9	2013	27.2	1977	25.3	1997	25.2	2017	2022-02-03T13:22:22Z	5.5	2004	7.7	2016	8.9	1974	10.2	1999	11	1995	10.7	1993	7.9	1994	7.9
-107.13	50.99	SK-14	LUCKY LAKE AREA	LUCKY LAKE	VSSK14V	13	5	2001	31.0	1977	27.8	2009	9.1	2005	9.9	1995	-3.9	1980	-2.0	2001	12.8	1993	9.7	31	2001	27.8	1976	27.8	1977	27.6	2013	26.4	1993	2022-02-03T13:22:22Z	9.1	2009	9.9	2005	10.9	2015	11	2004	12	2016	12.8	2001	12.4	2013	9.7
-107.13	50.99	SK-14	LUCKY LAKE AREA	LUCKY LAKE	VSSK14V	14	5	2001	26.5	1978	26.1	2009	10.8	2004	11.9	2005	-6.7	1997	-2.3	2001	11.3	1978	7.8	26.5	2001	26.1	1977	26.1	1978	25	2002	24.4	1973	2022-02-03T13:22:22Z	10.8	2009	11.9	2004	12.7	2015	12.8	1974	13.5	2017	11.3	2001	9.7	2002	7.8
-107.13	50.99	SK-14	LUCKY LAKE AREA	LUCKY LAKE	VSSK14V	15	5	2018	31.3	1978	30.6	2009	9.1	1995	9.1	2020	-1.9	2002	-1.7	2018	12.8	2003	10.8	31.3	2018	30.6	1978	27.9	1997	27.8	1975	25.5	1979	2022-02-03T13:22:22Z	9.1	1995	9.1	2009	10.4	2004	10.9	2002	11	1999	12.8	2018	10.8	2003	10.6
-107.13	50.99	SK-14	LUCKY LAKE AREA	LUCKY LAKE	VSSK14V	16	5	2021	29.9	2018	27.4	1999	10.1	1974	10.6	2002	-6.5	1995	-4.2	2008	12.2	1978	11.7	29.9	2021	27.4	2018	27	2012	26.1	1973	26	1980	2022-02-03T13:22:22Z	10.1	1999	10.6	1974	11.1	1977	11.7	1995	12.2	2014	12.2	2008	11.8	2012	11.7
-107.13	50.99	SK-14	LUCKY LAKE AREA	LUCKY LAKE	VSSK14V	17	5	2021	31.9	2010	27.7	2015	10.7	1996	11.6	2002	-4.5	1974	-3.3	2007	11.9	1973	10.6	31.9	2021	27.7	2007	27.7	2010	27.2	1976	26.8	2020	2022-02-03T13:22:22Z	10.7	2015	11.5	2017	11.6	1996	11.7	1977	12.3	1994	11.9	2007	10.7	2010	10.6
-107.13	50.99	SK-14	LUCKY LAKE AREA	LUCKY LAKE	VSSK14V	18	5	1980	29.5	1975	22.8	1997	4.0	1974	8.3	2015	-4.4	1993	-2.2	2006	15.1	1980	9.0	29.5	1980	28.4	2010	27.8	2021	26.5	2020	25.6	2008	2022-02-03T13:22:22Z	4	1997	8.3	1974	10.3	2009	10.6	2003	10.9	2012	15.1	2006	13.1	2010	12.2
-107.13	50.99	SK-14	LUCKY LAKE AREA	LUCKY LAKE	VSSK14V	19	5	2016	29.3	1980	29.0	1997	7.8	1977	8.3	2003	-3.0	1974	1.7	2010	15.0	1980	12.5	29.3	2016	29	1980	27.8	1973	27.7	2010	25.6	2020	2022-02-03T13:22:22Z	7.8	1997	8.3	1977	11	2007	12	1994	12.4	2014	15	2010	12.5	1980	11.7
-107.13	50.99	SK-14	LUCKY LAKE AREA	LUCKY LAKE	VSSK14V	20	5	1980	29.5	1973	26.1	2021	3.5	1974	7.2	2019	-2.6	2009	-1.1	1980	16.0	1973	11.1	29.5	1980	28.1	2016	26.1	1973	25.6	1978	25.3	1998	2022-02-03T13:22:22Z	3.5	2021	7.2	1974	8.3	1994	9.1	2009	9.4	2001	16	1980	11.1	1973	9.8
-107.13	50.99	SK-14	LUCKY LAKE AREA	LUCKY LAKE	VSSK14V	21	5	1980	36.0	1978	30.0	2021	3.7	1974	3.9	1975	-2.8	1974	-1.7	1980	13.0	1972	10.0	36	1980	30.3	2018	30	1978	27.3	2002	26.4	2016	2022-02-03T13:22:22Z	3.7	2021	3.9	1974	6.1	2004	9.4	1996	9.4	1999	13	1980	11.8	1993	11.5
-107.13	50.99	SK-14	LUCKY LAKE AREA	LUCKY LAKE	VSSK14V	22	5	1980	35.0	1978	30.6	1974	7.2	1973	15.6	2009	-0.1	1975	0.0	1980	15.5	1972	8.9	35	1980	30.6	1978	29	2014	26.9	2018	26.1	1976	2022-02-03T13:22:22Z	7.2	1974	7.4	2004	8.4	2021	8.8	2007	9.4	2002	15.5	1980	14.3	2006	13
-107.13	50.99	SK-14	LUCKY LAKE AREA	LUCKY LAKE	VSSK14V	23	5	1980	38.0	1976	25.6	2004	6.5	1997	9.9	2002	-4.8	1974	-1.1	1980	15.5	1978	12.2	38	1980	30.6	2014	29.4	2018	26.2	2015	25.6	1976	2022-02-03T13:22:22Z	6.5	2004	8.5	2010	9.5	2007	9.9	1997	10.2	2012	15.5	1980	12.9	2006	12.2
-107.13	50.99	SK-14	LUCKY LAKE AREA	LUCKY LAKE	VSSK14V	24	5	1980	31.0	1979	26.5	2012	9.7	2011	10.7	2007	0.8	2002	1.2	1980	16.0	1977	13.9	31	1980	27.2	2018	27	2015	26.5	1979	26.1	1976	2022-02-03T13:22:22Z	9.7	2012	10.4	2021	10.7	2011	11.8	1997	13.1	2002	16	1980	13.9	1977	12.9
-107.13	50.99	SK-14	LUCKY LAKE AREA	LUCKY LAKE	VSSK14V	25	5	1980	30.0	1979	25.0	2021	8.7	2010	8.9	2007	0.1	2002	2.8	1980	14.5	1977	13.3	30	1980	28.7	1999	28.4	2018	27.9	2003	26.8	2015	2022-02-03T13:22:22Z	8.7	2021	8.9	2010	11.2	1995	11.9	2008	12.5	2017	14.5	1980	13.3	1977	12.2
-107.13	50.99	SK-14	LUCKY LAKE AREA	LUCKY LAKE	VSSK14V	26	5	2018	31.1	2015	28.2	2021	12.4	2012	12.6	2021	-0.8	2002	-0.2	2014	13.1	1980	13.0	31.1	2018	28.2	2015	28	1979	27	1980	26.9	1998	2022-02-03T13:22:22Z	12.4	2021	12.6	2012	12.8	1972	13.6	2005	14.2	2008	13.1	2014	13	1980	12.3
-107.13	50.99	SK-14	LUCKY LAKE AREA	LUCKY LAKE	VSSK14V	27	5	1979	28.0	1976	26.7	2012	7.4	2011	8.8	2008	0.1	1993	2.0	1979	14.0	1972	10.6	28	1979	27.8	1994	26.7	1976	26.6	2002	26.5	1998	2022-02-03T13:22:22Z	7.4	2012	8.8	2011	10.9	1993	11.3	2010	17.1	2005	14	1979	12	1994	10.9
-107.13	50.99	SK-14	LUCKY LAKE AREA	LUCKY LAKE	VSSK14V	28	5	1976	31.7	1972	20.6	2010	7.8	2005	12.7	1993	-0.4	1975	3.3	2007	11.3	1979	11.0	31.7	1976	30.6	2018	29	2002	27.4	2003	26.9	2019	2022-02-03T13:22:22Z	7.8	2010	9.5	2012	12.7	2005	13.8	1998	14.9	2016	11.3	2007	11	1979	10.9
-107.13	50.99	SK-14	LUCKY LAKE AREA	LUCKY LAKE	VSSK14V	29	5	2019	29.8	1995	29.4	2010	8.7	2007	11.7	2015	-1.2	1974	-0.6	2018	13.2	2008	11.8	29.8	2019	29.4	1995	28.9	2002	28.8	2018	25.5	2003	2022-02-03T13:22:22Z	8.7	2010	11.7	2007	12.9	2011	14.1	2015	14.8	2012	13.2	2018	12.3	2019	11.8
-107.13	50.99	SK-14	LUCKY LAKE AREA	LUCKY LAKE	VSSK14V	30	5	2019	33.0	2009	32.9	2010	9.1	2007	10.5	1974	0.0	1972	7.2	1995	13.5	1973	12.2	33	2019	32.9	2009	30.7	1995	27.8	1972	26.7	1976	2022-02-03T13:22:22Z	9.1	2010	10.5	2007	10.9	2011	12.2	1978	15	1979	13.5	1995	12.2	1973	10.7
-107.13	50.99	SK-14	LUCKY LAKE AREA	LUCKY LAKE	VSSK14V	31	5	1972	33.3			2010	10.2	1978	12.2	2000	0.5	1979	1.0	1997	11.6	1973	11.1	33.3	1972	32.6	2020	28.8	1997	28.4	2017	28.3	1976	2022-02-03T13:22:22Z	10.2	2010	12.2	1978	12.7	2000	13.5	1979	13.9	1999	11.6	1997	11.1	1973	10.2
-107.13	50.99	SK-14	LUCKY LAKE AREA	LUCKY LAKE	VSSK14V	1	6	2017	32.5	1972	30.6	2009	14.3	1996	14.6	1998	0.5	1978	2.2	1972	17.2			32.5	2017	30.6	1972	28.3	1977	26.8	1995	26.4	2006	2022-02-03T13:22:22Z	14.3	2009	14.6	1996	14.8	2018	14.9	2000	15.2	2004	17.2	1972	12.4	2017	12.1
-107.13	50.99	SK-14	LUCKY LAKE AREA	LUCKY LAKE	VSSK14V	2	6	2019	33.5	2006	32.7	1973	10.0	1972	22.8	2009	-1.6	1998	1.1	1995	13.7	1977	13.3	33.5	2019	32.7	2006	31.6	2021	29.1	1995	27.1	2007	2022-02-03T13:22:22Z	10	1973	11.4	1998	15.1	1994	15.9	2005	17.2	2013	13.7	1995	13.3	1977	13.1
-107.13	50.99	SK-14	LUCKY LAKE AREA	LUCKY LAKE	VSSK14V	3	6	2021	36.3	2019	34.2	1973	12.2	1972	28.3	1998	1.0	1977	3.3	2006	13.9	1995	13.1	36.3	2021	34.2	2019	29	1995	28.9	1978	28.3	1972	2022-02-03T13:22:22Z	12.2	1973	12.4	2008	13.8	2002	14.5	1999	15.3	1998	13.9	2006	13.6	2021	13.1
-107.13	50.99	SK-14	LUCKY LAKE AREA	LUCKY LAKE	VSSK14V	4	6	2017	33.1	1978	29.4	2011	8.6	1998	13.3	2009	1.7	1998	2.1	2021	16.9	1995	15.6	33.1	2017	29.8	2021	29.4	1978	29	2018	28.9	1997	2022-02-03T13:22:22Z	8.6	2011	13.3	1998	14.1	2005	17.2	2003	17.8	1974	16.9	2021	15.6	1995	14.4
-107.13	50.99	SK-14	LUCKY LAKE AREA	LUCKY LAKE	VSSK14V	5	6	1978	32.2	1972	30.6	2009	9.8	1998	14.1	2009	-1.2	1998	4.4	1978	15.0	1976	11.1	32.2	1978	30.6	1972	28.8	1995	28.6	2021	28.5	1997	2022-02-03T13:22:22Z	9.8	2009	14.1	1998	15	1974	16	2014	16.7	1976	15	1978	14.7	1997	13.3
-107.13	50.99	SK-14	LUCKY LAKE AREA	LUCKY LAKE	VSSK14V	6	6	1972	34.4			2009	6.8	2003	13.7	1993	2.6	1974	5.0	2019	13.6	1997	13.5	34.4	1972	32.2	1977	29.1	2000	27.2	2019	27	2015	2022-02-03T13:22:22Z	6.8	2009	13.7	2003	14	1980	15	1978	16	2014	13.6	2019	13.5	1997	12.5
-107.13	50.99	SK-14	LUCKY LAKE AREA	LUCKY LAKE	VSSK14V	7	6	1972	32.8			2009	9.8	2005	10.9	2014	1.9	2007	1.9	1997	14.0	1996	14.0	32.8	1972	30.8	2016	30.6	1977	29.9	1996	28.5	2015	2022-02-03T13:22:22Z	9.8	2009	10.9	2005	12.1	2004	13.4	2008	13.9	2003	14	1996	14	1997	13.3
-107.13	50.99	SK-14	LUCKY LAKE AREA	LUCKY LAKE	VSSK14V	8	6	2015	33.6	1996	31.5	2005	9.5	2004	13.3	1974	2.2	1973	4.4	1996	17.4	1972	16.7	33.6	2015	31.5	1996	30.7	2016	28.7	2017	27.2	1977	2022-02-03T13:22:22Z	9.5	2005	10.8	2009	13	2010	13.3	2004	13.4	2008	17.4	1996	16.7	1972	16.1
-107.13	50.99	SK-14	LUCKY LAKE AREA	LUCKY LAKE	VSSK14V	9	6	2018	31.5	1996	31.0	2002	11.1	1999	14.8	2009	-0.6	2004	4.1	1976	16.1	1972	12.8	31.5	2018	31	1996	28.3	2016	27.5	1980	26.7	1977	2022-02-03T13:22:22Z	11.1	2002	12.4	2006	12.7	2012	12.8	2009	14.2	2010	16.1	1976	15.5	2016	13.6
-107.13	50.99	SK-14	LUCKY LAKE AREA	LUCKY LAKE	VSSK14V	10	6	1980	31.5	1976	28.3	2002	10.2	2000	12.0	2019	1.7	2003	4.3	1993	13.7	1976	12.2	31.5	1980	28.3	1976	26.6	1993	26.5	1996	26.4	1998	2022-02-03T13:22:22Z	10.2	2002	11.5	2006	12	2000	12.4	2012	12.7	2004	13.7	1993	13.3	2021	12.2
-107.13	50.99	SK-14	LUCKY LAKE AREA	LUCKY LAKE	VSSK14V	11	6	1979	30.0	1975	27.2	2002	10.1	1977	17.8	1974	1.7	1973	3.9	1980	15.5	1976	14.4	30	1979	28.6	2015	27.2	1972	27.2	1975	26	1980	2022-02-03T13:22:22Z	10.1	2002	10.8	2010	11.1	2008	11.8	2004	14.2	2006	15.5	1980	14.4	1976	13.1
-107.13	50.99	SK-14	LUCKY LAKE AREA	LUCKY LAKE	VSSK14V	12	6	1979	34.0	1974	25.6	2008	9.2	2004	11.2	2001	3.1	1973	3.9	1997	14.1	1976	12.8	34	1979	28.4	1995	28	2020	27	1980	25.8	1997	2022-02-03T13:22:22Z	9.2	2008	11.2	2004	15.2	2002	17	2006	17.2	1976	14.1	1997	12.8	1976	12.5
-107.13	50.99	SK-14	LUCKY LAKE AREA	LUCKY LAKE	VSSK14V	13	6	1979	34.5	1973	31.1	1993	12.3	1972	17.2	1977	3.9	1972	5.0	2020	15.1	2013	14.6	34.5	1979	31.3	2019	31.1	1973	30.1	2020	29	1995	2022-02-03T13:22:22Z	12.3	1993	13.2	2004	15.1	2014	17.1	2017	17.2	1972	15.1	2020	14.6	2013	14.2
-107.13	50.99	SK-14	LUCKY LAKE AREA	LUCKY LAKE	VSSK14V	14	6	2021	31.7	2009	29.7	2014	10.5	1977	14.4	1993	4.8	1979	5.0	1997	14.1	1973	13.3	31.7	2021	29.7	2009	28.9	1973	28.4	1995	26.9	2016	2022-02-03T13:22:22Z	10.5	2014	13.3	2015	14.4	1977	15.6	1994	15.7	2008	14.1	1997	13.5	2021	13.3
-107.13	50.99	SK-14	LUCKY LAKE AREA	LUCKY LAKE	VSSK14V	15	6	2021	33.9	2009	28.8	2014	13.2	2004	15.4	1974	5.0	1972	7.8	2021	15.9	1995	14.1	33.9	2021	28.8	2009	27.1	1995	26.6	2003	26	1980	2022-02-03T13:22:22Z	13.2	2014	15.4	2000	15.4	2004	15.6	2015	17.8	2013	15.9	2021	14.1	1995	12.8
-107.13	50.99	SK-14	LUCKY LAKE AREA	LUCKY LAKE	VSSK14V	16	6	1972	31.1			2000	12.1	1976	17.8	1974	3.9	1973	8.3	1996	14.5	1976	11.7	31.1	1972	30	1980	28.6	2009	27.8	1996	27.4	2002	2022-02-03T13:22:22Z	12.1	2000	16.2	2019	17	2013	17	2014	17.2	2001	14.5	1996	12.3	2002	12
-107.13	50.99	SK-14	LUCKY LAKE AREA	LUCKY LAKE	VSSK14V	17	6	2002	29.6	1974	29.4	2004	12.8	2000	16.7	1993	3.1	1973	3.9	1972	17.8			29.6	2002	29.4	1974	28.5	1980	28.3	2009	26.1	2008	2022-02-03T13:22:22Z	12.8	2004	14.2	2011	15.6	2006	15.6	2012	16.3	2020	17.8	1972	13.3	2009	13.1
-107.13	50.99	SK-14	LUCKY LAKE AREA	LUCKY LAKE	VSSK14V	18	6	2003	28.8	1974	28.3	1973	12.2	1972	19.4	2004	2.6	2000	5.4	1999	13.6	1997	12.8	28.8	2003	28.3	1974	26.9	1999	26.9	2013	26.9	2018	2022-02-03T13:22:22Z	12.2	1973	14.3	2011	15.5	2020	15.7	2002	15.9	2014	13.6	1999	13.1	2005	12.8
-107.13	50.99	SK-14	LUCKY LAKE AREA	LUCKY LAKE	VSSK14V	19	6	1974	33.9	1973	21.7	1998	12.6	1996	15.9	1972	0.0			2003	17.2	1979	14.5	33.9	1974	32.9	2003	29	1993	28.9	1976	27.9	1999	2022-02-03T13:22:22Z	12.6	1998	14	2012	15.9	1996	16.3	2002	16.7	1975	17.2	2003	14.5	1979	13.8
-107.13	50.99	SK-14	LUCKY LAKE AREA	LUCKY LAKE	VSSK14V	20	6	2018	29.5	1974	28.3	1998	13.2	1996	15.5	1972	2.8			2009	14.2	1993	12.9	29.5	2018	28.3	1974	27.5	1980	27.3	1993	27.3	2009	2022-02-03T13:22:22Z	13.2	1998	14.6	2019	15.5	1996	17.6	2006	18.1	2004	14.2	2009	12.9	1993	12.8
-107.13	50.99	SK-14	LUCKY LAKE AREA	LUCKY LAKE	VSSK14V	21	6	1993	32.7	1980	32.5	2019	14.3	1996	14.5	2021	1.0	2020	3.5	1980	16.0	1978	11.7	32.7	1993	32.5	1980	30.5	2001	30	1978	29.8	2005	2022-02-03T13:22:22Z	14.3	2019	14.5	1996	17	2003	17.8	2020	19	1997	16	1980	12.9	1993	12.7
-107.13	50.99	SK-14	LUCKY LAKE AREA	LUCKY LAKE	VSSK14V	22	6	1980	33.0	1977	31.7	1996	10.2	1976	16.1	2017	3.8	2003	6.9	2005	17.2	2001	17.0	33	1980	31.7	1977	31	2005	30.7	2021	30.6	1973	2022-02-03T13:22:22Z	10.2	1996	13.2	2017	14.9	2019	16.1	1976	17.6	1997	17.2	2005	17	2001	14.6
-107.13	50.99	SK-14	LUCKY LAKE AREA	LUCKY LAKE	VSSK14V	23	6	1973	34.4	1972	24.4	1996	10.2	1976	14.4	2017	3.1	2004	3.5	1980	16.0	1973	15.0	34.4	1973	32.2	1974	28	2016	28	2020	27.5	1979	2022-02-03T13:22:22Z	10.2	1996	14.4	1976	15.1	2003	16.3	2004	18.2	1995	16	1980	15	1973	14.9
-107.13	50.99	SK-14	LUCKY LAKE AREA	LUCKY LAKE	VSSK14V	24	6	1974	36.7	1973	26.7	1996	11.0	1993	15.5	2017	1.1	2004	1.9	1973	16.7	1972	13.3	36.7	1974	33.9	1977	32.8	1975	30.5	1979	27.6	2002	2022-02-03T13:22:22Z	11	1996	14.7	2005	15.5	1993	15.5	2000	16.4	2003	16.7	1973	15	2010	15
-107.13	50.99	SK-14	LUCKY LAKE AREA	LUCKY LAKE	VSSK14V	25	6	2009	32.2	1974	32.2	1999	13.1	1993	16.1	2004	3.9	2003	3.9	1975	16.1	1974	15.6	32.2	1974	32.2	2009	30.6	2018	30	1975	30	1977	2022-02-03T13:22:22Z	13.1	1999	16.1	1976	16.1	1993	16.1	2000	16.7	2007	16.1	1975	15.6	1974	14.3
-107.13	50.99	SK-14	LUCKY LAKE AREA	LUCKY LAKE	VSSK14V	26	6	2015	33.0	2002	32.4	1999	12.2	1975	16.1	2001	3.6	2000	5.1	1974	16.7	1973	10.6	33	2015	32.4	2002	29.9	2020	29.7	1997	29.3	2017	2022-02-03T13:22:22Z	12.2	1999	14.2	2007	16.1	1975	16.2	2011	16.7	1976	16.7	1974	15.3	2002	14.8
-107.13	50.99	SK-14	LUCKY LAKE AREA	LUCKY LAKE	VSSK14V	27	6	2002	34.9	1978	28.3	1980	13.0	1976	18.3	1993	3.1	1975	7.2	2002	18.3	1996	15.3	34.9	2002	30.5	2015	28.3	1978	28.1	2021	28	1979	2022-02-03T13:22:22Z	13	1980	13.5	1995	16	1999	16.6	2007	16.7	2008	18.3	2002	15.3	1996	14.4
-107.13	50.99	SK-14	LUCKY LAKE AREA	LUCKY LAKE	VSSK14V	28	6	2015	34.0	2006	32.6	2005	14.1	1993	16.9	2009	6.7	1999	6.9	1979	15.5	1978	12.8	34	2015	32.6	2006	32.1	2002	31.1	1978	30.3	2001	2022-02-03T13:22:22Z	14.1	2005	16.9	1993	19.4	1976	19.4	1995	20	2007	15.5	1979	15.3	1996	14.9
-107.13	50.99	SK-14	LUCKY LAKE AREA	LUCKY LAKE	VSSK14V	29	6	2021	33.0	1978	32.2	1997	13.5	1993	14.3	1995	5.4	1980	5.5	2006	16.6	1998	15.0	33	2021	32.2	1978	30.5	1979	30.3	2006	29.4	2011	2022-02-03T13:22:22Z	13.5	1997	14.3	1993	14.7	2005	16.6	1995	17.2	2020	16.6	2006	15.4	2011	15.3
-107.13	50.99	SK-14	LUCKY LAKE AREA	LUCKY LAKE	VSSK14V	30	6	2021	33.5	2008	32.9	1997	11.7	1993	16.3	1995	4.1	1975	7.2	2010	16.4	2008	14.5	33.5	2021	32.9	2008	32.5	1979	32.2	2003	31.1	1978	2022-02-03T13:22:22Z	11.7	1997	16.3	1993	18.5	1980	18.7	2020	18.8	2015	16.4	2010	14.5	2008	14
-107.13	50.99	SK-14	LUCKY LAKE AREA	LUCKY LAKE	VSSK14V	1	7	2021	35.0	1976	30.0	1997	15.2	1972	15.6	1997	5.2	1972	5.6	1978	17.2	1976	13.9	35	2021	30	1976	29.9	2003	29.7	2013	28.3	1977	2022-02-03T13:22:22Z	15.2	1997	15.6	1972	19.3	1999	19.3	2011	20.8	1993	17.2	1978	16.2	2021	15.2
-107.13	50.99	SK-14	LUCKY LAKE AREA	LUCKY LAKE	VSSK14V	2	7	2021	40.0	2013	30.9	1972	16.1			2009	5.6	1997	6.9	2021	17.1	2013	14.6	40	2021	30.9	2013	30.6	1996	29.5	1980	28.3	1975	2022-02-03T13:22:22Z	16.1	1972	17.7	1999	17.8	1976	19.4	2019	20	1974	17.1	2021	14.6	2013	14.2
-107.13	50.99	SK-14	LUCKY LAKE AREA	LUCKY LAKE	VSSK14V	3	7	2017	34.3	2015	31.5	2004	14.9	1995	17.6	2018	5.0	1972	5.6	2013	15.8	2007	14.4	34.3	2017	31.5	2015	29.4	1975	28.8	2011	28.8	2021	2022-02-03T13:22:22Z	14.9	2004	16.7	2005	17.6	1995	19.9	2019	20	1999	15.8	2013	15	2021	14.4
-107.13	50.99	SK-14	LUCKY LAKE AREA	LUCKY LAKE	VSSK14V	4	7	1973	35.0	1972	24.4	2004	11.0	1993	12.8	1972	3.9			1979	17.0	1975	15.6	35	1973	33.5	1996	32.8	1975	31	2008	30.6	1976	2022-02-03T13:22:22Z	11	2004	12.8	1993	15.9	1999	18.8	2018	20.2	1995	17	1979	15.9	2014	15.6
-107.13	50.99	SK-14	LUCKY LAKE AREA	LUCKY LAKE	VSSK14V	5	7	2001	34.2	1975	32.8	2010	16.3	2004	16.9	1972	7.8			2001	16.6	1979	16.0	34.2	2001	32.8	1975	31.5	2007	29.8	2006	29.6	2017	2022-02-03T13:22:22Z	16.3	2010	16.9	2004	17	1993	18.9	2015	19.1	1995	16.6	2001	16	1979	15.1
-107.13	50.99	SK-14	LUCKY LAKE AREA	LUCKY LAKE	VSSK14V	6	7	1975	36.1	1972	23.3	2003	16.0	2000	19.4	1994	6.1	1973	7.8	2007	20.6	2005	15.4	36.1	1975	34.8	2007	34	2018	30.8	2006	30	2005	2022-02-03T13:22:22Z	16	2003	19.4	2000	19.9	2013	20	1973	20	1993	20.6	2007	16	2018	15.4
-107.13	50.99	SK-14	LUCKY LAKE AREA	LUCKY LAKE	VSSK14V	7	7	2001	31.8	1979	30.5	1972	16.1			2003	5.8	1994	7.6	1979	17.5	1975	16.7	31.8	2001	30.5	1979	30.5	2017	30	2018	29.3	2021	2022-02-03T13:22:22Z	16.1	1972	18.4	2003	18.9	1977	19.9	2008	21.3	1999	17.5	1979	16.7	1975	15
-107.13	50.99	SK-14	LUCKY LAKE AREA	LUCKY LAKE	VSSK14V	8	7	1980	34.0	1979	30.5	1999	17.0	1996	18.8	2015	4.0	1977	6.1	1998	16.2	1979	14.0	34	1980	31.5	2001	31.1	2005	30.6	2017	30.5	1979	2022-02-03T13:22:22Z	17	1999	17.8	2020	18.8	1996	19.1	2009	19.3	2004	16.2	1998	16	2011	15.4
-107.13	50.99	SK-14	LUCKY LAKE AREA	LUCKY LAKE	VSSK14V	9	7	1980	35.0	1979	32.5	1993	15.8	1978	23.9	1978	5.0	1977	8.3	1997	16.5	1994	16.0	35	1980	34.4	2015	32.5	1979	32.2	1994	30.7	2012	2022-02-03T13:22:22Z	15.8	1993	17.4	2002	17.5	2009	19.6	2007	20.3	2003	16.5	1997	16.3	2005	16.3
-107.13	50.99	SK-14	LUCKY LAKE AREA	LUCKY LAKE	VSSK14V	10	7	1980	36.0	1973	32.8	1993	16.3	1977	21.1	1993	5.9	1975	7.2	1974	19.4	1973	10.6	36	1980	34.4	2015	32.9	2012	32.8	1973	32.6	2017	2022-02-03T13:22:22Z	16.3	1993	17.4	2009	19.7	2011	21.1	1977	21.3	2010	19.4	1974	19	1998	18.5
-107.13	50.99	SK-14	LUCKY LAKE AREA	LUCKY LAKE	VSSK14V	11	7	2021	32.2	2013	30.6	2011	17.7	2001	17.9	1993	6.0	1972	7.2	1973	20.6	1972	7.2	32.2	2021	30.6	2013	30.2	1998	29.9	2012	29.8	1999	2022-02-03T13:22:22Z	17.7	2011	17.9	2001	18.1	2016	18.7	1993	18.9	1972	20.6	1973	19	1998	16.9
-107.13	50.99	SK-14	LUCKY LAKE AREA	LUCKY LAKE	VSSK14V	12	7	2003	33.4	1975	31.7	1993	18.6	1976	19.4	1993	4.8	1972	6.1	2015	16.8	2002	15.9	33.4	2003	33	2006	31.7	1975	31.2	2002	31.1	2005	2022-02-03T13:22:22Z	18.6	1993	18.7	1994	18.7	2016	19.4	1976	20.5	2009	16.8	2015	15.9	2002	15.1
-107.13	50.99	SK-14	LUCKY LAKE AREA	LUCKY LAKE	VSSK14V	13	7	2018	33.8	2007	33.4	2013	14.5	2010	16.7	2013	7.2	1994	7.2	2002	16.2	1976	14.4	33.8	2018	33.4	2007	32.8	1975	32.2	2002	31.4	2005	2022-02-03T13:22:22Z	14.5	2013	16.7	2010	17.2	1977	18	1993	18.1	2020	16.2	2002	16.1	2015	15.6
-107.13	50.99	SK-14	LUCKY LAKE AREA	LUCKY LAKE	VSSK14V	14	7	2002	34.5	2000	31.7	2009	15.6	1976	17.2	1993	4.2	1977	7.8	1975	18.9	1972	10.6	34.5	2002	32.6	2007	31.7	2000	31	2021	30.6	1975	2022-02-03T13:22:22Z	15.6	2009	17.2	1976	17.5	1979	19.3	2010	19.7	1993	18.9	1975	18.4	2002	16.8
-107.13	50.99	SK-14	LUCKY LAKE AREA	LUCKY LAKE	VSSK14V	15	7	2021	36.2	1975	34.4	1999	16.9	1998	19.0	2009	5.8	1976	8.3	2002	17.6	1980	15.0	36.2	2021	34.4	1973	34.4	1975	31	2017	30.6	1978	2022-02-03T13:22:22Z	16.9	1999	18.1	2009	19	1998	19.4	2008	19.7	2012	17.6	2002	16.5	2012	15
-107.13	50.99	SK-14	LUCKY LAKE AREA	LUCKY LAKE	VSSK14V	16	7	2017	33.8	1978	32.8	1999	15.9	1993	19.4	2018	5.2	2009	6.1	2007	17.3	1974	17.2	33.8	2017	32.8	1978	31.5	2021	30	2007	29.8	2002	2022-02-03T13:22:22Z	15.9	1999	18.3	2019	19.4	1993	19.8	2000	20.9	2009	17.3	2007	17.2	1974	16.2
-107.13	50.99	SK-14	LUCKY LAKE AREA	LUCKY LAKE	VSSK14V	17	7	2021	36.8	2003	35.7	2015	17.1	1993	18.8	2000	6.5	1999	9.1	2002	18.8	1976	16.7	36.8	2021	35.7	2003	35.3	2018	32.8	1976	32.2	1974	2022-02-03T13:22:22Z	17.1	2015	18.8	1993	19.1	1999	19.9	2000	21.1	1973	18.8	2002	16.7	1976	16.7
-107.13	50.99	SK-14	LUCKY LAKE AREA	LUCKY LAKE	VSSK14V	18	7	2002	34.6	1974	31.7	1995	17.8	1972	17.8	1972	2.2			2002	19.3	1974	16.1	34.6	2002	32	2018	31.7	1974	31.2	2011	31.1	2004	2022-02-03T13:22:22Z	17.8	1972	17.8	1995	17.9	1993	18.1	2000	19.5	1999	19.3	2002	16.5	2018	16.1
-107.13	50.99	SK-14	LUCKY LAKE AREA	LUCKY LAKE	VSSK14V	19	7	1974	33.3	1973	25.0	2000	17.8	1980	19.0	1972	4.4			2011	17.9	2007	17.0	33.3	1974	33.2	2002	33	1979	31	2007	30.2	2016	2022-02-03T13:22:22Z	17.8	2000	18	2019	19	1980	20	1978	21.3	2021	17.9	2011	17	2007	16.6
-107.13	50.99	SK-14	LUCKY LAKE AREA	LUCKY LAKE	VSSK14V	20	7	1979	37.0	1975	31.7	1980	19.0	1977	23.9	1972	2.8			1979	17.0	1974	14.4	37	1979	33	2017	31.7	1974	31.7	1975	30	1973	2022-02-03T13:22:22Z	19	1980	19.6	2010	20.4	2000	20.9	2011	22	2009	17	1979	16.8	2007	16.4
-107.13	50.99	SK-14	LUCKY LAKE AREA	LUCKY LAKE	VSSK14V	21	7	1977	33.3	1976	28.9	1972	15.6			1978	6.7	1977	8.9	2021	17.1	2007	16.9	33.3	1977	32.2	2021	31	1979	30.3	2001	30.2	2006	2022-02-03T13:22:22Z	15.6	1972	20	1996	20.2	2013	20.9	1995	21.1	2002	17.1	2021	16.9	2007	16.3
-107.13	50.99	SK-14	LUCKY LAKE AREA	LUCKY LAKE	VSSK14V	22	7	1997	34.1	1974	31.7	2011	17.4	1972	19.4	2013	5.3	2002	6.6	1979	18.5	1977	18.3	34.1	1997	33.7	2021	31.7	1974	31.6	2007	31.2	2003	2022-02-03T13:22:22Z	17.4	2011	19.4	1972	20.4	2013	21.2	2004	21.8	1993	18.5	1979	18.3	1977	15.4
-107.13	50.99	SK-14	LUCKY LAKE AREA	LUCKY LAKE	VSSK14V	23	7	2007	35.9	1978	34.4	2001	18.9	1996	21.6	2021	6.4	1998	6.6	2020	18.8	1980	16.0	35.9	2007	34.4	1978	33.3	2003	33.1	2017	31	1980	2022-02-03T13:22:22Z	18.9	2001	20.2	2011	20.4	2008	21.3	2010	21.6	1996	18.8	2020	16	1980	15.9
-107.13	50.99	SK-14	LUCKY LAKE AREA	LUCKY LAKE	VSSK14V	24	7	1978	32.8	1976	31.7	2005	18.9	1980	19.0	2005	7.7	1995	7.8	2007	19.3	2006	17.4	32.8	1978	32	2019	31.7	1975	31.7	1976	29.4	2021	2022-02-03T13:22:22Z	18.9	2005	19	1980	21.9	1995	22	2000	23	2008	19.3	2007	17.4	2006	14.4
-107.13	50.99	SK-14	LUCKY LAKE AREA	LUCKY LAKE	VSSK14V	25	7	1998	34.2	1975	31.1	1999	17.0	1979	21.0	2005	5.3	1980	5.5	1975	17.8	1974	15.0	34.2	1998	31.6	2009	31.4	2004	31.1	1975	31	2002	2022-02-03T13:22:22Z	17	1999	19.3	2005	20	2014	20.2	2013	20.5	2012	17.8	1975	16.7	1978	15
-107.13	50.99	SK-14	LUCKY LAKE AREA	LUCKY LAKE	VSSK14V	26	7	1976	33.9	1975	30.0	1977	17.8	1972	21.7	2013	4.9	1979	5.0	2002	16.1	1998	15.1	33.9	1976	33.8	1995	33.3	2002	31	2000	30.9	2017	2022-02-03T13:22:22Z	17.8	1977	20.4	2013	20.5	1997	21.1	2012	21.1	2014	16.1	2002	15.7	2006	15.1
-107.13	50.99	SK-14	LUCKY LAKE AREA	LUCKY LAKE	VSSK14V	27	7	1975	38.9	1973	27.2	2004	19.6	1976	20.6	1997	7.5	1974	8.9	2000	16.2	1978	15.6	38.9	1975	36.8	2021	34.4	1978	33.8	2019	33.7	1994	2022-02-03T13:22:22Z	19.6	2004	20.1	2015	20.6	1976	20.6	2005	21	2010	16.2	2000	15.6	1978	14.1
-107.13	50.99	SK-14	LUCKY LAKE AREA	LUCKY LAKE	VSSK14V	28	7	2007	35.1	2003	35.1	2015	17.7	2004	20.2	2004	5.4	1974	7.2	2007	18.4	1975	16.1	35.1	2003	35.1	2007	34.4	1975	32.8	2001	32.5	1979	2022-02-03T13:22:22Z	17.7	2015	20.2	2004	21.1	1973	21.7	1978	21.7	2005	18.4	2007	16.1	1975	14.9
-107.13	50.99	SK-14	LUCKY LAKE AREA	LUCKY LAKE	VSSK14V	29	7	2007	36.8	1995	33.5	2013	17.8	2009	19.2	2004	1.2	1974	6.1	1975	16.1	1972	12.2	36.8	2007	34.7	2020	34.4	2021	33.5	1995	33.3	1975	2022-02-03T13:22:22Z	17.8	2013	19.2	2009	19.8	2004	20	1976	22	2002	16.1	1975	15.9	2000	15.4
-107.13	50.99	SK-14	LUCKY LAKE AREA	LUCKY LAKE	VSSK14V	30	7	2017	37.7	2007	35.9	1999	18.4	1977	18.9	2004	4.8	2002	7.2	2007	15.7	1975	15.6	37.7	2017	35.9	2007	32.5	2018	32.1	2019	32	2020	2022-02-03T13:22:22Z	18.4	1999	18.9	1977	20.2	2002	20.6	2013	21.1	1975	15.7	2007	15.6	1975	15
-107.13	50.99	SK-14	LUCKY LAKE AREA	LUCKY LAKE	VSSK14V	31	7	1973	35.6	1972	20.6	2002	14.2	1999	16.9	2013	5.9	1999	6.5	1994	17.3	1975	14.4	35.6	1973	35.2	2005	32.9	2011	31.9	2021	31.5	1979	2022-02-03T13:22:22Z	14.2	2002	16.9	1999	17.8	1975	18.5	2001	19.2	2009	17.3	1994	14.4	1975	14.2
-107.13	50.99	SK-14	LUCKY LAKE AREA	LUCKY LAKE	VSSK14V	1	8	2005	35.7	1973	34.4	1978	15.0	1975	17.2	2002	4.5	1999	5.2	1973	13.9	1972	11.1	35.7	2005	35.3	2019	34.4	1973	33.4	2008	33.3	2021	2022-02-03T13:22:22Z	15	1978	15.6	2002	17.2	1975	20.6	1972	20.6	1999	13.9	1973	13.7	2000	13.7
-107.13	50.99	SK-14	LUCKY LAKE AREA	LUCKY LAKE	VSSK14V	2	8	2019	36.5	1973	32.8	2002	15.8	1993	16.9	2002	1.2	1978	2.2	2021	18.0	1998	17.3	36.5	2019	35.6	2021	32.8	1973	32.5	1980	32.1	2018	2022-02-03T13:22:22Z	15.8	2002	16.9	1993	18.3	1978	20.9	2000	21.9	2004	18	2021	17.3	1998	16.4
-107.13	50.99	SK-14	LUCKY LAKE AREA	LUCKY LAKE	VSSK14V	3	8	2001	34.4	1997	31.2	2002	13.7	1980	19.5	1978	3.3	1972	7.2	2021	19.9	2003	16.6	34.4	2001	31.9	2007	31.2	1997	31.1	1973	31.1	1976	2022-02-03T13:22:22Z	13.7	2002	17.8	2009	18.2	2012	18.4	2016	19.5	1979	19.9	2021	16.6	2003	16.5
-107.13	50.99	SK-14	LUCKY LAKE AREA	LUCKY LAKE	VSSK14V	4	8	1997	34.1	1978	32.2	2002	11.4	1980	17.5	2002	3.2	1977	8.3	2001	19.0	1976	16.1	34.1	1997	33.5	2001	32.2	1978	31.7	1973	29.4	1972	2022-02-03T13:22:22Z	11.4	2002	17.5	1980	17.7	2009	18.3	1977	20.6	2004	19	2001	16.2	2003	16.1
-107.13	50.99	SK-14	LUCKY LAKE AREA	LUCKY LAKE	VSSK14V	5	8	1978	36.7	1974	35.6	1972	16.7			2009	6.0	1977	6.7	1994	16.0	1973	15.6	36.7	1978	35.6	1974	35	1973	31.9	1998	31.7	1997	2022-02-03T13:22:22Z	16.7	1972	21.3	2002	21.6	2009	22.4	2006	22.5	1980	16	1994	15.6	1973	15.2
-107.13	50.99	SK-14	LUCKY LAKE AREA	LUCKY LAKE	VSSK14V	6	8	1998	35.5	1997	35.4	1973	17.2	1972	25.6	2006	6.8	1972	7.2	1998	18.1	1995	16.9	35.5	1998	35.4	1997	34.6	2020	33.9	1974	33.6	2021	2022-02-03T13:22:22Z	17.2	1973	18	2013	18.5	2015	20.6	1977	20.7	2009	18.1	1998	17.5	2021	16.9
-107.13	50.99	SK-14	LUCKY LAKE AREA	LUCKY LAKE	VSSK14V	7	8	1997	37.7	1993	29.4	2009	14.8	2004	17.8	2019	4.9	1977	7.2	2003	16.2	2002	15.7	37.7	1997	35.4	2006	35.3	2001	32.4	2007	32.1	2018	2022-02-03T13:22:22Z	14.8	2009	17.8	2004	19.4	2015	20	1973	20	1980	16.2	2003	15.7	2002	15.4
-107.13	50.99	SK-14	LUCKY LAKE AREA	LUCKY LAKE	VSSK14V	8	8	2006	34.6	1979	29.5	2004	14.3	1974	19.4	2019	6.2	2013	6.2	1999	15.3	1995	15.2	34.6	2006	33.1	2008	30.6	2018	30	2012	29.5	1979	2022-02-03T13:22:22Z	14.3	2004	18.3	2013	19.4	1974	19.6	2016	19.7	2001	15.3	1999	15.2	1995	14.7
-107.13	50.99	SK-14	LUCKY LAKE AREA	LUCKY LAKE	VSSK14V	9	8	2018	34.3	1972	32.8	1995	13.7	1977	16.7	2013	4.0	1997	5.6	2008	16.3	1972	15.0	34.3	2018	32.8	1972	32.4	2006	31.9	1998	31.1	1978	2022-02-03T13:22:22Z	13.7	1995	15.9	1997	16.7	1977	16.9	2004	19.5	1980	16.3	2008	15	1972	14.5
-107.13	50.99	SK-14	LUCKY LAKE AREA	LUCKY LAKE	VSSK14V	10	8	2018	39.9	1978	36.1	2007	16.4	1995	17.6	1979	5.5	1977	5.6	1972	15.6			39.9	2018	36.1	1978	35.5	1998	33.5	2003	32.1	2000	2022-02-03T13:22:22Z	16.4	2007	17.6	1995	19.6	2021	20	1977	20.1	2004	15.6	1972	15.3	2006	15.1
-107.13	50.99	SK-14	LUCKY LAKE AREA	LUCKY LAKE	VSSK14V	11	8	2018	37.6	2015	34.2	2002	13.2	1995	15.1	1977	5.0	1975	11.1	2003	19.9	1978	15.6	37.6	2018	34.2	2015	33.2	2003	32.9	1998	31.7	1972	2022-02-03T13:22:22Z	13.2	2002	15.1	1993	15.1	1995	18.2	2007	19.2	2005	19.9	2003	16.1	2018	15.6
-107.13	50.99	SK-14	LUCKY LAKE AREA	LUCKY LAKE	VSSK14V	12	8	2015	34.5	1978	33.3	2019	15.0	2005	16.2	1997	3.7	1993	4.9	2003	16.5	1998	14.4	34.5	2015	33.3	1978	31.2	2003	31	1998	28.9	1973	2022-02-03T13:22:22Z	15	2019	16.2	2005	17.4	2006	17.5	2008	20	1974	16.5	2003	14.9	2015	14.4
-107.13	50.99	SK-14	LUCKY LAKE AREA	LUCKY LAKE	VSSK14V	13	8	1973	35.6	1972	21.7	1974	13.9	1972	21.7	1979	1.0	1977	2.8	2003	16.3	1978	16.1	35.6	1973	34.5	2003	33.7	2001	33.6	2015	31.3	1997	2022-02-03T13:22:22Z	13.9	1974	14.4	1995	16.6	2010	17.3	2018	17.5	1979	16.3	2003	16.1	1978	14.5
-107.13	50.99	SK-14	LUCKY LAKE AREA	LUCKY LAKE	VSSK14V	14	8	2021	37.9	1973	33.3	1974	14.4	1972	22.8	1975	2.8	1974	11.7	2015	18.2	2014	16.6	37.9	2021	33.3	1973	32.9	2014	32.5	2003	32.2	1976	2022-02-03T13:22:22Z	14.4	1974	15	1977	19	2009	19	2010	19.1	2002	18.2	2015	16.6	2014	16.1
-107.13	50.99	SK-14	LUCKY LAKE AREA	LUCKY LAKE	VSSK14V	15	8	2003	34.5	1994	34.0	1997	14.6	1974	19.4	2000	4.4	1977	4.4	1973	17.8	1972	15.6	34.5	2003	34	1994	33.9	1973	33.1	2021	32.7	2013	2022-02-03T13:22:22Z	14.6	1997	16.5	2012	16.6	2002	17.8	1999	19.4	1974	17.8	1973	15.6	1972	15.5
-107.13	50.99	SK-14	LUCKY LAKE AREA	LUCKY LAKE	VSSK14V	16	8	2003	40.0	1973	36.7	2002	11.4	1975	16.1	2012	3.8	1975	4.4	2003	19.5	1976	17.8	40	2003	36.7	1973	35.4	2013	31.1	2001	31	1979	2022-02-03T13:22:22Z	11.4	2002	13.1	2009	16.1	1975	16.4	2005	17.1	1997	19.5	2003	17.8	1976	17
-107.13	50.99	SK-14	LUCKY LAKE AREA	LUCKY LAKE	VSSK14V	17	8	2020	33.8	2018	33.4	1978	16.7	1975	20.0	1977	2.8	1975	2.8	1973	15.6	1972	12.8	33.8	2020	33.4	2018	31.1	1973	30.5	1979	29.4	1972	2022-02-03T13:22:22Z	16.7	1978	18.1	2019	18.2	2010	18.3	1994	18.4	2021	15.6	1973	14.3	2003	14.1
-107.13	50.99	SK-14	LUCKY LAKE AREA	LUCKY LAKE	VSSK14V	18	8	2020	36.2	1979	34.0	1975	12.2	1973	24.4	2004	3.2	1978	3.3	1972	13.3			36.2	2020	34	1979	33.9	1972	33.5	2008	32.5	2001	2022-02-03T13:22:22Z	12.2	1975	16.5	2021	18	2005	18.1	1995	19	2004	13.3	1972	13.2	2007	13
-107.13	50.99	SK-14	LUCKY LAKE AREA	LUCKY LAKE	VSSK14V	19	8	2008	37.3	2003	36.3	1975	12.8	1974	13.3	2018	3.6	1973	3.9	2003	16.6	1972	15.6	37.3	2008	36.3	2003	35.2	2020	35	1979	32.8	1972	2022-02-03T13:22:22Z	12.8	1975	13.3	1974	17.6	2005	18.7	2021	18.8	2016	16.6	2003	15.6	1972	15.5
-107.13	50.99	SK-14	LUCKY LAKE AREA	LUCKY LAKE	VSSK14V	20	8	2020	34.2	1979	32.5	1978	12.8	1974	14.4	2004	0.1	1974	5.0	2008	15.2	1972	15.0	34.2	2020	32.5	1979	30.5	2001	30	1999	30	2008	2022-02-03T13:22:22Z	12.8	1978	14.4	1974	15.6	1975	19.3	2002	19.6	2021	15.2	2008	15	1972	13.5
-107.13	50.99	SK-14	LUCKY LAKE AREA	LUCKY LAKE	VSSK14V	21	8	2005	32.6	2003	32.6	1974	16.7	1972	26.1	2000	5.4	1978	6.7	1994	13.8	1979	13.5	32.6	2003	32.6	2005	32.2	1999	32.1	1994	31	2012	2022-02-03T13:22:22Z	16.7	1974	17.4	2015	17.5	2014	19	1980	20.6	1977	13.8	1994	13.5	1979	13.5
-107.13	50.99	SK-14	LUCKY LAKE AREA	LUCKY LAKE	VSSK14V	22	8	1976	37.2	1972	30.0	2004	11.8	1977	14.4	1977	2.8	1976	7.2	2003	17.9	1994	17.4	37.2	1976	34.4	2003	34.1	2001	33.9	2006	33.9	2011	2022-02-03T13:22:22Z	11.8	2004	14.4	1977	15.1	2021	15.6	2007	15.6	2008	17.9	2003	17.4	1994	16.1
-107.13	50.99	SK-14	LUCKY LAKE AREA	LUCKY LAKE	VSSK14V	23	8	2000	34.5	1997	31.4	2004	10.3	1977	19.4	2008	1.9	2007	3.6	2001	18.3	1973	16.1	34.5	2000	33.3	2001	31.9	2003	31.4	1997	31.1	1976	2022-02-03T13:22:22Z	10.3	2004	14.1	2014	16.2	2007	16.3	2010	17.7	2016	18.3	2001	16.1	1973	15.1
-107.13	50.99	SK-14	LUCKY LAKE AREA	LUCKY LAKE	VSSK14V	24	8	1999	33.0	1977	32.8	2014	9.9	2004	14.1	2007	0.8	2004	6.9	1973	15.6	1972	10.6	33	1999	32.8	1977	32.2	2017	32.1	2008	30.6	2003	2022-02-03T13:22:22Z	9.9	2014	13.6	2021	14.1	2004	16.7	1975	17.8	2016	15.6	1973	14.6	1997	13.9
-107.13	50.99	SK-14	LUCKY LAKE AREA	LUCKY LAKE	VSSK14V	25	8	2008	36.6	1999	32.2	2005	14.3	1975	17.8	2021	2.8	1979	4.5	2008	17.7	1999	14.1	36.6	2008	34.1	2013	32.2	1999	31.5	2000	30.6	1972	2022-02-03T13:22:22Z	14.3	2005	17.8	1974	17.8	1975	17.9	2014	18	1980	17.7	2008	14.1	1999	13.7
-107.13	50.99	SK-14	LUCKY LAKE AREA	LUCKY LAKE	VSSK14V	26	8	1972	33.9			1993	14.4	1974	20.0	1980	0.5	1975	1.7	1976	13.3	1972	10.6	33.9	1972	33.6	2000	32.9	2010	32.7	2013	30.6	1998	2022-02-03T13:22:22Z	14.4	1993	15	1994	16.1	2007	18.3	2018	18.4	2004	13.3	1976	13.2	2013	12.9
-107.13	50.99	SK-14	LUCKY LAKE AREA	LUCKY LAKE	VSSK14V	27	8	2013	31.6	2001	31.1	2018	13.4	2007	16.3	2004	3.1	1977	5.6	1972	15.6			31.6	2013	31.4	2017	31.1	2001	30.4	1997	30	1972	2022-02-03T13:22:22Z	13.4	2018	16.3	2007	17	2008	17.1	2009	17.2	1977	15.6	1972	13.4	1997	13.3
-107.13	50.99	SK-14	LUCKY LAKE AREA	LUCKY LAKE	VSSK14V	28	8	1972	35.6			2003	15.1	1993	17.2	1977	2.2	1976	2.2	2012	15.4	1997	14.2	35.6	1972	34.4	2013	34.4	2017	34.2	2012	31.5	2006	2022-02-03T13:22:22Z	15.1	2003	17.2	1993	17.8	1974	18.4	2018	18.5	2007	15.4	2012	14.2	1997	13.3
-107.13	50.99	SK-14	LUCKY LAKE AREA	LUCKY LAKE	VSSK14V	29	8	1972	36.7			2010	12.0	1993	14.9	2016	2.9	1976	3.3	2006	17.4	1972	14.4	36.7	1972	34.1	2006	33.7	2005	32.9	2013	32.1	2020	2022-02-03T13:22:22Z	12	2010	14.9	1993	17.8	1994	18.4	2000	18.5	1980	17.4	2006	14.9	2015	14.4
-107.13	50.99	SK-14	LUCKY LAKE AREA	LUCKY LAKE	VSSK14V	30	8	1999	33.5	1998	33.4	2000	11.2	1994	14.5	1980	3.0	1978	5.0	2002	15.7	1999	14.3	33.5	1999	33.4	1998	32.4	2017	31.2	2003	30.5	1979	2022-02-03T13:22:22Z	11.2	2000	12.1	2010	14.5	1994	15.6	1974	16.4	1993	15.7	2002	14.3	1999	14
-107.13	50.99	SK-14	LUCKY LAKE AREA	LUCKY LAKE	VSSK14V	31	8	2007	34.4	2003	32.1	2008	11.6	1973	12.8	1974	1.7	1972	6.1	2017	16.9	1979	14.0	34.4	2007	32.9	2017	32.1	2003	30.6	2012	30.5	1979	2022-02-03T13:22:22Z	11.6	2008	12.8	1973	14.8	2011	15	1975	15.6	1974	16.9	2017	14	1979	13.3
-107.13	50.99	SK-14	LUCKY LAKE AREA	LUCKY LAKE	VSSK14V	1	9	2009	31.3	2001	30.9	2008	9.5	1999	14.1	1974	-1.1	1972	2.8	2016	14.2	1979	14.0	31.3	2009	30.9	2001	29.5	2016	29.1	2003	27.7	2015	2022-02-03T13:22:22Z	9.5	2008	14.1	1999	14.4	1974	15	1977	15.6	1973	14.2	2016	14	1979	11.7
-107.13	50.99	SK-14	LUCKY LAKE AREA	LUCKY LAKE	VSSK14V	2	9	2013	34.8	1978	32.8	2000	10.1	1975	12.8	1977	-1.1	1974	-1.1	2013	14.0	1980	11.0	34.8	2013	32.8	1978	31.5	1998	30.7	2009	28.6	2017	2022-02-03T13:22:22Z	10.1	2000	12.8	1975	16	2008	16.7	1999	17.4	2020	14	2013	12.5	2016	11
-107.13	50.99	SK-14	LUCKY LAKE AREA	LUCKY LAKE	VSSK14V	3	9	2009	35.2	1978	33.9	2014	14.3	1999	14.5	2018	1.5	1974	2.2	1997	15.5	1978	13.9	35.2	2009	33.9	1978	33.3	2001	32	1979	31.7	2005	2022-02-03T13:22:22Z	14.3	2014	14.5	1980	14.5	1999	15.1	1994	17.2	1972	15.5	1997	13.9	1978	13.4
-107.13	50.99	SK-14	LUCKY LAKE AREA	LUCKY LAKE	VSSK14V	4	9	1978	37.8	1974	28.9	1996	10.5	1993	15.4	1972	-1.7			2013	14.3	1997	14.3	37.8	1978	34.8	2003	30.3	2006	29.4	1998	28.9	1974	2022-02-03T13:22:22Z	10.5	1996	12.5	2015	14	2016	15	2018	15.4	1993	14.3	1997	14.3	2013	13
-107.13	50.99	SK-14	LUCKY LAKE AREA	LUCKY LAKE	VSSK14V	5	9	2013	34.3	1976	31.1	2015	11.9	1996	12.4	2018	-0.9	1972	1.1	2013	15.6	1978	13.9	34.3	2013	32.4	2020	31.1	1976	30.4	2006	29.3	2021	2022-02-03T13:22:22Z	11.9	2015	12.4	1996	13.1	2016	15.7	2002	16	1979	15.6	2013	13.9	1978	11.8
-107.13	50.99	SK-14	LUCKY LAKE AREA	LUCKY LAKE	VSSK14V	6	9	1980	32.5	1973	26.7	1972	10.0			2018	0.7	2005	1.9	2013	16.3	1978	13.3	32.5	1980	31.8	2009	31.2	2003	30.9	2006	30.6	2011	2022-02-03T13:22:22Z	10	1972	10.8	2010	11.2	2015	14.3	2002	14.6	2008	16.3	2013	13.3	1978	13.2
-107.13	50.99	SK-14	LUCKY LAKE AREA	LUCKY LAKE	VSSK14V	7	9	2011	31.9	2003	31.7	2020	11.0	2015	11.9	2020	-4.2	1972	0.0	1980	15.0	1973	11.7	31.9	2011	31.7	2003	29.8	1998	29.1	2017	29	1980	2022-02-03T13:22:22Z	11	2020	11.9	2015	12.4	2008	12.8	1974	12.8	1976	15	1980	12.7	2003	12.3
-107.13	50.99	SK-14	LUCKY LAKE AREA	LUCKY LAKE	VSSK14V	8	9	2017	33.5	1998	33.1	1974	6.1	1972	22.2	2020	-6.0	1972	-1.1	1998	15.9	1978	14.4	33.5	2017	33.1	1998	32.6	2011	30.9	1994	29.2	2018	2022-02-03T13:22:22Z	6.1	1974	12.9	2014	15.1	2020	16	1999	16.1	1976	15.9	1998	14.4	1978	12.6
-107.13	50.99	SK-14	LUCKY LAKE AREA	LUCKY LAKE	VSSK14V	9	9	1998	32.7	1994	28.5	2014	6.3	1974	10.6	1999	0.5	1976	1.7	2017	15.9	2013	13.4	32.7	1998	32.2	2011	31.9	2017	30.5	2012	28.8	2021	2022-02-03T13:22:22Z	6.3	2014	10.6	1974	11.8	2010	12.9	2019	13.6	2003	15.9	2017	13.4	2013	12.5
-107.13	50.99	SK-14	LUCKY LAKE AREA	LUCKY LAKE	VSSK14V	10	9	2011	31.1	1997	29.2	2014	6.3	2004	8.7	2014	0.7	1996	1.3	2011	13.6	2005	9.6	31.1	2011	29.2	1997	28.5	1980	27.8	1976	27	2020	2022-02-03T13:22:22Z	6.3	2014	8.7	2004	9.4	1974	10.1	2019	11.1	2010	13.6	2011	10.1	2013	9.6
-107.13	50.99	SK-14	LUCKY LAKE AREA	LUCKY LAKE	VSSK14V	11	9	1997	31.8	1976	27.8	1974	6.1	1972	21.1	2014	-0.9	1975	-0.6	1997	11.1	1995	10.3	31.8	1997	31.7	2011	29.9	2017	29.9	2020	27.8	1976	2022-02-03T13:22:22Z	6.1	1974	8.8	2014	10	1978	13.5	2005	14	1979	11.1	1997	10.3	1995	10
-107.13	50.99	SK-14	LUCKY LAKE AREA	LUCKY LAKE	VSSK14V	12	9	2015	30.0	2013	26.4	1978	6.7	1974	10.6	2014	-2.4	1993	0.2	1995	13.3	1973	12.8	30	2015	26.4	2013	25.7	1998	25.7	2006	25.5	2017	2022-02-03T13:22:22Z	6.7	1978	9.4	2016	10.6	1974	11.6	1993	12.2	1976	13.3	1995	12.8	1973	11.3
-107.13	50.99	SK-14	LUCKY LAKE AREA	LUCKY LAKE	VSSK14V	13	9	2013	32.3	1998	29.1	1973	8.3	1972	18.3	2007	-2.4	1999	-0.6	1998	11.7	1996	9.6	32.3	2013	29.1	1998	26.6	1994	26.1	1975	26.1	1977	2022-02-03T13:22:22Z	8.3	1973	8.5	2007	9.1	1993	10	1978	10.1	2010	11.7	1998	9.6	1996	9.5
-107.13	50.99	SK-14	LUCKY LAKE AREA	LUCKY LAKE	VSSK14V	14	9	1979	29.0	1975	26.7	2010	8.2	1973	8.3	2011	-5.0	2007	-3.8	1994	12.6	1974	10.6	29	1979	28.5	2012	26.7	1975	26.1	1976	26	1995	2022-02-03T13:22:22Z	8.2	2010	8.3	1973	8.9	2018	9.8	2017	10.9	2006	12.6	1994	11.3	1996	10.6
-107.13	50.99	SK-14	LUCKY LAKE AREA	LUCKY LAKE	VSSK14V	15	9	1979	34.0	1975	30.0	2006	9.8	2005	10.6	1973	-6.7	1972	-1.1	2000	12.6	1996	11.0	34	1979	31.9	2000	30	1975	28.3	1974	28.3	2008	2022-02-03T13:22:22Z	9.8	2006	10.6	2005	11.4	1993	12	2010	12.2	2018	12.6	2000	12.1	2002	11
-107.13	50.99	SK-14	LUCKY LAKE AREA	LUCKY LAKE	VSSK14V	16	9	2019	32.0	1979	32.0	2006	6.1	2003	8.7	1973	-3.3	1972	8.3	2002	15.2	1979	11.0	32	1979	32	2019	30.5	2002	30.2	2009	30.1	2007	2022-02-03T13:22:22Z	6.1	2006	8.7	2003	9.8	2010	10.8	1997	11.1	2018	15.2	2002	11.2	2009	11
-107.13	50.99	SK-14	LUCKY LAKE AREA	LUCKY LAKE	VSSK14V	17	9	2009	34.7	1976	31.1	2006	4.5	1980	6.0	2012	-2.3	2010	-1.7	2009	14.4	2000	13.1	34.7	2009	31.1	1976	30.5	2000	28.9	1974	28.9	1994	2022-02-03T13:22:22Z	4.5	2006	6	1980	6.1	2003	8.5	2010	10.6	1975	14.4	2009	13.2	2019	13.1
-107.13	50.99	SK-14	LUCKY LAKE AREA	LUCKY LAKE	VSSK14V	18	9	2021	32.8	1994	30.5	2006	5.4	1995	7.2	2010	-3.2	1973	-1.1	2021	12.2	1994	12.0	32.8	2021	30.5	1994	29.7	2008	28	1979	27	2014	2022-02-03T13:22:22Z	5.4	2006	7.2	1995	8.9	1978	9.5	1997	10	1980	12.2	2021	12	1994	10.1
-107.13	50.99	SK-14	LUCKY LAKE AREA	LUCKY LAKE	VSSK14V	19	9	2009	35.1	2002	26.4	1995	7.2	1978	7.2	1995	-2.6	1973	1.1	2009	13.6	1996	10.0	35.1	2009	26.4	2002	26	2020	23.8	1994	23.3	1977	2022-02-03T13:22:22Z	7.2	1978	7.2	1995	9.4	1975	10.3	2010	10.6	1998	13.6	2009	10.1	2014	10
-107.13	50.99	SK-14	LUCKY LAKE AREA	LUCKY LAKE	VSSK14V	20	9	1976	25.0	1975	16.1	1972	4.4			1995	-6.0	1978	-2.2	2020	12.0	2009	9.3	25	1976	24.5	2015	24.1	1999	22	1980	21.8	1997	2022-02-03T13:22:22Z	4.4	1972	4.8	1995	5.6	1973	9.2	2010	9.7	2018	12	2020	9.3	2009	8.2
-107.13	50.99	SK-14	LUCKY LAKE AREA	LUCKY LAKE	VSSK14V	21	9	1999	29.0	1976	25.6	1993	6.6	1973	7.2	1995	-6.5	1972	-5.0	2006	8.1	1997	7.0	29	1999	27.4	2013	25.6	1976	24.7	1997	24.7	2014	2022-02-03T13:22:22Z	6.6	1993	7.1	2010	7.2	1973	7.8	2018	8.6	2000	8.1	2006	7.5	2020	7.2
-107.13	50.99	SK-14	LUCKY LAKE AREA	LUCKY LAKE	VSSK14V	22	9	2011	29.0	1994	28.3	2018	0.7	2000	3.5	1980	-3.5	1976	1.7	2006	8.4	1978	7.8	29	2011	28.9	2014	28.7	2021	28.3	1994	26.9	2009	2022-02-03T13:22:22Z	0.7	2018	3.5	2000	7.6	2017	8.9	1973	9.4	2010	8.4	2006	8.3	2011	8
-107.13	50.99	SK-14	LUCKY LAKE AREA	LUCKY LAKE	VSSK14V	23	9	2009	32.2	1999	30.4	1972	4.4			2000	-4.5	1976	-2.2	2011	11.4	2009	11.2	32.2	2009	30.5	2011	30.4	1999	29.9	1994	29.6	1997	2022-02-03T13:22:22Z	4.4	1972	4.5	2018	10.2	2016	10.7	2007	10.9	2000	11.4	2011	11.2	2009	10.6
-107.13	50.99	SK-14	LUCKY LAKE AREA	LUCKY LAKE	VSSK14V	24	9	2009	34.0	2001	30.9	1972	-1.1			1972	-5.6			2009	15.9	1994	9.7	34	2009	31.6	2011	30.9	2001	29	2014	28.3	1975	2022-02-03T13:22:22Z	-1.1	1972	9.5	1980	9.5	2007	10.5	2002	10.6	2003	15.9	2009	12.3	2011	10.4
-107.13	50.99	SK-14	LUCKY LAKE AREA	LUCKY LAKE	VSSK14V	25	9	2001	32.7	1997	30.0	1972	1.1			1980	-5.0	1972	-5.0	2014	10.0	2001	8.8	32.7	2001	31.4	2011	31.4	2015	30.6	2014	30	1997	2022-02-03T13:22:22Z	1.1	1972	8.9	1998	9.3	1996	11.1	1977	11.6	1993	10	2014	9.6	2015	8.8
-107.13	50.99	SK-14	LUCKY LAKE AREA	LUCKY LAKE	VSSK14V	26	9	1997	30.6	1995	24.8	1972	4.4			1993	-3.0	1972	-2.2	1994	10.3	1975	8.9	30.6	1997	28.8	2010	27	2001	26.3	2021	24.8	1995	2022-02-03T13:22:22Z	4.4	1972	8	2013	8.3	1996	9.4	1977	11.1	1976	10.3	1994	10.1	2010	9.8
-107.13	50.99	SK-14	LUCKY LAKE AREA	LUCKY LAKE	VSSK14V	27	9	2021	30.1	2011	29.2	1972	1.7			2002	-6.5	1974	-5.0	1997	10.4	1975	8.9	30.1	2021	29.2	2011	28.3	2001	27.3	2016	26.1	1973	2022-02-03T13:22:22Z	1.7	1972	7.5	2002	8	2019	9.5	2018	10.3	2006	10.4	1997	10.1	2021	9.7
-107.13	50.99	SK-14	LUCKY LAKE AREA	LUCKY LAKE	VSSK14V	28	9	1980	27.0	1976	26.1	1972	2.8			2005	-4.2	2002	-3.1	2001	10.8	1997	9.2	27	1980	26.1	1976	25.9	2012	25.5	2021	25.1	2007	2022-02-03T13:22:22Z	2.8	1972	4.1	2019	8.4	2018	8.5	1996	10.7	2014	10.8	2001	10.2	2010	9.2
-107.13	50.99	SK-14	LUCKY LAKE AREA	LUCKY LAKE	VSSK14V	29	9	1973	29.4	1972	9.4	1974	2.2	1972	9.4	1972	-4.4			2006	9.3	2005	8.7	29.4	1973	27.8	1976	26.3	2017	24.5	1980	24	2012	2022-02-03T13:22:22Z	2.2	1974	2.9	2019	6.2	2018	7.2	1996	9.4	1972	9.3	2006	8.7	2005	7.9
-107.13	50.99	SK-14	LUCKY LAKE AREA	LUCKY LAKE	VSSK14V	30	9	2011	28.6	1997	27.2	1974	0.6	1972	19.4	2018	-7.4	1999	-5.0	1980	11.5	1976	5.6	28.6	2011	27.2	1997	25.6	1973	25.2	2006	25.2	2017	2022-02-03T13:22:22Z	0.6	1974	0.7	2019	3.2	1996	3.5	2018	4.9	1999	11.5	1980	9.2	2014	7.4
-107.13	50.99	SK-14	LUCKY LAKE AREA	LUCKY LAKE	VSSK14V	1	10	2008	26.0	1994	23.7	1996	1.5	1993	4.0	1974	-7.8	1972	5.0	1997	13.8	1994	8.1	26	2008	23.7	1994	23.3	1975	22.9	1997	22.8	1976	2022-02-03T13:22:22Z	1.5	1996	2.2	1999	2.9	2019	4	1993	5.7	2018	13.8	1997	8.1	1994	7.5
-107.13	50.99	SK-14	LUCKY LAKE AREA	LUCKY LAKE	VSSK14V	2	10	1997	27.5	1975	26.7	2018	2.1	1996	2.2	1996	-7.8	1980	-1.0	1997	9.0	1979	6.5	27.5	1997	27.3	2008	26.7	1975	26.1	1974	21.8	2021	2022-02-03T13:22:22Z	2.1	2018	2.2	1996	3.3	1999	7	2000	7.4	2019	9	1997	6.5	1979	6.4
-107.13	50.99	SK-14	LUCKY LAKE AREA	LUCKY LAKE	VSSK14V	3	10	1975	28.3	1972	19.4	2005	3.1	2000	4.4	1999	-9.5	1978	-1.7	2008	10.7	1993	8.8	28.3	1975	26.3	2008	25	2010	24	1980	23.9	2021	2022-02-03T13:22:22Z	3.1	2005	4.4	2000	5	2017	5.1	2018	6.2	2012	10.7	2008	8.8	1993	7.8
-107.13	50.99	SK-14	LUCKY LAKE AREA	LUCKY LAKE	VSSK14V	4	10	1979	27.0	1975	20.0	1976	0.6	1974	2.8	2012	-7.8	2000	-7.1	2008	10.8	1975	8.9	27	1979	26.5	2011	26	1980	25.2	2010	25	2003	2022-02-03T13:22:22Z	0.6	1976	1.9	2000	2.8	1974	4.8	2018	5.1	2009	10.8	2008	10.1	2011	8.9
-107.13	50.99	SK-14	LUCKY LAKE AREA	LUCKY LAKE	VSSK14V	5	10	1980	27.5	1975	18.3	1974	-1.1	1972	12.2	1976	-10.6	1974	-6.1	2008	10.2	1979	7.5	27.5	1980	25.8	2003	25.7	2021	24.7	2004	23.1	1993	2022-02-03T13:22:22Z	-1.1	1974	-0.2	2016	2.4	2000	4.3	2002	5.2	2007	10.2	2008	9.7	2011	9.2
-107.13	50.99	SK-14	LUCKY LAKE AREA	LUCKY LAKE	VSSK14V	6	10	1980	29.5	1972	20.6	2016	-0.3	2007	4.6	2000	-10.3	1974	-9.4	2011	9.9	2006	7.2	29.5	1980	27.4	2021	25.9	2003	25.6	2004	22	2010	2022-02-03T13:22:22Z	-0.3	2016	4.6	2000	4.6	2007	6.7	1976	6.7	2002	9.9	2011	8.5	2021	7.2
-107.13	50.99	SK-14	LUCKY LAKE AREA	LUCKY LAKE	VSSK14V	7	10	2003	26.6	1980	25.5	2016	-0.3	1993	3.2	2000	-8.0	1976	-6.1	1980	11.5	1972	9.4	26.6	2003	25.5	1980	24.6	2010	23	1998	23	2013	2022-02-03T13:22:22Z	-0.3	2016	3.2	1993	3.6	2009	7.2	1977	7.8	2006	11.5	1980	9.4	1972	7.9
-107.13	50.99	SK-14	LUCKY LAKE AREA	LUCKY LAKE	VSSK14V	8	10	2020	24.2	1980	24.0	2018	0.7	2009	0.9	2009	-8.2	1993	-6.2	2010	8.4	2003	7.8	24.2	2020	24	1980	23.7	2010	22.8	1974	21.7	1998	2022-02-03T13:22:22Z	0.7	2018	0.9	2009	1.1	1975	1.8	2016	4.5	2017	8.4	2010	7.8	2003	7.7
-107.13	50.99	SK-14	LUCKY LAKE AREA	LUCKY LAKE	VSSK14V	9	10	2004	27.3	2000	25.2	2009	-3.9	1997	4.5	2009	-9.5	1993	-5.3	2004	9.1	2003	6.5	27.3	2004	25.2	2000	24.2	2015	23.9	1972	23.9	1974	2022-02-03T13:22:22Z	-3.9	2009	0	2018	0.2	2019	4.5	1997	5	1977	9.1	2004	8	2015	6.8
-107.13	50.99	SK-14	LUCKY LAKE AREA	LUCKY LAKE	VSSK14V	10	10	2020	26.6	2015	25.7	2009	-2.8	1977	0.6	2019	-7.2	2018	-5.8	2015	12.0	1979	7.5	26.6	2020	25.7	2015	23.9	1976	23.8	2010	23.5	1979	2022-02-03T13:22:22Z	-2.8	2009	0.5	2016	0.6	1977	1.1	1972	1.3	2019	12	2015	7.5	1979	7.2
-107.13	50.99	SK-14	LUCKY LAKE AREA	LUCKY LAKE	VSSK14V	11	10	1976	25.0	1973	14.4	2009	-3.6	1998	0.3	1972	-10.6			1979	7.5	1976	2.8	25	1976	21.7	1996	19.3	2014	18.6	2011	17.3	2004	2022-02-03T13:22:22Z	-3.6	2009	-1.1	2016	0.3	1998	1.4	2006	2	2012	7.5	1979	7.4	2014	7.2
-107.13	50.99	SK-14	LUCKY LAKE AREA	LUCKY LAKE	VSSK14V	12	10	1977	21.1	1974	20.0	2009	-1.5	1998	-1.1	2006	-9.1	1972	-8.3	2014	3.3	1975	3.3	21.1	1977	20	1974	16.7	1972	16.1	1976	15.6	2014	2022-02-03T13:22:22Z	-1.5	2009	-1.1	1998	3.2	2006	3.2	2008	4.4	2017	3.3	1975	3.3	2014	3.2
-107.13	50.99	SK-14	LUCKY LAKE AREA	LUCKY LAKE	VSSK14V	13	10	1979	23.0	1976	21.1	2018	-0.5	2009	-0.2	2006	-9.4	2004	-6.3	1977	6.7	1974	3.3	23	1979	21.1	1976	19.2	2005	19	1999	18.2	2014	2022-02-03T13:22:22Z	-0.5	2018	-0.2	2009	2.5	2017	2.8	1998	3.2	1997	6.7	1977	5.6	2005	4.8
-107.13	50.99	SK-14	LUCKY LAKE AREA	LUCKY LAKE	VSSK14V	14	10	2014	24.1	1979	23.0	2009	-0.4	1976	3.9	2018	-10.1	2017	-9.7	2014	6.7	1996	4.5	24.1	2014	23	1979	20.9	2010	18	2012	17.8	1978	2022-02-03T13:22:22Z	-0.4	2009	2.5	2018	3.9	1976	4	1980	5.5	2001	6.7	2014	4.5	1996	3.5
-107.13	50.99	SK-14	LUCKY LAKE AREA	LUCKY LAKE	VSSK14V	15	10	2012	19.0	1977	18.9	2009	0.3	1976	1.7	1973	-6.1	1972	-4.4	1979	6.5	1974	4.4	19	2012	18.9	1977	18.5	2005	18.2	1997	17.9	2007	2022-02-03T13:22:22Z	0.3	2009	1.7	1976	3	1980	3.7	2002	4.1	1993	6.5	1979	5	1994	4.4
-107.13	50.99	SK-14	LUCKY LAKE AREA	LUCKY LAKE	VSSK14V	16	10	1997	22.0	1974	18.9	2004	0.4	1998	1.7	1976	-10.6	1972	-2.8	1974	8.3	1973	-1.1	22	1997	18.9	1974	18.8	2012	18.3	1978	18.2	2021	2022-02-03T13:22:22Z	0.4	2004	1.1	2006	1.7	1998	2.8	1972	3.7	2020	8.3	1974	5.2	1997	5
-107.13	50.99	SK-14	LUCKY LAKE AREA	LUCKY LAKE	VSSK14V	17	10	2021	25.2	2017	23.9	1972	-2.2			2020	-11.8	1972	-8.3	1974	7.8	1973	-3.3	25.2	2021	23.9	2017	21.7	1975	21.6	2018	20.9	2003	2022-02-03T13:22:22Z	-2.2	1972	-1.8	2004	-1.2	2020	-1	2006	3.2	2016	7.8	1974	6.1	2017	5.1
-107.13	50.99	SK-14	LUCKY LAKE AREA	LUCKY LAKE	VSSK14V	18	10	2003	24.3	1975	22.8	2020	-4.1	2004	-1.9	1972	-14.4			2014	5.3	1975	3.9	24.3	2003	22.8	1975	22.5	2000	21.1	2014	20	1977	2022-02-03T13:22:22Z	-4.1	2020	-1.9	2004	3.1	2016	3.5	2002	4.4	1972	5.3	2014	3.9	1974	3.9
-107.13	50.99	SK-14	LUCKY LAKE AREA	LUCKY LAKE	VSSK14V	19	10	1978	25.0	1973	23.3	2020	-2.3	2004	-1.7	2020	-7.7	1972	-6.7	2017	5.9	2003	5.9	25	1978	24.2	2003	23.3	1973	21	2017	20	1974	2022-02-03T13:22:22Z	-2.3	2020	-1.7	2004	1.3	1996	1.7	2002	2.4	2006	5.9	2003	5.9	2017	4
-107.13	50.99	SK-14	LUCKY LAKE AREA	LUCKY LAKE	VSSK14V	20	10	2014	25.5	1974	23.9	2020	-1.8	2002	-0.6	2020	-10.8	1997	-8.5	1999	5.5	1974	4.4	25.5	2014	23.9	1974	20.5	1999	18.9	2017	18.3	1973	2022-02-03T13:22:22Z	-1.8	2020	-0.6	2002	-0.4	2004	1.9	2006	3.2	1996	5.5	1999	4.4	1974	4.1
-107.13	50.99	SK-14	LUCKY LAKE AREA	LUCKY LAKE	VSSK14V	21	10	2003	24.7	1973	21.1	2020	-1.1	2002	-0.3	2020	-15.8	1976	-13.3	2014	6.4	2003	5.0	24.7	2003	21.1	1973	20.7	1998	18.3	2010	17.7	2015	2022-02-03T13:22:22Z	-1.1	2020	-0.3	2002	0	1979	0	2006	0.1	2004	6.4	2014	5	2003	4.4
-107.13	50.99	SK-14	LUCKY LAKE AREA	LUCKY LAKE	VSSK14V	22	10	1998	22.7	1993	18.6	1976	-3.9	1975	7.8	2020	-13.5	2002	-11.5	1998	5.5	1980	2.0	22.7	1998	18.6	1993	18.3	1973	16.7	1977	16.7	1999	2022-02-03T13:22:22Z	-3.9	1976	-2.5	2020	-0.9	2001	0	2004	1.9	2002	5.5	1998	4.2	2015	2.9
-107.13	50.99	SK-14	LUCKY LAKE AREA	LUCKY LAKE	VSSK14V	23	10	1977	24.4	1974	20.6	2020	-4.3	1976	-2.2	2020	-15.1	2002	-10.2	1999	6.8	1973	6.1	24.4	1977	21.3	1999	20.6	1974	20.5	2003	18.1	2000	2022-02-03T13:22:22Z	-4.3	2020	-2.2	1976	-1.4	2001	-0.5	2002	0.7	2004	6.8	1999	6.1	1973	5
-107.13	50.99	SK-14	LUCKY LAKE AREA	LUCKY LAKE	VSSK14V	24	10	2007	24.9	2005	22.3	2020	-6.5	1997	-3.1	2001	-13.0	1980	-10.0	2007	5.9	1993	5.6	24.9	2007	22.3	2005	20.9	2018	20.7	1999	20.4	2017	2022-02-03T13:22:22Z	-6.5	2020	-3.1	1997	-2.2	2001	-1.7	2012	0.6	1976	5.9	2007	5.6	1993	3.8
-107.13	50.99	SK-14	LUCKY LAKE AREA	LUCKY LAKE	VSSK14V	25	10	1974	21.1	1972	17.2	2020	-3.2	2012	-2.8	2020	-14.7	2001	-10.6	1972	5.0			21.1	1974	18.1	2019	17.2	1972	16.8	1994	16.3	2005	2022-02-03T13:22:22Z	-3.2	2020	-2.8	2012	-0.6	1976	1.5	1997	1.5	2002	5	1972	4.4	1977	4.2
-107.13	50.99	SK-14	LUCKY LAKE AREA	LUCKY LAKE	VSSK14V	26	10	1974	22.2	1973	6.1	2012	-3.3	2010	-0.8	2020	-15.7	2001	-13.0	2005	5.5	1979	4.5	22.2	1974	19.6	1994	19	2005	18	2014	16.3	2013	2022-02-03T13:22:22Z	-3.3	2012	-0.8	2010	-0.1	2002	0.6	1972	0.8	2008	5.5	2005	4.5	1979	3.9
-107.13	50.99	SK-14	LUCKY LAKE AREA	LUCKY LAKE	VSSK14V	27	10	1998	17.8	1974	17.2	1972	-4.4			2012	-15.3	1980	-11.5	1994	4.7	1993	1.3	17.8	1998	17.2	1974	16.5	1979	15.6	2001	15.2	1993	2022-02-03T13:22:22Z	-4.4	1972	-4	2012	-3.7	2010	-1.8	2019	-0.6	1975	4.7	1994	2.7	2003	2.4
-107.13	50.99	SK-14	LUCKY LAKE AREA	LUCKY LAKE	VSSK14V	28	10	1973	22.8	1972	-3.9	1972	-3.9			2010	-12.1	2002	-11.3	2000	5.9	1998	5.9	22.8	1973	18.9	1974	17.9	2008	17.8	1977	17.8	2017	2022-02-03T13:22:22Z	-3.9	1972	-3.1	2013	-1.6	2012	-1.6	2019	-1.3	2002	5.9	1998	5.9	2000	3
-107.13	50.99	SK-14	LUCKY LAKE AREA	LUCKY LAKE	VSSK14V	29	10	2008	20.6	2007	18.9	2002	-6.9	1972	-5.0	2002	-13.9	1996	-12.4	1973	3.9	1972	-12.2	20.6	2008	18.9	1977	18.9	2007	16	1980	14.6	2000	2022-02-03T13:22:22Z	-6.9	2002	-5.5	2019	-5	1972	-2.7	1993	-1.9	1995	3.9	1973	3.3	1976	3.3
-107.13	50.99	SK-14	LUCKY LAKE AREA	LUCKY LAKE	VSSK14V	30	10	1999	15.1	1993	13.6	2002	-6.7	1996	-6.5	2002	-16.9	1972	-15.0	2001	2.5	1997	1.5	15.1	1999	14.7	2020	13.6	1993	13.5	2015	12.6	2008	2022-02-03T13:22:22Z	-6.7	2002	-6.5	1996	-5.3	2006	-3.5	2003	-3.2	1995	2.5	2001	1.5	1997	1.4
-107.13	50.99	SK-14	LUCKY LAKE AREA	LUCKY LAKE	VSSK14V	31	10	2001	16.2	1999	16.2	2003	-8.6	2002	-4.7	2003	-16.1	1996	-15.2	2001	3.3	1997	1.9	16.2	1999	16.2	2001	15.4	2010	14.4	1976	13.3	1978	2022-02-03T13:22:22Z	-8.6	2003	-4.7	2002	-4	2006	-2.7	1995	-2.2	1996	3.3	2001	1.9	1997	1.1
-107.13	50.99	SK-14	LUCKY LAKE AREA	LUCKY LAKE	VSSK14V	1	11	1978	17.8	1975	15.0	2006	-4.7	2003	-4.3	1995	-19.8	1994	-6.7	1976	2.2	1975	1.7	17.8	1978	17.4	2008	15	1975	15	1980	14.4	2010	2022-02-03T13:22:22Z	-4.7	2006	-4.3	2003	-1	2017	-0.7	2012	-0.6	1973	2.2	1976	1.7	1975	1.7
-107.13	50.99	SK-14	LUCKY LAKE AREA	LUCKY LAKE	VSSK14V	2	11	1978	20.6	1975	14.4	1995	-9.8	1973	-6.7	1995	-20.8	1973	-8.9	1977	4.4	1976	-5.0	20.6	1978	19.4	2020	14.4	1975	13.8	2008	13.1	2010	2022-02-03T13:22:22Z	-9.8	1995	-6.7	1973	-6.7	2003	-4.6	2017	-2.7	2006	4.4	1977	4.3	2010	2.7
-107.13	50.99	SK-14	LUCKY LAKE AREA	LUCKY LAKE	VSSK14V	3	11	2020	19.0	2016	17.7	2003	-10.5	1973	-9.4	1995	-20.8	1973	-17.8	2008	4.0	1978	2.2	19	2020	17.7	2016	15.6	1975	12	1980	11.4	2001	2022-02-03T13:22:22Z	-10.5	2003	-9.4	1973	-4.7	2017	-3.9	1995	-1.5	2006	4	2008	2.5	2020	2.2
-107.13	50.99	SK-14	LUCKY LAKE AREA	LUCKY LAKE	VSSK14V	4	11	1975	22.2	1974	13.9	2003	-11.3	1973	-10.0	2017	-16.8	2003	-15.7	1975	4.4	1972	-3.9	22.2	1975	19.5	2001	19.3	2016	17.5	2021	16.7	1976	2022-02-03T13:22:22Z	-11.3	2003	-10	1973	-6.4	1993	-5.8	2017	-4.1	2019	4.4	1975	3.5	2001	2.9
-107.13	50.99	SK-14	LUCKY LAKE AREA	LUCKY LAKE	VSSK14V	5	11	1975	22.2	1974	12.8	1973	-12.2	1972	0.6	2003	-21.9	1973	-17.8	2020	2.9	2010	1.9	22.2	1975	21.5	2016	19.3	2020	18.9	2010	17	1980	2022-02-03T13:22:22Z	-12.2	1973	-11.6	2017	-10.1	2003	-6.3	1993	-4.1	2013	2.9	2020	2.8	2021	1.9
-107.13	50.99	SK-14	LUCKY LAKE AREA	LUCKY LAKE	VSSK14V	6	11	2016	20.0	2009	17.3	1973	-11.1	1972	-1.7	2003	-19.6	1973	-13.3	2009	4.1	1975	3.3	20	2016	17.3	2009	15.6	1997	15	1974	13.6	1999	2022-02-03T13:22:22Z	-11.1	1973	-10.7	2017	-8.6	2018	-8.2	2019	-7.4	2003	4.1	2009	3.3	1975	3.3
-107.13	50.99	SK-14	LUCKY LAKE AREA	LUCKY LAKE	VSSK14V	7	11	1999	21.8	1978	15.6	1973	-17.8	1972	3.3	1973	-26.1	1972	-3.9	1999	4.3	1978	1.1	21.8	1999	19.8	2010	15.6	1978	12.6	2014	12.3	2015	2022-02-03T13:22:22Z	-17.8	1973	-10.6	2000	-10.5	2018	-9.4	1995	-9.3	2017	4.3	1999	3.5	2010	1.2
-107.13	50.99	SK-14	LUCKY LAKE AREA	LUCKY LAKE	VSSK14V	8	11	2016	16.9	1999	15.0	1973	-16.1	1972	-2.2	1973	-23.3	1972	-5.6	1999	3.4	1974	2.8	16.9	2016	15	1999	13.3	2015	10.2	2010	9.5	2007	2022-02-03T13:22:22Z	-16.1	1973	-10.5	2017	-9.5	2018	-8.8	1995	-8.3	2000	3.4	1999	2.8	1974	2.3
-107.13	50.99	SK-14	LUCKY LAKE AREA	LUCKY LAKE	VSSK14V	9	11	2016	20.3	1999	13.1	1995	-9.5	1978	-5.6	1973	-25.6	1972	-6.7	2016	6.5	1999	-0.7	20.3	2016	13.1	1999	12.6	2001	10	1974	9.5	2009	2022-02-03T13:22:22Z	-9.5	1995	-9.4	2020	-8	2014	-7.6	2012	-7.4	2017	6.5	2016	-0.7	1999	-1.5
-107.13	50.99	SK-14	LUCKY LAKE AREA	LUCKY LAKE	VSSK14V	10	11	2016	12.6	2009	12.5	1995	-15.7	1978	-8.9	1995	-25.0	1979	-14.0	2009	2.5	2005	1.9	12.6	2016	12.5	2009	12.3	1999	12.2	2005	11.4	2007	2022-02-03T13:22:22Z	-15.7	1995	-11.9	2012	-11.8	2019	-10.8	2014	-8.9	1978	2.5	2009	1.9	2005	1.2
-107.13	50.99	SK-14	LUCKY LAKE AREA	LUCKY LAKE	VSSK14V	11	11	2016	15.9	1999	13.6	2012	-12.8	1995	-11.3	1995	-26.3	1976	-20.0	1999	2.3	1980	-3.0	15.9	2016	13.6	1999	10.9	2001	10.4	2005	9.3	2009	2022-02-03T13:22:22Z	-12.8	2012	-11.3	1995	-9.5	2014	-9.3	2019	-7.4	1996	2.3	1999	-0.1	2016	-1.6
-107.13	50.99	SK-14	LUCKY LAKE AREA	LUCKY LAKE	VSSK14V	12	11	1999	21.3	1977	14.4	2014	-11.1	1996	-7.7	2020	-22.7	2012	-21.7	1999	3.6	1977	-1.1	21.3	1999	20.4	2016	14.4	1977	12.1	2001	11.9	2007	2022-02-03T13:22:22Z	-11.1	2014	-8.5	2020	-7.7	1996	-6.8	1995	-6.7	1978	3.6	1999	-0.3	2016	-1.1
-107.13	50.99	SK-14	LUCKY LAKE AREA	LUCKY LAKE	VSSK14V	13	11	2001	18.2	1975	12.2	2014	-9.9	1996	-5.9	2014	-21.2	1996	-16.2	2016	1.8	2007	-0.6	18.2	2001	12.7	2016	12.2	1975	11.1	1977	10.8	2007	2022-02-03T13:22:22Z	-9.9	2014	-5.9	1996	-5.6	1978	-3.5	1997	-2.9	1995	1.8	2016	-0.6	2007	-1.3
-107.13	50.99	SK-14	LUCKY LAKE AREA	LUCKY LAKE	VSSK14V	14	11	1975	15.6	1972	0.6	2014	-10.9	1978	-5.6	2014	-21.6	1978	-16.7	2001	3.8	1975	0.6	15.6	1975	15	2001	12.9	2016	12	1999	11.1	1977	2022-02-03T13:22:22Z	-10.9	2014	-5.6	1978	-3.9	1973	-3.5	2002	-2.8	1974	3.8	2001	3.3	2016	0.7
-107.13	50.99	SK-14	LUCKY LAKE AREA	LUCKY LAKE	VSSK14V	15	11	1975	17.8	1974	0.0	2017	-9.3	2014	-7.5	2005	-22.6	1976	-16.1	2004	1.2	2001	-0.1	17.8	1975	15.5	1979	15.3	2001	14.4	2004	12.1	2015	2022-02-03T13:22:22Z	-9.3	2017	-7.5	2014	-7.1	2005	-6.8	2000	-5.1	2020	1.2	2004	0.3	2021	-0.1
-107.13	50.99	SK-14	LUCKY LAKE AREA	LUCKY LAKE	VSSK14V	16	11	2001	17.7	1979	13.0	1996	-11.8	1978	-4.4	1996	-24.1	1978	-10.0	2001	7.1	1979	-1.0	17.7	2001	14.4	2009	13	1979	12.6	1999	10.1	2004	2022-02-03T13:22:22Z	-11.8	1996	-7.6	1998	-7.1	2014	-6.4	2020	-5.8	2000	7.1	2001	-0.2	2004	-1
-107.13	50.99	SK-14	LUCKY LAKE AREA	LUCKY LAKE	VSSK14V	17	11	2009	16.9	1976	15.6	1996	-14.9	1978	-7.8	1996	-23.6	1978	-13.9	2009	4.8	2001	-1.4	16.9	2009	15.6	1976	12	1979	9.4	2001	9	1980	2022-02-03T13:22:22Z	-14.9	1996	-10.4	1998	-9.9	2017	-9.5	2014	-9.1	2010	4.8	2009	-1.4	2001	-2.4
-107.13	50.99	SK-14	LUCKY LAKE AREA	LUCKY LAKE	VSSK14V	18	11	2009	11.1	1995	8.8	1978	-19.4	1973	-11.7	1978	-24.4	1973	-19.4	1980	6.5	1976	0.6	11.1	2009	8.8	1995	8.6	2019	8.5	1979	8	1980	2022-02-03T13:22:22Z	-19.4	1978	-13.2	1996	-11.7	1973	-11.7	2011	-9.4	2010	6.5	1980	1.3	2005	0.6
-107.13	50.99	SK-14	LUCKY LAKE AREA	LUCKY LAKE	VSSK14V	19	11	2009	10.3	2001	10.0	1978	-21.1	1977	-11.1	1978	-32.8	1973	-18.3	1995	-1.7	1972	-2.8	10.3	2009	10	2001	8.6	2005	6.9	1994	6.8	2006	2022-02-03T13:22:22Z	-21.1	1978	-18.3	2011	-18.2	2010	-13.2	1996	-11.1	1977	-1.7	1995	-2.1	2005	-2.8
-107.13	50.99	SK-14	LUCKY LAKE AREA	LUCKY LAKE	VSSK14V	20	11	2001	15.1	1999	10.0	1978	-20.0	1977	-16.1	1978	-32.8	1973	-22.2	2005	0.5	2002	0.0	15.1	2001	14.6	2009	13.1	2005	10.4	2006	10	1999	2022-02-03T13:22:22Z	-20	1978	-16.6	2013	-16.1	1977	-14.2	2010	-13.6	2011	0.5	2005	0	1999	0
-107.13	50.99	SK-14	LUCKY LAKE AREA	LUCKY LAKE	VSSK14V	21	11	1974	14.4	1972	3.3	1996	-22.3	1977	-14.4	1978	-27.8	1977	-27.2	1998	-0.3	1974	-3.3	14.4	1974	11.1	2006	11	1980	9.2	2005	7.7	2009	2022-02-03T13:22:22Z	-22.3	1996	-16.6	2010	-14.7	2003	-14.4	1977	-13.3	1978	-0.3	1998	-1.8	2002	-2.5
-107.13	50.99	SK-14	LUCKY LAKE AREA	LUCKY LAKE	VSSK14V	22	11	2005	14.6	1979	7.5	1996	-20.4	1993	-19.0	1978	-27.2	1977	-25.6	2005	0.0	1998	-1.0	14.6	2005	8.7	2008	7.5	1979	7.3	2002	7.3	2006	2022-02-03T13:22:22Z	-20.4	1996	-19	1993	-17.8	1977	-16.8	2010	-15.8	2013	0	2005	-1	1998	-1.2
-107.13	50.99	SK-14	LUCKY LAKE AREA	LUCKY LAKE	VSSK14V	23	11	2019	10.0	2005	9.3	1977	-20.6	1973	-15.6	1996	-28.2	1977	-25.6	2019	-0.6	2011	-0.8	10	2019	9.3	2005	8.3	1972	8.3	2011	7.8	1976	2022-02-03T13:22:22Z	-20.6	1977	-19.7	2010	-19.5	1993	-18.5	1996	-15.6	1973	-0.6	2019	-0.8	2011	-3.7
-107.13	50.99	SK-14	LUCKY LAKE AREA	LUCKY LAKE	VSSK14V	24	11	1997	10.9	1976	5.0	1996	-20.7	1977	-17.8	1996	-30.8	1977	-27.8	1998	0.3	1997	0.2	10.9	1997	8.4	2008	8.2	2005	8.1	1998	6.7	2011	2022-02-03T13:22:22Z	-20.7	1996	-19.5	2010	-17.8	1977	-16.9	1993	-11.7	1973	0.3	1998	0.2	1997	0
-107.13	50.99	SK-14	LUCKY LAKE AREA	LUCKY LAKE	VSSK14V	25	11	1974	10.6	1972	4.4	1996	-20.2	1993	-11.8	1996	-31.0	1977	-27.2	1998	0.5	1974	-4.4	10.6	1974	8.1	2016	7.8	1998	7.5	2008	6.5	1997	2022-02-03T13:22:22Z	-20.2	1996	-16.3	2006	-11.8	1993	-10	1977	-9.3	2015	0.5	1998	-2.3	2011	-2.7
-107.13	50.99	SK-14	LUCKY LAKE AREA	LUCKY LAKE	VSSK14V	26	11	1998	13.3	1980	2.5	1976	-17.2	1973	-13.3	1996	-31.2	1976	-20.6	1998	2.1	1974	-4.4	13.3	1998	8.5	2009	6.9	2021	6.7	2016	6	2000	2022-02-03T13:22:22Z	-17.2	1976	-15	2006	-13.3	1973	-12.3	1995	-12.1	2014	2.1	1998	-0.9	2021	-2.8
-107.13	50.99	SK-14	LUCKY LAKE AREA	LUCKY LAKE	VSSK14V	27	11	2011	13.0	2008	4.9	2007	-15.9	1976	-15.6	1976	-26.1	1975	-17.8	2017	-1.2	1998	-1.4	13	2011	7.8	2017	4.9	2008	4.6	1998	4.4	2009	2022-02-03T13:22:22Z	-15.9	2007	-15.6	1976	-12.8	1975	-12.3	2006	-12.2	1995	-1.2	2017	-1.4	1998	-1.8
-107.13	50.99	SK-14	LUCKY LAKE AREA	LUCKY LAKE	VSSK14V	28	11	1997	11.4	1980	4.0	2007	-17.2	1975	-15.0	1976	-23.9	1973	-20.6	2002	2.4	1980	-0.5	11.4	1997	8.8	2002	5.2	1998	4.9	2011	4	1980	2022-02-03T13:22:22Z	-17.2	2007	-15	1975	-13.9	1995	-13.1	2006	-10	2001	2.4	2002	-0.5	1980	-1.9
-107.13	50.99	SK-14	LUCKY LAKE AREA	LUCKY LAKE	VSSK14V	29	11	1997	6.6	1977	4.4	2014	-19.2	2006	-18.3	2014	-28.3	1978	-25.6	2017	-1.1	2011	-3.6	6.6	1997	6	2021	4.9	1999	4.6	2008	4.4	1977	2022-02-03T13:22:22Z	-19.2	2014	-18.3	2006	-18	2007	-16.1	1978	-13.3	1975	-1.1	2017	-3.6	2011	-4
-107.13	50.99	SK-14	LUCKY LAKE AREA	LUCKY LAKE	VSSK14V	30	11	1999	13.1	1993	3.2	2014	-22.4	1975	-21.1	1978	-27.8	1975	-26.7	1999	0.6	1993	-3.8	13.1	1999	6.5	2021	4.7	2002	4.4	2017	4.2	2015	2022-02-03T13:22:22Z	-22.4	2014	-21.1	1975	-17.8	1978	-17.5	1980	-13.3	2007	0.6	1999	-3.8	1993	-4.2
-107.13	50.99	SK-14	LUCKY LAKE AREA	LUCKY LAKE	VSSK14V	1	12	2008	10.6	2002	5.9	1980	-21.0	1975	-20.6	1980	-30.0	1975	-30.0	2021	1.7	2002	-3.3	10.6	2008	7.7	2021	5.9	2002	5.6	1999	4.9	2015	2022-02-03T13:22:22Z	-21	1980	-20.6	1975	-15.6	1972	-15.5	2007	-12.8	2005	1.7	2021	-3.3	2002	-3.4
-107.13	50.99	SK-14	LUCKY LAKE AREA	LUCKY LAKE	VSSK14V	2	12	1998	8.3	1976	4.4	1972	-21.1			2006	-29.7	1972	-27.8	1998	-2.8	1974	-3.3	8.3	1998	7.1	2015	4.8	1999	4.4	1976	3.9	2004	2022-02-03T13:22:22Z	-21.1	1972	-19.8	2006	-15.6	2007	-14	1980	-13.5	2005	-2.8	1998	-3.3	1974	-3.7
-107.13	50.99	SK-14	LUCKY LAKE AREA	LUCKY LAKE	VSSK14V	3	12	2004	9.1	1974	6.7	1972	-21.1			1972	-28.9			2004	-1.1	1998	-4.6	9.1	2004	9	2015	6.7	1974	4.2	2003	3.9	2019	2022-02-03T13:22:22Z	-21.1	1972	-17.8	1994	-16.2	2002	-13.6	2005	-12.3	2013	-1.1	2004	-3.8	2015	-4.6
-107.13	50.99	SK-14	LUCKY LAKE AREA	LUCKY LAKE	VSSK14V	4	12	2015	11.5	1993	4.0	1977	-23.3	1972	-22.8	1972	-29.4			2015	-0.7	1993	-3.0	11.5	2015	4	1993	3.1	2004	2.7	1995	2.3	1999	2022-02-03T13:22:22Z	-23.3	1977	-22.8	1972	-16.7	2005	-16.5	2013	-15	1994	-0.7	2015	-3	1993	-5
-107.13	50.99	SK-14	LUCKY LAKE AREA	LUCKY LAKE	VSSK14V	5	12	1999	8.4	1979	5.0	1977	-27.8	1972	-25.0	2013	-31.2	1980	-31.0	1974	-2.2	1973	-23.3	8.4	1999	6.4	2015	5	1979	4.6	2012	4.4	1974	2022-02-03T13:22:22Z	-27.8	1977	-25	1972	-23.2	2013	-19.4	1995	-17.8	1976	-2.2	1974	-4	1979	-4.2
-107.13	50.99	SK-14	LUCKY LAKE AREA	LUCKY LAKE	VSSK14V	6	12	2015	7.6	1999	6.8	2013	-27.3	1972	-24.4	1977	-34.4	1972	-33.3	1979	-0.5	1974	-3.9	7.6	2015	6.8	1999	5.4	2011	5	2000	4.5	1979	2022-02-03T13:22:22Z	-27.3	2013	-24.4	1972	-21.7	1977	-19	1980	-17.8	1978	-0.5	1979	-2.6	2015	-3.4
-107.13	50.99	SK-14	LUCKY LAKE AREA	LUCKY LAKE	VSSK14V	7	12	2015	9.2	1973	2.8	1972	-28.9			2013	-35.1	1972	-35.0	2015	-2.2	2000	-6.7	9.2	2015	3.7	2020	2.8	1973	2.1	2000	2	2017	2022-02-03T13:22:22Z	-28.9	1972	-24.3	2013	-22.2	2009	-21.1	1977	-20.5	1995	-2.2	2015	-6.5	2020	-6.7
-107.13	50.99	SK-14	LUCKY LAKE AREA	LUCKY LAKE	VSSK14V	8	12	2015	6.7	1974	6.7	1977	-31.1	1972	-25.6	1972	-37.8			2015	-3.3	2006	-6.6	6.7	1974	6.7	2015	5	2006	4.1	2001	3.7	2021	2022-02-03T13:22:22Z	-31.1	1977	-26.6	2009	-25.9	1995	-25.6	1972	-20.6	2013	-3.3	2015	-4.5	2020	-5.9
-107.13	50.99	SK-14	LUCKY LAKE AREA	LUCKY LAKE	VSSK14V	9	12	1974	8.3	1973	-5.6	1977	-29.4	1976	-20.6	1977	-38.9	1972	-34.4	1974	-1.1	1973	-16.7	8.3	1974	8	2017	7.3	2015	5	2001	4.5	2014	2022-02-03T13:22:22Z	-29.4	1977	-23	1980	-21.3	2009	-20.6	1976	-19.7	2016	-1.1	1974	-1.7	2015	-3.6
-107.13	50.99	SK-14	LUCKY LAKE AREA	LUCKY LAKE	VSSK14V	10	12	2002	7.8	1993	5.2	1995	-24.0	1980	-17.0	1977	-38.9	1976	-31.7	2014	1.4	2005	-0.7	7.8	2002	7.2	2017	6.1	2005	6.1	2014	5.2	1993	2022-02-03T13:22:22Z	-24	1995	-21.8	2000	-19.6	2009	-17	1980	-15	1979	1.4	2014	0.8	2017	-0.7
-107.13	50.99	SK-14	LUCKY LAKE AREA	LUCKY LAKE	VSSK14V	11	12	2004	7.9	1993	4.4	1995	-23.2	1975	-20.6	1975	-32.2	1972	-20.0	2014	1.9	2005	-1.3	7.9	2004	7.7	2014	6.9	2005	4.4	1993	4.1	1998	2022-02-03T13:22:22Z	-23.2	1995	-20.6	1975	-19.9	2000	-17.7	2010	-16.4	2019	1.9	2014	-1.3	2005	-1.5
-107.13	50.99	SK-14	LUCKY LAKE AREA	LUCKY LAKE	VSSK14V	12	12	2017	7.4	2014	7.0	2009	-24.0	1995	-20.1	2009	-32.5	2000	-30.9	2014	-0.2	2006	-3.3	7.4	2017	7	2014	5.1	2006	4.8	1997	4.6	1998	2022-02-03T13:22:22Z	-24	2009	-20.1	1995	-19.6	2000	-17.8	1975	-17.2	1973	-0.2	2014	-1.5	2017	-3.3
-107.13	50.99	SK-14	LUCKY LAKE AREA	LUCKY LAKE	VSSK14V	13	12	1998	10.4	1997	7.4	2009	-26.9	1975	-22.2	2009	-36.0	1972	-31.1	2002	-1.0	1998	-2.2	10.4	1998	9.5	2002	7.4	1997	5	1999	4.4	1976	2022-02-03T13:22:22Z	-26.9	2009	-22.2	1975	-20.6	1973	-19.7	2000	-18.3	1972	-1	2002	-1.6	2017	-2.2
-107.13	50.99	SK-14	LUCKY LAKE AREA	LUCKY LAKE	VSSK14V	14	12	1997	16.2	1980	4.0	2008	-28.5	2000	-22.2	2008	-32.2	2000	-28.6	1997	4.6	1976	-5.6	16.2	1997	9.6	2002	8.4	1998	6.2	2018	5.7	2004	2022-02-03T13:22:22Z	-28.5	2008	-26.3	2009	-22.2	2000	-21.1	1973	-17.4	1995	4.6	1997	-2.7	2014	-3.5
-107.13	50.99	SK-14	LUCKY LAKE AREA	LUCKY LAKE	VSSK14V	15	12	1997	8.7	1980	6.0	2008	-24.7	1979	-23.0	2009	-33.0	2008	-31.2	2002	0.0	1997	-4.8	8.7	1997	8.4	2002	6.5	2017	6	1980	4.9	2018	2022-02-03T13:22:22Z	-24.7	2008	-23	1979	-19	2000	-18.8	2009	-16.5	1995	0	2002	-1.4	2017	-3.7
-107.13	50.99	SK-14	LUCKY LAKE AREA	LUCKY LAKE	VSSK14V	16	12	2002	6.6	1997	5.7	1975	-26.7	1973	-7.8	2000	-33.0	1979	-30.0	1980	1.5	1976	-4.4	6.6	2002	5.7	1997	4.6	2001	3.6	2004	3.3	1976	2022-02-03T13:22:22Z	-26.7	1975	-18.7	2016	-18.3	2008	-17.9	2000	-17.4	2021	1.5	1980	-2.9	2002	-4.4
-107.13	50.99	SK-14	LUCKY LAKE AREA	LUCKY LAKE	VSSK14V	17	12	1997	8.9	1976	6.7	2008	-18.9	2005	-17.2	1975	-34.4	1973	-15.6	1997	-1.4	1976	-6.1	8.9	1997	6.7	1976	6.3	2001	5.7	2004	5.1	2018	2022-02-03T13:22:22Z	-18.9	2008	-18.8	2021	-17.2	2005	-16.1	2016	-15.9	1996	-1.4	1997	-2.9	2002	-3.6
-107.13	50.99	SK-14	LUCKY LAKE AREA	LUCKY LAKE	VSSK14V	18	12	1994	7.1	1979	4.5	1980	-23.0	1978	-11.7	2008	-32.2	1992	-29.3	1994	-3.1	1979	-8.0	7.1	1994	4.7	2018	4.5	1979	1.9	2019	1.7	1975	2022-02-03T13:22:22Z	-23	1980	-21.8	2008	-19.5	1992	-15.9	1996	-14.6	2010	-3.1	1994	-3.3	2018	-5.9
-107.13	50.99	SK-14	LUCKY LAKE AREA	LUCKY LAKE	VSSK14V	19	12	2004	10.8	1979	5.0	2008	-22.1	1980	-21.0	1980	-29.5	1973	-23.9	2018	-2.4	1994	-2.8	10.8	2004	5	1979	4.1	2003	3.7	2020	3.6	2006	2022-02-03T13:22:22Z	-22.1	2008	-21	1980	-20.7	2013	-18.5	1992	-18.3	1998	-2.4	2018	-2.8	1994	-3.5
-107.13	50.99	SK-14	LUCKY LAKE AREA	LUCKY LAKE	VSSK14V	20	12	2003	6.8	1979	4.5	2008	-24.6	1998	-22.0	2000	-32.2	1999	-29.2	2011	-1.5	1979	-2.5	6.8	2003	4.9	2019	4.8	2011	4.5	1979	2.9	2020	2022-02-03T13:22:22Z	-24.6	2008	-22	1998	-18.7	2013	-17.8	2000	-17.1	2012	-1.5	2011	-2.5	1979	-5.4
-107.13	50.99	SK-14	LUCKY LAKE AREA	LUCKY LAKE	VSSK14V	21	12	2005	6.6	2003	3.5	2008	-25.8	1996	-17.9	2008	-33.2	2000	-31.5	2003	-1.8	1997	-4.5	6.6	2005	4.4	2019	3.8	2006	3.5	1997	3.5	2003	2022-02-03T13:22:22Z	-25.8	2008	-21.9	2013	-17.9	1996	-17.7	2000	-17.1	2004	-1.8	2003	-4.5	1997	-5
-107.13	50.99	SK-14	LUCKY LAKE AREA	LUCKY LAKE	VSSK14V	22	12	1994	11.6	1979	-2.5	1996	-26.5	1980	-18.0	2008	-33.4	2004	-30.5	2005	-0.7	1994	-4.0	11.6	1994	5.1	2005	4.7	2016	4.5	2019	1.4	2006	2022-02-03T13:22:22Z	-26.5	1996	-24.4	2008	-20.4	2013	-18	1980	-17.7	2004	-0.7	2005	-4	1994	-4.2
-107.13	50.99	SK-14	LUCKY LAKE AREA	LUCKY LAKE	VSSK14V	23	12	1994	11.7	1975	0.0	1996	-27.0	1980	-21.0	1996	-34.1	1992	-31.4	2005	0.6	1994	-0.3	11.7	1994	5.4	2005	4.1	2003	2.7	1999	2.7	2021	2022-02-03T13:22:22Z	-27	1996	-22.2	2000	-21.5	2008	-21	1980	-18	2012	0.6	2005	-0.3	1994	-5.2
-107.13	50.99	SK-14	LUCKY LAKE AREA	LUCKY LAKE	VSSK14V	24	12	1994	6.8	1974	1.7	1996	-26.7	1977	-15.6	1980	-37.5	1972	-21.1	1999	-1.9	1994	-5.0	6.8	1994	6.1	1999	5.3	2005	4.6	2003	4.5	2011	2022-02-03T13:22:22Z	-26.7	1996	-20.6	2009	-18.6	2012	-16.7	2008	-16.1	2017	-1.9	1999	-2.8	2005	-3.2
-107.13	50.99	SK-14	LUCKY LAKE AREA	LUCKY LAKE	VSSK14V	25	12	2005	8.7	1994	6.7	2012	-26.0	1996	-25.0	1996	-33.9	1977	-26.7	2005	0.3	2003	-2.3	8.7	2005	6.7	1994	5	2011	4.9	2003	4.8	1999	2022-02-03T13:22:22Z	-26	2012	-25	1996	-23.7	2017	-22.5	2021	-19.9	2015	0.3	2005	-2.3	2003	-4.8
-107.13	50.99	SK-14	LUCKY LAKE AREA	LUCKY LAKE	VSSK14V	26	12	1980	8.0	1972	4.4	2012	-26.2	1996	-22.2	2012	-34.2	1996	-28.6	2005	-2.2	2002	-7.3	8	1980	6.4	2005	5.7	1999	4.8	2002	4.5	2011	2022-02-03T13:22:22Z	-26.2	2012	-25	2017	-24.8	2021	-22.2	1996	-19.2	2008	-2.2	2005	-5.9	2013	-7.3
-107.13	50.99	SK-14	LUCKY LAKE AREA	LUCKY LAKE	VSSK14V	27	12	1999	9.4	1980	8.0	2021	-26.8	1992	-22.3	2021	-34.9	1992	-31.5	1997	-3.8	1980	-6.0	9.4	1999	8	1980	5	2005	3.7	2013	3.3	1975	2022-02-03T13:22:22Z	-26.8	2021	-22.3	1992	-21.8	1996	-21.1	2017	-16.1	2012	-3.8	1997	-4.1	1999	-4.1
-107.13	50.99	SK-14	LUCKY LAKE AREA	LUCKY LAKE	VSSK14V	28	12	1999	7.9	1997	2.2	1992	-31.4	1978	-22.8	2021	-38.7	1996	-36.3	1999	2.3	1994	-6.0	7.9	1999	2.2	1997	1.5	1979	-0.3	2005	-1.1	1975	2022-02-03T13:22:22Z	-31.4	1992	-29.9	2021	-23.7	1996	-22.8	1978	-20	2017	2.3	1999	-5	2005	-6
-107.13	50.99	SK-14	LUCKY LAKE AREA	LUCKY LAKE	VSSK14V	29	12	1999	7.6	1980	3.0	1992	-29.5	1973	-26.1	1996	-35.7	1992	-33.0	1999	-0.1	1980	-8.5	7.6	1999	3	1979	3	1980	0.3	2005	0	1975	2022-02-03T13:22:22Z	-29.5	1992	-26.1	1973	-25.7	2021	-25.3	1996	-23.9	1978	-0.1	1999	-3.9	2005	-8.5
-107.13	50.99	SK-14	LUCKY LAKE AREA	LUCKY LAKE	VSSK14V	30	12	1980	4.5	1974	0.0	1992	-30.9	1973	-28.3	1992	-40.4	1973	-36.7	1980	-2.0	1975	-5.6	4.5	1980	3.5	2011	1.4	1999	0	1974	-0.3	2005	2022-02-03T13:22:22Z	-30.9	1992	-28.3	1973	-27	2017	-26.3	2021	-23.9	1978	-2	1980	-4.1	2005	-5.1
-107.13	50.99	SK-14	LUCKY LAKE AREA	LUCKY LAKE	VSSK14V	31	12	1980	1.0	1979	-2.0	1992	-30.1	1973	-21.7	1992	-40.4	1973	-38.9	1980	-4.0	1974	-12.2	1	1980	0.7	2019	0	2011	-0.3	2005	-1	2006	2022-02-03T13:22:22Z	-30.1	1992	-29.2	2021	-22.6	2017	-21.7	1973	-21.1	2013	-4	1980	-4.1	2005	-8
-106.08	53.92	SK-15	WASKESIU LAKE AREA	WASKESIU LAKE	VSSK15V	1	1	2007	3.1	1990	-0.5	1982	-32.0	1968	-28.3	1982	-41.0	1968	-40.0	2006	-4.3	2001	-14.1	3.1	2007	0.2	2016	-0.5	1990	-1.2	2013	-2	1984	2022-02-03T13:22:22Z	-32	1982	-28.3	1968	-23.7	2022	-23.6	1993	-23	1991	-4.3	2006	-7.4	2020	-10.1
-106.08	53.92	SK-15	WASKESIU LAKE AREA	WASKESIU LAKE	VSSK15V	2	1	2007	6.0	1985	5.0	1982	-28.0	1966	-23.9	1982	-37.0	1968	-35.6	2020	-3.9	2006	-4.2	6	2007	5	1985	5	2019	1	1984	-0.3	2001	2022-02-03T13:22:22Z	-28	1982	-23.9	1966	-23.3	1968	-22.9	1998	-22.2	1976	-3.9	2020	-4.2	2006	-5.9
-106.08	53.92	SK-15	WASKESIU LAKE AREA	WASKESIU LAKE	VSSK15V	3	1	1985	6.5	1984	4.0	1968	-32.2	1966	-26.1	1968	-41.7	1966	-31.1	2007	-2.2	1985	-5.0	6.5	1985	4.1	2007	4	1984	3.4	2019	1.6	2021	2022-02-03T13:22:22Z	-32.2	1968	-29	1988	-26.8	2004	-26.1	1966	-25.6	2015	-2.2	2007	-5	1985	-5.3
-106.08	53.92	SK-15	WASKESIU LAKE AREA	WASKESIU LAKE	VSSK15V	4	1	1984	5.5	1981	-3.5	1966	-30.0			1973	-42.2	1968	-42.2	2001	-4.5	1984	-5.0	5.5	1984	3.1	2001	2.9	2008	2.5	1985	0.7	2021	2022-02-03T13:22:22Z	-30	1966	-29.5	2004	-29	1988	-28.9	1973	-27.8	1968	-4.5	2001	-5	1984	-5.7
-106.08	53.92	SK-15	WASKESIU LAKE AREA	WASKESIU LAKE	VSSK15V	5	1	1984	2.5	1981	-2.5	1982	-30.5	1968	-28.9	1973	-45.6	1966	-41.1	1984	-2.5	1983	-10.0	2.5	1984	2	1985	1.3	2012	0.3	2008	0	2001	2022-02-03T13:22:22Z	-30.5	1982	-30.2	2022	-29.3	2014	-28.9	1968	-28	1994	-2.5	1984	-5.6	2012	-7.3
-106.08	53.92	SK-15	WASKESIU LAKE AREA	WASKESIU LAKE	VSSK15V	6	1	2003	8.9	1984	2.5	1976	-32.2	1973	-28.9	1973	-41.1	1966	-36.7	2012	-4.4	1984	-5.0	8.9	2003	2.5	1984	2.4	2002	1.5	1990	1	1985	2022-02-03T13:22:22Z	-32.2	1976	-28.9	1973	-27.8	1966	-27	1982	-26.1	1974	-4.4	2012	-5	1984	-5.7
-106.08	53.92	SK-15	WASKESIU LAKE AREA	WASKESIU LAKE	VSSK15V	7	1	2003	10.1	2002	7.0	1982	-31.0	1976	-28.9	1973	-40.0	1968	-36.7	2003	-0.7	2002	-4.1	10.1	2003	7	2002	2.5	2021	0.1	2000	-1.5	1986	2022-02-03T13:22:22Z	-31	1982	-28.9	1976	-28.5	1980	-26.1	1969	-25.6	1973	-0.7	2003	-4.1	2002	-8
-106.08	53.92	SK-15	WASKESIU LAKE AREA	WASKESIU LAKE	VSSK15V	8	1	2003	8.2	2002	7.2	1991	-30.0	1978	-29.4	1973	-41.1	1968	-33.3	2002	-1.9	2000	-6.8	8.2	2003	7.2	2002	5.9	2012	2.3	2021	2.1	2001	2022-02-03T13:22:22Z	-30	1991	-29.4	1978	-27.5	1980	-27	1982	-26.7	1969	-1.9	2002	-6.8	2000	-7.3
-106.08	53.92	SK-15	WASKESIU LAKE AREA	WASKESIU LAKE	VSSK15V	9	1	2012	4.4	2002	3.1	1982	-32.0	1974	-30.0	1974	-42.2	1969	-37.2	2012	-4.3	2002	-5.5	4.4	2012	3.1	2002	1.8	2021	1.2	2001	1	1986	2022-02-03T13:22:22Z	-32	1982	-30	1974	-28.9	1969	-28.9	1997	-28	1991	-4.3	2012	-5.5	2002	-6.5
-106.08	53.92	SK-15	WASKESIU LAKE AREA	WASKESIU LAKE	VSSK15V	10	1	1986	7.5	1967	0.0	1997	-30.5	1974	-30.0	1969	-42.8	1966	-35.6	1986	-5.5	1970	-17.2	7.5	1986	4.4	2012	3.9	2002	3.1	2001	2.5	1987	2022-02-03T13:22:22Z	-30.5	1997	-30	1971	-30	1974	-29.2	1994	-28.3	1969	-5.5	1986	-5.9	2002	-6.4
-106.08	53.92	SK-15	WASKESIU LAKE AREA	WASKESIU LAKE	VSSK15V	11	1	1987	8.5	1986	5.5	1974	-30.0	1971	-30.0	1971	-41.1	1969	-32.8	1986	-2.5	1967	-7.8	8.5	1987	6.7	1996	5.5	1986	3.6	2021	2.3	2002	2022-02-03T13:22:22Z	-30	1971	-30	1974	-25.3	1997	-24.7	2007	-24.3	1999	-2.5	1986	-3.4	2002	-4.4
-106.08	53.92	SK-15	WASKESIU LAKE AREA	WASKESIU LAKE	VSSK15V	12	1	1996	5.5	1985	4.0	1970	-27.2	1966	-21.7	1971	-44.4	1968	-33.9	2010	-5.1	1987	-6.5	5.5	1996	5.4	2021	4	1985	1.1	1967	0.5	1986	2022-02-03T13:22:22Z	-27.2	1970	-26.1	1971	-25.6	1974	-24.6	2017	-24.3	1999	-5.1	2010	-6.2	2021	-6.5
-106.08	53.92	SK-15	WASKESIU LAKE AREA	WASKESIU LAKE	VSSK15V	13	1	1986	1.5	1981	-0.5	1970	-25.6	1966	-20.0	1974	-36.7	1966	-33.9	1985	-6.0	1981	-8.0	1.5	1986	-0.3	2021	-0.5	1981	-0.6	2012	-1	1987	2022-02-03T13:22:22Z	-25.6	1970	-25.5	2020	-24.4	1974	-23.9	1971	-23.9	2005	-6	1985	-6.5	1986	-8
-106.08	53.92	SK-15	WASKESIU LAKE AREA	WASKESIU LAKE	VSSK15V	14	1	1986	5.5	1973	1.7	1971	-30.6	1970	-27.2	1971	-38.3	1970	-36.1	1986	-6.5	1981	-8.0	5.5	1986	1.9	2015	1.7	1973	0.7	2017	-1.8	2019	2022-02-03T13:22:22Z	-30.6	1971	-27.8	2005	-27.2	1970	-26.9	2020	-26.7	1977	-6.5	1986	-7.9	2021	-8
-106.08	53.92	SK-15	WASKESIU LAKE AREA	WASKESIU LAKE	VSSK15V	15	1	2014	5.6	1986	4.0	1970	-29.4	1966	-19.4	1971	-38.3	1967	-33.9	2022	-5.9	1999	-7.1	5.6	2014	4	1986	3.3	2017	2.8	2022	1	1999	2022-02-03T13:22:22Z	-29.4	1970	-28.3	1974	-28	1982	-28	2020	-25	1977	-5.9	2022	-7.1	1999	-7.7
-106.08	53.92	SK-15	WASKESIU LAKE AREA	WASKESIU LAKE	VSSK15V	16	1	2017	2.0	2007	1.9	1967	-31.1	1966	-12.2	1971	-38.3	1967	-38.3	1999	-4.8	1986	-8.0	2	2017	1.9	2007	0.7	2022	0.6	2010	0.4	2021	2022-02-03T13:22:22Z	-31.1	1967	-30	1970	-27.3	1994	-24.7	1996	-23.1	2012	-4.8	1999	-7.6	2017	-8
-106.08	53.92	SK-15	WASKESIU LAKE AREA	WASKESIU LAKE	VSSK15V	17	1	2017	8.7	2014	4.4	1994	-29.0	1970	-26.7	1967	-40.0	1966	-15.6	2017	-4.9	2009	-5.8	8.7	2017	4.4	2014	2.5	1991	2.2	1976	1.9	2009	2022-02-03T13:22:22Z	-29	1994	-28.5	1996	-28.3	2012	-26.7	1970	-23.7	2011	-4.9	2017	-5.8	2009	-7.6
-106.08	53.92	SK-15	WASKESIU LAKE AREA	WASKESIU LAKE	VSSK15V	18	1	2009	5.9	1991	4.0	1985	-28.0	1967	-27.2	1996	-39.6	1970	-39.4	2009	-2.3	1986	-7.0	5.9	2009	4.7	2014	4.5	2017	4	1991	1.7	1997	2022-02-03T13:22:22Z	-28	1985	-27.2	1967	-25.4	1996	-25	1969	-24.6	2012	-2.3	2009	-3.4	2017	-7
-106.08	53.92	SK-15	WASKESIU LAKE AREA	WASKESIU LAKE	VSSK15V	19	1	2009	8.7	1981	1.0	1966	-30.0			1967	-41.7	1966	-31.7	2017	-5.4	2009	-5.6	8.7	2009	3.6	2017	2.8	2021	1.9	2018	1.8	2010	2022-02-03T13:22:22Z	-30	1966	-27	1982	-25.6	1967	-25	1985	-24.7	1996	-5.4	2017	-5.6	2009	-6.1
-106.08	53.92	SK-15	WASKESIU LAKE AREA	WASKESIU LAKE	VSSK15V	20	1	1981	8.0	1979	-0.5	1982	-29.0	1966	-26.1	1982	-40.0	1966	-40.0	2017	-4.3	2009	-4.8	8	1981	4.9	2009	3.5	1992	2.9	2021	1.5	2001	2022-02-03T13:22:22Z	-29	1982	-26.1	1966	-25.2	2013	-24.4	1969	-22.8	1967	-4.3	2017	-4.8	2009	-6.7
-106.08	53.92	SK-15	WASKESIU LAKE AREA	WASKESIU LAKE	VSSK15V	21	1	1981	7.0	1973	0.0	1982	-29.5	1969	-27.2	1982	-43.5	1969	-41.7	2017	-4.7	1993	-5.2	7	1981	1.4	2020	1	2001	0	1973	0	1990	2022-02-03T13:22:22Z	-29.5	1982	-27.2	1969	-26.7	1966	-25.2	2002	-22.8	1967	-4.7	2017	-5.2	1993	-8
-106.08	53.92	SK-15	WASKESIU LAKE AREA	WASKESIU LAKE	VSSK15V	22	1	2015	8.7	1981	2.0	1969	-30.6	1966	-26.1	1969	-46.1	1966	-41.7	1977	-3.9	1968	-10.6	8.7	2015	2	1981	1.7	1973	-0.2	2001	-1	1985	2022-02-03T13:22:22Z	-30.6	1969	-26.1	1966	-26	1982	-25.6	2003	-23.7	2002	-3.9	1977	-4.5	2015	-6.5
-106.08	53.92	SK-15	WASKESIU LAKE AREA	WASKESIU LAKE	VSSK15V	23	1	1973	8.9	1968	6.7	1974	-25.0	1969	-25.0	1966	-42.2			2015	-2.9	2006	-5.1	8.9	1973	6.7	1968	5	1984	4.8	2015	4.5	1980	2022-02-03T13:22:22Z	-25	1969	-25	1974	-24.8	2002	-24.4	1966	-24	1982	-2.9	2015	-5.1	2006	-6
-106.08	53.92	SK-15	WASKESIU LAKE AREA	WASKESIU LAKE	VSSK15V	24	1	1973	7.8	1968	6.7	1997	-27.0	1983	-27.0	1969	-41.1	1966	-39.4	2005	-0.6	1968	-1.7	7.8	1973	6.7	1968	2.8	2005	2.5	1981	0.7	2014	2022-02-03T13:22:22Z	-27	1983	-27	1997	-25.6	1971	-25	1969	-24.5	1982	-0.6	2005	-1.7	1968	-3.5
-106.08	53.92	SK-15	WASKESIU LAKE AREA	WASKESIU LAKE	VSSK15V	25	1	2007	6.9	2005	3.1	1966	-26.1			1969	-42.2	1967	-36.7	2015	-4.9	1981	-5.0	6.9	2007	6.7	2015	3.1	2005	1.5	1981	1	2006	2022-02-03T13:22:22Z	-26.1	1966	-25	1969	-25	1983	-23	1997	-22.5	2003	-4.9	2015	-5	1981	-5.7
-106.08	53.92	SK-15	WASKESIU LAKE AREA	WASKESIU LAKE	VSSK15V	26	1	2015	7.7	2006	5.2	1966	-33.3			1983	-38.0	1966	-37.2	2015	-3.1	2011	-9.4	7.7	2015	5.2	2006	4.5	1989	2.6	2016	0.6	2022	2022-02-03T13:22:22Z	-33.3	1966	-24.4	1968	-23.9	1969	-23.9	1971	-23.9	1978	-3.1	2015	-9.4	2011	-9.6
-106.08	53.92	SK-15	WASKESIU LAKE AREA	WASKESIU LAKE	VSSK15V	27	1	1989	4.5	1976	3.3	2004	-32.9	1966	-30.6	1966	-41.7			2016	-2.5	2011	-4.3	4.5	1989	3.4	2016	3.3	1976	1.2	2017	0.9	2011	2022-02-03T13:22:22Z	-32.9	2004	-30.6	1966	-27.8	1977	-26.6	1996	-25.7	2002	-2.5	2016	-4.3	2011	-8.4
-106.08	53.92	SK-15	WASKESIU LAKE AREA	WASKESIU LAKE	VSSK15V	28	1	1992	3.5	1984	3.0	1969	-29.4	1966	-29.4	1966	-44.4			2017	-4.8	2016	-5.0	3.5	1992	3.3	2000	3	1984	3	2001	2.6	2011	2022-02-03T13:22:22Z	-29.4	1966	-29.4	1969	-27.2	2004	-25.1	1996	-24.7	1997	-4.8	2017	-5	2016	-6.7
-106.08	53.92	SK-15	WASKESIU LAKE AREA	WASKESIU LAKE	VSSK15V	29	1	2017	6.0	2000	5.5	2008	-29.3	1985	-29.0	1966	-44.4			2016	-2.6	1989	-6.5	6	2017	5.5	2000	4	1989	3.9	1993	3.4	2016	2022-02-03T13:22:22Z	-29.3	2008	-29	1985	-27.8	1969	-27.8	2004	-27.2	1971	-2.6	2016	-6.4	2017	-6.5
-106.08	53.92	SK-15	WASKESIU LAKE AREA	WASKESIU LAKE	VSSK15V	30	1	1993	10.6	1984	2.5	1985	-29.0	1971	-26.7	1990	-42.0	1969	-40.0	1993	-0.8	1970	-6.7	10.6	1993	4.4	1995	2.5	1984	2.2	1970	2.2	1976	2022-02-03T13:22:22Z	-29	1985	-26.7	1971	-26.5	2013	-26.1	1969	-26.1	1974	-0.8	1993	-5.6	2016	-6.7
-106.08	53.92	SK-15	WASKESIU LAKE AREA	WASKESIU LAKE	VSSK15V	31	1	1993	12.1	1984	5.0	1996	-28.3	1969	-27.8	1969	-41.7	1968	-36.1	1993	-1.8	1984	-5.0	12.1	1993	5	1984	3.3	1976	2.9	2020	2.7	2012	2022-02-03T13:22:22Z	-28.3	1996	-27.8	1969	-26.7	1974	-25.5	1985	-25	1978	-1.8	1993	-3.5	2009	-4.1
-106.08	53.92	SK-15	WASKESIU LAKE AREA	WASKESIU LAKE	VSSK15V	1	2	1992	10.0	1973	4.4	1970	-30.6	1969	-26.7	1990	-47.0	1974	-43.3	2005	-1.7	1984	-4.5	10	1992	7	2012	5.7	2005	4.4	1973	0.9	2020	2022-02-03T13:22:22Z	-30.6	1970	-28.6	1996	-28	1989	-26.7	1969	-25	1985	-1.7	2005	-4.5	1984	-5.5
-106.08	53.92	SK-15	WASKESIU LAKE AREA	WASKESIU LAKE	VSSK15V	2	2	1991	11.0	1984	4.5	1985	-29.0	1970	-22.2	1969	-40.0	1968	-28.9	1984	-3.0	1976	-12.2	11	1991	9.3	2005	4.5	1984	4.4	1973	2.1	1995	2022-02-03T13:22:22Z	-29	1985	-28	1989	-27.5	1988	-24.2	2019	-22.7	2018	-3	1984	-8.6	1997	-9
-106.08	53.92	SK-15	WASKESIU LAKE AREA	WASKESIU LAKE	VSSK15V	3	2	1991	11.0	1977	3.9	1979	-25.5	1976	-20.0	1979	-41.0	1966	-34.4	1984	-3.0	1977	-6.7	11	1991	8.7	1993	6.3	2011	5.5	2012	3.9	1977	2022-02-03T13:22:22Z	-25.5	1979	-24.7	2019	-22.5	1985	-22.5	1989	-22.1	2018	-3	1984	-4.6	2001	-5.4
-106.08	53.92	SK-15	WASKESIU LAKE AREA	WASKESIU LAKE	VSSK15V	4	2	2012	8.6	2009	7.2	1988	-27.0	1979	-22.5	1988	-37.0	1979	-37.0	2011	-3.6	2001	-4.7	8.6	2012	7.2	2009	3.5	1992	3	1991	2.8	2011	2022-02-03T13:22:22Z	-27	1988	-23.7	2019	-22.5	1979	-22.2	1967	-21.1	1978	-3.6	2011	-4.7	2001	-5.2
-106.08	53.92	SK-15	WASKESIU LAKE AREA	WASKESIU LAKE	VSSK15V	5	2	1991	10.0	1987	4.0	1979	-23.0	1973	-21.7	1983	-37.5	1974	-35.0	2006	-5.9	1991	-6.0	10	1991	8.8	2009	4.8	2002	4	1987	2.5	1992	2022-02-03T13:22:22Z	-23	1979	-21.7	1973	-21.5	2019	-21	1988	-20.6	1967	-5.9	2006	-6	1991	-6.1
-106.08	53.92	SK-15	WASKESIU LAKE AREA	WASKESIU LAKE	VSSK15V	6	2	1987	9.0	1977	4.4	1994	-28.4	1979	-23.0	1994	-36.8	1979	-34.0	1991	-6.0	1987	-9.0	9	1987	6.6	1996	6	1991	4.4	1977	2.2	2016	2022-02-03T13:22:22Z	-28.4	1994	-25.7	2021	-23	1979	-20.5	2015	-20.1	2019	-6	1991	-7.2	1997	-9
-106.08	53.92	SK-15	WASKESIU LAKE AREA	WASKESIU LAKE	VSSK15V	7	2	1991	7.0	1977	5.0	2021	-28.7	1994	-22.2	2021	-40.3	2019	-38.2	1991	-4.0	1987	-4.0	7	1991	5.4	1996	5	1977	3.3	1976	2	1987	2022-02-03T13:22:22Z	-28.7	2021	-22.2	1994	-20.5	1979	-20	1981	-20	1985	-4	1987	-4	1991	-6.6
-106.08	53.92	SK-15	WASKESIU LAKE AREA	WASKESIU LAKE	VSSK15V	8	2	1977	8.9	1976	5.6	2021	-26.2	1988	-25.5	2021	-37.9	2019	-36.9	1987	-4.0	1976	-6.7	8.9	1977	8	1987	5.6	1976	5.3	1993	5	1984	2022-02-03T13:22:22Z	-26.2	2021	-25.5	1988	-24.5	1979	-23.5	1982	-21.1	2008	-4	1987	-4.3	2009	-6.7
-106.08	53.92	SK-15	WASKESIU LAKE AREA	WASKESIU LAKE	VSSK15V	9	2	1987	5.0	1977	3.3	2008	-29.6	1981	-27.0	1988	-39.0	1986	-34.0	2006	-6.3	1977	-6.7	5	1987	3.3	1977	3.2	2005	2.2	1976	1.4	1996	2022-02-03T13:22:22Z	-29.6	2008	-27	1981	-26.5	1988	-25.9	2021	-24	1979	-6.3	2006	-6.7	1977	-8
-106.08	53.92	SK-15	WASKESIU LAKE AREA	WASKESIU LAKE	VSSK15V	10	2	1974	4.4	1970	-2.8	2021	-27.4	2008	-26.3	2008	-37.2	1988	-36.0	1987	-2.0	1977	-3.3	4.4	1974	3.5	2005	3.3	1977	2.5	1987	0.1	2004	2022-02-03T13:22:22Z	-27.4	2021	-26.3	2008	-22	1979	-22	1981	-21	1985	-2	1987	-3.3	1977	-3.3
-106.08	53.92	SK-15	WASKESIU LAKE AREA	WASKESIU LAKE	VSSK15V	11	2	2005	9.5	1996	4.9	2021	-26.9	1979	-25.5	1967	-38.9	1966	-16.1	2005	-1.5	1977	-3.3	9.5	2005	4.9	1996	1.1	1977	0.5	1987	0.2	2013	2022-02-03T13:22:22Z	-26.9	2021	-25.5	1979	-21.5	1981	-19.8	1995	-19.5	2014	-1.5	2005	-3.3	1977	-5.5
-106.08	53.92	SK-15	WASKESIU LAKE AREA	WASKESIU LAKE	VSSK15V	12	2	2011	7.0	1996	4.8	1990	-24.5	1979	-22.5	1981	-34.5	1979	-33.0	2011	-5.6	2005	-6.2	7	2011	5.8	2017	4.8	1996	4.7	2004	3.9	2005	2022-02-03T13:22:22Z	-24.5	1990	-22.5	1979	-22.3	2014	-21.7	1974	-21.2	2021	-5.6	2011	-6.2	2005	-7.2
-106.08	53.92	SK-15	WASKESIU LAKE AREA	WASKESIU LAKE	VSSK15V	13	2	2017	6.1	1999	5.1	1979	-23.0	1973	-22.2	1973	-40.0	1970	-38.9	1984	-3.0	1977	-11.1	6.1	2017	5.1	1999	3.2	2002	3	2006	2.3	1994	2022-02-03T13:22:22Z	-23	1979	-22.8	2008	-22.2	1973	-20.6	1966	-20.1	2021	-3	1984	-3.6	2002	-4.7
-106.08	53.92	SK-15	WASKESIU LAKE AREA	WASKESIU LAKE	VSSK15V	14	2	1998	6.4	1981	4.0	1979	-24.5	1973	-20.0	1967	-41.1	1966	-35.6	1998	-6.0	1969	-11.1	6.4	1998	4	1981	3.4	2017	2.4	2002	2.1	1999	2022-02-03T13:22:22Z	-24.5	1979	-24	1989	-20.5	2015	-20.1	2008	-20	1973	-6	1998	-7	2002	-7.1
-106.08	53.92	SK-15	WASKESIU LAKE AREA	WASKESIU LAKE	VSSK15V	15	2	2017	12.8	1981	10.0	1979	-23.5	1966	-21.1	1967	-41.1	1966	-38.3	1984	-3.0	1981	-6.0	12.8	2017	10	1981	7.1	1998	5.8	2002	3	1983	2022-02-03T13:22:22Z	-23.5	1979	-22.5	1989	-21.1	1966	-20.3	2006	-20	1967	-3	1984	-4.7	2002	-5.2
-106.08	53.92	SK-15	WASKESIU LAKE AREA	WASKESIU LAKE	VSSK15V	16	2	2017	10.3	1981	8.5	2006	-27.3	1990	-23.0	1967	-38.9	1966	-37.2	2017	-1.2	1981	-3.5	10.3	2017	8.5	1981	6.7	2002	5.8	2013	5.6	1974	2022-02-03T13:22:22Z	-27.3	2006	-23	1990	-22.8	1966	-22	1979	-21.5	1986	-1.2	2017	-3.5	1981	-3.9
-106.08	53.92	SK-15	WASKESIU LAKE AREA	WASKESIU LAKE	VSSK15V	17	2	2002	7.1	1988	5.0	1986	-27.0	1966	-23.3	1966	-37.8			2017	-1.6	1998	-1.9	7.1	2002	6.8	2017	5	1988	4	1981	2.9	2012	2022-02-03T13:22:22Z	-27	1986	-23.3	1966	-20	1967	-20	1970	-18	1979	-1.6	2017	-1.9	1998	-2
-106.08	53.92	SK-15	WASKESIU LAKE AREA	WASKESIU LAKE	VSSK15V	18	2	1982	3.5	1981	3.0	1966	-20.6			1966	-40.6			1981	-2.0	1977	-5.6	3.5	1982	3	1981	2.6	2012	2.1	2017	1.5	1984	2022-02-03T13:22:22Z	-20.6	1966	-20.5	1986	-20	2011	-17.8	1967	-16.6	1994	-2	1981	-2.1	1998	-4
-106.08	53.92	SK-15	WASKESIU LAKE AREA	WASKESIU LAKE	VSSK15V	19	2	1981	7.5	1977	3.3	1968	-20.6	1966	-20.6	1966	-41.1			2017	-4.2	1998	-4.2	7.5	1981	6.5	1984	6	1982	3.8	2004	3.3	1977	2022-02-03T13:22:22Z	-20.6	1966	-20.6	1968	-20.5	1986	-18.9	2008	-17.2	2013	-4.2	1998	-4.2	2017	-6
-106.08	53.92	SK-15	WASKESIU LAKE AREA	WASKESIU LAKE	VSSK15V	20	2	2000	9.6	1977	9.4	2003	-23.2	1994	-20.3	1966	-38.9			1981	-2.5	1977	-11.7	9.6	2000	9.4	1977	8	1984	8	1988	7.2	1970	2022-02-03T13:22:22Z	-23.2	2003	-20.3	1994	-17.8	1966	-17.8	1968	-17	1980	-2.5	1981	-3.4	2017	-3.8
-106.08	53.92	SK-15	WASKESIU LAKE AREA	WASKESIU LAKE	VSSK15V	21	2	1995	8.4	1973	8.3	2015	-19.8	2003	-19.8	2003	-35.8	1994	-34.4	2017	-2.2	1970	-3.9	8.4	1995	8.3	1973	7.5	1984	7.2	2020	6.9	2000	2022-02-03T13:22:22Z	-19.8	2003	-19.8	2015	-17.8	1994	-15.2	1993	-13.8	2018	-2.2	2017	-3.9	1970	-4.2
-106.08	53.92	SK-15	WASKESIU LAKE AREA	WASKESIU LAKE	VSSK15V	22	2	1970	8.3	1969	-5.0	2003	-18.8	1979	-17.5	2003	-31.7	1991	-28.0	2021	-5.5	1984	-5.5	8.3	1970	7.4	2000	6.9	1998	6.6	2008	6.5	1981	2022-02-03T13:22:22Z	-18.8	2003	-17.5	1979	-14.9	1993	-13.8	2014	-13.5	1991	-5.5	1984	-5.5	2021	-5.6
-106.08	53.92	SK-15	WASKESIU LAKE AREA	WASKESIU LAKE	VSSK15V	23	2	2004	6.9	1977	6.1	2003	-20.3	1979	-18.5	1979	-36.0	1967	-27.2	1984	-3.0	1981	-5.0	6.9	2004	6.4	2008	6.1	1977	5.8	1998	5.6	1976	2022-02-03T13:22:22Z	-20.3	2003	-18.8	2014	-18.5	1979	-16.2	2011	-15.5	1988	-3	1984	-3.8	2000	-5
-106.08	53.92	SK-15	WASKESIU LAKE AREA	WASKESIU LAKE	VSSK15V	24	2	1997	7.8	1976	5.0	2011	-21.1	2002	-18.4	2003	-32.8	1990	-30.0	2000	0.3	1977	-6.7	7.8	1997	5	1976	3.1	2000	3	1992	3	1999	2022-02-03T13:22:22Z	-21.1	2011	-19.3	2019	-18.4	2002	-16.5	1994	-15.5	1979	0.3	2000	-6.7	1977	-7.1
-106.08	53.92	SK-15	WASKESIU LAKE AREA	WASKESIU LAKE	VSSK15V	25	2	1986	12.0	1983	7.0	2009	-20.1	2001	-18.6	2011	-31.8	2009	-31.2	2000	-4.2	1983	-5.0	12	1986	10	1992	8	1988	7	1983	5.7	1997	2022-02-03T13:22:22Z	-20.1	2009	-18.6	2001	-18.3	1973	-16.7	2011	-16.6	1996	-4.2	2000	-4.7	2004	-5
-106.08	53.92	SK-15	WASKESIU LAKE AREA	WASKESIU LAKE	VSSK15V	26	2	1992	11.0	1988	5.0	2009	-16.3	1973	-14.4	2009	-36.6	1996	-31.7	1992	-1.0	1986	-4.5	11	1992	10.4	2016	5.3	2000	5	1986	5	1988	2022-02-03T13:22:22Z	-16.3	2009	-14.4	1973	-14.3	2006	-14.2	2014	-14	1982	-1	1992	-4.4	2004	-4.5
-106.08	53.92	SK-15	WASKESIU LAKE AREA	WASKESIU LAKE	VSSK15V	27	2	1992	12.0	1986	10.5	1979	-17.5	1973	-14.4	1996	-29.9	1995	-29.4	1992	0.0	1988	-3.0	12	1992	10.5	1986	7	1993	6.7	1966	6	1985	2022-02-03T13:22:22Z	-17.5	1979	-14.4	1973	-13.8	2006	-13.5	2009	-13.3	1976	0	1992	-3	1988	-3.3
-106.08	53.92	SK-15	WASKESIU LAKE AREA	WASKESIU LAKE	VSSK15V	28	2	1992	10.5	1986	10.0	1989	-22.0	1979	-19.5	2014	-34.7	2002	-31.8	1993	-2.8	1986	-3.5	10.5	1992	10	1986	9.9	2001	7.8	2020	6	1988	2022-02-03T13:22:22Z	-22	1989	-21.6	2014	-20.5	2011	-19.5	1979	-16.9	1995	-2.8	1993	-3.5	1986	-3.5
-106.08	53.92	SK-15	WASKESIU LAKE AREA	WASKESIU LAKE	VSSK15V	29	2	1992	15.0	1968	9.4	1980	-16.0	1976	-14.4	1976	-33.9	1968	-13.3	1992	-1.0	1988	-11.0	15	1992	9.4	1968	2.1	2020	1.7	2000	-0.2	2012	2022-02-03T13:22:22Z	-16	1980	-14.4	1976	-10.9	2016	-7.7	2008	-5.8	1996	-1	1992	-5.7	2020	-6.7
-106.08	53.92	SK-15	WASKESIU LAKE AREA	WASKESIU LAKE	VSSK15V	1	3	1986	10.5	1977	5.6	1991	-24.5	1972	-22.2	2014	-35.2	1991	-35.0	1992	0.0	1990	-3.0	10.5	1986	9.8	2010	6.5	1992	5.8	2001	5.6	1977	2022-02-03T13:22:22Z	-24.5	1991	-22.2	1972	-22	1989	-20.5	2011	-20.5	2014	0	1992	-3	1986	-3
-106.08	53.92	SK-15	WASKESIU LAKE AREA	WASKESIU LAKE	VSSK15V	2	3	1986	8.5	1977	1.7	2019	-20.5	1972	-20.0	1972	-40.0	1971	-25.6	1986	-7.5	1984	-9.0	8.5	1986	5.9	2001	5.8	2000	4.8	2005	4	2010	2022-02-03T13:22:22Z	-20.5	2019	-20	1972	-19	1991	-17.7	2003	-17.2	1974	-7.5	1986	-8.3	2010	-8.5
-106.08	53.92	SK-15	WASKESIU LAKE AREA	WASKESIU LAKE	VSSK15V	3	3	2000	9.6	1992	8.5	2015	-20.3	1980	-20.0	1972	-35.6	1966	-30.0	1993	-3.3	1986	-4.5	9.6	2000	8.9	2021	8.5	1992	7.9	2005	7	1993	2022-02-03T13:22:22Z	-20.3	2015	-20	1980	-19.3	1995	-17.8	1972	-17.6	2003	-3.3	1993	-3.7	2001	-3.8
-106.08	53.92	SK-15	WASKESIU LAKE AREA	WASKESIU LAKE	VSSK15V	4	3	1979	11.0	1968	6.1	1995	-19.8	1972	-15.6	1976	-32.8	1972	-26.7	1968	-3.3	1967	-15.6	11	1979	10.2	2000	10.2	2005	9.2	2010	8.4	1993	2022-02-03T13:22:22Z	-19.8	1995	-18.1	1996	-18	2003	-15.6	1972	-14.5	1980	-3.3	1968	-3.9	2000	-5
-106.08	53.92	SK-15	WASKESIU LAKE AREA	WASKESIU LAKE	VSSK15V	5	3	2010	12.9	2005	11.4	1996	-19.0	1995	-18.2	1996	-34.2	1976	-33.3	2000	-1.0	1992	-2.5	12.9	2010	11.4	2005	11.2	2016	7.6	1993	6.1	1977	2022-02-03T13:22:22Z	-19	1996	-18.3	2002	-18.2	1995	-16.1	1971	-15.4	2007	-1	2000	-2.2	2021	-2.5
-106.08	53.92	SK-15	WASKESIU LAKE AREA	WASKESIU LAKE	VSSK15V	6	3	2010	13.7	1993	9.4	2003	-21.7	1974	-20.0	1995	-33.2	1991	-33.0	2021	0.2	1993	-0.8	13.7	2010	13.5	2021	9.4	1993	7.8	1977	5.7	2001	2022-02-03T13:22:22Z	-21.7	2003	-20	1974	-16.5	2002	-16.3	1996	-16	1986	0.2	2021	-0.8	1993	-2.4
-106.08	53.92	SK-15	WASKESIU LAKE AREA	WASKESIU LAKE	VSSK15V	7	3	1977	10.6	1968	5.0	2003	-23.1	1970	-16.1	1974	-36.7	1972	-28.9	1968	2.2	1967	-27.8	10.6	1977	10.4	2010	8.6	2021	7	2001	6.4	1993	2022-02-03T13:22:22Z	-23.1	2003	-16.1	1970	-14.7	2017	-14.5	1982	-14.4	1974	2.2	1968	-2.1	2021	-3
-106.08	53.92	SK-15	WASKESIU LAKE AREA	WASKESIU LAKE	VSSK15V	8	3	2004	9.6	2001	9.5	2003	-18.7	1976	-16.7	1975	-36.1	1972	-26.7	2004	-2.4	2001	-3.3	9.6	2004	9.5	2001	7.8	1977	7.4	1993	6.9	2015	2022-02-03T13:22:22Z	-18.7	2003	-16.7	1976	-16.5	2017	-14.6	2020	-14	1979	-2.4	2004	-2.7	2010	-3.3
-106.08	53.92	SK-15	WASKESIU LAKE AREA	WASKESIU LAKE	VSSK15V	9	3	2004	12.9	1991	8.5	2009	-23.8	1980	-17.0	2017	-33.1	1975	-32.2	2015	-2.0	2005	-2.1	12.9	2004	9.1	2015	9	2008	8.7	2005	8.5	1991	2022-02-03T13:22:22Z	-23.8	2009	-18.8	2017	-17	1980	-14.4	1972	-14.1	2003	-2	2015	-2.1	2005	-2.2
-106.08	53.92	SK-15	WASKESIU LAKE AREA	WASKESIU LAKE	VSSK15V	10	3	1996	11.9	1981	11.0	2009	-20.6	1968	-14.4	2009	-36.6	1975	-32.2	1977	-1.7	1973	-5.6	11.9	1996	11	1981	8.7	2008	8.5	1991	8.5	2007	2022-02-03T13:22:22Z	-20.6	2009	-14.7	2017	-14.4	1968	-14	1984	-11.7	1967	-1.7	1977	-3.3	2010	-3.5
-106.08	53.92	SK-15	WASKESIU LAKE AREA	WASKESIU LAKE	VSSK15V	11	3	1996	15.4	1977	7.8	2011	-14.4	1967	-14.4	2009	-33.5	1976	-33.3	2016	-2.0	1981	-3.0	15.4	1996	9.5	2016	8.8	2012	8.5	2018	7.8	1977	2022-02-03T13:22:22Z	-14.4	1967	-14.4	2011	-14.3	2017	-14	2003	-12.5	1980	-2	2016	-3	1981	-3.2
-106.08	53.92	SK-15	WASKESIU LAKE AREA	WASKESIU LAKE	VSSK15V	12	3	1995	12.8	1994	9.1	2011	-11.1	1967	-11.1	1975	-31.1	1970	-26.1	1983	0.0	1977	-0.6	12.8	1995	11.5	1996	10.3	2007	9.9	2010	9.8	2014	2022-02-03T13:22:22Z	-11.1	1967	-11.1	2011	-10.2	2003	-10.1	2005	-9.5	1980	0	1983	-0.6	1977	-1.1
-106.08	53.92	SK-15	WASKESIU LAKE AREA	WASKESIU LAKE	VSSK15V	13	3	2015	12.4	1994	10.3	1997	-13.4	1967	-11.1	1967	-32.8	1966	-12.2	1994	1.4	1983	0.0	12.4	2015	10.3	1994	10.2	2018	10	1977	10	1992	2022-02-03T13:22:22Z	-13.4	1997	-13.3	2020	-11.2	2017	-11.1	1967	-9.5	1984	1.4	1994	0.3	2016	0
-106.08	53.92	SK-15	WASKESIU LAKE AREA	WASKESIU LAKE	VSSK15V	14	3	1972	11.7	1971	-1.7	1989	-11.5	1984	-11.0	1967	-32.2	1966	-6.1	2015	1.2	1999	-2.3	11.7	1972	10.2	2015	8.3	2021	8	1981	8	1990	2022-02-03T13:22:22Z	-11.5	1989	-11.1	2007	-11	1984	-10.9	2020	-10	2000	1.2	2015	-0.3	2016	-2
-106.08	53.92	SK-15	WASKESIU LAKE AREA	WASKESIU LAKE	VSSK15V	15	3	1981	12.0	1979	8.0	1989	-16.5	1984	-14.5	1974	-28.3	1967	-25.6	1972	-0.6	1966	-3.9	12	1981	9.5	1992	8.4	2015	8	1979	7.7	2012	2022-02-03T13:22:22Z	-16.5	1989	-14.5	1984	-13.8	2013	-13.3	1974	-9	1980	-0.6	1972	-2	1982	-2.9
-106.08	53.92	SK-15	WASKESIU LAKE AREA	WASKESIU LAKE	VSSK15V	16	3	1981	12.5	1975	7.2	1989	-17.0	1984	-7.5	1967	-32.2	1966	-1.7	2012	0.6	1986	-1.0	12.5	1981	11.3	2010	11.2	2012	10.5	1991	9.1	2014	2022-02-03T13:22:22Z	-17	1989	-14.8	2013	-10.2	2009	-9	2002	-8.1	2000	0.6	2012	-1	1986	-1.7
-106.08	53.92	SK-15	WASKESIU LAKE AREA	WASKESIU LAKE	VSSK15V	17	3	1985	12.0	1976	8.9	1989	-12.0	1983	-8.0	1989	-32.5	1980	-25.5	1973	0.0	1966	-1.1	12	1985	11.9	2010	10.2	2012	10	1991	8.9	1976	2022-02-03T13:22:22Z	-12	1989	-11	2009	-10.4	2002	-9.6	2013	-8.8	2020	0	1973	-1.1	1966	-1.8
-106.08	53.92	SK-15	WASKESIU LAKE AREA	WASKESIU LAKE	VSSK15V	18	3	1991	11.5	1976	9.4	2002	-10.3	1983	-9.0	1989	-28.0	1983	-26.5	2012	0.4	1987	-2.0	11.5	1991	10.5	2003	10.1	2021	9.9	2001	9.4	1976	2022-02-03T13:22:22Z	-10.3	2002	-9.6	2013	-9	1983	-7.5	2009	-6.7	1974	0.4	2012	-2	1987	-3.1
-106.08	53.92	SK-15	WASKESIU LAKE AREA	WASKESIU LAKE	VSSK15V	19	3	2021	13.5	2019	13.2	2002	-12.9	1988	-11.0	1983	-27.0	1974	-26.7	2000	-0.3	1994	-2.1	13.5	2021	13.2	2019	12	1991	8.7	2003	8	1984	2022-02-03T13:22:22Z	-12.9	2002	-11.4	2007	-11	1988	-10.5	1989	-9.4	1974	-0.3	2000	-0.6	2017	-1.5
-106.08	53.92	SK-15	WASKESIU LAKE AREA	WASKESIU LAKE	VSSK15V	20	3	2019	17.3	2003	11.5	2002	-14.7	1981	-14.0	2002	-28.2	1989	-27.5	2021	0.1	1984	0.0	17.3	2019	12.5	2021	11.5	2003	10	1991	9.1	1999	2022-02-03T13:22:22Z	-14.7	2002	-14	1981	-13.3	1974	-8.4	2001	-6.6	2013	0.1	2021	0	1984	-2.4
-106.08	53.92	SK-15	WASKESIU LAKE AREA	WASKESIU LAKE	VSSK15V	21	3	2019	13.5	1986	12.0	1974	-13.3	1971	-8.9	1974	-30.6	1968	-23.3	1987	-2.0	1985	-5.0	13.5	2019	12	1986	9	1992	8.5	1999	8.5	2003	2022-02-03T13:22:22Z	-13.3	1974	-12.3	2014	-11.7	1977	-10	1981	-8.9	1971	-2	1987	-2.8	2003	-3.4
-106.08	53.92	SK-15	WASKESIU LAKE AREA	WASKESIU LAKE	VSSK15V	22	3	1993	15.1	1992	14.0	1974	-23.3	1966	-12.2	1974	-36.1	1971	-25.6	2000	0.6	1995	0.2	15.1	1993	14.7	2019	14	1992	12.3	2003	9.5	1991	2022-02-03T13:22:22Z	-23.3	1974	-12.5	1990	-12.2	1966	-11.9	2001	-10.9	2014	0.6	2000	0.2	1995	-0.5
-106.08	53.92	SK-15	WASKESIU LAKE AREA	WASKESIU LAKE	VSSK15V	23	3	1993	16.1	1968	14.4	1974	-17.8	1966	-9.4	1974	-37.8	1966	-32.2	1993	2.6	1982	-1.5	16.1	1993	14.4	1968	10.2	2007	10	1992	9.6	2019	2022-02-03T13:22:22Z	-17.8	1974	-14.2	2001	-13	1996	-10	1975	-9.4	1966	2.6	1993	1.6	2000	0.4
-106.08	53.92	SK-15	WASKESIU LAKE AREA	WASKESIU LAKE	VSSK15V	24	3	2007	13.3	1993	13.3	1975	-10.6	1974	-8.9	1974	-30.6	1971	-24.4	2007	1.9	1995	-0.2	13.3	1993	13.3	2007	11.7	1973	11.7	2004	11.1	1968	2022-02-03T13:22:22Z	-10.6	1975	-10.1	2014	-8.9	1974	-8.3	1977	-8.1	2010	1.9	2007	-0.2	1995	-0.9
-106.08	53.92	SK-15	WASKESIU LAKE AREA	WASKESIU LAKE	VSSK15V	25	3	1993	12.4	1973	10.0	1974	-12.2	1971	-5.0	1974	-28.9	1970	-16.7	2007	1.3	1968	0.0	12.4	1993	11.4	2007	11.3	1998	10	1968	10	1973	2022-02-03T13:22:22Z	-12.2	1974	-11.1	1975	-10	1996	-9	1979	-5.4	2010	1.3	2007	0	1968	-0.7
-106.08	53.92	SK-15	WASKESIU LAKE AREA	WASKESIU LAKE	VSSK15V	26	3	1999	12.3	1992	12.0	1996	-10.8	1970	-9.4	1974	-31.1	1971	-26.1	2007	-0.9	1993	-0.9	12.3	1999	12	1992	11.2	1998	8.9	1997	8.3	2007	2022-02-03T13:22:22Z	-10.8	1996	-9.4	1970	-6.2	2014	-6.1	1975	-5.5	1979	-0.9	1993	-0.9	2007	-1.3
-106.08	53.92	SK-15	WASKESIU LAKE AREA	WASKESIU LAKE	VSSK15V	27	3	1986	16.5	1968	12.2	1987	-12.0	1970	-7.8	1970	-30.6	1969	-17.2	1999	0.2	1968	0.0	16.5	1986	14	1992	12.2	1968	11.7	1966	9.5	1998	2022-02-03T13:22:22Z	-12	1987	-10.3	1996	-7.8	1970	-6.7	1967	-6.7	1974	0.2	1999	0	1968	-0.5
-106.08	53.92	SK-15	WASKESIU LAKE AREA	WASKESIU LAKE	VSSK15V	28	3	2010	14.2	1966	12.2	1989	-8.5	1987	-7.0	2018	-22.5	1987	-22.0	1981	1.0	1968	-2.8	14.2	2010	12.2	1966	11.4	2013	10	1990	10	2006	2022-02-03T13:22:22Z	-8.5	1989	-7	1987	-6.5	1988	-6.1	1970	-5	1975	1	1981	-0.8	2015	-1.8
-106.08	53.92	SK-15	WASKESIU LAKE AREA	WASKESIU LAKE	VSSK15V	29	3	1966	16.1			2018	-13.7	1988	-7.0	2018	-27.0	1987	-24.5	2010	1.2	1981	1.0	16.1	1966	15.1	2010	13	1990	12.5	1981	11.6	2015	2022-02-03T13:22:22Z	-13.7	2018	-7	1988	-6.7	1975	-4.4	1974	-3.3	1970	1.2	2010	1	1981	0.3
-106.08	53.92	SK-15	WASKESIU LAKE AREA	WASKESIU LAKE	VSSK15V	30	3	1966	15.0			2018	-12.2	1979	-11.5	1974	-29.4	1970	-22.2	2010	1.6	1966	0.6	15	1966	14.2	2012	12.8	1973	12	1990	11.6	2004	2022-02-03T13:22:22Z	-12.2	2018	-11.5	1979	-10	1975	-9.5	2021	-9.2	2014	1.6	2010	0.8	2012	0.6
-106.08	53.92	SK-15	WASKESIU LAKE AREA	WASKESIU LAKE	VSSK15V	31	3	1994	17.5	1991	12.5	2020	-11.3	1975	-10.6	1979	-29.5	1975	-25.6	2004	1.9	1966	0.6	17.5	1994	14.7	1998	13.3	2004	12.7	2012	12.5	1991	2022-02-03T13:22:22Z	-11.3	2020	-10.6	1975	-10	1979	-8	1982	-8	2014	1.9	2004	1.4	2012	1.1
-106.08	53.92	SK-15	WASKESIU LAKE AREA	WASKESIU LAKE	VSSK15V	1	4	1985	13.5	1966	10.6	1982	-14.0	1975	-7.8	1969	-30.0	1967	-17.2	2017	1.3	2012	1.1	13.5	1985	12.1	2021	12	1992	12	1998	11.4	2006	2022-02-03T13:22:22Z	-14	1982	-10.5	2020	-8.9	2002	-7.8	1975	-7	1979	1.3	2017	1.1	2012	-0.1
-106.08	53.92	SK-15	WASKESIU LAKE AREA	WASKESIU LAKE	VSSK15V	2	4	1992	18.0	1991	12.5	1972	-15.6	1967	-10.6	1975	-26.1	1967	-25.0	1991	0.0	1985	-1.0	18	1992	12.5	1991	12.1	1993	11.7	1998	11.5	2010	2022-02-03T13:22:22Z	-15.6	1972	-12.8	2020	-12.5	1982	-10.6	1967	-9.8	1996	0	1991	-1	1985	-1
-106.08	53.92	SK-15	WASKESIU LAKE AREA	WASKESIU LAKE	VSSK15V	3	4	1987	16.0	1976	13.3	1995	-13.9	1982	-9.0	1982	-29.0	1979	-29.0	1984	2.0	1966	-1.1	16	1987	15.2	2012	14.9	1993	13.3	1976	12.8	1973	2022-02-03T13:22:22Z	-13.9	1995	-9	1982	-6.1	1972	-6	1979	-5.8	2003	2	1984	0	1991	-1.1
-106.08	53.92	SK-15	WASKESIU LAKE AREA	WASKESIU LAKE	VSSK15V	4	4	2012	17.6	1993	15.4	1979	-12.0	1972	-6.1	1982	-29.0	1975	-26.7	2012	3.1	1993	2.0	17.6	2012	15.4	1993	15.1	2004	14.5	2006	12.5	1991	2022-02-03T13:22:22Z	-12	1979	-6.3	2003	-6.1	1972	-6	1982	-5.5	2018	3.1	2012	2	1993	0.6
-106.08	53.92	SK-15	WASKESIU LAKE AREA	WASKESIU LAKE	VSSK15V	5	4	1987	15.5	1976	14.4	2018	-12.5	1979	-9.5	1979	-27.5	1972	-21.1	2012	3.7	1993	3.4	15.5	1987	15.2	2012	15	1991	14.4	1976	13.8	2006	2022-02-03T13:22:22Z	-12.5	2018	-9.5	1979	-4.7	2003	-4.4	1975	-4	1982	3.7	2012	3.4	1993	0.7
-106.08	53.92	SK-15	WASKESIU LAKE AREA	WASKESIU LAKE	VSSK15V	6	4	2017	17.3	1987	15.5	1997	-9.1	1979	-6.0	1982	-21.0	1975	-18.3	2017	2.9	1993	2.2	17.3	2017	15.5	1987	14.5	1984	14.4	1976	13.3	1969	2022-02-03T13:22:22Z	-9.1	1997	-6	1979	-5.6	1978	-4.8	2000	-4.6	2002	2.9	2017	2.2	1993	1
-106.08	53.92	SK-15	WASKESIU LAKE AREA	WASKESIU LAKE	VSSK15V	7	4	2017	20.6	2005	17.2	1997	-9.1	1972	-4.4	2018	-20.6	1974	-19.4	1987	6.0	1984	3.5	20.6	2017	17.8	2021	17.2	2005	15.6	1976	15	2010	2022-02-03T13:22:22Z	-9.1	1997	-4.8	2013	-4.4	1972	-3.7	1995	-2.6	2002	6	1987	4.3	2017	3.5
-106.08	53.92	SK-15	WASKESIU LAKE AREA	WASKESIU LAKE	VSSK15V	8	4	1976	20.0	1969	13.9	1972	-4.4	1967	-2.2	1997	-21.4	1995	-15.3	2005	5.0	1999	3.0	20	1976	18.4	2005	18.3	1977	17.3	1999	16.5	1987	2022-02-03T13:22:22Z	-4.4	1972	-3.5	1997	-3	1992	-2.8	2020	-2.4	2012	5	2005	3	1999	2.6
-106.08	53.92	SK-15	WASKESIU LAKE AREA	WASKESIU LAKE	VSSK15V	9	4	2003	17.5	1976	16.7	1972	-4.4	1967	-1.7	1997	-23.4	1967	-20.0	1986	4.5	1984	2.5	17.5	2003	16.7	1976	15.6	1977	15	1969	13.5	1986	2022-02-03T13:22:22Z	-4.4	1972	-3.5	1990	-3.4	2000	-3.1	2016	-2.5	1992	4.5	1986	2.9	2005	2.5
-106.08	53.92	SK-15	WASKESIU LAKE AREA	WASKESIU LAKE	VSSK15V	10	4	2015	18.3	2006	16.5	1992	-7.0	1983	-5.5	1983	-17.0	1979	-10.0	1968	3.3	1966	-7.8	18.3	2015	16.5	2006	15.6	1969	14.6	1994	14.4	1977	2022-02-03T13:22:22Z	-7	1992	-5.5	1983	-4.4	1972	-4	1987	-3	2016	3.3	1968	0.8	2005	0.8
-106.08	53.92	SK-15	WASKESIU LAKE AREA	WASKESIU LAKE	VSSK15V	11	4	2015	17.9	1994	16.8	1986	-9.0	1983	-6.5	1992	-18.0	1986	-14.0	2015	3.4	1988	2.5	17.9	2015	16.8	1994	14.4	1969	14	2002	13.9	2017	2022-02-03T13:22:22Z	-9	1986	-6.5	1983	-5.1	2020	-4.4	1972	-4	1992	3.4	2015	2.5	1988	1.5
-106.08	53.92	SK-15	WASKESIU LAKE AREA	WASKESIU LAKE	VSSK15V	12	4	1976	20.0	1969	18.3	1986	-9.0	1968	-5.6	1983	-24.5	1968	-8.9	1973	2.8	1969	2.2	20	1976	19	1994	18.3	1969	18	1989	15.8	2016	2022-02-03T13:22:22Z	-9	1986	-7.6	2020	-5.6	1968	-4.3	2014	-4	1981	2.8	1973	2.5	1994	2.2
-106.08	53.92	SK-15	WASKESIU LAKE AREA	WASKESIU LAKE	VSSK15V	13	4	1977	21.7	1969	19.4	1986	-6.0	1981	-6.0	2020	-20.3	1981	-16.5	1969	5.0	1966	0.6	21.7	1977	19.4	1969	17.5	1985	17	2002	16.7	1976	2022-02-03T13:22:22Z	-6	1981	-6	1986	-5.8	2000	-5.2	2014	-4.4	2020	5	1969	4.4	1977	3.3
-106.08	53.92	SK-15	WASKESIU LAKE AREA	WASKESIU LAKE	VSSK15V	14	4	1977	18.3	1971	15.6	2000	-3.2	1979	-0.5	2014	-20.5	2000	-18.3	1985	9.0	1969	6.1	18.3	1977	18	1985	16	1987	16	2006	15.6	1971	2022-02-03T13:22:22Z	-3.2	2000	-2.1	2014	-2	2001	-0.5	1979	0	1986	9	1985	6.1	1969	5.6
-106.08	53.92	SK-15	WASKESIU LAKE AREA	WASKESIU LAKE	VSSK15V	15	4	1988	18.0	1987	17.0	2012	-3.9	2004	-0.1	2001	-16.7	2000	-14.5	2006	4.7	1971	2.2	18	1988	17.5	2006	17	1987	16.7	1977	16.5	1984	2022-02-03T13:22:22Z	-3.9	2012	-1.5	2017	-0.1	2001	-0.1	2004	0	2011	4.7	2006	2.2	1971	2
-106.08	53.92	SK-15	WASKESIU LAKE AREA	WASKESIU LAKE	VSSK15V	16	4	1984	21.0	1977	19.4	2017	-4.7	1989	-3.5	2014	-16.1	1989	-15.5	1984	5.0	1973	3.3	21	1984	19.4	1977	15.8	2015	15.5	2010	15	1980	2022-02-03T13:22:22Z	-4.7	2017	-3.5	1989	-3.3	1976	-1	1983	-0.6	1967	5	1984	3.3	1973	3
-106.08	53.92	SK-15	WASKESIU LAKE AREA	WASKESIU LAKE	VSSK15V	17	4	1984	22.0	1980	21.5	1966	-6.7			1989	-14.5	1966	-14.4	1984	7.0	1969	2.2	22	1984	21.5	1980	21.3	1994	19.4	2010	18	2016	2022-02-03T13:22:22Z	-6.7	1966	-1.1	1967	-0.6	2002	0	1976	0.9	2011	7	1984	6.5	1994	3.3
-106.08	53.92	SK-15	WASKESIU LAKE AREA	WASKESIU LAKE	VSSK15V	18	4	2016	22.5	2010	21.4	1966	-4.4			1966	-14.4			1992	5.0	1984	3.0	22.5	2016	21.4	2010	20	1984	18.5	1990	16.5	1980	2022-02-03T13:22:22Z	-4.4	1966	0.5	2002	1	1996	1	2014	1.1	1967	5	1992	3.5	2016	3
-106.08	53.92	SK-15	WASKESIU LAKE AREA	WASKESIU LAKE	VSSK15V	19	4	2016	23.8	1980	22.0	1996	-1.4	1966	-1.1	1972	-13.3	1966	-13.3	2016	8.4	2007	5.6	23.8	2016	22	1980	21.1	2010	20.5	1984	18	1990	2022-02-03T13:22:22Z	-1.4	1996	-1.3	2008	-1.1	1966	1.7	1967	2.2	2021	8.4	2016	5.6	2007	3
-106.08	53.92	SK-15	WASKESIU LAKE AREA	WASKESIU LAKE	VSSK15V	20	4	1980	26.5	1971	15.6	2013	-0.6	1967	0.0	1966	-13.3			2005	5.2	1985	3.5	26.5	1980	21	1984	20.9	2005	20.5	1990	20	2000	2022-02-03T13:22:22Z	-0.6	2013	0	1967	0.4	2008	0.6	1973	0.6	2001	5.2	2005	3.5	1985	3.4
-106.08	53.92	SK-15	WASKESIU LAKE AREA	WASKESIU LAKE	VSSK15V	21	4	1989	23.0	1984	22.0	1973	-4.4	1968	0.6	2001	-12.3	1967	-11.7	1984	7.0	1980	5.5	23	1989	22	1984	22	1990	21.9	2010	20.5	1994	2022-02-03T13:22:22Z	-4.4	1973	-0.9	2013	0.6	1968	0.9	2008	1.7	1967	7	1984	6.9	2003	6.5
-106.08	53.92	SK-15	WASKESIU LAKE AREA	WASKESIU LAKE	VSSK15V	22	4	2010	23.0	1982	22.5	2008	-5.1	1968	0.6	1978	-13.9	1967	-11.1	2010	10.1	1990	8.5	23	2010	22.5	1982	20.6	1969	20.3	2003	19.8	1994	2022-02-03T13:22:22Z	-5.1	2008	0.6	1968	3	1979	3.3	1967	3.3	1972	10.1	2010	8.5	1990	6.8
-106.08	53.92	SK-15	WASKESIU LAKE AREA	WASKESIU LAKE	VSSK15V	23	4	2003	21.1	1969	21.1	2008	-1.3	1989	1.5	1978	-13.3	1967	-11.1	1969	8.9	1966	1.1	21.1	1969	21.1	2003	20.5	1982	19	2005	18.9	1971	2022-02-03T13:22:22Z	-1.3	2008	1.5	1989	1.6	2009	2	2021	2.2	1972	8.9	1969	8.1	2003	6.9
-106.08	53.92	SK-15	WASKESIU LAKE AREA	WASKESIU LAKE	VSSK15V	24	4	1977	23.3	1969	22.8	2002	-6.0	1968	2.8	2008	-12.4	2002	-11.8	1999	8.3	1980	7.0	23.3	1977	22.8	1969	21.5	1980	20.9	1999	20	2018	2022-02-03T13:22:22Z	-6	2002	-0.3	2017	-0.2	2010	1.1	2008	1.6	2009	8.3	1999	7.1	2003	7
-106.08	53.92	SK-15	WASKESIU LAKE AREA	WASKESIU LAKE	VSSK15V	25	4	1977	24.4	1974	21.1	1968	0.6	1966	5.6	2002	-13.9	1986	-9.0	1999	6.5	1980	6.0	24.4	1977	22.5	1980	21.6	1999	21.1	1974	19.7	2006	2022-02-03T13:22:22Z	0.6	1968	0.8	2008	0.8	2010	1.2	2014	1.5	1983	6.5	1999	6.1	2003	6
-106.08	53.92	SK-15	WASKESIU LAKE AREA	WASKESIU LAKE	VSSK15V	26	4	1977	27.8	1974	18.9	1990	-2.5	1983	0.0	1973	-8.9	1971	-7.2	1977	6.7	1970	0.6	27.8	1977	23.5	1980	19.9	2006	19.5	1992	18.9	1972	2022-02-03T13:22:22Z	-2.5	1990	0	1983	1.4	2005	1.5	1991	2.3	2015	6.7	1977	4.3	1999	4
-106.08	53.92	SK-15	WASKESIU LAKE AREA	WASKESIU LAKE	VSSK15V	27	4	1980	24.0	1978	20.0	1990	-3.0	1966	-0.6	2008	-7.8	1990	-7.5	1992	10.0	1980	6.0	24	1980	23.1	2001	22.5	1992	22	1987	21	1998	2022-02-03T13:22:22Z	-3	1990	-1.7	2021	-0.6	1966	1.5	1983	2.1	2005	10	1992	6.7	1998	6.1
-106.08	53.92	SK-15	WASKESIU LAKE AREA	WASKESIU LAKE	VSSK15V	28	4	2001	27.6	1980	26.0	1966	-5.6			1966	-10.0			2001	10.6	1982	6.0	27.6	2001	26	1980	23.5	2018	22.2	2015	21.4	1998	2022-02-03T13:22:22Z	-5.6	1966	-5	1990	-1.7	2005	1.4	2021	2.1	2014	10.6	2001	6	1980	6
-106.08	53.92	SK-15	WASKESIU LAKE AREA	WASKESIU LAKE	VSSK15V	29	4	1980	27.5	1977	23.9	1966	-7.2			1966	-12.8			1980	11.0	1977	7.2	27.5	1980	26.5	1988	26.3	1998	26	2015	24.2	2006	2022-02-03T13:22:22Z	-7.2	1966	-2.8	2005	-1	1990	1	1991	1.8	1999	11	1980	8.2	2006	7.4
-106.08	53.92	SK-15	WASKESIU LAKE AREA	WASKESIU LAKE	VSSK15V	30	4	1968	22.2	1967	11.1	1966	-0.6			1966	-12.8			2006	8.9	1980	7.5	22.2	1968	21.1	1978	20.9	2020	20.9	2021	20	1987	2022-02-03T13:22:22Z	-0.6	1966	0.5	2005	1	1991	1.5	1979	1.8	2002	8.9	2006	7.5	1980	7.2
-106.08	53.92	SK-15	WASKESIU LAKE AREA	WASKESIU LAKE	VSSK15V	1	5	1978	24.5	1969	17.2	1974	-1.1	1967	1.1	2019	-11.5	1979	-10.0	2016	8.5	2006	6.8	24.5	1978	23	2000	22.5	1980	21	2016	20.5	1989	2022-02-03T13:22:22Z	-1.1	1974	1.1	1967	2	1979	2	2002	2.4	2019	8.5	2016	6.8	2006	5.9
-106.08	53.92	SK-15	WASKESIU LAKE AREA	WASKESIU LAKE	VSSK15V	2	5	1980	27.0	1978	21.5	1974	0.0	1967	1.1	1979	-12.0	1976	-11.1	2007	9.2	1982	9.0	27	1980	25.1	2016	21.9	1998	21.5	1978	21.5	1982	2022-02-03T13:22:22Z	0	1974	0.5	2019	1.1	1967	3	1979	4	2014	9.2	2007	9	1982	7.8
-106.08	53.92	SK-15	WASKESIU LAKE AREA	WASKESIU LAKE	VSSK15V	3	5	2016	24.5	1977	23.9	2002	0.6	1979	4.0	2002	-9.9	1967	-7.8	1977	11.1	1972	3.9	24.5	2016	23.9	1977	22.6	1998	21	1982	20.7	2011	2022-02-03T13:22:22Z	0.6	2002	1.3	2014	1.5	2006	2.9	2019	4	1979	11.1	1977	11	1980	9
-106.08	53.92	SK-15	WASKESIU LAKE AREA	WASKESIU LAKE	VSSK15V	4	5	2016	32.1	1992	25.5	2002	2.1	1979	4.0	2002	-13.7	1979	-7.5	1977	14.4	1969	3.3	32.1	2016	25.5	1992	23.5	1987	23.3	1977	22.2	2009	2022-02-03T13:22:22Z	2.1	2002	3.1	2019	4	1979	4.5	1982	5.3	2014	14.4	1977	11.2	2016	9.4
-106.08	53.92	SK-15	WASKESIU LAKE AREA	WASKESIU LAKE	VSSK15V	5	5	1992	30.5	1990	23.5	1982	2.0	1973	3.3	2002	-11.1	1976	-10.0	2013	8.4	1987	6.0	30.5	1992	24.9	2017	24.1	2013	23.5	1990	22.8	1971	2022-02-03T13:22:22Z	2	1982	2.1	2004	3.3	1973	3.3	2019	3.8	2002	8.4	2013	6.8	2016	6
-106.08	53.92	SK-15	WASKESIU LAKE AREA	WASKESIU LAKE	VSSK15V	6	5	1993	26.3	1992	25.0	1982	1.0	1979	6.5	1976	-10.0	1972	-6.1	2006	8.7	1992	8.5	26.3	1993	25.9	2018	25	1992	24	1989	23.6	2006	2022-02-03T13:22:22Z	1	1982	2.8	1996	5	2002	5	2015	6.3	2014	8.7	2006	8.5	1992	8
-106.08	53.92	SK-15	WASKESIU LAKE AREA	WASKESIU LAKE	VSSK15V	7	5	2016	25.8	1987	24.5	1990	0.0	1982	2.0	2002	-7.2	1972	-6.7	1993	13.8	1992	7.0	25.8	2016	24.5	1987	22.7	1993	21.1	1975	21.1	2018	2022-02-03T13:22:22Z	0	1990	0.2	2015	1	2009	1.5	1996	2	1982	13.8	1993	7	1992	6.6
-106.08	53.92	SK-15	WASKESIU LAKE AREA	WASKESIU LAKE	VSSK15V	8	5	1977	27.2	1976	23.9	1982	2.5	1967	2.8	1976	-7.2	1968	-3.9	2016	9.7	1987	9.0	27.2	1977	26.4	2016	23.9	1971	23.9	1976	23	1989	2022-02-03T13:22:22Z	2.5	1982	2.8	1967	3	2009	3.3	1996	4.4	1974	9.7	2016	9	1987	8.4
-106.08	53.92	SK-15	WASKESIU LAKE AREA	WASKESIU LAKE	VSSK15V	9	5	1977	27.8	1972	19.4	1967	2.2	1966	10.6	1967	-8.9	1966	0.6	1977	11.1	1973	5.0	27.8	1977	27	1989	24.5	2012	23.6	1995	22.9	1997	2022-02-03T13:22:22Z	2.2	1967	3.6	1996	3.9	1968	4.5	1986	5.1	2004	11.1	1977	9.6	2012	6.5
-106.08	53.92	SK-15	WASKESIU LAKE AREA	WASKESIU LAKE	VSSK15V	10	5	1989	25.5	1977	23.3	1983	-0.5	1968	6.7	1967	-8.3	1966	0.0	1977	11.7	1975	3.9	25.5	1989	24.5	1993	23.3	1977	20.5	1985	20	1976	2022-02-03T13:22:22Z	-0.5	1983	2.5	1984	4.3	2005	6.3	2004	6.7	1967	11.7	1977	11	1989	6.1
-106.08	53.92	SK-15	WASKESIU LAKE AREA	WASKESIU LAKE	VSSK15V	11	5	1993	27.8	1977	27.8	1999	4.8	1992	6.5	2020	-6.8	1983	-5.5	1989	15.0	1977	13.9	27.8	1977	27.8	1993	27	1989	26.1	1971	24.5	1991	2022-02-03T13:22:22Z	4.8	1999	6.2	2016	6.5	1986	6.5	1992	7	1978	15	1989	13.9	1977	8.3
-106.08	53.92	SK-15	WASKESIU LAKE AREA	WASKESIU LAKE	VSSK15V	12	5	1993	32.5	1971	27.2	2016	3.5	1999	6.9	1973	-5.6	1971	-3.9	1993	9.5	1977	9.4	32.5	1993	27.2	1971	26.5	1987	25.1	2018	25	1991	2022-02-03T13:22:22Z	3.5	2016	6.9	1999	8	1986	8.1	2004	8.5	1992	9.5	1993	9.4	1977	7.8
-106.08	53.92	SK-15	WASKESIU LAKE AREA	WASKESIU LAKE	VSSK15V	13	5	1971	29.4	1969	17.2	2009	3.9	1968	8.9	2009	-5.9	1973	-5.6	1977	10.6	1971	9.4	29.4	1971	25.8	2001	24.5	1988	24.4	1977	23.3	1976	2022-02-03T13:22:22Z	3.9	2009	7.1	2017	8.9	1968	9	1989	9.3	2014	10.6	1977	10.5	2010	10
-106.08	53.92	SK-15	WASKESIU LAKE AREA	WASKESIU LAKE	VSSK15V	14	5	1977	24.4	1973	24.4	1986	2.5	1983	4.0	2009	-6.0	2005	-5.7	2003	11.4	1978	8.0	24.4	1973	24.4	1977	23.5	1978	23.3	1972	22.8	2001	2022-02-03T13:22:22Z	2.5	1986	4	1983	4	2009	4.1	2017	6	1997	11.4	2003	8	1978	7
-106.08	53.92	SK-15	WASKESIU LAKE AREA	WASKESIU LAKE	VSSK15V	15	5	2018	24.0	1997	23.0	1986	1.0	1969	7.8	2020	-6.3	2009	-4.0	2003	10.7	1977	10.6	24	2018	23	1997	22.5	1980	22	2008	21.7	2010	2022-02-03T13:22:22Z	1	1986	6.4	2004	7.8	1969	8.7	1996	9.5	1981	10.7	2003	10.6	1977	9.5
-106.08	53.92	SK-15	WASKESIU LAKE AREA	WASKESIU LAKE	VSSK15V	16	5	1970	25.0	1967	19.4	1986	3.0	1974	3.3	1967	-6.7	1966	0.6	1984	13.0	1980	7.0	25	1970	24.6	2016	24.5	1980	24.5	1984	24.2	2010	2022-02-03T13:22:22Z	3	1986	3.3	1974	4.4	1975	6.5	1979	7.2	1977	13	1984	10.9	2012	9
-106.08	53.92	SK-15	WASKESIU LAKE AREA	WASKESIU LAKE	VSSK15V	17	5	2021	30.7	2010	28.7	1974	5.0	1966	12.2	1974	-6.7	1971	-1.7	2016	12.6	2005	12.6	30.7	2021	28.7	2010	26	1985	25	1988	24.8	2006	2022-02-03T13:22:22Z	5	1974	7	1978	7.3	1997	7.9	2000	8.3	1994	12.6	2005	12.6	2016	11
-106.08	53.92	SK-15	WASKESIU LAKE AREA	WASKESIU LAKE	VSSK15V	18	5	1980	28.5	1976	17.8	2003	1.6	1997	3.8	1974	-6.7	1969	-2.8	2011	11.7	1985	11.0	28.5	1980	28.3	2010	25.6	2021	25.3	2004	25	1992	2022-02-03T13:22:22Z	1.6	2003	3.8	1997	5.9	2009	7	1984	7.2	1966	11.7	2011	11	1981	11
-106.08	53.92	SK-15	WASKESIU LAKE AREA	WASKESIU LAKE	VSSK15V	19	5	2016	26.1	1981	25.0	2009	4.1	1974	5.6	1969	-4.4	1968	-3.9	1981	14.5	1980	13.0	26.1	2016	25	1981	24.7	2011	23.5	1986	22.9	2013	2022-02-03T13:22:22Z	4.1	2009	5.6	1974	6.1	1977	7.2	2007	7.3	1997	14.5	1981	13	1980	11.5
-106.08	53.92	SK-15	WASKESIU LAKE AREA	WASKESIU LAKE	VSSK15V	20	5	1986	27.0	1981	26.5	1992	2.5	1984	5.5	1987	-4.5	1969	-2.8	1980	12.0	1966	7.2	27	1986	26.5	1981	26.5	1991	26.5	2011	26	1978	2022-02-03T13:22:22Z	2.5	1992	4.9	2009	5	1996	5.5	1984	6.5	1987	12	1980	10.5	1998	10.4
-106.08	53.92	SK-15	WASKESIU LAKE AREA	WASKESIU LAKE	VSSK15V	21	5	2018	26.9	1980	26.5	1992	2.5	1974	6.7	1975	-5.6	1974	1.1	1986	15.0	1978	11.0	26.9	2018	26.5	1980	26	1978	26	2015	25.6	1972	2022-02-03T13:22:22Z	2.5	1992	3.6	1997	6.7	1974	7	1984	7.1	1994	15	1986	11	1978	10.9
-106.08	53.92	SK-15	WASKESIU LAKE AREA	WASKESIU LAKE	VSSK15V	22	5	2006	28.7	1978	28.0	1974	7.2	1966	13.9	1992	-2.0	1969	-0.6	1980	15.0	1978	14.0	28.7	2006	28	1978	27	1980	26.9	2018	26.7	2015	2022-02-03T13:22:22Z	7.2	1974	7.4	1997	7.5	1989	8.5	1984	9	1992	15	1980	14	1978	13.9
-106.08	53.92	SK-15	WASKESIU LAKE AREA	WASKESIU LAKE	VSSK15V	23	5	2014	29.5	2006	27.5	1983	6.5	1975	11.1	1974	-4.4	1973	0.6	2006	13.9	1980	13.5	29.5	2014	29.1	2018	27.5	2006	26.9	1998	26.1	1976	2022-02-03T13:22:22Z	6.5	1983	8	1984	9.7	2012	9.9	2011	10	2010	13.9	2006	13.5	1980	12
-106.08	53.92	SK-15	WASKESIU LAKE AREA	WASKESIU LAKE	VSSK15V	24	5	2015	26.1	1990	25.0	1974	5.6	1970	12.2	1983	-4.0	1974	-1.1	2018	14.6	1977	11.7	26.1	2015	25	1990	24.2	2018	24	1980	23.9	1977	2022-02-03T13:22:22Z	5.6	1974	7.5	1989	8.4	2005	9.4	1975	9.5	1984	14.6	2018	11.7	1977	11.6
-106.08	53.92	SK-15	WASKESIU LAKE AREA	WASKESIU LAKE	VSSK15V	25	5	1982	28.0	1969	27.8	2010	5.6	2005	6.6	1984	-3.0	1970	-1.1	2018	13.0	1977	12.8	28	1982	27.8	1969	26.8	2003	26.5	2015	26.4	1999	2022-02-03T13:22:22Z	5.6	2010	6.6	2005	7.8	1975	7.9	1995	8.2	2021	13	2018	12.8	1977	12.6
-106.08	53.92	SK-15	WASKESIU LAKE AREA	WASKESIU LAKE	VSSK15V	26	5	1980	28.5	1971	26.7	2005	7.1	2004	7.6	2021	-2.4	1993	-2.4	1969	15.0	1968	14.4	28.5	1980	28	1986	26.7	1971	25.2	2003	25.1	1998	2022-02-03T13:22:22Z	7.1	2005	7.5	2006	7.6	2004	11	1982	11.1	1975	15	1969	14.4	1968	14
-106.08	53.92	SK-15	WASKESIU LAKE AREA	WASKESIU LAKE	VSSK15V	27	5	1986	30.0	1979	26.5	1982	4.5	1970	10.0	1975	-3.3	1970	0.0	1986	15.0	1979	15.0	30	1986	27.6	1994	27.5	1990	26.5	1979	26.4	2002	2022-02-03T13:22:22Z	4.5	1982	8.5	1989	10	1970	10.4	2020	10.5	2005	15	1971	15	1979	15
-106.08	53.92	SK-15	WASKESIU LAKE AREA	WASKESIU LAKE	VSSK15V	28	5	1986	30.5	1976	27.2	1982	7.0	1975	7.8	1989	-2.0	1982	0.0	1986	13.0	1971	11.7	30.5	1986	29.2	1995	27.9	2018	27.2	1976	26.6	2019	2022-02-03T13:22:22Z	7	1982	7.8	1975	7.9	2010	8.3	1970	8.5	2000	13	1986	12	1988	11.7
-106.08	53.92	SK-15	WASKESIU LAKE AREA	WASKESIU LAKE	VSSK15V	29	5	1986	33.5	1984	26.0	2010	5.9	1974	6.7	2015	-2.5	1975	-2.2	1986	16.0	1984	9.0	33.5	1986	31.4	1995	29.3	2019	29	1988	26	1984	2022-02-03T13:22:22Z	5.9	2010	6.7	1974	8	1982	8.1	2006	9.4	2007	16	1986	13.7	2019	12.6
-106.08	53.92	SK-15	WASKESIU LAKE AREA	WASKESIU LAKE	VSSK15V	30	5	1995	32.4	1972	26.7	2010	5.0	2000	7.9	1975	-1.7	1974	0.0	1995	12.6	1988	11.5	32.4	1995	26.7	1972	26.1	1966	26	1984	26	1988	2022-02-03T13:22:22Z	5	2010	7.9	2000	9.4	1974	9.5	1979	10	1968	12.6	1995	11.5	1988	11.2
-106.08	53.92	SK-15	WASKESIU LAKE AREA	WASKESIU LAKE	VSSK15V	31	5	1972	28.9	1966	28.9	1985	8.0	1980	11.0	1974	-1.7	1969	1.7	1988	15.0	1987	14.5	28.9	1966	28.9	1972	27.1	1997	26.7	1976	25.7	2017	2022-02-03T13:22:22Z	8	1985	9.6	2004	9.8	2018	9.9	2001	9.9	2010	15	1988	14.5	1987	14
-106.08	53.92	SK-15	WASKESIU LAKE AREA	WASKESIU LAKE	VSSK15V	1	6	2017	30.9	1991	27.5	1973	7.8	1968	19.4	1967	-0.6	1966	4.4	2017	14.0	1997	13.4	30.9	2017	27.5	1991	27.2	1966	27.1	2007	26.6	1997	2022-02-03T13:22:22Z	7.8	1973	9	1984	9.1	2018	10	1985	11.6	1996	14	2017	13.4	1997	11.7
-106.08	53.92	SK-15	WASKESIU LAKE AREA	WASKESIU LAKE	VSSK15V	2	6	1967	30.6	1966	11.1	1973	7.8	1966	11.1	1989	0.0	1985	0.0	2006	15.7	2003	12.3	30.6	1967	30	1970	28.8	2021	27.7	2007	27.6	1995	2022-02-03T13:22:22Z	7.8	1973	8	1985	11	1983	11	1984	11.1	1966	15.7	2006	13.1	2017	12.8
-106.08	53.92	SK-15	WASKESIU LAKE AREA	WASKESIU LAKE	VSSK15V	3	6	2021	32.1	1970	31.1	1983	8.0	1973	8.9	1985	-1.5	1976	1.1	1991	14.0	1970	13.3	32.1	2021	31.1	1970	31	1988	28.8	1995	28.3	1971	2022-02-03T13:22:22Z	8	1983	8.9	1973	9	1985	10.4	2005	11	2011	14	1991	13.3	1970	13.2
-106.08	53.92	SK-15	WASKESIU LAKE AREA	WASKESIU LAKE	VSSK15V	4	6	1970	33.3	1969	24.4	1992	7.0	1974	11.7	1985	-2.0	1967	0.0	1988	17.5	1970	16.7	33.3	1970	31.5	1988	27.5	1978	27.3	2021	26.7	2017	2022-02-03T13:22:22Z	7	1992	8	2005	10.5	2011	11.6	2009	11.7	1967	17.5	1988	16.7	1970	14.8
-106.08	53.92	SK-15	WASKESIU LAKE AREA	WASKESIU LAKE	VSSK15V	5	6	1988	36.5	1970	25.0	2009	8.5	1992	9.0	2009	-1.8	1992	-0.5	1988	20.0	1970	15.6	36.5	1988	26.1	2017	25.6	2002	25	1970	25	1999	2022-02-03T13:22:22Z	8.5	2009	9	1992	9.4	2005	10	1975	10	2014	20	1988	15.6	1970	13.3
-106.08	53.92	SK-15	WASKESIU LAKE AREA	WASKESIU LAKE	VSSK15V	6	6	1988	33.0	1972	29.4	1982	8.0	1979	10.5	1967	-5.6	1966	4.4	1988	20.5	1984	11.0	33	1988	29.4	1972	26.7	1977	26.4	2015	25.8	2012	2022-02-03T13:22:22Z	8	1982	9.2	2009	10.3	2003	10.4	2014	10.5	1979	20.5	1988	13.7	1999	13
-106.08	53.92	SK-15	WASKESIU LAKE AREA	WASKESIU LAKE	VSSK15V	7	6	1970	32.2	1967	21.1	1973	8.9	1966	12.2	1967	-1.7	1966	4.4	1996	14.7	1988	13.0	32.2	1970	28.3	1977	27.8	1996	26.7	1972	25.9	2017	2022-02-03T13:22:22Z	8.9	1973	9.6	2004	9.8	2009	10	1974	10.5	1984	14.7	1996	13	1988	13
-106.08	53.92	SK-15	WASKESIU LAKE AREA	WASKESIU LAKE	VSSK15V	8	6	2016	28.0	1996	27.3	1984	8.0	1978	14.0	1982	-1.5	1966	-1.1	1977	15.6	1970	12.2	28	2016	27.3	1996	27	1990	26.7	2017	26.2	1993	2022-02-03T13:22:22Z	8	1984	9.6	2000	11	2020	11.6	2009	11.7	2004	15.6	1977	13.2	2015	13.1
-106.08	53.92	SK-15	WASKESIU LAKE AREA	WASKESIU LAKE	VSSK15V	9	6	1996	28.6	1980	28.0	2000	8.9	1967	12.2	1984	1.0	1975	2.2	2017	13.3	1988	13.0	28.6	1996	28	1980	27	1992	25.4	2016	24.5	1983	2022-02-03T13:22:22Z	8.9	2000	11.6	2006	12.1	2013	12.2	1967	12.5	1985	13.3	2017	13	1986	13
-106.08	53.92	SK-15	WASKESIU LAKE AREA	WASKESIU LAKE	VSSK15V	10	6	1980	30.0	1976	24.4	1967	5.6	1966	11.7	1969	-1.7	1967	3.3	1992	17.0	1987	15.0	30	1980	29.5	1988	27.3	1992	26.9	2018	26	1983	2022-02-03T13:22:22Z	5.6	1967	7.4	2000	7.8	1970	11.4	2010	11.5	2006	17	1992	15.9	2018	15
-106.08	53.92	SK-15	WASKESIU LAKE AREA	WASKESIU LAKE	VSSK15V	11	6	1980	28.5	1971	25.0	2000	6.8	1969	7.8	1977	-1.7	1969	-1.1	1990	14.5	1988	14.5	28.5	1980	26.5	1996	26.2	1995	26.1	1997	25	1971	2022-02-03T13:22:22Z	6.8	2000	7.8	1969	9.4	1967	10	1966	10.4	2006	14.5	1988	14.5	1990	13
-106.08	53.92	SK-15	WASKESIU LAKE AREA	WASKESIU LAKE	VSSK15V	12	6	1987	30.0	1979	26.5	1966	10.0			1973	0.0	1969	1.7	1980	13.0	1968	11.1	30	1987	27.8	1995	26.5	1979	24	1982	24	1992	2022-02-03T13:22:22Z	10	1966	11.1	1969	11.4	2004	13	1983	13	1988	13	1980	12.3	2011	12.1
-106.08	53.92	SK-15	WASKESIU LAKE AREA	WASKESIU LAKE	VSSK15V	13	6	1995	29.9	1971	25.6	2004	7.9	1968	9.4	1969	0.0	1968	2.8	2020	13.4	2017	12.1	29.9	1995	27.1	2020	26.5	2009	26.3	2003	25.6	1971	2022-02-03T13:22:22Z	7.9	2004	9.4	1968	10	1993	11	1986	14.7	2015	13.4	2020	12.1	2017	12
-106.08	53.92	SK-15	WASKESIU LAKE AREA	WASKESIU LAKE	VSSK15V	14	6	2021	29.7	2009	29.2	2004	11.1	1979	12.0	1969	-2.2	1968	1.7	2021	16.3	2003	15.1	29.7	2021	29.2	2009	28.1	2016	26.6	2003	26.5	1984	2022-02-03T13:22:22Z	11.1	2004	12	1979	12.2	1972	12.5	2015	14	2008	16.3	2021	15.1	2003	14.4
-106.08	53.92	SK-15	WASKESIU LAKE AREA	WASKESIU LAKE	VSSK15V	15	6	2021	31.4	2009	29.4	2017	11.9	1986	14.0	1986	1.0	1974	1.1	2021	18.2	1989	15.0	31.4	2021	29.4	2009	27.7	1995	26	1984	25.5	1987	2022-02-03T13:22:22Z	11.9	2017	13.3	2019	14	1986	14.4	1973	14.4	2000	18.2	2021	15	1984	15
-106.08	53.92	SK-15	WASKESIU LAKE AREA	WASKESIU LAKE	VSSK15V	16	6	2009	30.3	1988	28.0	1985	11.0	1976	14.4	1986	-0.5	1972	1.1	1987	16.0	1984	14.0	30.3	2009	28	1988	27.7	1995	26.6	1992	26.5	1980	2022-02-03T13:22:22Z	11	1985	13.6	2014	14	2013	14.4	1976	15	1975	16	1987	15.5	1995	14
-106.08	53.92	SK-15	WASKESIU LAKE AREA	WASKESIU LAKE	VSSK15V	17	6	1988	30.5	1986	27.5	1985	12.0	1981	13.5	1976	-1.1	1969	0.6	1996	13.5	1983	13.5	30.5	1988	27.5	1986	27.5	2009	26.7	1966	26.5	1983	2022-02-03T13:22:22Z	12	1985	13.4	2012	13.5	1981	13.6	2004	15	1970	13.5	1983	13.5	1996	13.3
-106.08	53.92	SK-15	WASKESIU LAKE AREA	WASKESIU LAKE	VSSK15V	18	6	1986	30.0	1983	25.0	1969	8.9	1967	12.2	2015	2.0	1968	2.2	1983	16.0	1979	13.5	30	1986	27.1	2003	27	1987	26	1988	26	1999	2022-02-03T13:22:22Z	8.9	1969	10.6	1972	12.2	1967	12.5	1992	13.2	2002	16	1983	15	1989	14.5
-106.08	53.92	SK-15	WASKESIU LAKE AREA	WASKESIU LAKE	VSSK15V	19	6	2003	30.6	1987	29.0	2020	8.1	1969	11.1	1972	-2.2	1971	5.0	1986	15.0	1966	13.3	30.6	2003	29.3	2018	29	1987	27	1985	26.7	1976	2022-02-03T13:22:22Z	8.1	2020	11.1	1969	14	1991	14.3	1996	15	1975	15	1986	14.8	1999	14.1
-106.08	53.92	SK-15	WASKESIU LAKE AREA	WASKESIU LAKE	VSSK15V	20	6	2018	30.9	1987	28.5	2020	11.7	1975	12.2	1972	1.1	1969	3.3	1987	15.5	1970	12.2	30.9	2018	28.5	1987	26	1988	25.1	2019	24.9	1999	2022-02-03T13:22:22Z	11.7	2020	12.2	1975	13.1	2021	13.3	1969	13.4	2000	15.5	1987	14.6	2018	14.1
-106.08	53.92	SK-15	WASKESIU LAKE AREA	WASKESIU LAKE	VSSK15V	21	6	1980	28.5	1970	27.8	1996	9.4	1967	11.7	2021	2.1	2020	2.4	1970	17.8	1968	9.4	28.5	1980	28.4	2001	27.8	1970	27.7	2018	26.9	2002	2022-02-03T13:22:22Z	9.4	1996	11.7	1967	12	1997	12.3	2013	12.5	1985	17.8	1970	17.1	2018	14.5
-106.08	53.92	SK-15	WASKESIU LAKE AREA	WASKESIU LAKE	VSSK15V	22	6	1970	28.9	1969	21.1	1967	8.9	1966	13.3	1985	0.5	1967	2.2	2005	16.2	1970	15.0	28.9	1970	28.8	2005	28.3	1973	28.3	1977	28	1982	2022-02-03T13:22:22Z	8.9	1967	12.5	2017	13.3	1966	13.4	2003	15.2	1997	16.2	2005	15.3	2018	15
-106.08	53.92	SK-15	WASKESIU LAKE AREA	WASKESIU LAKE	VSSK15V	23	6	1973	30.0	1972	23.9	1976	8.9	1971	16.7	2004	1.9	1968	2.8	1990	15.0	1980	14.0	30	1973	28.9	2002	28.3	1974	27.4	2016	27	1980	2022-02-03T13:22:22Z	8.9	1976	12.1	2003	13.7	1999	13.8	2004	14.7	2017	15	1990	14.7	2018	14
-106.08	53.92	SK-15	WASKESIU LAKE AREA	WASKESIU LAKE	VSSK15V	24	6	1974	31.1	1973	26.1	1993	12.2	1976	12.2	2017	2.9	1967	3.3	2002	15.9	1980	14.5	31.1	1974	28.9	1975	28.3	1977	27	1984	26.9	2002	2022-02-03T13:22:22Z	12.2	1976	12.2	1993	12.9	1999	13	1985	14.5	2005	15.9	2002	15.1	2018	14.5
-106.08	53.92	SK-15	WASKESIU LAKE AREA	WASKESIU LAKE	VSSK15V	25	6	2002	28.9	1990	27.5	1993	8.6	1985	15.0	1992	2.5	1969	3.9	1984	17.0	1975	14.4	28.9	2002	28	2012	28	2018	27.5	1990	27.2	1975	2022-02-03T13:22:22Z	8.6	1993	12.6	1996	12.7	1999	15	1976	15	1985	17	1984	15.8	2018	14.6
-106.08	53.92	SK-15	WASKESIU LAKE AREA	WASKESIU LAKE	VSSK15V	26	6	2002	32.4	1967	28.9	1993	9.2	1985	14.0	1966	1.7			2002	20.1	1975	14.4	32.4	2002	28.9	1967	27.9	2015	27.8	2021	27.5	1981	2022-02-03T13:22:22Z	9.2	1993	10.2	2007	10.5	1999	14	1985	14.5	1983	20.1	2002	15.2	2012	14.4
-106.08	53.92	SK-15	WASKESIU LAKE AREA	WASKESIU LAKE	VSSK15V	27	6	2002	35.4	1967	30.6	1980	10.5	1974	11.7	1971	0.6	1969	3.9	2002	19.3	1988	15.0	35.4	2002	30.6	1967	28	1984	27.7	2015	27.4	2006	2022-02-03T13:22:22Z	10.5	1980	11.7	1974	16	1983	17.2	1976	17.2	1999	19.3	2002	15	1988	14.4
-106.08	53.92	SK-15	WASKESIU LAKE AREA	WASKESIU LAKE	VSSK15V	28	6	2002	34.1	1984	28.0	1993	12.0	1974	13.3	1966	0.0			2002	21.2	1988	15.5	34.1	2002	30.3	2015	30	2006	29.1	2021	28	1984	2022-02-03T13:22:22Z	12	1993	13.3	1974	15.5	1980	15.6	1968	16.2	1997	21.2	2002	15.7	2006	15.5
-106.08	53.92	SK-15	WASKESIU LAKE AREA	WASKESIU LAKE	VSSK15V	29	6	2021	33.0	1984	32.0	1993	11.2	1968	13.3	1992	3.0	1969	4.4	1984	18.0	1978	15.0	33	2021	32	1984	29.5	1978	28.5	2011	28.3	1966	2022-02-03T13:22:22Z	11.2	1993	13.3	1968	15.6	2001	16.1	1973	16.6	1997	18	1984	17	1988	16.2
-106.08	53.92	SK-15	WASKESIU LAKE AREA	WASKESIU LAKE	VSSK15V	30	6	2021	33.4	2008	29.6	1968	10.6	1967	17.2	1997	4.8	1966	5.6	2008	16.8	1978	16.5	33.4	2021	29.6	2008	29	1989	28	1990	27	1981	2022-02-03T13:22:22Z	10.6	1968	12.2	1969	15.4	1993	15.5	1987	16	1980	16.8	2008	16.5	1978	15.9
-106.08	53.92	SK-15	WASKESIU LAKE AREA	WASKESIU LAKE	VSSK15V	1	7	2021	32.6	2013	28.9	1967	12.2	1966	23.9	1969	1.7	1966	2.2	2021	21.0	1979	17.0	32.6	2021	28.9	2013	27.5	1988	27	1990	26.7	1976	2022-02-03T13:22:22Z	12.2	1967	13.3	1972	15.4	2001	16.9	1993	17	1983	21	2021	17	1979	15.5
-106.08	53.92	SK-15	WASKESIU LAKE AREA	WASKESIU LAKE	VSSK15V	2	7	2021	35.3	2013	29.7	2002	15.3	1970	16.7	1967	1.7	1966	5.6	2021	21.3	2013	16.9	35.3	2021	29.7	2013	28	1985	27.1	2015	26.7	1975	2022-02-03T13:22:22Z	15.3	2002	16.5	2019	16.7	1970	17	1992	17.4	2004	21.3	2021	16.9	2013	16.5
-106.08	53.92	SK-15	WASKESIU LAKE AREA	WASKESIU LAKE	VSSK15V	3	7	2015	30.9	1981	29.5	1990	10.0	1984	18.0	1972	1.7	1967	3.3	2021	19.7	2013	16.9	30.9	2015	29.5	1981	29.3	2021	29.1	1996	28.9	1975	2022-02-03T13:22:22Z	10	1990	15.4	2019	16.3	2018	17.3	2004	17.6	1999	19.7	2021	16.9	2013	16
-106.08	53.92	SK-15	WASKESIU LAKE AREA	WASKESIU LAKE	VSSK15V	4	7	2008	30.7	1967	30.6	1993	12.3	1987	15.5	1971	4.4	1968	7.2	2008	17.5	1976	16.1	30.7	2008	30.6	1967	29	2006	28.5	1978	28	1979	2022-02-03T13:22:22Z	12.3	1993	15.5	1987	16	1983	16	1990	17.3	2012	17.5	2008	16.1	1976	15.7
-106.08	53.92	SK-15	WASKESIU LAKE AREA	WASKESIU LAKE	VSSK15V	5	7	2006	30.3	1968	30.0	1987	15.0	1986	16.0	1972	4.4	1969	6.7	2006	18.1	1970	15.6	30.3	2006	30	1968	28.9	1975	28.5	1985	28.4	2007	2022-02-03T13:22:22Z	15	1987	16	1986	17.4	2021	17.8	1969	17.9	2010	18.1	2006	15.6	1970	15.5
-106.08	53.92	SK-15	WASKESIU LAKE AREA	WASKESIU LAKE	VSSK15V	6	7	2007	30.9	2006	30.1	1986	13.0	1978	13.5	1972	5.6	1967	6.1	2006	18.3	2005	16.4	30.9	2007	30.1	2006	29.5	1979	29.4	2018	28.9	1975	2022-02-03T13:22:22Z	13	1986	13.5	1978	14.6	2008	15.2	2013	15.5	2003	18.3	2006	17.2	2007	16.4
-106.08	53.92	SK-15	WASKESIU LAKE AREA	WASKESIU LAKE	VSSK15V	7	7	1998	28.6	1966	28.3	1969	12.2	1968	14.4	1978	3.0	1972	7.2	1979	18.0	1970	13.3	28.6	1998	28.3	1966	28	1979	27.8	1976	27.1	2006	2022-02-03T13:22:22Z	12.2	1969	14.4	1968	15.5	1978	15.6	1972	16	2008	18	1979	17	1983	16.3
-106.08	53.92	SK-15	WASKESIU LAKE AREA	WASKESIU LAKE	VSSK15V	8	7	1998	29.5	1980	27.0	1969	14.4	1968	17.2	1977	3.9	1968	6.7	2011	15.3	1998	15.3	29.5	1998	28.1	2021	27.6	2012	27	1980	26.7	2017	2022-02-03T13:22:22Z	14.4	1969	15.8	2009	16	1978	16.1	1971	16.4	1999	15.3	1998	15.3	2011	15
-106.08	53.92	SK-15	WASKESIU LAKE AREA	WASKESIU LAKE	VSSK15V	9	7	2021	31.6	2012	29.4	1993	12.7	1988	15.5	1971	3.3	1970	8.9	1998	17.4	1997	15.2	31.6	2021	29.4	2012	27.8	1968	27.8	2010	27.7	1998	2022-02-03T13:22:22Z	12.7	1993	13.7	2007	13.8	2009	15.5	1988	18.2	2011	17.4	1998	16.1	2012	15.7
-106.08	53.92	SK-15	WASKESIU LAKE AREA	WASKESIU LAKE	VSSK15V	10	7	2021	33.2	2012	31.8	1993	10.6	1976	15.6	1988	5.0	1973	5.6	1998	17.1	1983	15.0	33.2	2021	31.8	2012	31	1998	29.4	1969	28.5	1979	2022-02-03T13:22:22Z	10.6	1993	15.6	1976	15.8	2009	16.1	1967	16.7	1977	17.1	1998	16.8	2021	15.3
-106.08	53.92	SK-15	WASKESIU LAKE AREA	WASKESIU LAKE	VSSK15V	11	7	2002	31.1	1999	28.0	1972	14.4	1971	14.4	1987	4.5	1972	6.7	1969	17.8	1968	14.4	31.1	2002	29.8	2012	29.7	2013	29.4	2015	28	1999	2022-02-03T13:22:22Z	14.4	1971	14.4	1972	15.6	1967	17	2016	18.1	2008	17.8	1969	17.5	2021	17.1
-106.08	53.92	SK-15	WASKESIU LAKE AREA	WASKESIU LAKE	VSSK15V	12	7	2002	34.1	1975	30.0	1974	12.8	1973	17.2	1967	2.8	1966	11.1	2002	19.1	1970	16.7	34.1	2002	30.6	2012	30.5	2003	30	1975	29.8	2015	2022-02-03T13:22:22Z	12.8	1974	16.3	1993	17.2	1973	18	1978	18.3	1971	19.1	2002	16.7	1970	16.7
-106.08	53.92	SK-15	WASKESIU LAKE AREA	WASKESIU LAKE	VSSK15V	13	7	1975	31.1	1967	25.6	1976	13.3	1972	16.1	1966	6.1			2002	16.5	1975	15.6	31.1	1975	30.2	2002	30	2005	28.5	1991	28.2	2000	2022-02-03T13:22:22Z	13.3	1976	15	1978	16	1984	16.1	1972	16.1	2010	16.5	2002	16.2	2007	15.6
-106.08	53.92	SK-15	WASKESIU LAKE AREA	WASKESIU LAKE	VSSK15V	14	7	2002	32.6	2000	30.5	1976	11.1	1968	17.8	1993	6.0	1977	6.1	2002	19.1	1991	17.0	32.6	2002	30.5	2000	27.5	1990	27.3	2007	26.5	1991	2022-02-03T13:22:22Z	11.1	1976	15	1979	16.3	2009	17.8	1968	18	1986	19.1	2002	17	1991	16.7
-106.08	53.92	SK-15	WASKESIU LAKE AREA	WASKESIU LAKE	VSSK15V	15	7	2021	33.1	2002	28.4	1999	11.8	1969	15.0	1977	5.0	1969	6.1	2021	17.5	1971	16.7	33.1	2021	28.4	2002	28	1989	27.9	2017	27.8	1970	2022-02-03T13:22:22Z	11.8	1999	15	1969	15.6	1977	16.1	1993	16.5	2018	17.5	2021	16.7	1971	16
-106.08	53.92	SK-15	WASKESIU LAKE AREA	WASKESIU LAKE	VSSK15V	16	7	2017	29.0	1991	29.0	2000	13.7	1999	16.2	2009	4.8	1976	5.0	1975	17.8	1966	12.8	29	1991	29	2017	27.9	2014	27.1	2001	26.9	2015	2022-02-03T13:22:22Z	13.7	2000	16.2	1999	16.8	1993	17.2	1973	18.3	2005	17.8	1975	16	2007	15.8
-106.08	53.92	SK-15	WASKESIU LAKE AREA	WASKESIU LAKE	VSSK15V	17	7	2018	30.6	2004	30.2	2000	11.0	1993	13.7	2000	4.1	1982	5.0	2007	16.4	1966	16.1	30.6	2018	30.2	2004	30	1967	30	1976	29.5	1991	2022-02-03T13:22:22Z	11	2000	13.7	1993	14.4	1972	16.1	1973	16.7	2021	16.4	2007	16.1	1966	15.5
-106.08	53.92	SK-15	WASKESIU LAKE AREA	WASKESIU LAKE	VSSK15V	18	7	1967	30.6	1966	18.9	2000	10.4	1980	15.0	1973	3.9	1972	5.0	1967	17.8	1966	12.2	30.6	1967	28.5	1979	28.5	2007	28.2	2004	28	1989	2022-02-03T13:22:22Z	10.4	2000	14.5	2021	15	1972	15	1980	15.4	2017	17.8	1967	17.1	2002	15.8
-106.08	53.92	SK-15	WASKESIU LAKE AREA	WASKESIU LAKE	VSSK15V	19	7	1979	31.0	1974	30.0	1987	13.0	1980	15.5	1972	3.3	1969	6.7	2007	16.3	2002	16.2	31	1979	30	1974	30	1989	29.5	2016	28.9	1967	2022-02-03T13:22:22Z	13	1987	15.5	1980	16	1990	16.2	2000	16.5	2021	16.3	2007	16.2	2002	16
-106.08	53.92	SK-15	WASKESIU LAKE AREA	WASKESIU LAKE	VSSK15V	20	7	1989	33.0	1983	28.0	1968	14.4	1967	23.9	1985	4.0	1973	6.1	2007	17.9	1979	16.0	33	1989	28.5	2016	28.1	1997	28	1983	27.5	1979	2022-02-03T13:22:22Z	14.4	1968	16	1980	17	2009	17.5	1978	17.7	2013	17.9	2007	16	1979	15.9
-106.08	53.92	SK-15	WASKESIU LAKE AREA	WASKESIU LAKE	VSSK15V	21	7	1989	34.5	1988	30.0	2011	14.4	2002	15.3	1978	2.5	1977	5.6	1989	20.0	1976	15.6	34.5	1989	30	1988	29.8	2007	28.8	2006	27.7	2001	2022-02-03T13:22:22Z	14.4	2011	15.3	2002	17.2	1969	17.3	2017	17.6	2013	20	1989	17.7	2007	15.9
-106.08	53.92	SK-15	WASKESIU LAKE AREA	WASKESIU LAKE	VSSK15V	22	7	1988	32.0	1985	30.5	2011	17.6	1968	17.8	1967	5.6	1966	5.6	1989	19.0	1977	16.1	32	1988	31.9	2006	30.5	1985	29.5	1997	29.3	2021	2022-02-03T13:22:22Z	17.6	2011	17.8	1966	17.8	1968	18.9	1967	18.9	1972	19	1989	16.9	1999	16.8
-106.08	53.92	SK-15	WASKESIU LAKE AREA	WASKESIU LAKE	VSSK15V	23	7	2007	33.7	2006	29.9	2011	12.4	1985	15.0	1966	5.6			2006	18.3	1980	17.0	33.7	2007	29.9	2006	28.4	2019	28	1990	27.6	2002	2022-02-03T13:22:22Z	12.4	2011	15	1985	15.3	2018	16.7	1972	17.5	1981	18.3	2006	17.2	2007	17
-106.08	53.92	SK-15	WASKESIU LAKE AREA	WASKESIU LAKE	VSSK15V	24	7	1989	31.0	1984	28.5	2005	12.4	1981	16.0	1972	3.3	1966	5.0	2007	21.3	2006	17.7	31	1989	28.5	1984	28.5	2006	27.2	2007	26.9	2010	2022-02-03T13:22:22Z	12.4	2005	16	1981	16.5	1979	16.5	1985	17.5	2013	21.3	2007	17.7	2006	17.3
-106.08	53.92	SK-15	WASKESIU LAKE AREA	WASKESIU LAKE	VSSK15V	25	7	2002	31.2	1975	30.0	1999	14.6	1966	17.2	1966	2.8			1998	16.5	1983	16.5	31.2	2002	30	1975	28.3	2004	28	1983	28	1984	2022-02-03T13:22:22Z	14.6	1999	16.6	2005	17.2	1966	17.7	2001	17.8	1974	16.5	1983	16.5	1998	16.3
-106.08	53.92	SK-15	WASKESIU LAKE AREA	WASKESIU LAKE	VSSK15V	26	7	1988	29.5	1984	29.5	1992	15.0	1968	15.6	1969	5.0	1967	6.1	2006	16.7	1983	16.0	29.5	1984	29.5	1988	28.9	1995	28	1987	28	2008	2022-02-03T13:22:22Z	15	1992	15.3	2005	15.6	1968	16.7	1966	16.7	1971	16.7	2006	16	1983	15.3
-106.08	53.92	SK-15	WASKESIU LAKE AREA	WASKESIU LAKE	VSSK15V	27	7	1984	30.5	1975	26.7	1976	15.6	1971	16.7	1968	4.4	1966	6.1	1988	16.0	1984	15.0	30.5	1984	29.5	1987	29.3	2017	29.1	2003	28.9	1995	2022-02-03T13:22:22Z	15.6	1976	16	1985	16.2	2005	16.7	1968	16.7	1971	16	1988	15.2	2008	15
-106.08	53.92	SK-15	WASKESIU LAKE AREA	WASKESIU LAKE	VSSK15V	28	7	1984	33.5	1979	26.5	2004	10.3	1976	15.0	1968	4.4	1967	10.6	2000	17.4	1984	17.0	33.5	1984	30.6	2007	29.7	2000	29.5	1987	28.4	2001	2022-02-03T13:22:22Z	10.3	2004	15	1976	15.6	1973	16.1	1968	16.7	1977	17.4	2000	17.3	2007	17
-106.08	53.92	SK-15	WASKESIU LAKE AREA	WASKESIU LAKE	VSSK15V	29	7	1984	32.0	1982	26.0	1968	11.1	1967	21.1	1971	4.4	1970	8.3	1975	16.7	1969	11.1	32	1984	31.4	2007	29.6	2020	29.5	2021	28.7	1999	2022-02-03T13:22:22Z	11.1	1968	13.1	2004	13.3	1977	15.5	1978	16	2013	16.7	1975	16.5	1987	16.2
-106.08	53.92	SK-15	WASKESIU LAKE AREA	WASKESIU LAKE	VSSK15V	30	7	2007	30.8	1984	28.5	2013	16.3	2009	16.3	1979	6.0	1976	7.2	2007	19.3	1987	17.5	30.8	2007	29.5	2020	29.1	2017	28.6	2014	28.5	1984	2022-02-03T13:22:22Z	16.3	2009	16.3	2013	16.5	1999	17.2	1972	17.8	1968	19.3	2007	17.5	1987	16
-106.08	53.92	SK-15	WASKESIU LAKE AREA	WASKESIU LAKE	VSSK15V	31	7	2005	28.9	1989	28.0	2002	14.2	1999	16.1	1966	3.9			1987	18.0	1980	13.5	28.9	2005	28.3	2021	28	1989	28	2014	27.5	1998	2022-02-03T13:22:22Z	14.2	2002	16.1	1999	16.7	1966	17.5	2004	17.8	1972	18	1987	15.6	1997	15.3
-106.08	53.92	SK-15	WASKESIU LAKE AREA	WASKESIU LAKE	VSSK15V	1	8	2021	31.7	1989	30.5	1978	10.5	1975	15.0	1966	3.9			1990	16.5	1987	16.0	31.7	2021	30.5	1989	30	2005	29	1998	28.5	1984	2022-02-03T13:22:22Z	10.5	1978	11.6	2002	15	1975	16.1	1967	16.7	1972	16.5	1990	16.4	1998	16
-106.08	53.92	SK-15	WASKESIU LAKE AREA	WASKESIU LAKE	VSSK15V	2	8	2021	32.2	1984	30.5	1982	13.0	1978	14.0	1972	0.0	1971	7.8	1989	18.0	1983	15.5	32.2	2021	30.5	1984	30	1983	29.1	2019	28.4	2001	2022-02-03T13:22:22Z	13	1982	14	1978	14.4	1975	15.4	2002	17.5	1979	18	1989	17.2	2019	16.3
-106.08	53.92	SK-15	WASKESIU LAKE AREA	WASKESIU LAKE	VSSK15V	3	8	1983	34.0	1976	26.7	2002	12.6	1982	17.0	1978	3.0	1971	5.6	2003	16.9	1983	16.5	34	1983	31.7	2001	31	1984	29	1985	29	1989	2022-02-03T13:22:22Z	12.6	2002	16	2008	17	1979	17	1982	17.3	2005	16.9	2003	16.7	2019	16.5
-106.08	53.92	SK-15	WASKESIU LAKE AREA	WASKESIU LAKE	VSSK15V	4	8	2001	30.0	1985	29.0	1977	14.4	1972	17.2	2002	2.8	1969	2.8	2001	18.2	1984	17.5	30	2001	29	1985	28.9	1970	28.9	1971	28.8	1997	2022-02-03T13:22:22Z	14.4	1977	15.3	2002	15.5	1989	16.2	1996	17	1982	18.2	2001	17.5	1984	17.4
-106.08	53.92	SK-15	WASKESIU LAKE AREA	WASKESIU LAKE	VSSK15V	5	8	1971	31.7	1970	30.0	1968	12.8	1967	20.0	1972	2.8	1966	6.1	1998	16.9	1969	15.6	31.7	1971	31.6	1998	30.3	1997	30	1970	30	1990	2022-02-03T13:22:22Z	12.8	1968	14.1	2015	15.4	2006	17.2	1972	17.2	1977	16.9	1998	15.6	1969	15.5
-106.08	53.92	SK-15	WASKESIU LAKE AREA	WASKESIU LAKE	VSSK15V	6	8	1990	33.0	1971	32.8	1968	10.0	1967	19.4	1989	5.0	1967	5.6	1998	18.9	1971	18.9	33	1990	32.8	1971	32.8	1997	32.5	1983	31.8	1998	2022-02-03T13:22:22Z	10	1968	14	1988	16	2015	16.1	1977	16.6	2019	18.9	1971	18.9	1998	17.8
-106.08	53.92	SK-15	WASKESIU LAKE AREA	WASKESIU LAKE	VSSK15V	7	8	1997	35.6	1970	30.0	1968	11.1	1967	15.6	1966	5.6			1970	18.3	1969	10.0	35.6	1997	30	1970	29.4	1971	27.9	2007	27.5	2014	2022-02-03T13:22:22Z	11.1	1968	15.6	1967	16.1	1973	16.4	1996	17.5	1980	18.3	1970	17	1984	16.5
-106.08	53.92	SK-15	WASKESIU LAKE AREA	WASKESIU LAKE	VSSK15V	8	8	2008	29.0	2006	29.0	1985	10.5	1968	11.7	1968	2.8	1966	3.3	1970	17.8	1969	12.2	29	2006	29	2008	28.5	1991	27.9	2010	27.8	1969	2022-02-03T13:22:22Z	10.5	1985	11.7	1968	12.9	2004	15.6	1999	16.7	1974	17.8	1970	15	1991	14.9
-106.08	53.92	SK-15	WASKESIU LAKE AREA	WASKESIU LAKE	VSSK15V	9	8	1991	33.5	1989	29.0	1977	10.6	1968	11.7	1969	5.0	1966	5.0	1991	18.0	1983	16.0	33.5	1991	30.2	2018	29	1989	28.9	1969	28.5	1981	2022-02-03T13:22:22Z	10.6	1977	11.3	2004	11.7	1968	13.1	2007	14	1985	18	1991	17.3	2008	16.1
-106.08	53.92	SK-15	WASKESIU LAKE AREA	WASKESIU LAKE	VSSK15V	10	8	1991	34.5	1984	33.5	1987	11.5	1977	16.1	1968	1.7	1966	5.0	1991	18.0	1984	15.5	34.5	1991	33.5	1984	32.6	2018	30.5	1981	30	1989	2022-02-03T13:22:22Z	11.5	1987	12.6	2007	16.1	1977	16.4	2005	16.6	1999	18	1991	16.4	2015	15.8
-106.08	53.92	SK-15	WASKESIU LAKE AREA	WASKESIU LAKE	VSSK15V	11	8	1967	31.7	1966	20.6	1987	12.5	1977	16.7	1985	4.5	1975	5.6	1984	17.0	1967	16.1	31.7	1967	31	1991	30	1983	29.2	2015	29	1989	2022-02-03T13:22:22Z	12.5	1987	13.7	2005	16.1	1995	16.7	1977	16.9	2000	17	1984	16.1	1967	16
-106.08	53.92	SK-15	WASKESIU LAKE AREA	WASKESIU LAKE	VSSK15V	12	8	1991	31.0	1967	30.0	1968	12.2	1966	21.1	1966	3.9			1983	17.0	1967	14.4	31	1991	30	1967	28.5	1984	28.3	1969	28.3	2015	2022-02-03T13:22:22Z	12.2	1968	13.9	1977	14	1979	14.3	2005	15.7	2018	17	1983	15.5	1991	15.4
-106.08	53.92	SK-15	WASKESIU LAKE AREA	WASKESIU LAKE	VSSK15V	13	8	2003	32.0	1973	31.1	1968	12.8	1966	19.4	1966	1.1			2014	17.3	1986	16.0	32	2003	31.1	1973	31	1991	30.2	2001	30	1984	2022-02-03T13:22:22Z	12.8	1968	12.9	2005	14	1978	14	1979	14.3	1995	17.3	2014	16	1986	15.2
-106.08	53.92	SK-15	WASKESIU LAKE AREA	WASKESIU LAKE	VSSK15V	14	8	2021	33.1	1992	31.0	1970	13.3	1968	20.0	1975	-1.1	1968	4.4	2015	15.9	2011	15.6	33.1	2021	31	1992	30	1991	28.8	2014	27.8	1967	2022-02-03T13:22:22Z	13.3	1970	15.2	2000	15.6	1974	15.6	1975	16	2005	15.9	2015	15.6	2011	15.5
-106.08	53.92	SK-15	WASKESIU LAKE AREA	WASKESIU LAKE	VSSK15V	15	8	1992	30.9	1976	28.3	2005	12.6	1975	12.8	1977	2.8	1975	4.4	2011	16.5	1976	15.0	30.9	1992	29.5	2003	28.9	2013	28.4	2008	28.3	1976	2022-02-03T13:22:22Z	12.6	2005	12.8	1975	14.9	2009	15	1977	15.6	1968	16.5	2011	15.8	2013	15.4
-106.08	53.92	SK-15	WASKESIU LAKE AREA	WASKESIU LAKE	VSSK15V	16	8	2003	34.2	2001	26.4	2005	12.6	2002	13.2	1968	-0.6	1966	5.6	2003	19.1	1991	15.0	34.2	2003	30.1	2008	28.6	2016	28	2013	26.4	2001	2022-02-03T13:22:22Z	12.6	2005	13.2	2002	13.6	2009	14.5	1986	15.1	2000	19.1	2003	16.7	2013	15
-106.08	53.92	SK-15	WASKESIU LAKE AREA	WASKESIU LAKE	VSSK15V	17	8	2020	31.2	1984	28.5	2019	9.3	2005	10.9	1975	0.0	1969	1.1	2003	18.0	1973	15.6	31.2	2020	28.5	1984	27.9	2003	27.2	1972	26.5	1982	2022-02-03T13:22:22Z	9.3	2019	10.9	2005	13.5	1978	15	1969	15.6	1966	18	2003	16.2	2014	15.6
-106.08	53.92	SK-15	WASKESIU LAKE AREA	WASKESIU LAKE	VSSK15V	18	8	1984	32.0	1972	30.0	2005	12.4	1970	13.3	1974	-1.1	1966	3.9	1984	16.5	1981	15.0	32	1984	31.5	1991	30.7	2020	30.5	1992	30	1972	2022-02-03T13:22:22Z	12.4	2005	13.3	1970	13.5	1978	13.8	2019	14.9	2004	16.5	1984	15	1981	14.8
-106.08	53.92	SK-15	WASKESIU LAKE AREA	WASKESIU LAKE	VSSK15V	19	8	2008	31.4	1972	31.1	1978	6.0	1974	12.8	1974	2.8	1966	2.8	2008	17.8	1984	17.0	31.4	2008	31.1	1972	29.5	1981	29.4	2020	28.9	1967	2022-02-03T13:22:22Z	6	1978	12.8	1974	13.3	1975	14	2004	15	2005	17.8	2008	17	1984	16
-106.08	53.92	SK-15	WASKESIU LAKE AREA	WASKESIU LAKE	VSSK15V	20	8	1979	29.5	1971	28.3	1978	11.0	1974	13.3	1974	-1.7	1973	-1.1	1999	16.8	1991	16.0	29.5	1979	29	1999	28.3	1971	28	1981	27.7	2008	2022-02-03T13:22:22Z	11	1978	13.3	1974	13.5	1987	13.9	1975	14.4	1968	16.8	1999	16	1991	15.5
-106.08	53.92	SK-15	WASKESIU LAKE AREA	WASKESIU LAKE	VSSK15V	21	8	1999	29.5	1990	29.5	1968	11.1	1966	16.1	1974	0.0	1973	0.6	2020	16.0	1981	15.5	29.5	1990	29.5	1999	29.4	1971	28.9	1969	28.4	2012	2022-02-03T13:22:22Z	11.1	1968	12.5	2004	13.3	1977	13.5	1987	14.4	1974	16	2020	15.5	1981	15
-106.08	53.92	SK-15	WASKESIU LAKE AREA	WASKESIU LAKE	VSSK15V	22	8	2011	29.7	2003	29.6	1992	9.5	1977	11.7	1992	0.5	1974	1.1	1999	15.5	1990	14.5	29.7	2011	29.6	2003	28.3	1971	27	1990	27	2001	2022-02-03T13:22:22Z	9.5	1992	11.7	1977	12.7	2004	12.7	2008	13.1	2007	15.5	1999	14.5	1990	14.1
-106.08	53.92	SK-15	WASKESIU LAKE AREA	WASKESIU LAKE	VSSK15V	23	8	2013	29.3	2001	29.1	2004	9.2	1978	12.0	1992	1.5	1966	3.3	2001	17.1	1989	15.0	29.3	2013	29.1	2001	28.5	1984	28.1	2000	27.8	1996	2022-02-03T13:22:22Z	9.2	2004	12	1978	12	2007	12.5	1992	13.3	1971	17.1	2001	15	1989	14.5
-106.08	53.92	SK-15	WASKESIU LAKE AREA	WASKESIU LAKE	VSSK15V	24	8	2002	30.8	1999	28.6	2018	8.8	1982	10.5	1987	2.5	1982	5.0	1981	17.5	1969	12.2	30.8	2002	28.6	1999	28.3	1972	27.2	1966	26	1985	2022-02-03T13:22:22Z	8.8	2018	10.5	1982	10.8	2004	11	1992	13.1	2005	17.5	1981	16.1	1997	15
-106.08	53.92	SK-15	WASKESIU LAKE AREA	WASKESIU LAKE	VSSK15V	25	8	2008	31.8	1966	30.0	1975	9.4	1974	13.9	1992	-0.5	1982	-0.5	2008	15.2	1999	14.9	31.8	2008	30	1966	29.4	1999	28.9	1972	27.7	2013	2022-02-03T13:22:22Z	9.4	1975	10.5	1982	10.6	2018	11.5	1986	12	1980	15.2	2008	14.9	1999	14.2
-106.08	53.92	SK-15	WASKESIU LAKE AREA	WASKESIU LAKE	VSSK15V	26	8	1996	29.0	1966	28.9	1982	12.0	1975	12.8	1992	-0.5	1986	1.0	1968	15.6	1967	6.1	29	1996	28.9	1966	28.3	1972	27.5	1981	27.4	2000	2022-02-03T13:22:22Z	12	1982	12.8	1975	14.4	2005	14.5	1985	14.5	1986	15.6	1968	14.6	2013	13
-106.08	53.92	SK-15	WASKESIU LAKE AREA	WASKESIU LAKE	VSSK15V	27	8	1967	30.0	1966	27.8	2018	11.0	1982	12.0	1982	-2.0	1974	-1.7	1972	13.9	1966	13.9	30	1967	27.8	1966	27.7	2017	27.5	1981	27.2	2001	2022-02-03T13:22:22Z	11	2018	12	1982	13	2003	13.5	2021	13.9	1977	13.9	1966	13.9	1972	13.5
-106.08	53.92	SK-15	WASKESIU LAKE AREA	WASKESIU LAKE	VSSK15V	28	8	1981	31.0	1975	23.3	1982	10.5	1976	13.3	1976	-2.8	1970	5.0	1981	16.5	1967	13.3	31	1981	28.4	2012	27.9	1996	27.8	2002	27.6	2013	2022-02-03T13:22:22Z	10.5	1982	11.6	2000	13.3	1976	13.5	1984	13.5	2007	16.5	1981	13.9	2012	13.8
-106.08	53.92	SK-15	WASKESIU LAKE AREA	WASKESIU LAKE	VSSK15V	29	8	2006	30.5	1986	28.5	1984	10.5	1974	13.3	1974	2.2	1973	6.1	2015	16.4	1996	15.8	30.5	2006	28.5	1986	28	1996	27.3	2002	26.1	1972	2022-02-03T13:22:22Z	10.5	1984	12.4	2010	13.2	2000	13.3	1974	13.5	1982	16.4	2015	15.8	1996	15.5
-106.08	53.92	SK-15	WASKESIU LAKE AREA	WASKESIU LAKE	VSSK15V	30	8	1996	32.4	1983	28.0	1982	8.0	1974	8.9	1987	2.0	1970	3.3	1996	17.1	1986	16.0	32.4	1996	28	1983	27.3	1998	27.1	2009	26	1991	2022-02-03T13:22:22Z	8	1982	8.9	1974	11.6	2000	11.6	2004	12	2020	17.1	1996	16.4	2015	16
-106.08	53.92	SK-15	WASKESIU LAKE AREA	WASKESIU LAKE	VSSK15V	31	8	1991	32.5	1983	28.0	1974	7.2	1973	12.8	1977	0.0	1974	3.3	2009	14.6	1996	12.6	32.5	1991	28	1983	26.3	2021	26.1	1967	26.1	2009	2022-02-03T13:22:22Z	7.2	1974	8.9	1975	9	1981	10	1976	11.5	1985	14.6	2009	14.5	2021	13.7
-106.08	53.92	SK-15	WASKESIU LAKE AREA	WASKESIU LAKE	VSSK15V	1	9	1983	28.0	1967	26.7	1977	8.9	1974	10.0	1975	-1.1	1972	0.0	1991	18.5	1971	15.0	28	1983	27.6	2009	27	1991	26.7	1967	24.8	2001	2022-02-03T13:22:22Z	8.9	1977	10	1974	11.3	1999	12.2	1968	12.8	1976	18.5	1991	15	1971	13.5
-106.08	53.92	SK-15	WASKESIU LAKE AREA	WASKESIU LAKE	VSSK15V	2	9	2009	27.5	1967	25.6	1968	10.0	1966	18.3	1974	-3.3	1973	1.1	1967	15.6	1966	4.4	27.5	2009	26.8	2013	25.6	1967	24.8	2006	24.1	1995	2022-02-03T13:22:22Z	10	1968	10.3	2019	11	1980	11.5	1981	12.8	1976	15.6	1967	13	1983	13
-106.08	53.92	SK-15	WASKESIU LAKE AREA	WASKESIU LAKE	VSSK15V	3	9	2006	26.7	1967	25.6	1968	10.0	1966	16.1	1974	-3.3	1973	1.1	2009	15.8	1989	13.0	26.7	2006	25.6	1967	25.5	1997	25	2003	24.9	2005	2022-02-03T13:22:22Z	10	1968	10.4	1996	10.7	2000	11.1	1977	12	1979	15.8	2009	13	1983	13
-106.08	53.92	SK-15	WASKESIU LAKE AREA	WASKESIU LAKE	VSSK15V	4	9	2003	30.5	1967	28.9	1968	8.3	1966	17.8	1985	-0.5	1972	0.6	2009	14.7	1997	13.6	30.5	2003	29.7	2006	28.9	1967	27.3	2013	24.5	1978	2022-02-03T13:22:22Z	8.3	1968	9.2	2018	9.5	1986	11	1992	11.2	2016	14.7	2009	13.6	1997	12.8
-106.08	53.92	SK-15	WASKESIU LAKE AREA	WASKESIU LAKE	VSSK15V	5	9	1967	30.6	1966	24.4	1996	7.9	1992	8.0	1972	-4.4	1969	3.3	2013	14.3	1978	12.5	30.6	1967	29.1	2013	26.5	2011	25.6	1976	24.8	2006	2022-02-03T13:22:22Z	7.9	1996	8	1992	9.4	1977	10.5	1979	10.6	1974	14.3	2013	12.5	1978	12
-106.08	53.92	SK-15	WASKESIU LAKE AREA	WASKESIU LAKE	VSSK15V	6	9	1967	31.7	1966	28.9	1974	7.8	1972	7.8	1972	-3.9	1968	2.8	1967	15.0	1966	5.0	31.7	1967	28.9	1966	28.9	2006	27.5	1988	27.2	2003	2022-02-03T13:22:22Z	7.8	1972	7.8	1974	8.3	1969	8.4	1992	8.5	1985	15	1967	13	2003	12
-106.08	53.92	SK-15	WASKESIU LAKE AREA	WASKESIU LAKE	VSSK15V	7	9	2011	29.6	1990	26.0	2020	5.0	1974	6.7	1992	-2.0	1974	-0.6	2003	12.2	1970	11.7	29.6	2011	26	1990	25.6	2003	25	1980	24.3	2017	2022-02-03T13:22:22Z	5	2020	6.7	1974	8.5	1985	8.9	1972	9	1979	12.2	2003	11.7	1967	11.7
-106.08	53.92	SK-15	WASKESIU LAKE AREA	WASKESIU LAKE	VSSK15V	8	9	1981	31.5	1971	22.8	1984	6.0	1974	7.8	2020	-2.3	1974	-2.2	2003	15.2	1998	11.8	31.5	1981	30.8	2011	28.5	2003	28.4	2017	26.5	1982	2022-02-03T13:22:22Z	6	1984	7.7	2014	7.8	1974	9.6	2015	10.2	2020	15.2	2003	12.5	2013	11.9
-106.08	53.92	SK-15	WASKESIU LAKE AREA	WASKESIU LAKE	VSSK15V	9	9	2011	29.7	1981	29.0	1989	5.5	1974	6.1	1974	-4.4	1966	3.3	2017	15.5	2011	13.3	29.7	2011	29	1981	26.1	2017	25.4	2013	24.4	2021	2022-02-03T13:22:22Z	5.5	1989	5.7	2004	6.1	1974	6.5	1984	9.5	1983	15.5	2017	13.3	2011	12.6
-106.08	53.92	SK-15	WASKESIU LAKE AREA	WASKESIU LAKE	VSSK15V	10	9	1968	25.0	1967	21.1	2004	4.1	1974	4.4	1989	-1.0	1988	-1.0	1981	15.0	1966	8.9	25	1968	24.8	2011	24.6	1995	24.5	1997	24.2	2012	2022-02-03T13:22:22Z	4.1	2004	4.4	1974	6	1989	7.8	1970	7.8	1975	15	1981	13.9	2017	12.5
-106.08	53.92	SK-15	WASKESIU LAKE AREA	WASKESIU LAKE	VSSK15V	11	9	1968	27.2	1967	21.7	2004	5.4	1974	5.6	1989	-1.5	1974	-1.1	1995	11.0	1969	10.0	27.2	1968	26.1	2020	26	1981	25.8	2006	25.1	2017	2022-02-03T13:22:22Z	5.4	2004	5.6	1974	6.8	2007	7.8	1970	8	1978	11	1995	10.2	2020	10
-106.08	53.92	SK-15	WASKESIU LAKE AREA	WASKESIU LAKE	VSSK15V	12	9	2015	25.7	2013	24.4	1970	3.3	1967	14.4	1974	-4.4	1970	-1.1	1995	15.6	1967	13.3	25.7	2015	24.4	2013	24	2009	23.3	1969	22.2	1971	2022-02-03T13:22:22Z	3.3	1970	5.4	2007	7.5	1986	7.6	2016	7.8	1973	15.6	1995	13.3	1967	12.9
-106.08	53.92	SK-15	WASKESIU LAKE AREA	WASKESIU LAKE	VSSK15V	13	9	2013	27.8	1969	26.1	1973	2.2	1970	8.9	1972	-2.8	1970	-2.2	2013	12.4	1998	11.8	27.8	2013	26.1	1969	26	1991	24	2009	22.2	1975	2022-02-03T13:22:22Z	2.2	1973	5.9	2018	7.5	1982	7.5	1986	8.1	2007	12.4	2013	11.8	1998	11.1
-106.08	53.92	SK-15	WASKESIU LAKE AREA	WASKESIU LAKE	VSSK15V	14	9	1988	25.5	1966	23.3	1992	6.0	1971	7.8	1986	-3.5	1973	-2.2	1967	13.9	1966	2.2	25.5	1988	25.1	2012	23.3	1966	23.1	2016	22.1	1995	2022-02-03T13:22:22Z	6	1992	6.2	2018	7.3	2005	7.8	1971	8.9	1973	13.9	1967	13.5	1991	10
-106.08	53.92	SK-15	WASKESIU LAKE AREA	WASKESIU LAKE	VSSK15V	15	9	1979	26.0	1966	23.3	2006	6.4	1969	6.7	1973	-5.6	1972	-0.6	1968	12.8	1967	7.8	26	1979	25	1988	24.7	2000	24.5	2001	23.7	2019	2022-02-03T13:22:22Z	6.4	2006	6.7	1969	6.8	1997	7	1986	7.5	2015	12.8	1968	11.3	2009	10.6
-106.08	53.92	SK-15	WASKESIU LAKE AREA	WASKESIU LAKE	VSSK15V	16	9	2019	28.6	1976	26.7	2018	2.3	2006	4.8	2020	-4.8	1992	-2.5	2009	11.3	1988	10.0	28.6	2019	26.7	1976	25.3	2009	24.5	1979	24.4	1967	2022-02-03T13:22:22Z	2.3	2018	4.8	2006	5	1980	6	1978	6.5	1986	11.3	2009	10	1988	9.4
-106.08	53.92	SK-15	WASKESIU LAKE AREA	WASKESIU LAKE	VSSK15V	17	9	1981	30.0	1976	29.4	1991	2.5	1980	5.0	1973	-2.2	1969	-0.6	2019	13.1	2013	11.7	30	1981	29.4	1976	26.2	2009	26.1	1967	23.9	1966	2022-02-03T13:22:22Z	2.5	1991	4.3	2018	5	1980	5	2003	6.1	2010	13.1	2019	11.7	2013	11
-106.08	53.92	SK-15	WASKESIU LAKE AREA	WASKESIU LAKE	VSSK15V	18	9	1966	26.7			1983	3.5	1978	8.0	1973	-3.9	1972	-2.8	2009	13.8	1966	11.1	26.7	1966	25.4	2021	24.4	1967	23.9	2008	23.5	1981	2022-02-03T13:22:22Z	3.5	1983	4.5	1985	5.6	1995	6.5	1997	7.2	1998	13.8	2009	11.1	1966	9.4
-106.08	53.92	SK-15	WASKESIU LAKE AREA	WASKESIU LAKE	VSSK15V	19	9	2009	28.1	1967	24.4	1974	3.3	1972	7.8	1973	-6.7	1971	4.4	1966	13.9			28.1	2009	24.4	1967	22.8	2020	22.5	1981	21.1	1970	2022-02-03T13:22:22Z	3.3	1974	4	1983	4.5	1985	5.6	1995	7.5	1978	13.9	1966	11.5	1979	11.1
-106.08	53.92	SK-15	WASKESIU LAKE AREA	WASKESIU LAKE	VSSK15V	20	9	1999	23.2	1982	22.5	1972	2.8	1971	6.7	1973	-6.1	1972	-0.6	2009	10.8	1996	8.4	23.2	1999	22.5	1982	21.1	1970	21	1987	19.8	1997	2022-02-03T13:22:22Z	2.8	1972	4	1983	6.7	1971	8.3	2018	8.4	2004	10.8	2009	10.1	2019	9.4
-106.08	53.92	SK-15	WASKESIU LAKE AREA	WASKESIU LAKE	VSSK15V	21	9	1987	26.5	1982	22.5	1972	1.1	1969	6.7	1995	-4.5	1972	-3.3	2020	10.3	1987	9.0	26.5	1987	26.1	2014	22.5	1982	22.2	2013	20.9	1999	2022-02-03T13:22:22Z	1.1	1972	4.1	2000	6.5	1980	6.7	1969	7	1983	10.3	2020	9	1987	8.7
-106.08	53.92	SK-15	WASKESIU LAKE AREA	WASKESIU LAKE	VSSK15V	22	9	2014	27.0	1987	25.5	1984	1.5	1972	3.3	2018	-5.1	1973	-4.4	2014	10.9	1966	8.9	27	2014	25.5	1987	23.5	2019	21.6	2021	20.5	1982	2022-02-03T13:22:22Z	1.5	1984	3.3	1972	3.9	2000	5.6	2018	6	1980	10.9	2014	8.9	1966	8.7
-106.08	53.92	SK-15	WASKESIU LAKE AREA	WASKESIU LAKE	VSSK15V	23	9	1990	27.5	1983	22.0	2018	0.2	1985	1.0	1976	-3.9	1972	-2.2	2009	10.3	1979	10.0	27.5	1990	27	2009	25.9	1997	23.8	1999	23.7	2012	2022-02-03T13:22:22Z	0.2	2018	1	1985	2.2	1972	2.5	1984	4	1980	10.3	2009	10	1979	10
-106.08	53.92	SK-15	WASKESIU LAKE AREA	WASKESIU LAKE	VSSK15V	24	9	2011	27.6	1990	25.0	1972	1.1	1969	6.1	1985	-6.5	1972	-3.9	2009	11.7	1997	9.8	27.6	2011	25	1990	24.1	2009	24	1992	23.8	2014	2022-02-03T13:22:22Z	1.1	1972	3	1984	3.5	1980	5.7	2002	5.7	2003	11.7	2009	9.8	1997	9.8
-106.08	53.92	SK-15	WASKESIU LAKE AREA	WASKESIU LAKE	VSSK15V	25	9	2011	27.6	2001	26.9	1984	3.0	1972	3.9	1972	-8.3	1966	-1.1	2014	13.5	2009	9.1	27.6	2011	26.9	2001	23.9	1997	23.6	2015	23.4	2014	2022-02-03T13:22:22Z	3	1984	3.9	1972	5	1970	5.7	2002	7.5	1985	13.5	2014	10	2015	9.1
-106.08	53.92	SK-15	WASKESIU LAKE AREA	WASKESIU LAKE	VSSK15V	26	9	1997	27.8	1995	25.5	1972	1.7	1969	7.8	1976	-3.3	1970	-2.8	2001	10.7	1995	6.9	27.8	1997	25.5	1995	24.5	2001	22.5	1983	22.5	1987	2022-02-03T13:22:22Z	1.7	1972	3	1984	5.4	2000	6.4	2002	7.5	1980	10.7	2001	10	2009	9
-106.08	53.92	SK-15	WASKESIU LAKE AREA	WASKESIU LAKE	VSSK15V	27	9	2001	24.8	1995	21.4	1974	0.0	1972	2.2	1974	-6.1	1969	-3.3	2001	10.3	1997	9.5	24.8	2001	24.4	2021	23.3	2011	21.5	2016	21.4	1995	2022-02-03T13:22:22Z	0	1974	1.5	1985	2.2	1972	2.9	2019	3.6	2018	10.3	2001	9.5	1997	8.9
-106.08	53.92	SK-15	WASKESIU LAKE AREA	WASKESIU LAKE	VSSK15V	28	9	2021	27.3	2012	23.4	1974	-1.1	1972	2.8	1974	-10.0	1972	0.6	1976	10.0	1967	8.9	27.3	2021	23.4	2012	22.2	1976	21.7	1967	21.5	2004	2022-02-03T13:22:22Z	-1.1	1974	0	1982	2.5	1981	2.8	1972	3.8	2018	10	1976	9.8	2021	9.3
-106.08	53.92	SK-15	WASKESIU LAKE AREA	WASKESIU LAKE	VSSK15V	29	9	1970	27.8	1967	20.0	1974	-2.2	1969	7.2	1974	-6.7	1972	-5.0	1968	12.2	1966	-1.7	27.8	1970	23.5	1988	23.5	2012	22.2	2017	22	1992	2022-02-03T13:22:22Z	-2.2	1974	1.5	1982	2.8	2018	3.5	1981	5.1	1996	12.2	1968	10.9	2012	7.5
-106.08	53.92	SK-15	WASKESIU LAKE AREA	WASKESIU LAKE	VSSK15V	30	9	1970	24.4	1967	20.0	1974	-2.2	1971	2.2	1974	-7.8	1971	0.0	2017	9.8	1988	9.5	24.4	1970	21.5	2015	21	1987	20.8	2017	20.5	2021	2022-02-03T13:22:22Z	-2.2	1974	1.1	1999	1.7	2019	2.2	1971	3.1	2018	9.8	2017	9.5	1988	9.4
-106.08	53.92	SK-15	WASKESIU LAKE AREA	WASKESIU LAKE	VSSK15V	1	10	2008	25.6	2003	18.4	1999	1.4	1982	1.5	1996	-5.9	1975	-3.3	1978	9.5	1970	5.0	25.6	2008	19.9	2021	19.1	2015	18.4	2003	18.3	1975	2022-02-03T13:22:22Z	1.4	1999	1.5	1982	2	1989	3	2018	3.3	1969	9.5	1978	9.1	2016	8
-106.08	53.92	SK-15	WASKESIU LAKE AREA	WASKESIU LAKE	VSSK15V	2	10	1997	24.8	1987	21.5	1986	0.0	1969	4.4	1999	-5.5	1983	-5.5	2015	7.7	1997	7.7	24.8	1997	23.1	2008	21.5	1987	20	1975	18.5	2010	2022-02-03T13:22:22Z	0	1986	1.8	1999	3	1989	4.1	2018	4.4	1969	7.7	1997	7.7	2015	7.5
-106.08	53.92	SK-15	WASKESIU LAKE AREA	WASKESIU LAKE	VSSK15V	3	10	2008	24.2	1987	22.0	1967	0.0	1966	8.3	1968	-6.7	1967	-1.1	2008	8.3	1980	7.5	24.2	2008	22.4	2010	22	1987	20.8	2021	20.4	2003	2022-02-03T13:22:22Z	0	1967	0.6	2000	1.1	1969	1.4	2014	1.8	2018	8.3	2008	7.5	1980	7
-106.08	53.92	SK-15	WASKESIU LAKE AREA	WASKESIU LAKE	VSSK15V	4	10	2003	24.0	1980	24.0	1976	-1.1	1969	1.1	2018	-9.1	2005	-4.8	1987	9.0	1971	8.3	24	1980	24	2003	21.3	2008	19.6	2020	18	1979	2022-02-03T13:22:22Z	-1.1	1976	-0.5	2000	1.1	1969	1.8	2018	2.1	1999	9	1987	8.9	2008	8.3
-106.08	53.92	SK-15	WASKESIU LAKE AREA	WASKESIU LAKE	VSSK15V	5	10	2003	25.6	1966	23.9	1976	-0.6	1967	1.1	2018	-5.7	2012	-5.5	2008	11.6	1987	9.0	25.6	2003	23.9	1966	19.3	2006	19	1980	18.7	2004	2022-02-03T13:22:22Z	-0.6	1976	-0.1	2000	0.2	2016	1.1	1967	2	1982	11.6	2008	9	1987	7.6
-106.08	53.92	SK-15	WASKESIU LAKE AREA	WASKESIU LAKE	VSSK15V	6	10	1980	27.5	1971	20.6	2016	-0.1	1970	0.6	1976	-6.7	1973	-3.3	2011	8.7	2004	7.1	27.5	1980	22.5	2003	22.5	2004	20.9	2017	20.6	1971	2022-02-03T13:22:22Z	-0.1	2016	0.6	1970	1.7	1976	2.2	1967	2.9	2002	8.7	2011	7.1	2004	6.9
-106.08	53.92	SK-15	WASKESIU LAKE AREA	WASKESIU LAKE	VSSK15V	7	10	2010	23.4	1988	21.0	1970	-3.3	1967	2.8	1968	-6.1	1967	0.6	1980	11.0	1971	5.6	23.4	2010	21	1988	20.6	2003	19.1	1998	18.5	1980	2022-02-03T13:22:22Z	-3.3	1970	-2	1985	1.4	2016	1.8	2018	2.8	1967	11	1980	7.9	2010	7.2
-106.08	53.92	SK-15	WASKESIU LAKE AREA	WASKESIU LAKE	VSSK15V	8	10	1984	24.0	1980	21.0	1985	-3.0	1970	-1.7	2018	-8.0	1990	-6.0	1998	7.7	1988	6.5	24	1984	22.1	2010	21	1980	17.6	1998	17.5	1991	2022-02-03T13:22:22Z	-3	1985	-2	1987	-1.7	1970	-1.2	2009	0.1	2018	7.7	1998	6.5	1981	6.5
-106.08	53.92	SK-15	WASKESIU LAKE AREA	WASKESIU LAKE	VSSK15V	9	10	1984	23.5	1976	20.0	1987	-3.0	1970	-1.7	1985	-10.0	1973	-6.7	1984	12.0	1981	6.0	23.5	1984	21.1	2004	20.8	2015	20	1976	19.3	2000	2022-02-03T13:22:22Z	-3	1987	-1.8	2009	-1.7	1970	0.1	2016	1.5	1985	12	1984	7.9	2015	7.5
-106.08	53.92	SK-15	WASKESIU LAKE AREA	WASKESIU LAKE	VSSK15V	10	10	2015	25.0	2010	21.3	1972	-2.2	1970	0.0	2018	-9.0	1987	-7.0	1984	9.5	1980	7.0	25	2015	21.3	2010	20.8	1996	20	1984	19.4	2000	2022-02-03T13:22:22Z	-2.2	1972	-0.2	2009	-0.1	1998	-0.1	2016	0	1969	9.5	1984	8	2015	7.9
-106.08	53.92	SK-15	WASKESIU LAKE AREA	WASKESIU LAKE	VSSK15V	11	10	1991	20.0	1987	16.5	2009	-2.8	1998	-2.3	1972	-13.3	1971	-4.4	1984	10.0	1967	5.6	20	1991	19.2	1996	16.9	2014	16.8	2004	16.5	1987	2022-02-03T13:22:22Z	-2.8	2009	-2.3	1998	-1	1990	-0.2	2006	0.4	2016	10	1984	7.1	1996	6.3
-106.08	53.92	SK-15	WASKESIU LAKE AREA	WASKESIU LAKE	VSSK15V	12	10	1987	20.0	1986	15.0	2009	-3.9	2002	-0.8	2002	-8.8	1990	-5.5	1984	8.5	1982	6.0	20	1987	18.5	1988	18	1991	15.2	2014	15	1966	2022-02-03T13:22:22Z	-3.9	2009	-0.8	2002	0	1973	0	1990	1.1	1970	8.5	1984	6	1982	6
-106.08	53.92	SK-15	WASKESIU LAKE AREA	WASKESIU LAKE	VSSK15V	13	10	1988	24.0	1982	17.0	2018	-2.3	2009	-1.5	1975	-8.3	1970	-5.0	2015	6.5	2005	4.9	24	1988	17.3	2010	17	1982	16.5	2014	16	1979	2022-02-03T13:22:22Z	-2.3	2018	-1.5	2009	-0.6	2017	-0.2	1998	-0.2	2016	6.5	2015	4.9	2005	4.5
-106.08	53.92	SK-15	WASKESIU LAKE AREA	WASKESIU LAKE	VSSK15V	14	10	1988	22.5	1979	19.5	2016	-0.4	1985	0.5	2018	-8.4	2017	-6.4	1988	5.5	1982	5.5	22.5	1988	19.5	1979	15.5	1982	14	1978	13.6	1995	2022-02-03T13:22:22Z	-0.4	2016	0.5	1985	1.5	1997	1.6	1998	1.6	2009	5.5	1982	5.5	1988	5.3
-106.08	53.92	SK-15	WASKESIU LAKE AREA	WASKESIU LAKE	VSSK15V	15	10	2012	16.9	1986	16.5	2016	-3.2	2009	1.0	2002	-9.6	1985	-9.0	1988	5.5	1981	4.0	16.9	2012	16.5	1986	15.6	1977	15.6	2007	14.1	1995	2022-02-03T13:22:22Z	-3.2	2016	-0.3	2020	1	2009	1.3	2002	1.5	1989	5.5	1988	4	1981	3.5
-106.08	53.92	SK-15	WASKESIU LAKE AREA	WASKESIU LAKE	VSSK15V	16	10	1986	20.5	1970	16.1	1990	-2.5	1985	-1.5	1972	-10.6	1971	-3.9	1981	8.5	1977	4.4	20.5	1986	18.8	1997	16.1	1970	15.7	2021	14.4	1977	2022-02-03T13:22:22Z	-2.5	1990	-1.5	1985	-1.1	2004	-0.8	2020	-0.6	2006	8.5	1981	4.4	1977	4.4
-106.08	53.92	SK-15	WASKESIU LAKE AREA	WASKESIU LAKE	VSSK15V	17	10	2021	19.8	1986	18.5	2002	-4.5	1972	-4.4	1972	-14.4	1969	-5.0	1994	4.4	1977	4.4	19.8	2021	18.5	1986	18.1	2018	15.4	2015	14.2	2017	2022-02-03T13:22:22Z	-4.5	2002	-4.4	1972	-4	1991	-3.5	2020	-1.5	2004	4.4	1977	4.4	1994	4
-106.08	53.92	SK-15	WASKESIU LAKE AREA	WASKESIU LAKE	VSSK15V	18	10	1975	20.0	1970	13.3	2020	-4.4	2004	-3.5	1972	-15.6	1969	-4.4	2018	6.5	2015	4.5	20	1975	18.3	1977	16.7	2015	16	2018	15.5	1978	2022-02-03T13:22:22Z	-4.4	2020	-3.5	2004	-2.5	2002	-1.5	1991	-0.6	1972	6.5	2018	4.5	2015	3.4
-106.08	53.92	SK-15	WASKESIU LAKE AREA	WASKESIU LAKE	VSSK15V	19	10	1978	24.5	1970	14.4	1982	-2.0	1969	0.6	1991	-12.5	1990	-9.0	1989	7.5	1978	5.0	24.5	1978	18.7	2014	14.4	1970	14.2	2015	13.9	1972	2022-02-03T13:22:22Z	-2	1982	-1.2	2004	-1.2	2006	-1	2002	0.3	2016	7.5	1989	6.5	2010	5
-106.08	53.92	SK-15	WASKESIU LAKE AREA	WASKESIU LAKE	VSSK15V	20	10	1986	19.5	1971	12.8	1981	-5.0	1979	-1.0	2002	-13.1	1981	-7.5	2011	5.0	1980	4.0	19.5	1986	18.1	2014	16.5	1999	16	1989	12.9	2011	2022-02-03T13:22:22Z	-5	1981	-2.5	2004	-1.5	1991	-1.1	1997	-1.1	2006	5	2011	4	1980	3.7
-106.08	53.92	SK-15	WASKESIU LAKE AREA	WASKESIU LAKE	VSSK15V	21	10	2014	21.7	1986	16.0	1981	-4.0	1976	-1.7	2002	-10.3	1981	-8.0	2014	6.8	2003	5.0	21.7	2014	16	1986	15.6	2003	15.2	1998	15	1985	2022-02-03T13:22:22Z	-4	1981	-1.7	1969	-1.7	1976	-1.7	2006	-1.4	2004	6.8	2014	5	2003	4
-106.08	53.92	SK-15	WASKESIU LAKE AREA	WASKESIU LAKE	VSSK15V	22	10	1998	19.8	1986	17.0	1981	-5.5	1976	-3.9	1969	-13.9	1968	-4.4	1985	5.5	1984	-0.5	19.8	1998	17	1986	15.5	1989	13.2	2014	12.5	1985	2022-02-03T13:22:22Z	-5.5	1981	-4.5	1991	-3.9	1969	-3.9	1976	-3	1979	5.5	1985	4.1	2003	2.8
-106.08	53.92	SK-15	WASKESIU LAKE AREA	WASKESIU LAKE	VSSK15V	23	10	1998	18.4	1986	18.0	1991	-7.0	1976	-4.4	1981	-12.0	1976	-8.3	2007	3.4	1977	2.8	18.4	1998	18	1986	16.9	2000	16.1	1977	15.5	1989	2022-02-03T13:22:22Z	-7	1991	-5.7	2020	-4.4	1976	-2.8	1969	-2	1997	3.4	2007	2.9	2008	2.8
-106.08	53.92	SK-15	WASKESIU LAKE AREA	WASKESIU LAKE	VSSK15V	24	10	2000	18.5	1982	17.0	2020	-5.1	1991	-5.0	2001	-12.1	1984	-11.0	1977	6.7	1971	0.0	18.5	2000	17	1982	16	1986	15.8	2007	15.6	1977	2022-02-03T13:22:22Z	-5.1	2020	-5	1981	-5	1991	-4	1984	-2.9	2001	6.7	1977	4	1989	4
-106.08	53.92	SK-15	WASKESIU LAKE AREA	WASKESIU LAKE	VSSK15V	25	10	1982	15.0	1971	14.4	1981	-5.0	1967	-2.2	1981	-15.0	1975	-8.9	1970	3.3	1966	1.7	15	1982	14.4	1971	13.1	2000	12.5	1986	12.3	2005	2022-02-03T13:22:22Z	-5	1981	-4.4	2020	-4	1991	-2.5	1988	-2.2	1967	3.3	1970	3.2	2021	3
-106.08	53.92	SK-15	WASKESIU LAKE AREA	WASKESIU LAKE	VSSK15V	26	10	1982	15.5	1971	11.7	1988	-6.5	1972	-4.4	2020	-12.5	2001	-11.4	2021	4.8	1982	3.5	15.5	1982	14.6	2005	14.4	1998	13	1983	11.7	1971	2022-02-03T13:22:22Z	-6.5	1988	-5	1991	-5	2012	-4.4	1972	-4.1	2002	4.8	2021	3.5	1982	2.3
-106.08	53.92	SK-15	WASKESIU LAKE AREA	WASKESIU LAKE	VSSK15V	27	10	1998	13.2	1977	12.8	1984	-9.5	1972	-7.2	1969	-12.8	1967	-5.6	2005	2.0	1994	1.0	13.2	1998	12.8	1977	12.2	1994	12	1979	11.1	1976	2022-02-03T13:22:22Z	-9.5	1984	-8.5	1991	-7.2	1972	-7	1988	-6.4	2019	2	2005	1	1983	1
-106.08	53.92	SK-15	WASKESIU LAKE AREA	WASKESIU LAKE	VSSK15V	28	10	1998	14.9	1990	13.0	1991	-10.0	1984	-10.0	1972	-17.2	1966	-13.3	1998	4.8	1979	2.0	14.9	1998	13	1990	11.1	1976	10.9	2008	10	1985	2022-02-03T13:22:22Z	-10	1984	-10	1991	-7.5	1988	-6.5	2012	-6.4	2019	4.8	1998	3.3	2000	2
-106.08	53.92	SK-15	WASKESIU LAKE AREA	WASKESIU LAKE	VSSK15V	29	10	2008	16.6	1977	14.4	1991	-11.0	1984	-9.0	1991	-20.0	1984	-16.0	2000	4.6	1976	1.7	16.6	2008	14.4	1977	12	1980	10.6	1976	10	1983	2022-02-03T13:22:22Z	-11	1991	-9	1984	-6.2	2019	-5.5	2002	-3.9	1972	4.6	2000	3	2005	1.7
-106.08	53.92	SK-15	WASKESIU LAKE AREA	WASKESIU LAKE	VSSK15V	30	10	1983	13.0	1977	7.8	1991	-11.0	1984	-9.5	1991	-23.0	1984	-16.0	1980	3.0	1977	-1.7	13	1983	12.7	1999	10.4	2015	9	2008	8.5	2011	2022-02-03T13:22:22Z	-11	1991	-10.4	1996	-9.5	1984	-4.7	2006	-4.2	2020	3	1980	1.9	2016	0.8
-106.08	53.92	SK-15	WASKESIU LAKE AREA	WASKESIU LAKE	VSSK15V	31	10	1978	13.5	1971	8.3	1984	-15.0	1966	-3.3	1991	-19.5	1972	-17.2	1977	2.2	1971	1.1	13.5	1978	12	1983	8.9	2000	8.9	2011	8.6	2013	2022-02-03T13:22:22Z	-15	1984	-7.5	1991	-6.9	2003	-6.6	1996	-6	1986	2.2	1977	1.2	2016	1.1
-106.08	53.92	SK-15	WASKESIU LAKE AREA	WASKESIU LAKE	VSSK15V	1	11	1978	14.0	1976	7.8	1984	-14.5	1966	-6.7	2003	-18.8	1984	-18.5	1978	2.0	1970	-1.1	14	1978	8.8	2020	8.1	2007	7.8	1975	7.8	1976	2022-02-03T13:22:22Z	-14.5	1984	-11	1991	-7.8	1995	-7.1	2012	-6.7	1966	2	1978	1.5	1983	1.2
-106.08	53.92	SK-15	WASKESIU LAKE AREA	WASKESIU LAKE	VSSK15V	2	11	1978	17.5	1976	5.6	1984	-13.0	1982	-5.0	1984	-21.5	1975	-11.1	1978	3.0	1976	0.6	17.5	1978	11.7	2020	10.9	2010	8.4	2011	7.6	1996	2022-02-03T13:22:22Z	-13	1984	-10.8	2003	-10	1991	-6.3	1995	-5.4	2006	3	1978	0.8	2010	0.6
-106.08	53.92	SK-15	WASKESIU LAKE AREA	WASKESIU LAKE	VSSK15V	3	11	2020	12.6	1975	10.0	2017	-10.3	1984	-9.5	1995	-19.2	1986	-16.5	1978	3.0	1977	-1.1	12.6	2020	10	1975	9.3	1999	9	2010	8.5	1987	2022-02-03T13:22:22Z	-10.3	2017	-9.5	1984	-7.6	2003	-5.9	2006	-5.1	1994	3	1978	1.6	2008	0.5
-106.08	53.92	SK-15	WASKESIU LAKE AREA	WASKESIU LAKE	VSSK15V	4	11	2016	14.8	1975	12.8	1991	-9.5	1973	-9.4	2003	-17.8	1991	-17.0	1980	1.5	1976	0.0	14.8	2016	12.8	1975	11.5	1983	11.3	2021	11.1	1976	2022-02-03T13:22:22Z	-9.5	1991	-9.4	1973	-9	2017	-7.9	2003	-7	1984	1.5	1980	0.3	2000	0.3
-106.08	53.92	SK-15	WASKESIU LAKE AREA	WASKESIU LAKE	VSSK15V	5	11	2010	13.9	2004	10.9	1991	-13.5	1973	-11.7	1973	-25.0	1966	-13.3	1983	3.5	1976	0.0	13.9	2010	13.1	2016	10.9	2004	10.6	1975	10	1980	2022-02-03T13:22:22Z	-13.5	1991	-11.7	1973	-9	1990	-8.3	2003	-7.7	2019	3.5	1983	1.5	1986	1.2
-106.08	53.92	SK-15	WASKESIU LAKE AREA	WASKESIU LAKE	VSSK15V	6	11	1981	13.5	1969	7.8	1966	-13.9			1973	-24.4	1966	-17.8	2009	0.2	1981	-0.5	13.5	1981	12.2	2009	11.7	2016	8.4	1997	8.2	2010	2022-02-03T13:22:22Z	-13.9	1966	-12.2	1973	-10.5	2003	-10.4	2018	-10	1972	0.2	2009	0.1	2016	-0.5
-106.08	53.92	SK-15	WASKESIU LAKE AREA	WASKESIU LAKE	VSSK15V	7	11	2016	11.8	1999	10.1	2018	-11.1	1985	-11.0	1966	-24.4			2016	1.3	1983	0.5	11.8	2016	10.1	1999	9.5	1978	8.2	2009	6.9	2010	2022-02-03T13:22:22Z	-11.1	2018	-11	1985	-10.3	1995	-10	1973	-9.4	1966	1.3	2016	0.5	1983	0
-106.08	53.92	SK-15	WASKESIU LAKE AREA	WASKESIU LAKE	VSSK15V	8	11	2016	10.5	1969	8.3	1986	-14.0	1985	-11.5	1966	-22.2			1967	2.8	1966	-22.2	10.5	2016	8.3	1969	7.3	2009	6.1	1967	6.1	1970	2022-02-03T13:22:22Z	-14	1986	-12.1	1995	-11.5	1985	-10.7	2018	-10	1966	2.8	1967	2.1	2016	0
-106.08	53.92	SK-15	WASKESIU LAKE AREA	WASKESIU LAKE	VSSK15V	9	11	2016	18.0	1969	8.9	1986	-15.0	1985	-12.0	1985	-19.5	1984	-17.0	2016	2.2	1981	-1.5	18	2016	8.9	1969	8.5	1981	8.4	2009	8.1	2001	2022-02-03T13:22:22Z	-15	1986	-13.8	2012	-12.9	1995	-12	1985	-10.7	2018	2.2	2016	-1.5	1981	-1.7
-106.08	53.92	SK-15	WASKESIU LAKE AREA	WASKESIU LAKE	VSSK15V	10	11	1987	11.0	1971	8.9	1986	-15.5	1985	-13.0	2013	-22.7	1990	-20.5	2016	0.1	1969	-1.1	11	1987	10	2001	9	2016	8.9	1971	8.1	2009	2022-02-03T13:22:22Z	-15.5	1986	-13.9	2019	-13	1985	-13	1995	-11.5	2012	0.1	2016	-1.1	1969	-2.2
-106.08	53.92	SK-15	WASKESIU LAKE AREA	WASKESIU LAKE	VSSK15V	11	11	2016	11.2	1999	8.4	1986	-18.0	1985	-12.0	2013	-23.6	1966	-23.3	2005	0.7	1980	-2.0	11.2	2016	8.4	1999	7	1987	6.3	2009	6.2	2005	2022-02-03T13:22:22Z	-18	1986	-14.1	1995	-12	1985	-11.5	1990	-11	1982	0.7	2005	0.6	2016	-2
-106.08	53.92	SK-15	WASKESIU LAKE AREA	WASKESIU LAKE	VSSK15V	12	11	1999	11.8	1981	9.0	1986	-15.0	1966	-13.3	2020	-26.5	1995	-22.9	2016	2.6	1999	1.6	11.8	1999	11.1	2016	9	1981	8.5	1991	8.2	2004	2022-02-03T13:22:22Z	-15	1986	-14.3	2020	-13.7	1996	-13.3	1966	-11	2014	2.6	2016	1.6	1999	-1.5
-106.08	53.92	SK-15	WASKESIU LAKE AREA	WASKESIU LAKE	VSSK15V	13	11	2003	9.1	1981	6.0	1986	-12.0	1966	-10.0	1986	-24.5	1966	-21.1	2016	1.2	1981	0.0	9.1	2003	8.7	2016	6.5	2004	6	1981	5.6	1971	2022-02-03T13:22:22Z	-12	1986	-10	1966	-9.9	2014	-9.5	2002	-9	1989	1.2	2016	0	1981	-2
-106.08	53.92	SK-15	WASKESIU LAKE AREA	WASKESIU LAKE	VSSK15V	14	11	2001	10.9	1971	7.2	1986	-16.5	1984	-12.5	1966	-22.8			2016	2.7	2001	-3.0	10.9	2001	8.9	2003	7.9	2016	7.2	1971	5.6	1975	2022-02-03T13:22:22Z	-16.5	1986	-13	1989	-12.5	1984	-12.4	2014	-12.2	1966	2.7	2016	-3	1981	-3
-106.08	53.92	SK-15	WASKESIU LAKE AREA	WASKESIU LAKE	VSSK15V	15	11	1979	13.0	1975	6.7	1989	-16.0	1984	-14.0	1986	-26.5	1984	-20.5	1981	2.0	1977	-1.7	13	1979	9.2	2004	6.7	1975	6.5	2016	6.4	2001	2022-02-03T13:22:22Z	-16	1989	-14	1984	-12.9	2017	-11.1	1966	-11.1	1973	2	1981	-0.6	2004	-1.2
-106.08	53.92	SK-15	WASKESIU LAKE AREA	WASKESIU LAKE	VSSK15V	16	11	2001	9.6	1979	9.0	1986	-17.5	1984	-14.0	1984	-27.0	1969	-16.1	2004	1.2	2001	0.7	9.6	2001	9	1979	8.3	2004	7.2	1975	6.8	2009	2022-02-03T13:22:22Z	-17.5	1986	-14	1984	-13.9	2018	-13.3	1966	-12.9	1996	1.2	2004	0.7	2001	0.6
-106.08	53.92	SK-15	WASKESIU LAKE AREA	WASKESIU LAKE	VSSK15V	17	11	2009	10.7	1979	7.0	1986	-17.0	1984	-14.5	1986	-31.0	1984	-25.0	2009	3.1	1967	1.1	10.7	2009	7	1979	6.5	2004	5	2001	4.6	2002	2022-02-03T13:22:22Z	-17	1986	-14.9	1996	-14.5	1984	-14	1978	-13	2013	3.1	2009	1.1	1967	-1.9
-106.08	53.92	SK-15	WASKESIU LAKE AREA	WASKESIU LAKE	VSSK15V	18	11	2009	9.6	1989	8.0	1978	-18.0	1973	-11.7	1986	-28.0	1985	-26.5	2005	-0.8	1983	-1.5	9.6	2009	8	1989	7	1980	5.6	2005	5.5	1979	2022-02-03T13:22:22Z	-18	1978	-17	1986	-16.6	2011	-16	1985	-14.4	2010	-0.8	2005	-1.5	1983	-1.7
-106.08	53.92	SK-15	WASKESIU LAKE AREA	WASKESIU LAKE	VSSK15V	19	11	2005	10.5	1989	8.0	1996	-18.8	1986	-17.0	1978	-30.0	1969	-23.3	1979	-2.0	1968	-8.9	10.5	2005	8	1989	3.6	1995	3.5	1980	2.8	2009	2022-02-03T13:22:22Z	-18.8	1996	-17	1978	-17	1986	-15.9	2011	-15.6	1969	-2	1979	-2.1	2005	-4
-106.08	53.92	SK-15	WASKESIU LAKE AREA	WASKESIU LAKE	VSSK15V	20	11	2005	10.6	1993	6.7	1996	-18.2	1982	-16.5	1978	-30.0	1973	-26.7	2005	0.5	1992	-1.0	10.6	2005	6.7	1993	5.5	2002	5	1968	3.7	2006	2022-02-03T13:22:22Z	-18.2	1996	-17.8	2013	-16.5	1982	-15	1977	-15	1985	0.5	2005	-1	1992	-2.8
-106.08	53.92	SK-15	WASKESIU LAKE AREA	WASKESIU LAKE	VSSK15V	21	11	1980	6.0	1979	6.0	1996	-19.2	1982	-19.0	2013	-27.9	1985	-27.5	1992	-2.0	1980	-3.0	6	1979	6	1980	4.9	2002	3.9	2009	3.6	2004	2022-02-03T13:22:22Z	-19.2	1996	-19.1	2013	-19	1982	-18	1985	-15	1977	-2	1992	-2.4	2009	-3
-106.08	53.92	SK-15	WASKESIU LAKE AREA	WASKESIU LAKE	VSSK15V	22	11	2005	8.6	1979	5.0	1985	-23.5	1966	-19.4	2013	-28.9	1985	-28.5	2015	-0.9	2005	-2.1	8.6	2005	5.8	2019	5	1972	5	1979	3.8	2004	2022-02-03T13:22:22Z	-23.5	1985	-20.5	1993	-19.4	1966	-18.3	1977	-17.5	1996	-0.9	2015	-2.1	2005	-4.6
-106.08	53.92	SK-15	WASKESIU LAKE AREA	WASKESIU LAKE	VSSK15V	23	11	2019	7.6	2005	7.2	1977	-22.8	1975	-15.6	1985	-32.0	1982	-31.0	2019	1.8	2001	-3.6	7.6	2019	7.2	2005	4.8	2000	4.2	1998	3.9	1972	2022-02-03T13:22:22Z	-22.8	1977	-22	1985	-18	1990	-16.9	2010	-16.2	2006	1.8	2019	-3.6	2001	-3.7
-106.08	53.92	SK-15	WASKESIU LAKE AREA	WASKESIU LAKE	VSSK15V	24	11	1986	5.5	1966	4.4	1985	-24.0	1977	-16.7	1985	-31.5	1975	-28.9	2016	-2.5	1988	-2.5	5.5	1986	4.4	1966	3.2	2019	3	1997	2.8	2000	2022-02-03T13:22:22Z	-24	1985	-17.5	1990	-16.7	1977	-16.5	1982	-16.4	2006	-2.5	1988	-2.5	2016	-3
-106.08	53.92	SK-15	WASKESIU LAKE AREA	WASKESIU LAKE	VSSK15V	25	11	2008	5.2	1966	3.9	1985	-23.0	1982	-19.5	1985	-35.0	1970	-28.9	1998	-2.5	1997	-3.8	5.2	2008	3.9	1966	3.3	1997	2.6	2000	2.2	1972	2022-02-03T13:22:22Z	-23	1985	-19.5	1982	-17.1	1994	-16.5	2006	-15.2	2012	-2.5	1998	-3.1	2016	-3.8
-106.08	53.92	SK-15	WASKESIU LAKE AREA	WASKESIU LAKE	VSSK15V	26	11	1969	5.6	1968	-1.7	1985	-27.5	1970	-21.7	1982	-33.0	1970	-29.4	2016	-3.7	2009	-4.4	5.6	1969	5.5	2021	3.6	2000	3	1992	2.7	2016	2022-02-03T13:22:22Z	-27.5	1985	-21.7	1970	-20.5	2007	-18.9	1976	-18.1	2006	-3.7	2016	-4.4	2009	-4.6
-106.08	53.92	SK-15	WASKESIU LAKE AREA	WASKESIU LAKE	VSSK15V	27	11	1969	6.7	1968	1.1	1985	-25.5	1970	-22.2	1970	-34.4	1967	-22.2	2009	-2.8	1986	-3.0	6.7	1969	4	1987	3.7	1998	3.7	2011	2.6	2002	2022-02-03T13:22:22Z	-25.5	1985	-22.2	1970	-21.1	1967	-19.4	2007	-17.8	1976	-2.8	2009	-3	1986	-5.9
-106.08	53.92	SK-15	WASKESIU LAKE AREA	WASKESIU LAKE	VSSK15V	28	11	2002	10.0	1987	6.5	1985	-22.0	1970	-18.9	1985	-34.5	1973	-28.9	2002	2.3	1980	-5.5	10	2002	6.5	1987	5	1969	4.8	2015	4.7	1997	2022-02-03T13:22:22Z	-22	1985	-19.4	2014	-18.9	1970	-18.6	2007	-16.7	1967	2.3	2002	-3.5	2016	-5.5
-106.08	53.92	SK-15	WASKESIU LAKE AREA	WASKESIU LAKE	VSSK15V	29	11	1969	8.9	1968	1.1	1985	-22.5	1966	-20.6	1985	-34.5	1978	-33.0	1969	-1.7	1968	-5.6	8.9	1969	4.2	2002	3.8	2015	2.8	1997	2.6	2021	2022-02-03T13:22:22Z	-22.5	1985	-20.6	1966	-20.5	2014	-20	1978	-18.9	2007	-1.7	1969	-3.4	2016	-4
-106.08	53.92	SK-15	WASKESIU LAKE AREA	WASKESIU LAKE	VSSK15V	30	11	1969	8.3	1968	-2.2	1966	-24.4			1985	-31.5	1978	-29.0	1969	-2.8	1968	-8.9	8.3	1969	6.5	1988	5.8	2015	3.7	1999	3.4	2017	2022-02-03T13:22:22Z	-24.4	1966	-22.5	2014	-20.5	1985	-19.5	1978	-18	1980	-2.8	1969	-3.7	2009	-5.5
-106.08	53.92	SK-15	WASKESIU LAKE AREA	WASKESIU LAKE	VSSK15V	1	12	1988	7.0	1969	6.7	1991	-27.5	1980	-22.0	1991	-35.0	1966	-31.1	1999	-2.9	1989	-3.0	7	1988	6.7	1969	4.6	2017	4.4	2008	3.8	2021	2022-02-03T13:22:22Z	-27.5	1991	-22	1980	-20	1966	-20	1975	-16.8	2007	-2.9	1999	-3	1989	-5
-106.08	53.92	SK-15	WASKESIU LAKE AREA	WASKESIU LAKE	VSSK15V	2	12	2020	5.0	2015	3.0	1991	-23.5	1990	-21.0	1990	-35.0	1975	-33.3	1969	-5.0	1968	-16.1	5	2020	3	2015	2.5	2011	1.1	1969	1	1988	2022-02-03T13:22:22Z	-23.5	1991	-21	1990	-20.8	2006	-20.6	1970	-19.5	1980	-5	1969	-6	1988	-6.5
-106.08	53.92	SK-15	WASKESIU LAKE AREA	WASKESIU LAKE	VSSK15V	3	12	2020	8.0	2004	4.6	1991	-25.5	1970	-20.0	1991	-34.0	1985	-28.0	1978	-1.8	1976	-8.9	8	2020	4.6	2004	4.5	1989	2.9	2015	2.3	2019	2022-02-03T13:22:22Z	-25.5	1991	-21.9	1994	-20	1970	-18.9	1973	-18.9	2007	-1.8	1978	-4	2019	-4.9
-106.08	53.92	SK-15	WASKESIU LAKE AREA	WASKESIU LAKE	VSSK15V	4	12	2020	5.8	2015	5.0	1991	-24.5	1972	-23.3	1991	-31.5	1972	-31.1	2015	0.1	1989	-4.5	5.8	2020	5	1988	5	2015	1	1989	0.6	1967	2022-02-03T13:22:22Z	-24.5	1991	-23.3	1972	-22.2	1970	-19.3	1994	-18.9	1973	0.1	2015	-4.5	1989	-4.9
-106.08	53.92	SK-15	WASKESIU LAKE AREA	WASKESIU LAKE	VSSK15V	5	12	2020	10.0	1988	5.5	1972	-27.2	1970	-23.3	1984	-35.0	1970	-33.3	2020	-4.1	1979	-4.5	10	2020	5.5	1988	4.9	2015	2.8	1992	0.7	1999	2022-02-03T13:22:22Z	-27.2	1972	-26.1	1977	-23.3	1970	-23.3	1976	-23	1995	-4.1	2020	-4.5	1979	-5.3
-106.08	53.92	SK-15	WASKESIU LAKE AREA	WASKESIU LAKE	VSSK15V	6	12	2020	5.2	2011	5.1	1977	-31.1	1972	-27.8	1977	-38.9	1976	-33.3	2020	-3.5	1979	-6.0	5.2	2020	5.1	2011	4	1984	4	1990	0	1987	2022-02-03T13:22:22Z	-31.1	1977	-27.8	1972	-26.2	2013	-23.1	1995	-22.2	1966	-3.5	2020	-6	1979	-6.6
-106.08	53.92	SK-15	WASKESIU LAKE AREA	WASKESIU LAKE	VSSK15V	7	12	2020	7.4	1990	5.0	1977	-31.1	1972	-27.2	1977	-37.8	1972	-33.3	2020	-3.1	1990	-5.0	7.4	2020	5	1990	4.5	1984	0	1985	0	1987	2022-02-03T13:22:22Z	-31.1	1977	-27.2	1972	-26.5	1982	-26.1	1995	-23.3	1976	-3.1	2020	-5	1984	-5
-106.08	53.92	SK-15	WASKESIU LAKE AREA	WASKESIU LAKE	VSSK15V	8	12	2020	7.0	1990	6.5	1977	-30.6	1976	-23.3	1977	-37.8	1972	-35.6	2020	-0.6	1984	-3.0	7	2020	6.5	1990	3	1984	1.6	2002	1.1	1975	2022-02-03T13:22:22Z	-30.6	1977	-24.7	1995	-24	1983	-23.3	1966	-23.3	1976	-0.6	2020	-3	1984	-3.5
-106.08	53.92	SK-15	WASKESIU LAKE AREA	WASKESIU LAKE	VSSK15V	9	12	1984	5.0	1975	1.1	1977	-28.3	1966	-23.3	1977	-38.3	1972	-35.6	2020	-3.8	2015	-3.8	5	1984	3.7	2005	3.5	2017	3	2002	2.5	2020	2022-02-03T13:22:22Z	-28.3	1977	-27.2	2000	-26	1980	-23.5	1983	-23.3	1966	-3.8	2015	-3.8	2020	-6
-106.08	53.92	SK-15	WASKESIU LAKE AREA	WASKESIU LAKE	VSSK15V	10	12	2014	7.2	1988	5.0	1995	-28.2	1975	-23.3	1977	-40.0	1966	-34.4	2005	0.2	2002	-4.9	7.2	2014	5	1988	4.9	2017	3.2	2005	0.9	2002	2022-02-03T13:22:22Z	-28.2	1995	-23.3	1975	-23	1989	-23	2019	-22.2	1977	0.2	2005	-2.9	2014	-4
-106.08	53.92	SK-15	WASKESIU LAKE AREA	WASKESIU LAKE	VSSK15V	11	12	2014	8.2	2005	4.2	1995	-27.6	1975	-26.7	1975	-36.7	1968	-25.6	2014	-0.3	2005	-3.3	8.2	2014	4.2	2005	3.3	1997	2.8	2018	2.5	1998	2022-02-03T13:22:22Z	-27.6	1995	-26.7	1975	-26	1984	-23.3	1976	-22.3	2000	-0.3	2014	-2.4	2017	-3.3
-106.08	53.92	SK-15	WASKESIU LAKE AREA	WASKESIU LAKE	VSSK15V	12	12	2014	7.4	1997	4.9	2009	-32.2	1973	-28.9	1975	-37.8	1973	-33.9	2017	-1.7	2002	-2.9	7.4	2014	4.9	1997	4.1	2017	3	1988	2.6	2006	2022-02-03T13:22:22Z	-32.2	2009	-28.9	1973	-24.4	1975	-23.2	2013	-22.2	1995	-1.7	2017	-2.9	2002	-3.4
-106.08	53.92	SK-15	WASKESIU LAKE AREA	WASKESIU LAKE	VSSK15V	13	12	1997	6.5	1976	2.8	1973	-30.0	1972	-17.8	1973	-37.8	1972	-35.0	2017	-1.8	2014	-3.1	6.5	1997	3.3	1998	2.8	1976	1.3	2018	1	2017	2022-02-03T13:22:22Z	-30	1973	-27	2009	-24.8	2013	-24.1	2008	-23.3	1975	-1.8	2017	-3.1	2014	-3.4
-106.08	53.92	SK-15	WASKESIU LAKE AREA	WASKESIU LAKE	VSSK15V	14	12	1997	9.8	1976	2.8	1973	-30.0	1970	-20.0	1973	-42.2	1972	-30.0	1997	-2.2	1976	-8.3	9.8	1997	2.8	1976	1.9	2004	0	1998	-0.3	2018	2022-02-03T13:22:22Z	-30	1973	-27.5	2008	-25.4	2009	-23.3	1975	-23.1	2000	-2.2	1997	-4	1998	-4.8
-106.08	53.92	SK-15	WASKESIU LAKE AREA	WASKESIU LAKE	VSSK15V	15	12	1997	7.2	1967	1.7	1983	-26.5	1979	-26.0	1973	-37.2	1972	-31.1	1997	-2.9	1993	-7.0	7.2	1997	4.8	2018	1.7	1967	0.6	1976	0.6	2017	2022-02-03T13:22:22Z	-26.5	1983	-26	1979	-23.6	2000	-23	2008	-21.8	2009	-2.9	1997	-4.2	2002	-5.7
-106.08	53.92	SK-15	WASKESIU LAKE AREA	WASKESIU LAKE	VSSK15V	16	12	1980	8.0	1976	2.2	1975	-27.8	1973	-17.8	1975	-33.3	1972	-27.2	2002	-2.2	1976	-5.6	8	1980	2.2	1966	2.2	1976	-0.4	2002	-1	1986	2022-02-03T13:22:22Z	-27.8	1975	-27	1983	-25	1984	-24.3	2016	-23.6	2000	-2.2	2002	-4.9	2017	-5.6
-106.08	53.92	SK-15	WASKESIU LAKE AREA	WASKESIU LAKE	VSSK15V	17	12	2004	4.7	2003	1.3	1989	-26.0	1983	-25.5	1975	-40.0	1970	-28.9	1976	-3.9	1966	-8.3	4.7	2004	1.3	2003	1	2001	0.8	2017	0.5	1986	2022-02-03T13:22:22Z	-26	1989	-25.5	1983	-22.3	2016	-21.7	1970	-20.4	2008	-3.9	1976	-4.1	2002	-6.6
-106.08	53.92	SK-15	WASKESIU LAKE AREA	WASKESIU LAKE	VSSK15V	18	12	1975	2.2	1966	-0.6	1989	-34.0	1970	-24.4	1989	-37.0	1984	-35.5	2002	-3.7	1986	-6.0	2.2	1975	0.9	2017	0.2	2011	-0.3	2019	-0.5	1988	2022-02-03T13:22:22Z	-34	1989	-24.4	1970	-24	1983	-23.5	1980	-23	1990	-3.7	2002	-6	1986	-6.5
-106.08	53.92	SK-15	WASKESIU LAKE AREA	WASKESIU LAKE	VSSK15V	19	12	2006	3.0	2003	1.3	1990	-31.0	1989	-30.0	1989	-41.0	1970	-40.0	1988	-4.0	1968	-11.7	3	2006	1.3	2003	1.1	1966	1.1	1975	0.8	2004	2022-02-03T13:22:22Z	-31	1990	-30	1989	-23.5	1983	-23.4	1992	-22.6	2008	-4	1988	-5.3	2002	-7
-106.08	53.92	SK-15	WASKESIU LAKE AREA	WASKESIU LAKE	VSSK15V	20	12	2003	3.9	1985	3.0	1989	-35.0	1970	-28.3	1989	-41.0	1970	-40.0	2002	-7.2	1981	-9.0	3.9	2003	3	1979	3	1985	2.5	2006	2	2011	2022-02-03T13:22:22Z	-35	1989	-28.3	1970	-25.6	2008	-25.5	1983	-24.6	1998	-7.2	2002	-7.4	2011	-8
-106.08	53.92	SK-15	WASKESIU LAKE AREA	WASKESIU LAKE	VSSK15V	21	12	1991	6.5	1985	4.5	1990	-29.0	1983	-28.5	1989	-41.0	1970	-40.0	2003	-2.2	1991	-4.0	6.5	1991	4.5	1985	4	2003	1.4	2016	1	1986	2022-02-03T13:22:22Z	-29	1990	-28.5	1983	-28	1989	-26.9	1996	-26.7	1970	-2.2	2003	-4	1991	-5.5
-106.08	53.92	SK-15	WASKESIU LAKE AREA	WASKESIU LAKE	VSSK15V	22	12	2005	3.3	1991	3.0	1983	-33.0	1980	-19.5	1990	-42.0	1970	-36.7	1985	-2.0	1979	-10.0	3.3	2005	3	1991	2.9	2003	2.5	1985	2.3	2016	2022-02-03T13:22:22Z	-33	1983	-29.9	1996	-26.9	2004	-26	1984	-24.3	2013	-2	1985	-3	1991	-4.5
-106.08	53.92	SK-15	WASKESIU LAKE AREA	WASKESIU LAKE	VSSK15V	23	12	1989	4.0	1986	0.0	1983	-27.5	1968	-27.2	1983	-38.0	1978	-34.0	1997	-4.4	1995	-7.9	4	1989	3.5	1994	3.1	2003	2.6	2005	2	1991	2022-02-03T13:22:22Z	-27.5	1983	-27.2	1968	-27.2	1996	-27	1980	-26	1984	-4.4	1997	-7.9	1995	-8
-106.08	53.92	SK-15	WASKESIU LAKE AREA	WASKESIU LAKE	VSSK15V	24	12	1999	10.5	1997	-0.5	1996	-27.5	1984	-27.0	1968	-40.0	1967	-18.3	2011	-2.7	2005	-4.8	10.5	1999	3.8	2005	3.2	2011	0	2003	-0.1	2020	2022-02-03T13:22:22Z	-27.5	1996	-27	1984	-26.7	1968	-25	1990	-23.3	2017	-2.7	2011	-4.8	1999	-4.8
-106.08	53.92	SK-15	WASKESIU LAKE AREA	WASKESIU LAKE	VSSK15V	25	12	1999	6.3	1985	4.0	1984	-28.0	1977	-21.1	1984	-37.5	1968	-32.2	1997	-2.0	1995	-10.5	6.3	1999	4	1985	2.8	2011	2.3	1997	1.7	1970	2022-02-03T13:22:22Z	-28	1984	-27.3	2017	-25.6	2021	-25	1990	-25	1996	-2	1997	-4.3	2005	-5.6
-106.08	53.92	SK-15	WASKESIU LAKE AREA	WASKESIU LAKE	VSSK15V	26	12	1989	3.0	1979	1.5	2021	-26.9	1984	-26.0	1984	-37.0	1977	-34.4	2005	-2.8	1997	-7.1	3	1989	2.6	2005	1.5	1979	1.1	1975	1	1986	2022-02-03T13:22:22Z	-26.9	2021	-26	1984	-25.2	2017	-22.4	1992	-22.1	1993	-2.8	2005	-7.1	1997	-8.6
-106.08	53.92	SK-15	WASKESIU LAKE AREA	WASKESIU LAKE	VSSK15V	27	12	1999	7.6	1986	2.5	1984	-29.0	1981	-27.0	1992	-38.8	1984	-37.0	2005	-1.7	1997	-6.5	7.6	1999	2.5	1979	2.5	1986	2	1995	0.2	2005	2022-02-03T13:22:22Z	-29	1984	-27.9	1996	-27.2	1992	-27	1981	-26.8	2021	-1.7	2005	-6.5	1997	-7.3
-106.08	53.92	SK-15	WASKESIU LAKE AREA	WASKESIU LAKE	VSSK15V	28	12	1999	6.0	1979	3.0	1992	-31.0	1990	-30.5	1992	-41.0	1978	-37.5	1999	0.0	1997	-6.2	6	1999	3	1979	-1.1	1975	-1.4	2005	-2.5	1986	2022-02-03T13:22:22Z	-31	1992	-30.5	1990	-29	1984	-27.8	1996	-26	1978	0	1999	-2.6	2005	-6.2
-106.08	53.92	SK-15	WASKESIU LAKE AREA	WASKESIU LAKE	VSSK15V	29	12	1999	5.8	1969	0.0	1990	-31.5	1984	-29.0	1990	-41.0	1984	-36.0	2005	-3.6	1997	-6.3	5.8	1999	0	1969	-1.5	1979	-1.5	1986	-2	1989	2022-02-03T13:22:22Z	-31.5	1990	-30.9	2017	-30.5	1996	-29	1984	-28.6	2021	-3.6	2005	-6.3	1997	-7.6
-106.08	53.92	SK-15	WASKESIU LAKE AREA	WASKESIU LAKE	VSSK15V	30	12	1980	2.0	1979	-5.0	1973	-30.0	1967	-30.0	1990	-40.0	1973	-39.4	2005	-3.9	1989	-8.0	2	1980	1.8	2006	-1	1986	-1.2	1993	-1.8	2005	2022-02-03T13:22:22Z	-30	1967	-30	1973	-29.2	1992	-29	2021	-27.6	2013	-3.9	2005	-8	1989	-10
-106.08	53.92	SK-15	WASKESIU LAKE AREA	WASKESIU LAKE	VSSK15V	31	12	2015	-0.8	2006	-1.7	1981	-30.0	1967	-26.7	1973	-39.4	1967	-38.3	2005	-5.3	1980	-7.5	-0.8	2015	-1.7	2006	-3	1982	-3.9	2005	-4	1980	2022-02-03T13:22:22Z	-30	1981	-27.3	2013	-27	1990	-26.7	1967	-26.5	1992	-5.3	2005	-7.5	1980	-9.5
-109.48	49.91	SK-16	MAPLE CREEK AREA	MAPLE CREEK	VSSK16V	1	1	1964	13.3	1962	10.6	1950	-26.7	1937	-21.1	1928	-37.8	1924	-34.4	1964	2.8	1927	1.1	13.3	1964	10.6	1962	10	1927	8.9	1926	8.9	1939	2022-02-03T13:22:22Z	-26.7	1950	-21.1	1937	-20.6	1928	-20	1966	-20	1993	2.8	1964	1.1	1927	-1.1
-109.48	49.91	SK-16	MAPLE CREEK AREA	MAPLE CREEK	VSSK16V	2	1	1962	12.2	1927	12.2	1950	-30.6	1924	-24.4	1928	-37.8	1924	-33.9	1962	5.6	1927	1.1	12.2	1926	12.2	1927	12.2	1962	11.6	2012	10.1	2007	2022-02-03T13:22:22Z	-30.6	1950	-24.4	1924	-23.3	1959	-22.8	1928	-20.6	1949	5.6	1962	4.5	2007	3.3
-109.48	49.91	SK-16	MAPLE CREEK AREA	MAPLE CREEK	VSSK16V	3	1	1927	11.7	1926	1.7	1966	-28.3	1965	-23.3	1950	-42.2	1924	-33.3	2012	4.0	2003	1.7	11.7	1927	11.6	2019	10.5	2001	10.5	2003	10.4	2012	2022-02-03T13:22:22Z	-28.3	1966	-25.1	2009	-23.3	1924	-23.3	1965	-22.7	2004	4	2012	2.5	2019	1.7
-109.48	49.91	SK-16	MAPLE CREEK AREA	MAPLE CREEK	VSSK16V	4	1	2012	16.4	1958	10.0	1965	-25.6	1951	-21.7	2009	-36.0	2005	-35.4	2012	7.0	1953	-0.6	16.4	2012	10.8	2020	10.1	2019	10	1958	8.8	2008	2022-02-03T13:22:22Z	-25.6	1965	-25	1966	-23.4	2004	-21.7	1951	-20.5	1996	7	2012	2.6	2019	-0.3
-109.48	49.91	SK-16	MAPLE CREEK AREA	MAPLE CREEK	VSSK16V	5	1	1963	12.8	1931	9.4	2022	-26.8	1965	-25.6	1916	-41.1	1915	-14.4	2012	7.1	2008	2.1	12.8	1963	11.6	2001	11.6	2006	9.4	1931	8.9	1928	2022-02-03T13:22:22Z	-26.8	2022	-25.6	1965	-25.5	1996	-23.3	1937	-21.1	1930	7.1	2012	2.1	2008	0.6
-109.48	49.91	SK-16	MAPLE CREEK AREA	MAPLE CREEK	VSSK16V	6	1	2003	13.1	2002	10.5	1930	-26.7	1916	-12.2	2010	-36.3	1936	-36.1	1924	0.0	1922	-11.1	13.1	2003	10.5	2002	10	1948	9.2	2006	9.1	2019	2022-02-03T13:22:22Z	-26.7	1930	-24.4	1965	-23.3	1937	-22.1	1994	-21.1	1966	0	1924	-0.2	2019	-0.3
-109.48	49.91	SK-16	MAPLE CREEK AREA	MAPLE CREEK	VSSK16V	7	1	1958	18.9	1923	8.3	1965	-25.0	1937	-24.4	2010	-36.2	1937	-36.1	1963	2.8	1948	-1.7	18.9	1958	18.4	2003	14.2	2002	11.1	1963	8.4	2001	2022-02-03T13:22:22Z	-25	1965	-24.4	1937	-18.3	1950	-16.5	1998	-16.2	1999	2.8	1963	1.7	2002	-0.8
-109.48	49.91	SK-16	MAPLE CREEK AREA	MAPLE CREEK	VSSK16V	8	1	1958	16.7	1928	8.3	1965	-27.2	1957	-25.0	1937	-37.2	1916	-28.9	2002	1.2	1953	0.6	16.7	1958	12.8	2002	11.1	2001	8.6	2012	8.3	1928	2022-02-03T13:22:22Z	-27.2	1965	-25	1957	-22.2	1962	-20.9	1998	-20.6	1950	1.2	2002	0.6	1953	0
-109.48	49.91	SK-16	MAPLE CREEK AREA	MAPLE CREEK	VSSK16V	9	1	2012	13.2	1928	12.2	1950	-26.1	1949	-22.2	1950	-34.4	1949	-33.3	1928	6.7	1923	-2.8	13.2	2012	12.2	1928	11.7	1941	11.1	1953	10	1943	2022-02-03T13:22:22Z	-26.1	1950	-24.4	1998	-22.2	1949	-21.1	1957	-20.6	1963	6.7	1928	5.7	2012	1.7
-109.48	49.91	SK-16	MAPLE CREEK AREA	MAPLE CREEK	VSSK16V	10	1	1959	12.2	1941	11.7	1997	-28.7	1963	-25.6	1950	-37.2	1916	-35.0	1959	0.6	1928	0.0	12.2	1959	11.7	1941	11.1	1928	8.9	1958	8.8	2012	2022-02-03T13:22:22Z	-28.7	1997	-28.3	1998	-25.6	1916	-25.6	1963	-23.3	1930	0.6	1959	0	1928	-0.5
-109.48	49.91	SK-16	MAPLE CREEK AREA	MAPLE CREEK	VSSK16V	11	1	1941	10.0	1928	10.0	1916	-28.3	1915	-0.6	1916	-46.1	1915	-15.0	1996	3.8	1942	0.6	10	1928	10	1941	9.4	1953	8.6	1996	8.6	2022	2022-02-03T13:22:22Z	-28.3	1916	-27.6	1997	-26.2	1998	-24.6	1993	-24.4	1950	3.8	1996	0.6	1942	0.1
-109.48	49.91	SK-16	MAPLE CREEK AREA	MAPLE CREEK	VSSK16V	12	1	2002	12.5	1959	10.6	1916	-36.1	1915	3.3	1916	-47.2	1915	-2.8	1996	5.0	1928	0.0	12.5	2002	12.4	2019	10.6	1959	10.3	1996	9.9	2021	2022-02-03T13:22:22Z	-36.1	1916	-25.6	1950	-21.4	1993	-18.6	1998	-17.8	1957	5	1996	3.7	2010	0
-109.48	49.91	SK-16	MAPLE CREEK AREA	MAPLE CREEK	VSSK16V	13	1	2010	11.0	1943	9.4	1916	-36.1	1915	1.1	1916	-46.7	1915	-9.4	1943	3.9	1926	0.0	11	2010	9.4	1943	9.1	2022	8.9	1942	8.8	1996	2022-02-03T13:22:22Z	-36.1	1916	-27.2	1950	-26.1	1935	-25.1	2005	-23.8	2020	3.9	1943	0	1926	-0.7
-109.48	49.91	SK-16	MAPLE CREEK AREA	MAPLE CREEK	VSSK16V	14	1	2008	13.5	1942	12.8	1950	-30.0	1916	-27.8	1950	-38.9	1937	-36.1	2006	0.8	1999	-1.1	13.5	2008	12.8	1942	12.4	2006	11.1	1938	8.5	2004	2022-02-03T13:22:22Z	-30	1950	-27.8	1916	-25	2020	-23.9	1937	-22.8	2005	0.8	2006	-1.1	1999	-1.7
-109.48	49.91	SK-16	MAPLE CREEK AREA	MAPLE CREEK	VSSK16V	15	1	2008	9.8	2004	9.6	1954	-30.0	1950	-29.4	1950	-45.6	1916	-37.2	2010	2.7	2004	1.2	9.8	2008	9.6	2004	9.4	1958	8.9	1942	8.9	1965	2022-02-03T13:22:22Z	-30	1954	-29.4	1950	-28.3	1916	-25.6	1930	-24.1	2020	2.7	2010	1.2	2004	-0.4
-109.48	49.91	SK-16	MAPLE CREEK AREA	MAPLE CREEK	VSSK16V	16	1	1944	10.0	1934	7.8	1950	-28.9	1930	-28.9	1954	-40.0	1930	-38.9	2013	0.4	2004	-2.8	10	1944	8.9	1958	8.9	1965	7.8	1934	7.8	1964	2022-02-03T13:22:22Z	-28.9	1930	-28.9	1950	-26.1	1954	-24.4	1924	-23.3	1943	0.4	2013	-1.2	2015	-2.4
-109.48	49.91	SK-16	MAPLE CREEK AREA	MAPLE CREEK	VSSK16V	17	1	2017	13.4	1944	10.6	1950	-30.6	1935	-25.6	1950	-40.0	1943	-37.2	2017	2.4	1944	1.1	13.4	2017	10.9	2022	10.6	1923	10.6	1944	9.3	2018	2022-02-03T13:22:22Z	-30.6	1950	-25.6	1935	-25	1943	-25	2012	-24.4	1954	2.4	2017	1.1	1944	1
-109.48	49.91	SK-16	MAPLE CREEK AREA	MAPLE CREEK	VSSK16V	18	1	2017	12.2	2014	10.1	1935	-31.7	1924	-22.8	1950	-43.3	1935	-39.4	2017	4.6	1947	2.8	12.2	2017	10.9	2018	10.1	2014	8.9	1944	8.8	2010	2022-02-03T13:22:22Z	-31.7	1935	-26.2	2012	-24.4	1954	-23.3	1943	-22.9	2020	4.6	2017	2.8	1947	2.1
-109.48	49.91	SK-16	MAPLE CREEK AREA	MAPLE CREEK	VSSK16V	19	1	1944	14.4	1942	10.6	1935	-30.0	1930	-20.6	1985	-37.0	1935	-36.1	2005	2.2	1944	1.7	14.4	1944	11.1	2005	10.6	1942	10.6	2017	9.7	2010	2022-02-03T13:22:22Z	-30	1935	-27.5	1996	-27.2	1954	-26.1	1937	-26.1	1943	2.2	2005	1.7	1944	1.6
-109.48	49.91	SK-16	MAPLE CREEK AREA	MAPLE CREEK	VSSK16V	20	1	1944	12.8	1942	11.7	1943	-32.8	1935	-28.9	1954	-40.6	1937	-40.6	1944	1.7	1934	-1.7	12.8	1944	11.7	1942	9.9	2005	8.3	1934	8	2010	2022-02-03T13:22:22Z	-32.8	1943	-28.9	1935	-26.1	1927	-26.1	1937	-23.6	1996	1.7	1944	-1.7	1934	-2.3
-109.48	49.91	SK-16	MAPLE CREEK AREA	MAPLE CREEK	VSSK16V	21	1	1942	14.4	1931	7.2	1943	-33.3	1935	-19.4	1943	-41.7	1935	-39.4	2011	-2.0	1993	-2.4	14.4	1942	7.2	1931	6.8	2012	6.7	1938	6.6	2001	2022-02-03T13:22:22Z	-33.3	1943	-23.9	1954	-22.2	1966	-19.6	1996	-19.4	1935	-2	2011	-2.4	1993	-3.3
-109.48	49.91	SK-16	MAPLE CREEK AREA	MAPLE CREEK	VSSK16V	22	1	1944	11.7	1942	11.7	1963	-30.0	1943	-30.0	2003	-40.4	1943	-38.3	1948	-1.1	1947	-1.7	11.7	1942	11.7	1944	11.1	2016	9.3	2015	8.9	1938	2022-02-03T13:22:22Z	-30	1943	-30	1963	-27.8	1935	-26.1	1949	-23.3	1954	-1.1	1948	-1.6	2016	-1.7
-109.48	49.91	SK-16	MAPLE CREEK AREA	MAPLE CREEK	VSSK16V	23	1	1931	13.3	1925	5.6	1954	-28.3	1949	-27.8	1943	-43.9	1935	-40.0	1931	2.2	1925	-6.7	13.3	1931	13.2	2005	10.6	1942	10	1944	9	2015	2022-02-03T13:22:22Z	-28.3	1954	-27.8	1943	-27.8	1949	-24.4	1957	-22.8	1940	2.2	1931	2	2005	0.6
-109.48	49.91	SK-16	MAPLE CREEK AREA	MAPLE CREEK	VSSK16V	24	1	2005	16.0	1942	10.6	1950	-33.3	1943	-27.8	1943	-38.9	1929	-36.7	2005	2.9	1947	-1.7	16	2005	12.7	2007	12.2	2020	10.6	1942	10.6	2006	2022-02-03T13:22:22Z	-33.3	1950	-27.8	1943	-27.2	1916	-25.5	1997	-25	1954	2.9	2005	1.3	2014	-1.7
-109.48	49.91	SK-16	MAPLE CREEK AREA	MAPLE CREEK	VSSK16V	25	1	2007	15.9	2006	14.3	1916	-31.1	1915	-17.8	1950	-42.2	1943	-41.1	2006	1.5	1953	-0.6	15.9	2007	14.5	2015	14.3	2006	10	1942	9.9	2014	2022-02-03T13:22:22Z	-31.1	1916	-28.9	1997	-27.8	1950	-25	1929	-21.7	1943	1.5	2006	0.9	2020	-0.6
-109.48	49.91	SK-16	MAPLE CREEK AREA	MAPLE CREEK	VSSK16V	26	1	2015	11.7	2003	10.4	1916	-30.0	1915	-14.4	1950	-37.8	1916	-37.8	1934	0.6	1931	-1.7	11.7	2015	10.4	2003	10	2016	9.8	1998	8.9	1934	2022-02-03T13:22:22Z	-30	1916	-26.7	1951	-25.6	1929	-25.2	1997	-23.9	1950	0.6	1934	-1	2019	-1.5
-109.48	49.91	SK-16	MAPLE CREEK AREA	MAPLE CREEK	VSSK16V	27	1	2015	13.0	1942	12.2	1929	-30.0	1916	-27.8	1916	-43.3	1915	-36.1	2011	0.8	1938	-0.6	13	2015	12.2	1942	12.1	2005	10.6	1931	8.4	2016	2022-02-03T13:22:22Z	-30	1929	-27.8	1916	-27.1	2004	-24.4	1915	-24.4	1937	0.8	2011	-0.6	1938	-0.7
-109.48	49.91	SK-16	MAPLE CREEK AREA	MAPLE CREEK	VSSK16V	28	1	1931	15.0	1927	7.8	1916	-35.6	1915	-16.1	1916	-43.9	1915	-25.6	2016	0.7	1927	-1.7	15	1931	13.9	2016	9.6	2017	8.9	1941	8.9	1962	2022-02-03T13:22:22Z	-35.6	1916	-31.1	1929	-26.1	1937	-24.4	1950	-24.4	1996	0.7	2016	-0.3	2017	-1.7
-109.48	49.91	SK-16	MAPLE CREEK AREA	MAPLE CREEK	VSSK16V	29	1	1931	17.2	1924	5.6	1916	-29.4	1915	-11.1	1950	-42.2	1929	-40.6	1960	3.3	1931	1.7	17.2	1931	14.2	2017	11.2	2012	11.1	1998	10	1934	2022-02-03T13:22:22Z	-29.4	1916	-28.9	1929	-26.2	1996	-26.1	1937	-23.9	1917	3.3	1960	1.7	1931	0.4
-109.48	49.91	SK-16	MAPLE CREEK AREA	MAPLE CREEK	VSSK16V	30	1	1993	14.1	1941	11.7	1917	-30.0	1916	-26.1	1937	-38.9	1929	-36.7	1997	4.1	1941	1.7	14.1	1993	11.7	1941	11.1	1931	10.4	1995	9.6	2006	2022-02-03T13:22:22Z	-30	1917	-27.2	1929	-26.1	1916	-26.1	1932	-26.1	1937	4.1	1997	2.3	2009	1.7
-109.48	49.91	SK-16	MAPLE CREEK AREA	MAPLE CREEK	VSSK16V	31	1	1931	14.4	1924	12.8	1917	-32.8	1916	-20.6	1917	-42.2	1916	-25.6	1962	1.1	1954	0.0	14.4	1931	12.8	1924	11.3	2005	10.6	1935	10.6	1960	2022-02-03T13:22:22Z	-32.8	1917	-27.8	1929	-25.5	2011	-25	1947	-24.4	1932	1.1	1962	0.9	1995	0.8
-109.48	49.91	SK-16	MAPLE CREEK AREA	MAPLE CREEK	VSSK16V	1	2	2020	14.4	1931	13.3	1917	-36.1	1916	-20.6	1917	-43.3	1916	-34.4	1924	3.9	1915	-18.9	14.4	2020	13.3	1931	12.8	1962	12.7	1995	12.2	1924	2022-02-03T13:22:22Z	-36.1	1917	-25.3	1996	-22.2	1932	-22	1985	-20.6	1916	3.9	1924	1.8	1995	1.1
-109.48	49.91	SK-16	MAPLE CREEK AREA	MAPLE CREEK	VSSK16V	2	2	1962	15.0	1934	11.1	1996	-23.6	1923	-22.2	1917	-41.7	1916	-33.3	2005	0.0	1995	-0.4	15	1962	13	2005	12.7	2021	11.1	1934	10	1931	2022-02-03T13:22:22Z	-23.6	1996	-22.2	1923	-21	1985	-20.6	1937	-18.9	1929	0	2005	-0.4	1995	-0.6
-109.48	49.91	SK-16	MAPLE CREEK AREA	MAPLE CREEK	VSSK16V	3	2	2005	15.3	1962	14.4	1917	-24.4	1916	-15.0	1996	-37.4	1947	-32.8	2005	2.6	1954	1.7	15.3	2005	14.4	1962	11.7	1935	10	1954	10	1964	2022-02-03T13:22:22Z	-24.4	1917	-20.6	1937	-20	2019	-18.9	1929	-18.9	1947	2.6	2005	1.7	1925	1.7
-109.48	49.91	SK-16	MAPLE CREEK AREA	MAPLE CREEK	VSSK16V	4	2	1964	12.8	1941	11.7	1917	-27.8	1916	-19.4	1936	-35.6	1917	-35.6	1964	1.1	1953	0.0	12.8	1964	11.7	1941	10.6	1954	10.4	1993	10	1963	2022-02-03T13:22:22Z	-27.8	1917	-24.4	1936	-22.4	2019	-21.7	1929	-19.4	1916	1.1	1964	0	1953	-0.1
-109.48	49.91	SK-16	MAPLE CREEK AREA	MAPLE CREEK	VSSK16V	5	2	1993	14.6	1961	11.7	1936	-27.8	1916	-21.7	1929	-35.6	1916	-33.3	1930	1.7	1925	0.6	14.6	1993	11.7	1961	11.3	2002	11.1	1954	11.1	1963	2022-02-03T13:22:22Z	-27.8	1936	-23.9	1937	-21.7	1916	-21.1	2019	-19.3	2014	1.7	1930	1.1	1963	0.6
-109.48	49.91	SK-16	MAPLE CREEK AREA	MAPLE CREEK	VSSK16V	6	2	1963	16.7	1961	15.6	1936	-28.9	1916	-22.8	1936	-35.6	1933	-34.4	2016	1.2	2002	1.1	16.7	1963	15.6	1961	13.2	2015	11.7	1954	10.6	1960	2022-02-03T13:22:22Z	-28.9	1936	-22.8	1916	-22.5	2019	-22.2	1933	-20.6	1939	1.2	2016	1.1	1963	1.1
-109.48	49.91	SK-16	MAPLE CREEK AREA	MAPLE CREEK	VSSK16V	7	2	1954	14.4	1934	12.2	1936	-30.0	1933	-26.7	1936	-41.7	1933	-36.7	1961	2.2	1960	0.6	14.4	1954	12.2	1934	11.7	1963	11.1	1953	11	1993	2022-02-03T13:22:22Z	-30	1936	-26.7	1933	-26.3	1994	-26.1	1939	-22.5	2021	2.2	1961	0.6	1960	0.5
-109.48	49.91	SK-16	MAPLE CREEK AREA	MAPLE CREEK	VSSK16V	8	2	1954	15.6	1934	13.3	1939	-30.6	1933	-28.9	1936	-43.9	1933	-36.7	1954	2.2	1945	0.6	15.6	1954	14	2006	13.3	1934	12.7	2016	10.2	1993	2022-02-03T13:22:22Z	-30.6	1939	-28.9	1933	-25	1937	-24.3	2021	-20	1985	2.2	1954	0.6	1945	0
-109.48	49.91	SK-16	MAPLE CREEK AREA	MAPLE CREEK	VSSK16V	9	2	2016	14.4	1926	12.2	1939	-32.2	1936	-21.7	1939	-43.9	1937	-37.8	1926	-1.1	1925	-6.1	14.4	2016	12.2	1926	11.7	1928	10.1	2005	10	1941	2022-02-03T13:22:22Z	-32.2	1939	-27.8	1943	-24.6	2021	-23.8	2008	-22.7	2019	-1.1	1926	-1.7	1961	-2.8
-109.48	49.91	SK-16	MAPLE CREEK AREA	MAPLE CREEK	VSSK16V	10	2	1928	13.3	1926	13.3	2021	-26.1	1922	-23.9	1939	-43.3	1936	-35.6	1926	1.7	1924	-5.6	13.3	1926	13.3	1928	9	2005	8.9	1961	8.3	1962	2022-02-03T13:22:22Z	-26.1	2021	-23.9	1922	-23.3	1936	-20	1916	-19.4	1959	1.7	1926	0.6	1928	-0.6
-109.48	49.91	SK-16	MAPLE CREEK AREA	MAPLE CREEK	VSSK16V	11	2	2005	15.9	1928	12.2	1936	-27.8	1922	-26.7	2018	-36.2	1936	-34.4	1928	1.1	1926	-1.1	15.9	2005	12.2	1928	11.7	1924	10	1935	9.4	1934	2022-02-03T13:22:22Z	-27.8	1936	-27.4	2021	-26.7	1922	-23.9	1949	-20.1	2019	1.1	1928	-0.3	2011	-1.1
-109.48	49.91	SK-16	MAPLE CREEK AREA	MAPLE CREEK	VSSK16V	12	2	1924	16.1	1915	-3.3	1936	-30.6	1923	-26.1	1936	-42.8	1916	-33.9	1924	7.2	1917	-18.3	16.1	1924	14.3	2006	13.3	1934	12.6	2005	9.4	1947	2022-02-03T13:22:22Z	-30.6	1936	-26.1	1922	-26.1	1923	-22.1	2021	-20	1932	7.2	1924	2	2011	-0.6
-109.48	49.91	SK-16	MAPLE CREEK AREA	MAPLE CREEK	VSSK16V	13	2	1998	10.7	1934	10.0	1923	-28.3	1922	-21.1	1936	-38.9	1923	-32.8	1998	0.3	1994	-0.6	10.7	1998	10.5	2015	10.2	1999	10	1931	10	1934	2022-02-03T13:22:22Z	-28.3	1923	-27.8	1936	-22.3	2021	-21.1	1922	-19.2	2019	0.3	1998	-0.5	2011	-0.6
-109.48	49.91	SK-16	MAPLE CREEK AREA	MAPLE CREEK	VSSK16V	14	2	2017	13.7	1931	13.3	1936	-30.6	1923	-26.1	1936	-43.3	1923	-37.2	1957	-1.1	1955	-2.8	13.7	2017	13.3	1931	10.1	1998	9.8	2016	9	1985	2022-02-03T13:22:22Z	-30.6	1936	-26.1	1923	-22.8	1956	-18.9	1958	-17.2	1967	-1.1	1957	-1.4	2011	-2.8
-109.48	49.91	SK-16	MAPLE CREEK AREA	MAPLE CREEK	VSSK16V	15	2	2017	18.9	1998	10.4	1936	-27.2	1923	-21.7	1936	-46.7	1923	-27.8	1985	1.5	1947	-0.6	18.9	2017	10.4	1998	10	1930	9.6	2002	8.9	1934	2022-02-03T13:22:22Z	-27.2	1936	-26.7	1956	-21.7	1923	-18.3	1927	-16.7	1945	1.5	1985	0.2	2011	-0.6
-109.48	49.91	SK-16	MAPLE CREEK AREA	MAPLE CREEK	VSSK16V	16	2	2017	15.9	1934	13.3	1936	-34.4	1927	-20.6	1936	-46.7	1927	-32.8	1997	2.4	1954	1.1	15.9	2017	13.3	1934	12.8	2002	11.9	1997	10	1930	2022-02-03T13:22:22Z	-34.4	1936	-20.6	1927	-17.3	1993	-17.2	1961	-15.6	2006	2.4	1997	1.1	1954	1.1
-109.48	49.91	SK-16	MAPLE CREEK AREA	MAPLE CREEK	VSSK16V	17	2	1930	12.8	1916	5.6	1936	-26.1	1929	-16.7	1936	-41.1	1927	-37.2	1928	0.0	1915	-3.3	12.8	1930	12.4	1997	12	2016	11.9	2017	11.7	1935	2022-02-03T13:22:22Z	-26.1	1936	-18.2	2019	-16.7	1929	-16.1	1942	-14.6	2011	0	1928	-0.6	1935	-0.6
-109.48	49.91	SK-16	MAPLE CREEK AREA	MAPLE CREEK	VSSK16V	18	2	1931	15.6	1930	12.2	1917	-21.7	1916	5.0	1929	-37.2	1917	-32.8	1930	4.4	1928	-6.1	15.6	1931	13	2016	12.2	1930	10.9	1996	10.6	1965	2022-02-03T13:22:22Z	-21.7	1917	-20.6	1936	-20.6	1949	-19.8	2011	-18.9	1929	4.4	1930	2.2	1965	1.7
-109.48	49.91	SK-16	MAPLE CREEK AREA	MAPLE CREEK	VSSK16V	19	2	1995	14.7	1965	13.9	1917	-30.0	1915	-5.6	1949	-31.7	1936	-30.6	1965	2.8	1943	0.6	14.7	1995	13.9	1965	12.8	1930	11.5	1998	10	1931	2022-02-03T13:22:22Z	-30	1917	-20.6	1936	-19.4	1949	-19.2	2011	-16.9	1994	2.8	1965	0.6	1943	0.2
-109.48	49.91	SK-16	MAPLE CREEK AREA	MAPLE CREEK	VSSK16V	20	2	1995	17.8	1961	12.8	1936	-22.8	1917	-21.7	1936	-36.7	1917	-27.8	2007	-0.4	1996	-0.6	17.8	1995	13	1998	12.8	1935	12.8	1961	10.3	2017	2022-02-03T13:22:22Z	-22.8	1936	-21.7	1917	-19.8	1994	-18.9	1957	-15.6	1965	-0.4	2007	-0.6	1996	-2.2
-109.48	49.91	SK-16	MAPLE CREEK AREA	MAPLE CREEK	VSSK16V	21	2	1995	14.2	1961	13.9	1936	-25.6	1917	-21.1	1917	-34.4	1915	-18.9	1996	2.1	1927	0.6	14.2	1995	13.9	1961	11.5	1996	10.3	1998	10	1958	2022-02-03T13:22:22Z	-25.6	1936	-23.9	1957	-21.1	1917	-15.1	2003	-15	1922	2.1	1996	0.6	1927	-1.1
-109.48	49.91	SK-16	MAPLE CREEK AREA	MAPLE CREEK	VSSK16V	22	2	1958	13.3	1931	11.7	1917	-22.2	1915	-6.7	1957	-34.4	1917	-32.2	1958	3.3	1954	-0.6	13.3	1958	13	2000	12.7	2002	11.7	1931	10.6	1998	2022-02-03T13:22:22Z	-22.2	1917	-18.9	1922	-18.9	1957	-17.8	1965	-17	2003	3.3	1958	0	1985	-0.2
-109.48	49.91	SK-16	MAPLE CREEK AREA	MAPLE CREEK	VSSK16V	23	2	1954	15.0	1931	8.9	1917	-22.2	1915	-1.7	1917	-32.8	1915	-8.3	2000	1.5	1930	0.6	15	1954	12.3	2000	10.9	2005	10.6	1964	10	1966	2022-02-03T13:22:22Z	-22.2	1917	-19.2	2003	-17.8	1922	-17.8	1962	-17.2	1941	1.5	2000	0.6	1930	0
-109.48	49.91	SK-16	MAPLE CREEK AREA	MAPLE CREEK	VSSK16V	24	2	1995	14.8	1958	11.7	2011	-20.8	1994	-19.8	2019	-35.9	1993	-33.3	1985	0.5	1946	0.0	14.8	1995	13.3	2005	12.4	1997	11.7	1958	11.1	1932	2022-02-03T13:22:22Z	-20.8	2011	-19.8	1994	-18.3	1917	-18.3	1934	-17.6	2019	0.5	1985	0	1946	-0.6
-109.48	49.91	SK-16	MAPLE CREEK AREA	MAPLE CREEK	VSSK16V	25	2	1932	13.9	1924	7.2	1962	-22.2	1936	-21.7	2019	-38.0	1936	-33.9	1932	4.4	1924	-2.2	13.9	1932	13.2	1999	10.8	2005	10	1933	9.9	1995	2022-02-03T13:22:22Z	-22.2	1962	-21.7	1936	-21.4	2019	-17.8	1955	-17.3	2002	4.4	1932	0.4	1999	0
-109.48	49.91	SK-16	MAPLE CREEK AREA	MAPLE CREEK	VSSK16V	26	2	1932	18.3	1924	11.1	1962	-20.0	1955	-19.4	1956	-34.4	1917	-32.8	1933	1.7	1932	1.7	18.3	1932	16.1	2016	12.2	1950	11.1	1924	11.1	1933	2022-02-03T13:22:22Z	-20	1962	-19.5	2019	-19.4	1955	-18.3	1922	-17.1	2001	1.7	1932	1.7	1933	1.2
-109.48	49.91	SK-16	MAPLE CREEK AREA	MAPLE CREEK	VSSK16V	27	2	1932	18.3	1926	12.8	1962	-27.8	1922	-18.3	1962	-37.8	1956	-32.8	1932	8.3	1926	1.7	18.3	1932	12.8	1926	11.7	1924	11.1	1934	10.5	2008	2022-02-03T13:22:22Z	-27.8	1962	-18.3	1922	-16.7	1960	-16.1	1936	-14.5	1996	8.3	1932	1.7	1926	1
-109.48	49.91	SK-16	MAPLE CREEK AREA	MAPLE CREEK	VSSK16V	28	2	1999	12.5	1932	11.1	1962	-22.8	1948	-15.0	1962	-41.1	1956	-33.3	1985	3.0	1934	1.1	12.5	1999	11.9	2005	11.1	1924	11.1	1932	10.6	1923	2022-02-03T13:22:22Z	-22.8	1962	-15	1948	-15	1995	-13.9	1936	-12.8	1947	3	1985	1.1	1923	1.1
-109.48	49.91	SK-16	MAPLE CREEK AREA	MAPLE CREEK	VSSK16V	29	2	2008	9.2	1964	8.3	1960	-18.9	1948	-10.6	1948	-28.9	1916	-22.2	1932	-1.1	1924	-3.9	9.2	2008	8.3	1964	7.5	2020	7.2	1924	6.1	1936	2022-02-03T13:22:22Z	-18.9	1960	-10.6	1948	-6.2	2016	-6.1	1916	-3.6	1996	-1.1	1932	-2.4	2020	-2.8
-109.48	49.91	SK-16	MAPLE CREEK AREA	MAPLE CREEK	VSSK16V	1	3	2000	12.3	1931	12.2	2014	-24.3	1962	-20.6	2014	-34.6	1916	-33.9	1946	0.6	1934	0.0	12.3	2000	12.2	1931	11.7	2013	11.1	1934	11.1	2005	2022-02-03T13:22:22Z	-24.3	2014	-20.6	1960	-20.6	1962	-20	1916	-19.6	2011	0.6	1946	0	1934	-1.1
-109.48	49.91	SK-16	MAPLE CREEK AREA	MAPLE CREEK	VSSK16V	2	3	2000	15.1	1934	13.3	2019	-23.3	1962	-22.8	2019	-35.1	1962	-33.3	1936	1.7	1934	0.6	15.1	2000	14.8	2005	13.3	1934	12.8	2009	10.8	2021	2022-02-03T13:22:22Z	-23.3	2019	-22.8	1962	-20.6	1916	-20	1960	-17	2014	1.7	1936	0.6	1934	-0.7
-109.48	49.91	SK-16	MAPLE CREEK AREA	MAPLE CREEK	VSSK16V	3	3	2016	14.5	2010	13.5	1962	-21.1	1916	-16.7	1960	-34.4	1917	-31.7	1929	1.7	1922	1.1	14.5	2016	13.5	2010	12.7	2005	11.8	2000	11.7	1931	2022-02-03T13:22:22Z	-21.1	1962	-19.4	2019	-16.7	1916	-13.9	1955	-13.3	1932	1.7	1929	1.1	1922	1.1
-109.48	49.91	SK-16	MAPLE CREEK AREA	MAPLE CREEK	VSSK16V	4	3	2021	16.0	2005	16.0	1945	-18.3	1932	-15.0	1945	-35.0	1917	-31.1	1950	1.7	1937	1.1	16	2005	16	2021	13.6	2000	13.3	1937	13.3	1965	2022-02-03T13:22:22Z	-18.3	1945	-16.1	2011	-15.6	1947	-15	1932	-15	2003	1.7	1950	1.1	1937	0.6
-109.48	49.91	SK-16	MAPLE CREEK AREA	MAPLE CREEK	VSSK16V	5	3	2016	19.8	2005	16.5	1932	-17.8	1916	-9.4	1947	-35.0	1945	-35.0	1937	6.1	1925	-3.3	19.8	2016	16.5	2005	15.3	2021	15	1937	12.8	1954	2022-02-03T13:22:22Z	-17.8	1932	-16.1	1935	-16.1	1947	-15.6	1943	-15.5	1996	6.1	1937	2.9	2021	2.2
-109.48	49.91	SK-16	MAPLE CREEK AREA	MAPLE CREEK	VSSK16V	6	3	2016	16.9	2010	13.8	2002	-18.8	1935	-17.8	1947	-36.1	1944	-28.9	2020	3.7	1937	0.6	16.9	2016	16.5	2020	16.4	2021	13.8	2010	13.5	1993	2022-02-03T13:22:22Z	-18.8	2002	-17.8	1932	-17.8	1935	-17	2011	-16.6	2003	3.7	2020	0.6	1927	0.6
-109.48	49.91	SK-16	MAPLE CREEK AREA	MAPLE CREEK	VSSK16V	7	3	2007	12.4	2001	11.4	1932	-23.3	1924	-5.0	1935	-32.8	1932	-31.1	1923	2.8	1922	-10.6	12.4	2007	11.4	2001	11.1	1941	10.9	2010	10.3	1997	2022-02-03T13:22:22Z	-23.3	1932	-19.7	2003	-17.6	2002	-15.7	1996	-14.4	1948	2.8	1923	1.5	2007	-0.3
-109.48	49.91	SK-16	MAPLE CREEK AREA	MAPLE CREEK	VSSK16V	8	3	2001	15.5	1942	9.4	2003	-22.2	2002	-19.8	2003	-32.3	2002	-31.6	2005	0.6	1955	0.6	15.5	2001	13.3	2010	13	2004	11.9	2015	10.9	2016	2022-02-03T13:22:22Z	-22.2	2003	-19.8	2002	-19.4	1932	-14.4	1935	-14.4	1948	0.6	1955	0.6	2005	0.4
-109.48	49.91	SK-16	MAPLE CREEK AREA	MAPLE CREEK	VSSK16V	9	3	2012	18.0	2004	16.2	2009	-19.5	1948	-18.9	2002	-34.4	1932	-31.1	2014	2.5	1954	1.7	18	2012	16.4	2015	16.2	2004	16.1	1954	14.7	1995	2022-02-03T13:22:22Z	-19.5	2009	-18.9	1948	-16.3	2003	-15.9	2002	-13.8	2017	2.5	2014	1.7	1954	1
-109.48	49.91	SK-16	MAPLE CREEK AREA	MAPLE CREEK	VSSK16V	10	3	2016	20.2	2012	17.7	2009	-22.9	1956	-18.9	2009	-32.6	1948	-31.1	1995	5.2	1966	2.2	20.2	2016	17.7	2012	17.4	1995	16.1	1946	15.4	1996	2022-02-03T13:22:22Z	-22.9	2009	-18.9	1956	-15	1950	-13.9	1967	-12.8	1932	5.2	1995	2.2	1966	1.1
-109.48	49.91	SK-16	MAPLE CREEK AREA	MAPLE CREEK	VSSK16V	11	3	2015	19.5	2005	19.0	2003	-13.4	1962	-11.1	2009	-36.1	1956	-32.2	2007	5.5	1995	5.0	19.5	2015	19	2005	18.6	2012	18.4	1995	16.6	2007	2022-02-03T13:22:22Z	-13.4	2003	-11.1	1962	-10.6	1950	-10	1960	-10	1967	5.5	2007	5	1995	4.4
-109.48	49.91	SK-16	MAPLE CREEK AREA	MAPLE CREEK	VSSK16V	12	3	2016	20.8	2007	19.9	1967	-11.7	1944	-11.1	2009	-26.9	1967	-23.3	2016	6.6	1946	2.2	20.8	2016	19.9	2007	18.6	2015	14.1	1995	14.1	2004	2022-02-03T13:22:22Z	-11.7	1967	-11.1	1944	-9.9	2017	-9.4	1925	-8.9	1950	6.6	2016	2.2	1946	1.7
-109.48	49.91	SK-16	MAPLE CREEK AREA	MAPLE CREEK	VSSK16V	13	3	2012	18.8	1966	15.6	1949	-15.6	1944	-15.6	1967	-28.9	1944	-23.9	2013	1.2	1966	1.1	18.8	2012	18	2015	15.6	1966	15.3	1994	15	2013	2022-02-03T13:22:22Z	-15.6	1944	-15.6	1949	-14.4	1967	-14.1	1997	-11.7	1925	1.2	2013	1.1	1966	0.9
-109.48	49.91	SK-16	MAPLE CREEK AREA	MAPLE CREEK	VSSK16V	14	3	2015	20.9	1999	18.7	1967	-12.2	1943	-11.7	1997	-25.8	1967	-23.9	2015	8.8	1938	3.3	20.9	2015	18.7	1999	17.2	1935	16.7	1995	15.2	2003	2022-02-03T13:22:22Z	-12.2	1967	-12	1997	-11.7	1943	-10	1949	-10	1958	8.8	2015	3.3	1938	3
-109.48	49.91	SK-16	MAPLE CREEK AREA	MAPLE CREEK	VSSK16V	15	3	2012	19.0	1995	19.0	1943	-15.0	1939	-14.4	1997	-26.7	1967	-25.0	2017	3.8	1995	2.9	19	1995	19	2012	16.3	2017	15.3	2003	14.6	2010	2022-02-03T13:22:22Z	-15	1943	-14.4	1939	-11.7	1958	-11.3	2020	-9.4	1965	3.8	2017	2.9	1995	2.4
-109.48	49.91	SK-16	MAPLE CREEK AREA	MAPLE CREEK	VSSK16V	16	3	1926	17.8	1925	4.4	1943	-18.3	1941	-13.3	1941	-27.8	1939	-26.1	2012	3.1	2003	1.5	17.8	1926	16.1	1938	15.8	2010	15.5	1985	14.9	2012	2022-02-03T13:22:22Z	-18.3	1943	-14.4	1965	-13.3	1941	-13	1993	-11.3	2002	3.1	2012	1.9	2014	1.5
-109.48	49.91	SK-16	MAPLE CREEK AREA	MAPLE CREEK	VSSK16V	17	3	2007	20.3	1985	16.0	2002	-13.5	1965	-13.3	1993	-26.4	1965	-24.4	1985	2.0	1959	1.7	20.3	2007	16	1985	14.8	2010	14.4	1964	13.9	1959	2022-02-03T13:22:22Z	-13.5	2002	-13.3	1965	-12.8	1923	-10.6	1943	-9.4	1950	2	1985	1.7	1959	1.2
-109.48	49.91	SK-16	MAPLE CREEK AREA	MAPLE CREEK	VSSK16V	18	3	2017	19.4	1946	15.0	2002	-14.1	1927	-11.1	1965	-23.9	1943	-19.4	2017	4.0	1946	1.7	19.4	2017	16	2021	15	1946	14.5	1985	14.4	1995	2022-02-03T13:22:22Z	-14.1	2002	-11.1	1927	-9.4	1965	-7.2	1958	-6.7	1950	4	2017	2.4	2021	1.7
-109.48	49.91	SK-16	MAPLE CREEK AREA	MAPLE CREEK	VSSK16V	19	3	1928	18.3	1926	12.2	2002	-15.7	1965	-11.7	1927	-25.6	1925	-15.0	2021	4.5	1923	2.8	18.3	1928	18	2001	17.7	1997	17.7	2021	16.1	1934	2022-02-03T13:22:22Z	-15.7	2002	-11.7	1965	-9.4	1955	-5.6	1964	-4.5	2020	4.5	2021	2.8	1923	1.3
-109.48	49.91	SK-16	MAPLE CREEK AREA	MAPLE CREEK	VSSK16V	20	3	1928	22.2	1926	13.9	2002	-16.9	1955	-8.3	2002	-29.1	1965	-25.0	1945	4.4	1939	2.8	22.2	1928	18.9	2019	17.8	1960	17.2	1939	16.9	2007	2022-02-03T13:22:22Z	-16.9	2002	-8.3	1955	-6.7	1965	-2.2	1923	-2	2020	4.4	1945	4.2	2007	2.8
-109.48	49.91	SK-16	MAPLE CREEK AREA	MAPLE CREEK	VSSK16V	21	3	1939	20.6	1931	18.3	2002	-11.1	1965	-6.7	2002	-29.9	1937	-22.8	1928	5.6	1916	1.7	20.6	1939	18.8	2009	18.3	1928	18.3	1931	18.3	1963	2022-02-03T13:22:22Z	-11.1	2002	-6.7	1937	-6.7	1965	-6	2014	-2.8	1922	5.6	1928	3.1	2010	2.2
-109.48	49.91	SK-16	MAPLE CREEK AREA	MAPLE CREEK	VSSK16V	22	3	1963	22.8	1939	21.1	1964	-12.2	1955	-8.9	2002	-30.2	1965	-24.4	1928	7.2	1926	5.0	22.8	1963	21.1	1939	20	1928	17.7	2019	17.3	2003	2022-02-03T13:22:22Z	-12.2	1964	-11.9	2002	-11.1	1965	-8.9	1955	-5.8	2014	7.2	1928	6.7	1963	5
-109.48	49.91	SK-16	MAPLE CREEK AREA	MAPLE CREEK	VSSK16V	23	3	1993	22.0	1939	21.1	1955	-15.6	1923	-11.1	1955	-26.1	1923	-18.3	1993	7.5	1967	4.4	22	1993	21.1	1939	16.8	2007	16.1	1995	16	1999	2022-02-03T13:22:22Z	-15.6	1955	-15	1965	-12.2	1964	-11.1	1923	-7.1	2001	7.5	1993	4.4	1967	2.2
-109.48	49.91	SK-16	MAPLE CREEK AREA	MAPLE CREEK	VSSK16V	24	3	2007	21.8	1939	19.4	1955	-19.4	1944	-7.8	1955	-30.0	1944	-18.9	2007	10.3	1939	5.0	21.8	2007	19.4	1939	16.9	2004	16.7	1999	15.6	1943	2022-02-03T13:22:22Z	-19.4	1955	-12.5	1996	-12.2	1964	-10	1965	-7.8	1936	10.3	2007	5	1939	4.8
-109.48	49.91	SK-16	MAPLE CREEK AREA	MAPLE CREEK	VSSK16V	25	3	1999	21.4	1997	17.2	1955	-11.7	1922	-5.6	1965	-22.2	1955	-21.7	1999	4.6	1962	1.7	21.4	1999	17.3	2007	17.2	1997	16.7	1956	16.1	1960	2022-02-03T13:22:22Z	-11.7	1955	-10.6	1965	-7.5	2009	-6.1	1964	-5.6	1922	4.6	1999	3.1	2007	1.7
-109.48	49.91	SK-16	MAPLE CREEK AREA	MAPLE CREEK	VSSK16V	26	3	1960	20.6	1946	20.6	1931	-13.9	1922	-10.0	1931	-26.7	1922	-17.2	1960	6.1	1946	5.6	20.6	1946	20.6	1960	18.6	1997	18	2019	15.6	1966	2022-02-03T13:22:22Z	-13.9	1931	-10	1922	-6.7	1965	-6.1	1954	-3.9	1964	6.1	1960	5.6	1946	4.1
-109.48	49.91	SK-16	MAPLE CREEK AREA	MAPLE CREEK	VSSK16V	27	3	2015	20.7	1966	19.4	1954	-11.1	1922	-7.8	1931	-23.3	1922	-21.7	1946	9.4	1916	3.9	20.7	2015	19.4	1946	19.4	1966	18.7	2000	17.8	1963	2022-02-03T13:22:22Z	-11.1	1954	-10.6	1965	-7.8	1922	-7.6	1996	-7.2	1931	9.4	1946	3.9	1916	2.4
-109.48	49.91	SK-16	MAPLE CREEK AREA	MAPLE CREEK	VSSK16V	28	3	1929	19.4	1925	16.1	1936	-11.7	1935	-6.1	1954	-22.2	1922	-21.7	1929	7.2	1925	2.8	19.4	1929	18.9	1933	18.6	2010	18.3	1943	18.3	1966	2022-02-03T13:22:22Z	-11.7	1936	-7.8	1954	-7.8	1965	-6.1	1935	-5.6	1922	7.2	1929	5.6	1938	5.6
-109.48	49.91	SK-16	MAPLE CREEK AREA	MAPLE CREEK	VSSK16V	29	3	1966	22.2	1941	16.1	1936	-14.4	1935	-8.3	1965	-21.1	1936	-19.4	1949	4.4	1925	3.3	22.2	1966	19.5	2010	17	2015	16.1	1941	15.9	2004	2022-02-03T13:22:22Z	-14.4	1936	-8.3	1935	-8.3	1954	-4.1	1995	-3.9	1934	4.4	1949	3.8	2017	3.3
-109.48	49.91	SK-16	MAPLE CREEK AREA	MAPLE CREEK	VSSK16V	30	3	2004	22.8	1966	22.8	1936	-12.2	1935	-6.1	1936	-21.1	1935	-17.8	1966	8.3	1960	5.0	22.8	1966	22.8	2004	20.3	2003	18.7	2012	17.2	1964	2022-02-03T13:22:22Z	-12.2	1936	-9.4	1938	-6.7	1954	-6.1	1935	-3.5	2018	8.3	1966	7.9	2004	5
-109.48	49.91	SK-16	MAPLE CREEK AREA	MAPLE CREEK	VSSK16V	31	3	2015	22.7	1994	21.2	1936	-14.4	1935	-8.3	1936	-20.6	1935	-17.2	1941	8.3	1927	1.7	22.7	2015	21.2	1994	20.6	1964	19.2	2012	16.4	1998	2022-02-03T13:22:22Z	-14.4	1936	-9.1	2018	-8.3	1935	-7.2	1967	-4.4	1954	8.3	1941	5.2	2015	3.6
-109.48	49.91	SK-16	MAPLE CREEK AREA	MAPLE CREEK	VSSK16V	1	4	2021	20.5	1964	20.0	1954	-10.6	1936	-10.0	1967	-20.0	1936	-18.9	1932	5.6	1928	2.2	20.5	2021	20	1964	19.1	2017	17.9	2005	17.5	1985	2022-02-03T13:22:22Z	-10.6	1954	-10	1936	-8.9	1935	-8.3	2020	-3.6	2018	5.6	1932	5	1959	4.4
-109.48	49.91	SK-16	MAPLE CREEK AREA	MAPLE CREEK	VSSK16V	2	4	2016	22.4	1943	21.7	2002	-9.6	1954	-8.3	1954	-23.3	1935	-20.6	1958	3.9	1922	3.3	22.4	2016	21.7	1943	18.9	1930	17.8	1960	17.1	2013	2022-02-03T13:22:22Z	-9.6	2002	-8.3	1954	-6.7	1936	-6.1	1935	-6	2018	3.9	1958	3.3	1915	3.3
-109.48	49.91	SK-16	MAPLE CREEK AREA	MAPLE CREEK	VSSK16V	3	4	1930	20.0	1927	10.0	1936	-6.7	1926	-2.8	2002	-18.4	1935	-17.8	1915	5.0			20	1930	18.9	1998	18.3	1943	18.3	1944	17.4	2012	2022-02-03T13:22:22Z	-6.7	1936	-3.9	1948	-2.8	1926	-2.3	2002	-1.7	1955	5	1915	4.4	1943	3.3
-109.48	49.91	SK-16	MAPLE CREEK AREA	MAPLE CREEK	VSSK16V	4	4	2012	21.2	1962	21.1	1936	-5.6	1926	-0.6	1936	-17.2	1935	-16.1	1993	6.4	1944	5.6	21.2	2012	21.1	1944	21.1	1960	21.1	1962	20.8	2016	2022-02-03T13:22:22Z	-5.6	1936	-3.9	1948	-2.2	1955	-1.9	1997	-1.7	1947	6.4	1993	5.6	1944	4.4
-109.48	49.91	SK-16	MAPLE CREEK AREA	MAPLE CREEK	VSSK16V	5	4	1943	19.4	1931	19.4	2018	-5.2	1948	-5.0	1936	-16.7	1926	-14.4	1960	7.2	1949	5.6	19.4	1931	19.4	1943	19	2004	17.8	1930	17.8	1949	2022-02-03T13:22:22Z	-5.2	2018	-5	1948	-3.9	1923	-2.2	1939	-1.7	1947	7.2	1960	5.6	1930	5.6
-109.48	49.91	SK-16	MAPLE CREEK AREA	MAPLE CREEK	VSSK16V	6	4	1930	23.3	1924	20.0	1929	-6.1	1923	-2.8	1923	-16.1	1916	-5.0	1930	6.7	1925	3.3	23.3	1930	20.8	2017	20.2	1996	20.2	2005	20.1	2004	2022-02-03T13:22:22Z	-6.1	1929	-5.9	2018	-5	1948	-3.2	1997	-2.8	1923	6.7	1930	6.3	2017	5.6
-109.48	49.91	SK-16	MAPLE CREEK AREA	MAPLE CREEK	VSSK16V	7	4	2005	25.3	1930	21.7	1997	-5.8	1948	-5.6	1929	-23.3	1923	-11.7	1930	9.4	1927	2.8	25.3	2005	22.7	2017	21.7	1930	20.9	2021	20.6	1934	2022-02-03T13:22:22Z	-5.8	1997	-5.6	1929	-5.6	1948	-1.1	1928	-1.1	1950	9.4	1930	6.7	1934	4.4
-109.48	49.91	SK-16	MAPLE CREEK AREA	MAPLE CREEK	VSSK16V	8	4	2014	22.2	1996	21.6	1929	-7.2	1927	0.6	1929	-22.8	1928	-14.4	1925	5.6	1915	1.7	22.2	2014	21.6	1996	20.7	2003	19.5	2016	19.4	1925	2022-02-03T13:22:22Z	-7.2	1929	-3.9	1950	-1.5	2013	-1.4	1997	-1.1	2018	5.6	1925	5	1958	4.4
-109.48	49.91	SK-16	MAPLE CREEK AREA	MAPLE CREEK	VSSK16V	9	4	1996	25.1	1925	25.0	1940	-4.4	1935	-1.1	1995	-15.9	1950	-12.8	1955	5.0	1943	5.0	25.1	1996	25	1925	22.3	2003	21.1	1960	20.5	1985	2022-02-03T13:22:22Z	-4.4	1940	-2.4	1995	-1.1	1935	0	1922	0	1933	5	1943	5	1955	4.1
-109.48	49.91	SK-16	MAPLE CREEK AREA	MAPLE CREEK	VSSK16V	10	4	1925	23.9	1916	16.7	1940	-13.3	1927	-0.6	1995	-18.3	1940	-17.8	1955	5.6	1949	4.4	23.9	1925	20	1926	20	1985	19.6	2003	19.2	1994	2022-02-03T13:22:22Z	-13.3	1940	-4.4	1957	-1.7	1948	-0.7	1995	-0.6	1927	5.6	1955	4.4	1949	3.8
-109.48	49.91	SK-16	MAPLE CREEK AREA	MAPLE CREEK	VSSK16V	11	4	1942	22.8	1930	21.7	1940	-3.3	1928	1.1	1940	-22.2	1927	-13.9	1985	9.0	1931	7.8	22.8	1942	22.6	2003	21.7	1926	21.7	1930	21.1	1932	2022-02-03T13:22:22Z	-3.3	1940	-2.2	1957	0	2020	1.1	1928	1.8	2007	9	1985	7.8	1931	6.1
-109.48	49.91	SK-16	MAPLE CREEK AREA	MAPLE CREEK	VSSK16V	12	4	2016	22.1	1994	21.5	1928	-2.8	1922	4.4	1928	-12.8	1927	-3.9	1925	8.3	1923	3.3	22.1	2016	21.5	1994	21.3	2004	20.6	1932	20.6	1942	2022-02-03T13:22:22Z	-2.8	1928	-1.5	2020	2.8	1933	3.3	1957	4.2	2014	8.3	1925	7.2	1942	5.6
-109.48	49.91	SK-16	MAPLE CREEK AREA	MAPLE CREEK	VSSK16V	13	4	2008	25.8	1932	23.9	2020	0.7	2010	2.1	1935	-12.2	1928	-11.1	1963	8.9	1946	7.2	25.8	2008	23.9	1932	23.5	1985	23.3	1958	23.3	1963	2022-02-03T13:22:22Z	0.7	2020	2.1	2010	2.3	2000	5	1928	5	1951	8.9	1963	7.2	1930	7.2
-109.48	49.91	SK-16	MAPLE CREEK AREA	MAPLE CREEK	VSSK16V	14	4	1963	28.3	1926	25.6	2000	-5.2	1951	-1.7	1935	-15.0	1928	-6.7	1932	8.3	1931	7.8	28.3	1963	25.6	1926	25	1932	23.3	1943	23.3	1962	2022-02-03T13:22:22Z	-5.2	2000	-1.7	1951	-1.1	1935	2.2	1928	2.5	2013	8.3	1932	7.8	1931	7.3
-109.48	49.91	SK-16	MAPLE CREEK AREA	MAPLE CREEK	VSSK16V	15	4	1962	26.1	1943	22.2	2013	-0.5	2012	0.2	1998	-11.5	1951	-9.4	1949	13.3	1926	10.0	26.1	1962	22.2	1943	21.1	1916	21.1	1941	20	1946	2022-02-03T13:22:22Z	-0.5	2013	0.2	2012	1	2000	1.7	1965	2.2	2001	13.3	1949	11.1	1963	10
-109.48	49.91	SK-16	MAPLE CREEK AREA	MAPLE CREEK	VSSK16V	16	4	1923	23.9	1916	10.0	1964	-0.6	1922	5.0	2001	-12.8	1999	-10.6	1923	6.7	1915	2.8	23.9	1923	23.2	1997	23	1994	21.7	1926	21.7	1954	2022-02-03T13:22:22Z	-0.6	1964	1.4	2017	1.9	2013	5	1917	5	1922	6.7	1923	5.6	1958	4.5
-109.48	49.91	SK-16	MAPLE CREEK AREA	MAPLE CREEK	VSSK16V	17	4	1923	26.7	1916	13.3	1941	0.6	1922	1.7	1928	-10.6	1916	-6.7	1923	8.3	1915	3.3	26.7	1923	24.7	1994	23.9	1936	23.9	1942	22.2	2010	2022-02-03T13:22:22Z	0.6	1941	1	2011	1.7	1922	1.7	1966	2.8	1928	8.3	1923	7.5	1985	7.4
-109.48	49.91	SK-16	MAPLE CREEK AREA	MAPLE CREEK	VSSK16V	18	4	1936	27.8	1923	21.1	1951	-7.2	1928	-2.8	1928	-14.4	1927	-12.8	1923	9.4	1915	1.1	27.8	1936	26.7	1962	25.6	1949	22	2010	21.7	1939	2022-02-03T13:22:22Z	-7.2	1951	-2.8	1928	-1.1	1922	-1.1	1966	-0.6	1967	9.4	1923	7.2	1938	6.1
-109.48	49.91	SK-16	MAPLE CREEK AREA	MAPLE CREEK	VSSK16V	19	4	1962	30.0	1943	27.8	1927	-6.1	1924	-0.6	1951	-20.0	1927	-13.3	1936	12.2	1926	10.0	30	1962	27.8	1943	25	1926	24.4	1949	23.3	1946	2022-02-03T13:22:22Z	-6.1	1927	-3.3	1951	-0.6	1924	-0.6	1967	0.6	1928	12.2	1936	11.7	1962	10
-109.48	49.91	SK-16	MAPLE CREEK AREA	MAPLE CREEK	VSSK16V	20	4	1934	27.2	1932	18.3	2008	-6.2	1967	-4.4	1927	-12.8	1924	-6.7	1962	9.4	1943	9.4	27.2	1934	25.6	1943	25	1942	22.8	2000	22.3	2009	2022-02-03T13:22:22Z	-6.2	2008	-4.4	1967	-1.7	1951	1.1	1954	1.7	1927	9.4	1926	9.4	1943	9.4
-109.48	49.91	SK-16	MAPLE CREEK AREA	MAPLE CREEK	VSSK16V	21	4	1942	29.4	1935	22.2	2008	-4.8	1967	-4.4	1967	-15.6	1951	-14.4	1942	10.0	1926	9.4	29.4	1942	24.7	2006	23.9	2009	23.3	1994	22.6	2016	2022-02-03T13:22:22Z	-4.8	2008	-4.4	1967	-1.1	1951	3.1	2013	4.4	1931	10	1942	9.4	1926	9.2
-109.48	49.91	SK-16	MAPLE CREEK AREA	MAPLE CREEK	VSSK16V	22	4	1942	26.7	1933	22.2	2008	-2.8	1967	-1.1	1967	-20.0	1951	-12.2	1994	9.6	1926	9.4	26.7	1942	24.6	2012	24.4	2000	23.9	2014	23.2	2003	2022-02-03T13:22:22Z	-2.8	2008	-1.1	1967	2.8	1959	6.1	1965	6.7	1958	9.6	1994	9.4	1926	8.1
-109.48	49.91	SK-16	MAPLE CREEK AREA	MAPLE CREEK	VSSK16V	23	4	2012	29.5	1998	26.8	2008	-3.4	1959	-1.1	2008	-14.5	1967	-12.8	1962	8.3	1932	6.1	29.5	2012	26.8	1998	26.1	1962	23.9	1943	23.2	2003	2022-02-03T13:22:22Z	-3.4	2008	-1.1	1959	1.7	1954	2	2009	2.2	1960	8.3	1962	7.9	2019	6.1
-109.48	49.91	SK-16	MAPLE CREEK AREA	MAPLE CREEK	VSSK16V	24	4	1962	29.4	1927	23.3	1959	-3.9	1917	1.1	1967	-15.0	1959	-7.8	1998	10.3	1996	7.8	29.4	1962	24.1	2012	23.3	1927	21.1	1934	20.9	2001	2022-02-03T13:22:22Z	-3.9	1959	0	1960	1.1	1917	2.1	2008	2.8	1967	10.3	1998	7.8	1939	7.8
-109.48	49.91	SK-16	MAPLE CREEK AREA	MAPLE CREEK	VSSK16V	25	4	1927	25.0	1926	23.3	1960	0.0	1954	0.6	1959	-15.0	1956	-10.0	2003	8.3	1962	7.8	25	1927	23.9	1946	23.3	1926	22.9	2012	21.3	1999	2022-02-03T13:22:22Z	0	1960	0.6	1954	1	2016	3.5	2008	4	1985	8.3	2003	7.8	1962	6.7
-109.48	49.91	SK-16	MAPLE CREEK AREA	MAPLE CREEK	VSSK16V	26	4	1946	28.3	1928	22.2	1966	-1.1	1956	-1.1	1945	-10.0	1931	-6.1	1946	11.7	1926	8.3	28.3	1946	24.7	2001	24.5	2013	22.9	2004	22.6	2018	2022-02-03T13:22:22Z	-1.1	1954	-1.1	1956	-1.1	1966	1.1	1960	3.9	1948	11.7	1946	8.6	2012	8.3
-109.48	49.91	SK-16	MAPLE CREEK AREA	MAPLE CREEK	VSSK16V	27	4	2001	27.2	1949	27.2	1954	-3.3	1950	7.2	2002	-8.4	1956	-6.7	2013	10.4	1927	9.4	27.2	1928	27.2	1934	27.2	1949	27.2	2001	26.1	1939	2022-02-03T13:22:22Z	-3.3	1954	-1.1	1966	1.7	1956	2.9	2005	3.3	1960	10.4	2013	9.4	1927	8.3
-109.48	49.91	SK-16	MAPLE CREEK AREA	MAPLE CREEK	VSSK16V	28	4	1949	30.0	1939	30.0	1966	-4.4	1954	-3.3	1958	-11.1	1956	-6.7	2018	11.2	1939	10.6	30	1939	30	1949	28.4	2001	27.8	1926	27.3	2018	2022-02-03T13:22:22Z	-4.4	1966	-3.3	1954	0.5	2019	1.7	1956	2.2	2005	11.2	2018	10.6	1939	10.5
-109.48	49.91	SK-16	MAPLE CREEK AREA	MAPLE CREEK	VSSK16V	29	4	1939	33.3	1926	27.8	1954	-2.2	1916	5.0	1966	-15.0	1960	-7.8	1939	15.0	1926	8.9	33.3	1939	27.8	1926	27.8	1957	27.2	1946	26.1	2006	2022-02-03T13:22:22Z	-2.2	1954	1.7	1956	2.2	1967	3.3	1999	3.6	2019	15	1939	9.7	2015	9.4
-109.48	49.91	SK-16	MAPLE CREEK AREA	MAPLE CREEK	VSSK16V	30	4	1957	28.3	1939	28.3	1954	-2.2	1916	1.1	1966	-9.4	1917	-6.7	2021	11.8	2020	10.6	28.3	1939	28.3	1957	26.3	2020	26.2	2021	26.1	1915	2022-02-03T13:22:22Z	-2.2	1954	-1.7	2005	1.1	1916	1.1	1967	1.5	2013	11.8	2021	10.6	2020	10
-109.48	49.91	SK-16	MAPLE CREEK AREA	MAPLE CREEK	VSSK16V	1	5	2000	28.6	1985	24.0	1954	-0.6	1953	6.1	2013	-10.5	2002	-9.5	1938	11.1	1925	7.8	28.6	2000	24	1985	23.9	1941	22.8	1937	22.8	1957	2022-02-03T13:22:22Z	-0.6	1954	2.2	1967	2.2	2005	3.3	1956	6.1	1953	11.1	1938	7.8	1925	7.8
-109.48	49.91	SK-16	MAPLE CREEK AREA	MAPLE CREEK	VSSK16V	2	5	1957	30.0	1947	27.8	1967	2.8	1954	2.8	1954	-10.6	1945	-6.1	1947	12.8	1941	9.4	30	1957	29.5	1985	27.8	1947	26.1	1930	26.1	1941	2022-02-03T13:22:22Z	2.8	1950	2.8	1954	2.8	1967	5	1956	6.3	2006	12.8	1947	9.6	2007	9.4
-109.48	49.91	SK-16	MAPLE CREEK AREA	MAPLE CREEK	VSSK16V	3	5	1985	29.0	1957	28.9	2006	2.1	1950	3.3	1944	-7.8	1935	-3.9	1985	12.5	1957	11.7	29	1985	28.9	1939	28.9	1957	28.3	1924	27.7	1998	2022-02-03T13:22:22Z	2.1	2006	3.3	1950	3.9	1967	6.8	2014	7.2	1954	12.5	1985	11.7	1957	10
-109.48	49.91	SK-16	MAPLE CREEK AREA	MAPLE CREEK	VSSK16V	4	5	2016	29.2	1936	27.8	2019	4.2	1950	4.4	1959	-7.2	1950	-5.6	1957	13.9	1926	11.1	29.2	2016	27.8	1936	26.7	1939	25.6	1934	25.6	1937	2022-02-03T13:22:22Z	4.2	2019	4.4	1950	4.9	2010	6.4	2003	7.2	1931	13.9	1957	13.2	2016	11.1
-109.48	49.91	SK-16	MAPLE CREEK AREA	MAPLE CREEK	VSSK16V	5	5	2017	30.9	1953	27.8	2010	1.0	2003	4.5	1929	-8.3	1915	-5.0	1934	12.8	1926	10.0	30.9	2017	27.8	1953	26.7	1966	26.1	1993	25.6	1957	2022-02-03T13:22:22Z	1	2010	4.5	2003	5	1927	5.1	2002	5.6	1959	12.8	1934	12.2	1966	11.7
-109.48	49.91	SK-16	MAPLE CREEK AREA	MAPLE CREEK	VSSK16V	6	5	1928	31.1	1916	22.2	2010	2.6	2003	4.1	1929	-9.4	1927	-6.1	2017	12.3	1958	11.1	31.1	1928	30	1953	29.4	1966	26.7	1931	26.7	1957	2022-02-03T13:22:22Z	2.6	2010	4.1	2003	4.8	2014	5.1	2002	7.2	1927	12.3	2017	11.1	1958	10
-109.48	49.91	SK-16	MAPLE CREEK AREA	MAPLE CREEK	VSSK16V	7	5	1953	30.6	1934	26.1	1996	4.0	1938	5.0	1929	-10.0	1925	-2.8	1953	14.4	1932	6.7	30.6	1953	27	1985	26.4	2018	26.1	1916	26.1	1934	2022-02-03T13:22:22Z	4	1996	5	1938	6.2	2002	6.4	2010	7.2	1935	14.4	1953	11.1	1966	10.6
-109.48	49.91	SK-16	MAPLE CREEK AREA	MAPLE CREEK	VSSK16V	8	5	2016	28.2	1958	27.2	1996	0.5	1948	5.6	1945	-12.2	1941	-6.7	1958	10.6	1956	8.3	28.2	2016	27.2	1928	27.2	1949	27.2	1958	25	1959	2022-02-03T13:22:22Z	0.5	1996	5.6	1948	6.7	1933	6.7	1945	7.2	1938	10.6	1958	9.1	2016	8.5
-109.48	49.91	SK-16	MAPLE CREEK AREA	MAPLE CREEK	VSSK16V	9	5	1949	27.8	1947	25.0	1996	3.8	1967	5.0	2002	-7.7	1996	-7.5	1949	11.7	1940	9.4	27.8	1949	26.1	1994	25.6	1958	25	1932	25	1947	2022-02-03T13:22:22Z	3.8	1996	5	1967	5.3	1999	6.1	1930	6.1	2006	11.7	1949	10	1958	9.5
-109.48	49.91	SK-16	MAPLE CREEK AREA	MAPLE CREEK	VSSK16V	10	5	1949	30.0	1940	27.2	1999	3.3	1943	3.9	1946	-8.9	1925	-6.7	1937	10.0	1932	7.2	30	1949	27.2	1940	26.7	1932	26.1	1936	25.6	1960	2022-02-03T13:22:22Z	3.3	1999	3.9	1943	5	1967	6.5	2016	7.5	1996	10	1937	9.4	1954	7.8
-109.48	49.91	SK-16	MAPLE CREEK AREA	MAPLE CREEK	VSSK16V	11	5	1958	31.1	1949	28.3	1999	0.4	1953	2.2	2005	-7.1	1966	-6.1	1950	13.3	1940	11.7	31.1	1958	30.7	1993	28.3	1941	28.3	1949	28.3	1960	2022-02-03T13:22:22Z	0.4	1999	2.2	1953	2.7	2004	5.6	1967	6.7	1943	13.3	1950	12	1993	11.7
-109.48	49.91	SK-16	MAPLE CREEK AREA	MAPLE CREEK	VSSK16V	12	5	1960	31.7	1932	29.4	2004	4.8	1922	5.6	1953	-7.8	1916	-5.0	1941	15.6	1932	10.0	31.7	1960	31.2	2013	30.4	1993	29.4	1932	28.3	1941	2022-02-03T13:22:22Z	4.8	2004	5.6	1922	6.1	1935	7.1	2000	7.5	1985	15.6	1941	15	1949	15
-109.48	49.91	SK-16	MAPLE CREEK AREA	MAPLE CREEK	VSSK16V	13	5	1931	30.6	1925	25.6	1922	5.0	1916	11.1	1995	-8.0	1916	-5.6	2001	12.3	1932	10.0	30.6	1931	29.6	1993	29	2001	28.4	2013	28.3	1932	2022-02-03T13:22:22Z	5	1922	5.7	2009	7	1999	7.8	1955	9.1	2004	12.3	2001	11.1	2013	10
-109.48	49.91	SK-16	MAPLE CREEK AREA	MAPLE CREEK	VSSK16V	14	5	1931	33.3	1926	26.7	1955	3.3	1929	5.0	2005	-8.0	1943	-3.9	1937	10.6	1917	10.6	33.3	1931	30.6	1936	30	1939	28.3	1944	27.2	1934	2022-02-03T13:22:22Z	3.3	1955	5	1929	7.2	1923	8.3	1922	8.9	1999	10.6	1917	10.6	1937	9.4
-109.48	49.91	SK-16	MAPLE CREEK AREA	MAPLE CREEK	VSSK16V	15	5	1944	30.0	1924	30.0	2002	5.4	1955	6.7	1929	-9.4	1923	-6.7	1934	14.4	1931	11.1	30	1924	30	1944	29.4	1934	29.4	2018	28.3	1949	2022-02-03T13:22:22Z	5.4	2002	6.7	1955	7.2	1942	8	1999	9.4	1929	14.4	1934	11.7	1936	11.7
-109.48	49.91	SK-16	MAPLE CREEK AREA	MAPLE CREEK	VSSK16V	16	5	1944	32.2	1917	31.7	1915	8.3			1942	-7.2	1930	-2.8	1931	15.0	1927	10.0	32.2	1944	31.7	1917	31.1	2006	30.1	2018	29.4	1959	2022-02-03T13:22:22Z	8.3	1915	11.1	1916	11.7	1942	11.7	1955	12.4	1999	15	1931	14.4	1934	13.9
-109.48	49.91	SK-16	MAPLE CREEK AREA	MAPLE CREEK	VSSK16V	17	5	2006	30.7	1948	28.9	2019	9.2	1949	9.4	1995	-6.0	1917	-2.8	2010	13.5	1948	12.8	30.7	2006	30.1	2021	28.9	1948	28.4	2010	27.8	1956	2022-02-03T13:22:22Z	9.2	2019	9.4	1949	10	1965	10.6	1915	11	2015	13.5	2010	12.8	1948	12.2
-109.48	49.91	SK-16	MAPLE CREEK AREA	MAPLE CREEK	VSSK16V	18	5	2006	30.1	1925	28.3	1997	7.3	1927	8.3	2015	-7.2	1929	-2.8	2010	13.2	2008	11.6	30.1	2006	28.3	1925	28.2	2010	27.9	2008	27.8	1948	2022-02-03T13:22:22Z	7.3	1997	8.3	1927	8.9	1933	10.3	2003	10.3	2009	13.2	2010	11.6	2008	10.6
-109.48	49.91	SK-16	MAPLE CREEK AREA	MAPLE CREEK	VSSK16V	19	5	1954	32.2	1925	28.3	1931	10.0	1927	11.7	2019	-5.4	2003	-4.6	2010	13.5	1956	13.3	32.2	1954	31.1	1964	30.6	1956	29.5	2006	28.3	1925	2022-02-03T13:22:22Z	10	1931	10.2	1994	11.7	1927	12.8	1945	13.1	2003	13.5	2010	13.3	1956	12.8
-109.48	49.91	SK-16	MAPLE CREEK AREA	MAPLE CREEK	VSSK16V	20	5	1958	31.7	1956	30.6	2021	7.0	1965	7.8	2019	-3.9	1963	-3.3	1962	12.8	1956	12.8	31.7	1958	30.6	1956	30	1925	30	1964	27	1985	2022-02-03T13:22:22Z	7	2021	7.8	1965	9.4	1927	10.5	2009	11.1	2001	12.8	1944	12.8	1956	12.8
-109.48	49.91	SK-16	MAPLE CREEK AREA	MAPLE CREEK	VSSK16V	21	5	1928	31.1	1925	28.3	2021	1.4	1927	7.2	2021	-3.6	2009	-3.6	1956	16.1	1936	16.1	31.1	1928	28.9	1948	28.4	2002	28.3	1925	27.8	1943	2022-02-03T13:22:22Z	1.4	2021	7.2	1927	8.1	2004	9.4	1957	10.9	2019	16.1	1936	16.1	1956	12.6
-109.48	49.91	SK-16	MAPLE CREEK AREA	MAPLE CREEK	VSSK16V	22	5	1928	33.9	1923	25.0	1949	3.3	1927	7.2	1930	-3.9	1916	0.6	1928	13.3	1923	12.8	33.9	1928	32.1	2006	30.6	1948	27.9	2014	27.8	1942	2022-02-03T13:22:22Z	3.3	1949	5.4	2004	6.1	1997	6.6	2021	7.2	1927	13.3	1928	12.8	1923	12.8
-109.48	49.91	SK-16	MAPLE CREEK AREA	MAPLE CREEK	VSSK16V	23	5	2014	30.3	1942	28.9	2004	4.4	1927	6.7	2002	-11.1	1949	-3.3	1928	18.3	1923	11.7	30.3	2014	28.9	1941	28.9	1942	28.3	1956	28	1985	2022-02-03T13:22:22Z	4.4	2004	6.7	1927	7.9	2002	8.9	1965	9.5	1997	18.3	1928	16	1985	15.4
-109.48	49.91	SK-16	MAPLE CREEK AREA	MAPLE CREEK	VSSK16V	24	5	1922	31.7	1917	21.1	1965	8.9	1916	8.9	1995	-4.5	1954	0.0	2001	13.3	1956	13.3	31.7	1922	31.1	1941	30.8	2001	30	1928	29.4	1963	2022-02-03T13:22:22Z	8.9	1916	8.9	1965	9.7	2007	10.3	2011	10.9	1997	13.3	1929	13.3	1942	13.3
-109.48	49.91	SK-16	MAPLE CREEK AREA	MAPLE CREEK	VSSK16V	25	5	1923	33.3	1922	32.2	1959	6.1	1916	8.9	1932	-3.3	1916	0.0	2003	16.4	1928	15.6	33.3	1923	32.2	1922	32.2	1928	31.7	1934	31.1	1958	2022-02-03T13:22:22Z	6.1	1959	7.2	1965	8	1995	8.9	1916	9.6	1997	16.4	2003	15.6	1922	15.6
-109.48	49.91	SK-16	MAPLE CREEK AREA	MAPLE CREEK	VSSK16V	26	5	1936	33.3	1923	32.2	1916	3.3	1915	17.2	1930	-1.7	1924	-0.6	1928	16.7	1923	11.1	33.3	1936	32.2	1923	31.7	1966	31.1	1934	30.6	1938	2022-02-03T13:22:22Z	3.3	1916	8.9	1935	11.7	1941	12.2	1932	12.2	1959	16.7	1928	15.6	1934	14.4
-109.48	49.91	SK-16	MAPLE CREEK AREA	MAPLE CREEK	VSSK16V	27	5	1936	37.8	1934	31.1	2012	4.6	1916	9.4	1947	-5.0	1945	-3.3	1936	19.4	1928	14.4	37.8	1936	32.2	1966	31.7	1950	31.1	1934	30.6	1928	2022-02-03T13:22:22Z	4.6	2012	9.4	1916	12.2	1947	12.2	1954	12.6	1993	19.4	1936	17.8	1950	14.4
-109.48	49.91	SK-16	MAPLE CREEK AREA	MAPLE CREEK	VSSK16V	28	5	1936	34.4	1934	28.9	2010	9.3	2006	9.3	1947	-8.3	1935	-2.2	1936	20.0	1934	15.0	34.4	1936	32.2	1958	31.1	1944	28.9	1934	28.9	2018	2022-02-03T13:22:22Z	9.3	2006	9.3	2010	10	1947	11	2012	12.8	1922	20	1936	15.6	2018	15
-109.48	49.91	SK-16	MAPLE CREEK AREA	MAPLE CREEK	VSSK16V	29	5	1936	35.0	1934	35.0	2010	5.6	1942	10.6	2015	-5.2	1947	-3.3	1936	22.2	1934	17.8	35	1934	35	1936	31.1	1944	29.4	1958	28.9	1966	2022-02-03T13:22:22Z	5.6	2010	10.6	1917	10.6	1942	10.7	2007	11.1	1927	22.2	1936	17.8	1934	17.8
-109.48	49.91	SK-16	MAPLE CREEK AREA	MAPLE CREEK	VSSK16V	30	5	2009	32.2	1936	32.2	1917	7.8	1916	15.0	2000	-1.7	1917	-1.7	1936	19.4	1934	16.7	32.2	1936	32.2	2009	31.1	1933	30.7	1995	30.1	2019	2022-02-03T13:22:22Z	7.8	1917	10.8	2007	11.1	1942	11.5	2010	11.7	1922	19.4	1936	16.7	1934	14.4
-109.48	49.91	SK-16	MAPLE CREEK AREA	MAPLE CREEK	VSSK16V	31	5	1936	31.7	1931	27.8	2000	8.0	1917	11.7	1954	-1.1	1928	0.0	1923	16.1	1915	7.2	31.7	1936	31.3	2020	31.1	1963	30.1	2017	29.4	1948	2022-02-03T13:22:22Z	8	2000	11.7	1917	12.1	2010	12.2	1942	12.4	2018	16.1	1923	15.6	1934	15.1
-109.48	49.91	SK-16	MAPLE CREEK AREA	MAPLE CREEK	VSSK16V	1	6	1956	32.2	1948	31.1	1966	10.6	1942	13.3	1985	-2.0	1928	-0.6	1956	15.0	1923	12.2	32.2	1956	31.1	1948	29.4	1957	27.7	1995	27	2006	2022-02-03T13:22:22Z	10.6	1966	11.4	2018	13.2	2000	13.3	1916	13.3	1942	15	1956	14.7	2017	12.2
-109.48	49.91	SK-16	MAPLE CREEK AREA	MAPLE CREEK	VSSK16V	2	6	2019	31.9	2006	30.6	1916	10.0	1915	21.7	1993	-1.4	1936	-1.1	1956	16.1	1948	13.9	31.9	2019	30.6	1937	30.6	2006	30.4	2021	29.4	1959	2022-02-03T13:22:22Z	10	1916	11.5	1998	12.2	1936	12.8	1925	13.3	1934	16.1	1956	15.6	2021	14.1
-109.48	49.91	SK-16	MAPLE CREEK AREA	MAPLE CREEK	VSSK16V	3	6	2021	34.4	2019	31.5	1930	7.8	1917	10.0	1993	-3.5	1930	-2.8	1995	14.4	1957	12.8	34.4	2021	31.5	2019	31.1	1922	31.1	1961	30.6	1959	2022-02-03T13:22:22Z	7.8	1930	10	1917	10	1943	12.8	1960	13.3	1953	14.4	1995	12.8	1922	12.8
-109.48	49.91	SK-16	MAPLE CREEK AREA	MAPLE CREEK	VSSK16V	4	6	2017	32.9	1956	32.8	1944	7.2	1943	13.9	1935	-0.6	1931	1.7	1956	15.6	1922	15.0	32.9	2017	32.8	1956	32.2	1961	31.1	1922	31.1	1926	2022-02-03T13:22:22Z	7.2	1944	12.8	1962	13.2	2001	13.3	1963	13.9	1943	15.6	1956	15	1922	13.9
-109.48	49.91	SK-16	MAPLE CREEK AREA	MAPLE CREEK	VSSK16V	5	6	1961	32.8	1959	27.8	2009	8.5	1932	11.1	1960	-1.7	1943	-1.1	1959	20.0	1956	13.9	32.8	1961	28.8	2012	28.3	2004	28.1	2021	27.8	1959	2022-02-03T13:22:22Z	8.5	2009	11.1	1932	12.8	1996	13.9	1925	14.4	1966	20	1959	15.6	1961	15.4
-109.48	49.91	SK-16	MAPLE CREEK AREA	MAPLE CREEK	VSSK16V	6	6	1961	32.8	1958	30.6	2009	4.3	1916	12.2	1935	0.0	1925	2.2	1961	19.4	1929	15.6	32.8	1961	30.6	1958	28.3	1960	27.2	1948	27.2	1949	2022-02-03T13:22:22Z	4.3	2009	12.2	1916	12.6	2003	12.8	1939	12.8	1945	19.4	1961	15.6	1929	13.9
-109.48	49.91	SK-16	MAPLE CREEK AREA	MAPLE CREEK	VSSK16V	7	6	1949	32.8	1930	32.2	1950	10.0	1936	10.0	2009	-0.2	1966	0.0	1961	16.7	1931	16.7	32.8	1949	32.3	2016	32.2	1930	31.1	1931	31.1	1958	2022-02-03T13:22:22Z	10	1936	10	1950	10.6	1922	10.9	2009	12.6	2008	16.7	1931	16.7	1961	16.6
-109.48	49.91	SK-16	MAPLE CREEK AREA	MAPLE CREEK	VSSK16V	8	6	1948	34.4	1931	30.0	1924	9.4	1915	12.2	1995	-2.8	1928	1.1	1926	22.2	1923	11.1	34.4	1948	34.1	2015	31.9	2017	30.6	1956	30	1931	2022-02-03T13:22:22Z	9.4	1924	11.1	1936	11.9	2002	12	2005	12.2	1915	22.2	1926	15.6	1948	15.2
-109.48	49.91	SK-16	MAPLE CREEK AREA	MAPLE CREEK	VSSK16V	9	6	1956	34.4	1949	33.9	2002	8.4	1999	11.5	1928	0.0	1924	4.4	1962	15.0	1949	14.4	34.4	1956	33.9	1949	32.9	2018	31.7	1965	28.6	1996	2022-02-03T13:22:22Z	8.4	2002	11.5	1999	12.8	1938	13.8	2005	13.9	1924	15	1962	14.4	1931	14.4
-109.48	49.91	SK-16	MAPLE CREEK AREA	MAPLE CREEK	VSSK16V	10	6	1956	34.4	1949	33.9	2002	7.4	1967	11.1	1999	0.3	1922	2.8	1965	14.4	1956	13.9	34.4	1956	33.9	1949	31.1	1930	30.6	1965	29.4	1923	2022-02-03T13:22:22Z	7.4	2002	11.1	1967	12.2	1958	12.7	2008	12.8	1927	14.4	1965	13.9	1949	13.9
-109.48	49.91	SK-16	MAPLE CREEK AREA	MAPLE CREEK	VSSK16V	11	6	2015	31.6	1961	31.1	2002	8.9	1916	10.0	1933	0.0	1915	1.1	1965	16.7	1923	16.1	31.6	2015	31.1	1961	30.6	1965	30	1923	29.4	1930	2022-02-03T13:22:22Z	8.9	2002	10	1916	11.1	1915	12.2	2008	12.2	2010	16.7	1965	16.1	1923	14.4
-109.48	49.91	SK-16	MAPLE CREEK AREA	MAPLE CREEK	VSSK16V	12	6	1923	33.3	1922	26.7	1917	11.1	1916	15.6	1926	1.1	1916	1.7	1923	18.3	1922	13.9	33.3	1923	31.2	2020	30.6	1965	30	1938	28.9	1950	2022-02-03T13:22:22Z	11.1	1917	13.8	2004	13.9	1967	13.9	1993	14.3	2008	18.3	1923	16.7	1961	15
-109.48	49.91	SK-16	MAPLE CREEK AREA	MAPLE CREEK	VSSK16V	13	6	1933	33.9	1922	29.4	1957	13.9	1917	15.6	1926	0.0	1925	2.8	1940	22.2	1923	16.7	33.9	1933	33.1	2019	32.8	1959	29.7	2020	29.4	1922	2022-02-03T13:22:22Z	13.9	1957	15.6	1917	15.6	1965	16	2014	16.1	1943	22.2	1940	18.9	1959	18.6
-109.48	49.91	SK-16	MAPLE CREEK AREA	MAPLE CREEK	VSSK16V	14	6	1933	37.2	1922	30.6	2014	11.7	1930	12.8	1917	0.6	1915	4.4	2021	18.9	1963	17.8	37.2	1933	35.4	2021	33.3	1959	31.1	1946	30.6	1922	2022-02-03T13:22:22Z	11.7	2014	12.8	1930	14.4	1939	14.7	2017	16.1	1943	18.9	2021	17.8	1963	15.6
-109.48	49.91	SK-16	MAPLE CREEK AREA	MAPLE CREEK	VSSK16V	15	6	1933	37.8	1931	33.3	1926	12.2	1915	15.0	1917	0.6	1915	5.6	1929	24.4	1922	13.3	37.8	1933	36.7	2021	33.3	1931	31	1995	30	1984	2022-02-03T13:22:22Z	12.2	1926	12.8	1939	13.9	2004	14.6	2000	15	1915	24.4	1929	21.7	2021	17.8
-109.48	49.91	SK-16	MAPLE CREEK AREA	MAPLE CREEK	VSSK16V	16	6	1933	39.4	1931	37.2	1949	10.6	1939	12.8	1915	1.1			1931	23.9	1929	13.3	39.4	1933	37.2	1931	35	1961	31.1	1937	31.1	1938	2022-02-03T13:22:22Z	10.6	1949	12.8	1939	13.9	1915	13.9	1935	15	1948	23.9	1931	22.2	1933	17.8
-109.48	49.91	SK-16	MAPLE CREEK AREA	MAPLE CREEK	VSSK16V	17	6	1933	32.2	1931	30.0	1939	12.8	1935	14.4	1949	1.7	1935	3.3	1933	18.3	1931	13.9	32.2	1933	31.7	1961	30.8	1996	30	1922	30	1931	2022-02-03T13:22:22Z	12.8	1939	13.9	1949	14.1	2004	14.4	1935	14.4	1944	18.3	1933	16.1	1965	15
-109.48	49.91	SK-16	MAPLE CREEK AREA	MAPLE CREEK	VSSK16V	18	6	2003	30.5	1963	30.0	1939	11.1	1928	11.7	2004	1.3	1949	1.7	2013	16.4	1963	15.6	30.5	2003	30	1933	30	1963	28.9	1934	28.8	2013	2022-02-03T13:22:22Z	11.1	1939	11.7	1928	12.8	1915	12.8	1964	13.8	2010	16.4	2013	15.6	1959	15.6
-109.48	49.91	SK-16	MAPLE CREEK AREA	MAPLE CREEK	VSSK16V	19	6	1956	33.3	1950	28.9	1928	11.1	1926	15.0	1935	2.2	1924	2.8	1938	16.1	1934	14.4	33.3	1956	33	1985	31.1	1959	30	1963	29.4	1960	2022-02-03T13:22:22Z	11.1	1928	13.3	1964	15	1926	15	1931	16.1	2014	16.1	1938	15.7	2003	14.4
-109.48	49.91	SK-16	MAPLE CREEK AREA	MAPLE CREEK	VSSK16V	20	6	1925	32.8	1922	31.1	1942	10.6	1915	12.2	1958	2.2	1931	2.8	1961	15.0	1925	15.0	32.8	1925	31.7	1950	31.7	1961	31.1	1922	31.1	1938	2022-02-03T13:22:22Z	10.6	1942	11.9	1998	12.2	1915	14.4	1928	14.4	2006	15	1925	15	1961	14.4
-109.48	49.91	SK-16	MAPLE CREEK AREA	MAPLE CREEK	VSSK16V	21	6	1945	35.6	1937	33.9	1956	12.2	1942	14.4	2021	1.7	1960	1.7	1922	18.9	1916	7.2	35.6	1945	33.9	1937	33.9	1993	32.8	1950	32.2	1922	2022-02-03T13:22:22Z	12.2	1956	13.7	2019	14.4	1924	14.4	1942	15	1916	18.9	1922	16.7	1961	16.7
-109.48	49.91	SK-16	MAPLE CREEK AREA	MAPLE CREEK	VSSK16V	22	6	1922	35.6	1915	20.0	1996	10.4	1984	13.5	1967	2.2	1942	2.2	1922	20.6	1917	8.3	35.6	1922	34.4	1937	33.9	1941	33.9	1945	32.8	1954	2022-02-03T13:22:22Z	10.4	1996	13.5	1984	14.5	2017	15	1963	15.6	1916	20.6	1922	20	1937	17.5
-109.48	49.91	SK-16	MAPLE CREEK AREA	MAPLE CREEK	VSSK16V	23	6	1941	38.3	1936	34.4	2004	12.9	1996	13.6	1997	2.8	1967	2.8	1941	21.7	1936	16.7	38.3	1941	34.4	1936	30.5	2020	29.5	1985	29.5	1994	2022-02-03T13:22:22Z	12.9	2004	13.6	1996	14.8	2003	16.7	1929	16.7	1948	21.7	1941	16.7	1936	15.9
-109.48	49.91	SK-16	MAPLE CREEK AREA	MAPLE CREEK	VSSK16V	24	6	1941	37.2	1936	35.6	1966	12.8	1953	15.6	1945	1.7	1929	1.7	1936	22.2	1922	18.9	37.2	1941	35.6	1936	31.7	1961	31.1	1962	30	1960	2022-02-03T13:22:22Z	12.8	1966	15.4	1996	15.6	1939	15.6	1953	16.1	2003	22.2	1936	18.9	1922	18.3
-109.48	49.91	SK-16	MAPLE CREEK AREA	MAPLE CREEK	VSSK16V	25	6	1961	33.9	1941	32.8	1939	15.0	1932	18.9	1958	3.9	1957	4.4	1962	20.6	1922	18.3	33.9	1961	32.8	1941	32.8	1962	32.2	1936	30.6	1933	2022-02-03T13:22:22Z	15	1939	16.7	1965	17.4	1996	17.8	1950	17.9	2007	20.6	1962	18.3	1922	16.7
-109.48	49.91	SK-16	MAPLE CREEK AREA	MAPLE CREEK	VSSK16V	26	6	1931	35.6	1926	32.2	1999	13.4	1949	17.2	1985	2.0	1939	5.0	1962	17.2	1936	17.2	35.6	1931	33.9	1936	33.1	2015	32.8	1961	32.8	2017	2022-02-03T13:22:22Z	13.4	1999	17.2	1949	18.3	1942	18.7	2005	19	2011	17.2	1936	17.2	1962	16.7
-109.48	49.91	SK-16	MAPLE CREEK AREA	MAPLE CREEK	VSSK16V	27	6	1936	38.9	1931	36.1	1959	11.7	1940	17.8	1999	3.0	1985	3.0	1931	22.2	1926	17.2	38.9	1936	36.1	1931	34.6	2015	33.3	1958	33.3	2002	2022-02-03T13:22:22Z	11.7	1959	14.1	1998	17.8	1940	17.8	1999	18.3	1947	22.2	1931	20	2002	18.3
-109.48	49.91	SK-16	MAPLE CREEK AREA	MAPLE CREEK	VSSK16V	28	6	2015	35.7	1984	35.0	1915	16.1			1997	3.0	1940	3.9	2006	17.9	1939	17.8	35.7	2015	35	1984	34.4	1937	33.8	2006	33.3	1936	2022-02-03T13:22:22Z	16.1	1915	16.6	1998	17.8	1947	18.3	1930	18.3	1958	17.9	2006	17.8	1931	17.8
-109.48	49.91	SK-16	MAPLE CREEK AREA	MAPLE CREEK	VSSK16V	29	6	1984	40.0	1937	36.7	1997	11.4	1930	15.6	1995	3.4	1947	4.4	1984	19.0	1961	15.6	40	1984	36.7	1937	35.2	2021	32.2	1932	32	2008	2022-02-03T13:22:22Z	11.4	1997	14.2	2005	15.6	1930	16.6	2020	16.7	1941	19	1984	18.7	2021	16.8
-109.48	49.91	SK-16	MAPLE CREEK AREA	MAPLE CREEK	VSSK16V	30	6	2021	36.0	2008	35.9	1997	12.9	1927	16.1	1926	1.7	1923	5.6	1937	24.4	1930	14.4	36	2021	35.9	2008	34.4	1937	33.9	1944	32.4	2003	2022-02-03T13:22:22Z	12.9	1997	16.1	1927	17.2	1956	17.7	1993	17.8	1963	24.4	1937	19.2	2013	17.2
-109.48	49.91	SK-16	MAPLE CREEK AREA	MAPLE CREEK	VSSK16V	1	7	2021	37.6	1937	34.4	1997	12.2	1928	14.4	1917	3.3	1915	5.6	2021	20.2	2004	16.4	37.6	2021	34.4	1937	32.8	1944	31.7	1932	31.1	1949	2022-02-03T13:22:22Z	12.2	1997	14.4	1928	15.6	1955	17.8	1954	18.1	1999	20.2	2021	16.4	2004	16.1
-109.48	49.91	SK-16	MAPLE CREEK AREA	MAPLE CREEK	VSSK16V	2	7	2021	38.3	2013	33.3	1915	15.6			1915	3.9			2021	24.3	1937	18.3	38.3	2021	33.3	1947	33.3	2013	32.8	1929	32.2	1936	2022-02-03T13:22:22Z	15.6	1915	17.8	1931	18.3	1955	18.4	1997	19.1	2018	24.3	2021	18.3	1937	16.3
-109.48	49.91	SK-16	MAPLE CREEK AREA	MAPLE CREEK	VSSK16V	3	7	1936	38.9	1922	33.9	1956	13.9	1931	16.1	1944	3.3	1939	6.7	1936	19.4	1924	17.8	38.9	1936	34.9	2015	33.9	1922	33.1	2017	33	2011	2022-02-03T13:22:22Z	13.9	1956	14.8	1993	16.1	1915	16.1	1931	16.1	1957	19.4	1936	18	2015	17.8
-109.48	49.91	SK-16	MAPLE CREEK AREA	MAPLE CREEK	VSSK16V	4	7	1937	39.4	1936	32.2	2004	14.1	1932	14.4	1915	1.1			2008	17.3	1949	17.2	39.4	1937	33.8	2001	33	2021	32.8	1952	32.2	1936	2022-02-03T13:22:22Z	14.1	2004	14.4	1932	14.5	1993	15.6	1915	17.6	1999	17.3	2008	17.2	1949	16.7
-109.48	49.91	SK-16	MAPLE CREEK AREA	MAPLE CREEK	VSSK16V	5	7	1948	36.1	1937	36.1	1934	13.3	1923	16.7	2012	4.1	1930	5.6	1954	20.6	1937	15.6	36.1	1937	36.1	1948	33.2	2006	33.2	2007	33	2001	2022-02-03T13:22:22Z	13.3	1934	16.7	1923	16.8	2004	17.2	1927	17.8	1958	20.6	1954	18.3	1961	18.3
-109.48	49.91	SK-16	MAPLE CREEK AREA	MAPLE CREEK	VSSK16V	6	7	2007	37.9	1984	35.0	1940	14.4	1931	15.0	1994	2.2	1958	3.3	2007	21.7	1926	18.3	37.9	2007	36.1	2018	35	1984	33.9	1947	33.3	1948	2022-02-03T13:22:22Z	14.4	1940	15	1931	18.9	1932	18.9	1958	19.4	1952	21.7	2007	19.4	2018	18.3
-109.48	49.91	SK-16	MAPLE CREEK AREA	MAPLE CREEK	VSSK16V	7	7	1961	36.1	1936	35.6	1955	13.9	1929	18.3	1952	3.3	1940	4.4	1961	20.6	1929	17.8	36.1	1961	35.6	1936	35	1960	34.4	1943	34.3	2017	2022-02-03T13:22:22Z	13.9	1955	18.3	1929	19.4	1944	20.4	1993	20.6	1924	20.6	1961	20	1963	19.3
-109.48	49.91	SK-16	MAPLE CREEK AREA	MAPLE CREEK	VSSK16V	8	7	1921	35.6	1916	29.4	2020	16.5	1999	17.1	1947	2.8	1944	3.3	1963	20.0	1930	19.4	35.6	1921	35	1930	34.4	1943	34.4	1963	34.2	2017	2022-02-03T13:22:22Z	16.5	2020	17.1	1999	17.8	1955	19.3	2004	19.4	1929	20	1963	19.4	1930	19
-109.48	49.91	SK-16	MAPLE CREEK AREA	MAPLE CREEK	VSSK16V	9	7	2012	35.3	1950	35.0	1993	15.0	1944	17.8	1924	3.3	1922	5.6	1933	20.6	1930	17.2	35.3	2012	35	1950	34.8	2017	34.4	1943	34	2015	2022-02-03T13:22:22Z	15	1993	16.7	2009	16.9	2002	17.8	1944	19.4	1922	20.6	1933	18.9	1937	18.3
-109.48	49.91	SK-16	MAPLE CREEK AREA	MAPLE CREEK	VSSK16V	10	7	1937	37.2	1936	33.9	1952	15.6	1950	21.1	2004	4.4	1944	4.4	1933	20.0	1916	16.1	37.2	1937	35.2	2012	34.6	2015	33.9	1936	33.9	1939	2022-02-03T13:22:22Z	15.6	1952	17.6	1993	18.6	2009	20.6	1955	21.1	1940	20	1933	18.3	1964	18.3
-109.48	49.91	SK-16	MAPLE CREEK AREA	MAPLE CREEK	VSSK16V	11	7	1925	36.7	1923	30.6	1950	16.1	1921	21.1	1993	3.2	1947	4.4	1957	18.3	1939	18.3	36.7	1925	36.1	1957	35	1939	33.5	1984	32.8	1926	2022-02-03T13:22:22Z	16.1	1950	18.3	1952	18.4	1993	18.9	1963	19.4	2008	18.3	1939	18.3	1957	18.1
-109.48	49.91	SK-16	MAPLE CREEK AREA	MAPLE CREEK	VSSK16V	12	7	1964	35.6	1925	34.4	1993	16.6	1965	18.3	1943	3.9	1924	5.0	1930	20.0	1925	17.2	35.6	1964	34.9	2012	34.8	2003	34.4	1925	33.9	1945	2022-02-03T13:22:22Z	16.6	1993	18.3	1965	18.9	1942	19	1994	20	1952	20	1930	18.3	1946	17.2
-109.48	49.91	SK-16	MAPLE CREEK AREA	MAPLE CREEK	VSSK16V	13	7	1953	37.8	1926	35.0	1993	17.0	1962	17.2	1942	3.9	1929	6.1	1928	24.4	1926	18.3	37.8	1953	35.6	1957	35.2	2017	35	1926	34	2018	2022-02-03T13:22:22Z	17	1993	17.2	1962	18.2	2010	18.3	1958	18.4	2013	24.4	1928	21.7	1953	20
-109.48	49.91	SK-16	MAPLE CREEK AREA	MAPLE CREEK	VSSK16V	14	7	1953	38.3	1947	36.1	1915	15.6			1934	3.3	1933	6.1	1929	24.4	1928	18.9	38.3	1953	37.2	1960	36.1	1935	36.1	1947	35	1936	2022-02-03T13:22:22Z	15.6	1915	16.7	1962	17.2	2009	17.8	1993	19.4	1958	24.4	1929	21.5	2002	20.6
-109.48	49.91	SK-16	MAPLE CREEK AREA	MAPLE CREEK	VSSK16V	15	7	1936	38.3	1935	37.2	1999	15.3	1937	18.9	2009	4.6	1999	5.4	1960	20.0	1923	18.9	38.3	1936	37.2	1935	35.7	2021	35.6	1947	35.1	2007	2022-02-03T13:22:22Z	15.3	1999	18.9	1915	18.9	1937	19.4	1950	20	1922	20	1960	18.9	1923	18.3
-109.48	49.91	SK-16	MAPLE CREEK AREA	MAPLE CREEK	VSSK16V	16	7	1966	35.0	1934	35.0	1999	15.8	1923	16.1	1947	2.2	1943	6.1	1955	20.0	1949	19.4	35	1934	35	1966	34.9	2021	33.9	1941	32.8	1935	2022-02-03T13:22:22Z	15.8	1999	16.1	1923	17	2016	18.9	1915	20	1937	20	1955	19.4	1949	16.7
-109.48	49.91	SK-16	MAPLE CREEK AREA	MAPLE CREEK	VSSK16V	17	7	1936	40.6	1925	36.1	1945	16.1	1915	18.3	1999	4.7	1947	5.6	2018	18.9	1925	18.3	40.6	1936	36.1	1925	35.9	2003	35.9	2004	35.7	2018	2022-02-03T13:22:22Z	16.1	1945	17.2	1952	17.8	1949	18.1	2015	18.3	1915	18.9	2018	18.3	1925	17.9
-109.48	49.91	SK-16	MAPLE CREEK AREA	MAPLE CREEK	VSSK16V	18	7	1960	37.2	1941	36.1	1915	12.8			2017	3.2	1945	6.1	2011	21.2	1960	20.0	37.2	1960	36.1	1936	36.1	1941	35	2011	34.8	2004	2022-02-03T13:22:22Z	12.8	1915	18.9	1942	18.9	1962	19.2	1993	20.2	1999	21.2	2011	20	1960	18.9
-109.48	49.91	SK-16	MAPLE CREEK AREA	MAPLE CREEK	VSSK16V	19	7	1960	38.9	1954	35.0	1916	17.8	1915	18.3	1915	3.3			1929	23.9	1923	18.3	38.9	1960	35	1954	34.4	1934	34.4	1937	34.4	1941	2022-02-03T13:22:22Z	17.8	1916	18.3	1915	19.7	2021	20	1928	20	1952	23.9	1929	23.3	1960	20.6
-109.48	49.91	SK-16	MAPLE CREEK AREA	MAPLE CREEK	VSSK16V	20	7	1921	36.1	1917	31.1	1948	16.1	1926	16.7	1933	4.4	1932	5.0	1955	21.7	1941	21.1	36.1	1921	35.6	1936	35	1934	34.5	2017	34.4	1929	2022-02-03T13:22:22Z	16.1	1948	16.7	1926	18.9	1949	20.6	1953	21	2010	21.7	1955	21.1	1921	21.1
-109.48	49.91	SK-16	MAPLE CREEK AREA	MAPLE CREEK	VSSK16V	21	7	1945	38.3	1931	37.8	1954	17.2	1952	19.4	1933	5.0	1926	5.0	1936	23.3	1923	18.3	38.3	1945	37.8	1931	35.6	1946	35.6	1963	35	1936	2022-02-03T13:22:22Z	17.2	1954	19.4	1952	21	1995	21.1	1950	21.4	1998	23.3	1936	19.4	1941	18.9
-109.48	49.91	SK-16	MAPLE CREEK AREA	MAPLE CREEK	VSSK16V	22	7	1936	38.3	1931	35.6	1924	17.8	1916	25.0	1929	5.0	1917	7.8	1960	22.2	1957	17.8	38.3	1936	37.2	1963	36.1	1960	36	2007	35.6	1931	2022-02-03T13:22:22Z	17.8	1924	18	2011	20.6	1933	21.1	1952	22.7	1993	22.2	1960	18.3	2020	17.8
-109.48	49.91	SK-16	MAPLE CREEK AREA	MAPLE CREEK	VSSK16V	23	7	2007	38.8	1936	36.1	2008	20.5	1916	21.1	1946	2.8	1916	3.9	1936	21.1	1932	18.9	38.8	2007	36.5	2012	36.1	1931	36.1	1936	35.5	2003	2022-02-03T13:22:22Z	20.5	2008	21.1	1916	21.7	1922	21.7	1958	22.2	1924	21.1	1936	20.3	2006	19.4
-109.48	49.91	SK-16	MAPLE CREEK AREA	MAPLE CREEK	VSSK16V	24	7	1944	36.1	1931	35.6	1915	17.2			1922	3.9	1917	4.4	1959	22.8	1936	19.4	36.1	1944	35.6	1929	35.6	1931	35	1936	33.9	1963	2022-02-03T13:22:22Z	17.2	1915	18.3	1916	21.2	2018	21.7	1938	22.3	2005	22.8	1959	20	2007	19.4
-109.48	49.91	SK-16	MAPLE CREEK AREA	MAPLE CREEK	VSSK16V	25	7	1933	38.3	1926	35.0	1996	17.9	1915	18.3	2005	3.6	1948	5.0	1926	24.4	1923	18.3	38.3	1933	36	1984	35	1926	34.4	1957	34.2	2004	2022-02-03T13:22:22Z	17.9	1996	18.3	1915	18.9	1953	19.5	1999	19.9	1993	24.4	1926	19.4	1933	18.9
-109.48	49.91	SK-16	MAPLE CREEK AREA	MAPLE CREEK	VSSK16V	26	7	1933	37.2	1931	35.6	1942	19.4	1940	21.1	1999	3.7	1961	4.4	1926	25.6	1923	16.1	37.2	1933	37	1984	36.1	1957	35.6	1926	35.6	1931	2022-02-03T13:22:22Z	19.4	1942	21	2014	21.1	1915	21.1	1940	21.1	1966	25.6	1926	20	1931	20
-109.48	49.91	SK-16	MAPLE CREEK AREA	MAPLE CREEK	VSSK16V	27	7	1933	38.3	1917	33.9	1940	17.2	1916	20.6	1930	5.6	1915	7.8	1984	24.0	1965	20.0	38.3	1933	35.6	1947	35.5	1984	35	1946	35	2019	2022-02-03T13:22:22Z	17.2	1940	18.5	2015	19.9	2004	20	1942	20.6	1916	24	1984	20.4	2017	20
-109.48	49.91	SK-16	MAPLE CREEK AREA	MAPLE CREEK	VSSK16V	28	7	1939	37.8	1938	34.4	1940	16.1	1930	21.1	1930	4.4	1927	7.2	1946	19.4	1935	19.4	37.8	1939	36.7	1945	36.7	1947	36.2	2007	35	1944	2022-02-03T13:22:22Z	16.1	1940	18.3	1959	19.6	2009	20.6	1948	21.1	1916	19.4	1935	19.4	1946	18.5
-109.48	49.91	SK-16	MAPLE CREEK AREA	MAPLE CREEK	VSSK16V	29	7	1936	37.2	1934	34.4	1923	16.1	1915	22.8	1954	5.0	1948	5.0	1936	19.4	1932	16.7	37.2	1936	35.9	2007	35.6	2020	34.4	1934	34.4	2017	2022-02-03T13:22:22Z	16.1	1923	20	1924	20.3	2013	21.1	1942	21.1	1962	19.4	1936	19	2006	18.5
-109.48	49.91	SK-16	MAPLE CREEK AREA	MAPLE CREEK	VSSK16V	30	7	2017	36.3	1946	36.1	1950	15.0	1942	21.1	1917	-0.6	1915	6.1	1936	22.2	1934	15.6	36.3	2017	36.1	1946	35.6	1934	35.4	2014	35	1926	2022-02-03T13:22:22Z	15	1950	16	1984	19.2	1995	20.3	1999	21.1	1942	22.2	1936	19.4	1946	17.9
-109.48	49.91	SK-16	MAPLE CREEK AREA	MAPLE CREEK	VSSK16V	31	7	2005	35.5	1959	33.9	1923	11.7	1915	23.3	1933	3.9	1923	6.1	1939	20.6	1930	20.0	35.5	2005	35	2011	33.9	1929	33.9	1930	33.9	1947	2022-02-03T13:22:22Z	11.7	1923	14.2	1999	15.6	2002	17.1	2001	18.3	1927	20.6	1939	20	1930	19.4
-109.48	49.91	SK-16	MAPLE CREEK AREA	MAPLE CREEK	VSSK16V	1	8	2021	35.7	2019	35.3	2002	13.9	1917	15.6	1933	1.1	1923	3.9	2019	19.2	1962	17.8	35.7	2021	35.3	2019	34.7	2000	34.4	1955	34.3	2005	2022-02-03T13:22:22Z	13.9	2002	15.6	1917	16.1	1923	17.8	1937	18.3	1933	19.2	2019	18.5	2020	17.8
-109.48	49.91	SK-16	MAPLE CREEK AREA	MAPLE CREEK	VSSK16V	2	8	2019	36.6	1949	35.6	1993	18.5	1937	18.9	2002	3.7	1928	3.9	2021	20.1	2003	20.0	36.6	2019	35.6	1949	35.3	2003	35	1961	33.9	1922	2022-02-03T13:22:22Z	18.5	1993	18.9	1937	19.4	1957	19.4	2013	19.5	1995	20.1	2021	20	2003	19.3
-109.48	49.91	SK-16	MAPLE CREEK AREA	MAPLE CREEK	VSSK16V	3	8	2001	37.7	1947	36.7	2002	11.8	1923	15.6	1993	2.6	1946	3.9	1966	20.6	1958	20.0	37.7	2001	36.7	1947	36.1	1934	36.1	1961	34.4	1922	2022-02-03T13:22:22Z	11.8	2002	15.6	1923	17.2	1924	19.4	1955	20	2009	20.6	1966	20	1958	19.4
-109.48	49.91	SK-16	MAPLE CREEK AREA	MAPLE CREEK	VSSK16V	4	8	1961	37.8	1941	35.0	2002	11.8	1924	12.8	1923	2.8	1917	2.8	1965	18.3	1949	18.3	37.8	1961	35.6	1997	35	1941	33.9	1949	33.3	1937	2022-02-03T13:22:22Z	11.8	2002	12.8	1924	14.8	2009	15.6	1921	18.9	1954	18.3	1939	18.3	1947	18.3
-109.48	49.91	SK-16	MAPLE CREEK AREA	MAPLE CREEK	VSSK16V	5	8	1961	40.6	1939	35.6	1921	16.1	1916	17.8	1917	1.1	1915	8.9	1949	21.7	1930	21.7	40.6	1961	35.6	1939	34.6	1997	34.4	1949	34.1	2012	2022-02-03T13:22:22Z	16.1	1921	17.8	1916	17.8	1954	18.3	1917	18.9	1924	21.7	1930	21.7	1949	19
-109.48	49.91	SK-16	MAPLE CREEK AREA	MAPLE CREEK	VSSK16V	6	8	1949	38.3	1946	35.6	1921	16.7	1916	21.7	2006	3.3	1923	3.9	1949	23.9	1936	19.4	38.3	1949	36.3	1997	36.2	2012	35.6	1946	35.4	2020	2022-02-03T13:22:22Z	16.7	1921	18.3	1931	18.9	1966	20.6	1923	20.8	2015	23.9	1949	21.1	2021	19.4
-109.48	49.91	SK-16	MAPLE CREEK AREA	MAPLE CREEK	VSSK16V	7	8	1963	36.1	1958	34.4	1939	16.7	1931	18.3	1927	3.9	1923	3.9	1963	20.6	1936	20.0	36.1	1963	34.9	2001	34.8	2006	34.7	2008	34.4	1958	2022-02-03T13:22:22Z	16.7	1939	17.6	1994	17.9	2002	18.3	1931	18.3	1960	20.6	1963	20	1936	16.8
-109.48	49.91	SK-16	MAPLE CREEK AREA	MAPLE CREEK	VSSK16V	8	8	2008	35.7	2006	35.2	1917	9.4	1916	27.2	1996	4.5	1952	5.0	1964	19.4	1955	16.7	35.7	2008	35.2	2006	34.3	2012	33.5	2018	33.3	1940	2022-02-03T13:22:22Z	9.4	1917	14.2	2004	16.7	1939	16.7	1946	17.6	1997	19.4	1964	16.7	1955	16.1
-109.48	49.91	SK-16	MAPLE CREEK AREA	MAPLE CREEK	VSSK16V	9	8	2018	36.1	1936	36.1	1997	14.9	1926	16.1	1917	2.2	1916	11.1	1923	20.6	1922	13.9	36.1	1936	36.1	2018	35.6	1940	35	2000	34.4	1932	2022-02-03T13:22:22Z	14.9	1997	16.1	1926	16.9	2004	17.2	1939	18.9	1917	20.6	1923	18.3	1958	17.8
-109.48	49.91	SK-16	MAPLE CREEK AREA	MAPLE CREEK	VSSK16V	10	8	2018	40.1	1984	36.0	2005	14.1	1916	15.0	1995	3.5	1939	3.9	1932	20.0	1922	19.4	40.1	2018	36	1984	35.3	2003	35.3	2012	35	1958	2022-02-03T13:22:22Z	14.1	2005	15	1916	16.1	1925	17.8	1952	18	2019	20	1932	19.4	1922	18.9
-109.48	49.91	SK-16	MAPLE CREEK AREA	MAPLE CREEK	VSSK16V	11	8	2018	37.2	1938	34.4	1916	13.3	1915	31.1	1916	-0.6	1915	10.6	1960	21.7	1958	18.3	37.2	2018	34.4	1938	34.3	2015	33.3	1931	33.3	1965	2022-02-03T13:22:22Z	13.3	1916	15.6	1993	15.6	2002	18.9	1966	19.4	1999	21.7	1960	18.3	1958	17.8
-109.48	49.91	SK-16	MAPLE CREEK AREA	MAPLE CREEK	VSSK16V	12	8	1940	35.0	1939	34.4	2005	15.0	1916	16.1	1916	0.6	1915	8.3	1936	18.9	1927	16.7	35	1940	34.4	1939	34.4	2015	33.3	1961	33.3	1965	2022-02-03T13:22:22Z	15	2005	16.1	1916	16.9	2019	17.8	1959	18.5	1999	18.9	1936	17.8	1962	16.7
-109.48	49.91	SK-16	MAPLE CREEK AREA	MAPLE CREEK	VSSK16V	13	8	2015	37.9	2001	35.6	1995	15.5	1942	17.2	2005	2.5	1916	4.4	2001	17.8	1965	17.2	37.9	2015	35.6	2001	35	1961	34	2014	33.8	2003	2022-02-03T13:22:22Z	15.5	1995	16.5	2009	17.2	1942	17.7	2010	17.8	1944	17.8	2001	17.2	1965	17.1
-109.48	49.91	SK-16	MAPLE CREEK AREA	MAPLE CREEK	VSSK16V	14	8	2021	36.4	1921	35.6	1952	17.2	1938	17.2	1928	3.3	1922	5.0	2021	20.5	1930	19.4	36.4	2021	35.6	1921	35	1994	34.4	2015	34	2014	2022-02-03T13:22:22Z	17.2	1938	17.2	1952	17.9	2002	18.3	1926	20.6	1944	20.5	2021	19.4	1930	17.8
-109.48	49.91	SK-16	MAPLE CREEK AREA	MAPLE CREEK	VSSK16V	15	8	1961	37.8	1921	34.4	1997	14.1	1926	16.7	1943	2.8	1940	4.4	1930	18.9	1929	14.4	37.8	1961	36.1	2003	34.4	1921	34.3	1994	33.3	1958	2022-02-03T13:22:22Z	14.1	1997	16.7	1925	16.7	1926	17	2009	17.2	1928	18.9	1930	18.2	2013	17.8
-109.48	49.91	SK-16	MAPLE CREEK AREA	MAPLE CREEK	VSSK16V	16	8	2003	37.0	1945	35.0	2002	13.4	1935	13.9	1929	1.1	1928	4.4	2003	23.5	1941	17.8	37	2003	35	1945	34.5	2013	34.4	1949	34.4	1953	2022-02-03T13:22:22Z	13.4	2002	13.9	1935	15.6	1950	16.1	2009	17.4	2006	23.5	2003	17.8	1941	17.2
-109.48	49.91	SK-16	MAPLE CREEK AREA	MAPLE CREEK	VSSK16V	17	8	2020	37.4	1958	34.4	1956	11.7	1935	17.2	1940	2.2	1935	4.4	1958	18.3	1953	18.3	37.4	2020	34.4	1958	33.9	1943	33.3	1964	32.8	1921	2022-02-03T13:22:22Z	11.7	1956	16.5	2005	17.2	1935	18.3	1927	18.3	1954	18.3	1939	18.3	1953	18.3
-109.48	49.91	SK-16	MAPLE CREEK AREA	MAPLE CREEK	VSSK16V	18	8	1964	37.8	1933	35.6	1950	12.8	1935	16.1	1956	4.4	1950	4.4	2001	20.5	1984	17.5	37.8	1964	35.6	1933	35.5	1984	35.3	2020	35	1921	2022-02-03T13:22:22Z	12.8	1950	14.8	2021	16.1	1935	16.9	2016	17	2005	20.5	2001	18.5	2008	17.5
-109.48	49.91	SK-16	MAPLE CREEK AREA	MAPLE CREEK	VSSK16V	19	8	2008	35.8	1932	33.9	1964	13.3	1938	15.6	1950	-0.6	1939	2.2	2008	19.1	1958	18.3	35.8	2008	33.9	1932	33.3	1960	32.7	2020	32.3	2012	2022-02-03T13:22:22Z	13.3	1964	15.6	1938	17.2	1935	17.6	2021	18.3	1916	19.1	2008	18.3	1958	17.8
-109.48	49.91	SK-16	MAPLE CREEK AREA	MAPLE CREEK	VSSK16V	20	8	1931	33.9	1921	32.8	1964	17.2	1955	18.9	1945	0.6	1944	2.8	2020	16.4	1953	16.1	33.9	1931	33.3	2020	32.8	1921	32.5	2012	31.7	1962	2022-02-03T13:22:22Z	17.2	1964	18.9	1916	18.9	1928	18.9	1955	19.3	2021	16.4	2020	16.1	1953	15.6
-109.48	49.91	SK-16	MAPLE CREEK AREA	MAPLE CREEK	VSSK16V	21	8	2012	34.6	1921	33.3	2014	15.0	1933	16.7	1944	1.7	1923	3.9	1925	18.3	1921	16.7	34.6	2012	33.3	1921	33.1	1994	33.1	1999	33	2011	2022-02-03T13:22:22Z	15	2014	16.7	1933	18.9	1927	18.9	1954	18.9	2015	18.3	1925	17.8	1961	16.7
-109.48	49.91	SK-16	MAPLE CREEK AREA	MAPLE CREEK	VSSK16V	22	8	1935	35.6	1929	30.6	2014	12.6	1933	15.6	1944	2.8	1939	2.8	2003	18.7	1947	15.6	35.6	1935	35	1961	34.4	1949	34.4	2011	34	2001	2022-02-03T13:22:22Z	12.6	2014	15.6	1933	16.7	1942	16.9	2008	16.9	2015	18.7	2003	16.7	2011	15.6
-109.48	49.91	SK-16	MAPLE CREEK AREA	MAPLE CREEK	VSSK16V	23	8	1961	33.9	1935	33.9	2014	13.3	1950	13.3	2015	0.4	1928	0.6	1949	17.8	1941	15.0	33.9	1935	33.9	1961	33.5	1984	32.9	1997	32.8	1946	2022-02-03T13:22:22Z	13.3	1934	13.3	1950	13.3	2014	13.8	2004	15	1960	17.8	1949	17	1984	16.1
-109.48	49.91	SK-16	MAPLE CREEK AREA	MAPLE CREEK	VSSK16V	24	8	2020	34.4	1939	33.3	2014	11.4	1933	12.8	1934	-2.8	1928	4.4	2017	18.4	1931	18.3	34.4	2020	33.3	1926	33.3	1939	33.1	1999	32.2	1930	2022-02-03T13:22:22Z	11.4	2014	12.8	1933	14.1	2005	15.6	1928	16.1	1925	18.4	2017	18.3	1930	18.3
-109.48	49.91	SK-16	MAPLE CREEK AREA	MAPLE CREEK	VSSK16V	25	8	1926	33.3	1924	30.6	1957	11.7	1928	14.4	1929	1.7	1922	4.4	1924	18.3	1921	11.1	33.3	1926	32.2	1961	32	1984	32	2008	32	2013	2022-02-03T13:22:22Z	11.7	1957	14.4	1928	15.1	2004	16.1	1916	16.1	1933	18.3	1924	18.2	2008	15.6
-109.48	49.91	SK-16	MAPLE CREEK AREA	MAPLE CREEK	VSSK16V	26	8	2010	34.4	1937	33.3	1957	14.4	1954	14.4	1935	0.0	1933	2.2	1958	16.7	1926	15.0	34.4	2010	33.3	1937	33.1	2000	32.5	1984	32.3	1996	2022-02-03T13:22:22Z	14.4	1954	14.4	1957	15.6	1928	16.1	1945	16.5	1993	16.7	1958	15.4	2013	15
-109.48	49.91	SK-16	MAPLE CREEK AREA	MAPLE CREEK	VSSK16V	27	8	2001	34.1	1996	33.0	1941	12.8	1931	18.3	1917	0.6	1916	8.3	1984	16.5	1925	16.1	34.1	2001	33.6	2012	33	1996	32.7	2017	32.5	1984	2022-02-03T13:22:22Z	12.8	1941	14.5	2018	15.6	1942	15.6	1962	16.1	1946	16.5	1984	16.1	1925	15.6
-109.48	49.91	SK-16	MAPLE CREEK AREA	MAPLE CREEK	VSSK16V	28	8	2012	35.3	1939	33.3	1958	14.4	1941	16.1	1928	1.1	1915	3.9	1939	16.7	1934	15.0	35.3	2012	34.6	2013	34	2017	33.3	1938	33.3	1939	2022-02-03T13:22:22Z	14.4	1958	15.5	1993	15.9	2003	16.1	1941	16.7	1962	16.7	1939	15.8	2013	15
-109.48	49.91	SK-16	MAPLE CREEK AREA	MAPLE CREEK	VSSK16V	29	8	2005	33.9	1929	33.9	2010	11.2	1993	14.6	1935	-1.7	1928	4.4	1929	23.9	1926	18.9	33.9	1929	33.9	2005	33.7	2006	33	2013	32.8	1943	2022-02-03T13:22:22Z	11.2	2010	14.6	1993	15	1964	16.1	1958	16.7	1941	23.9	1929	18.9	1926	16.3
-109.48	49.91	SK-16	MAPLE CREEK AREA	MAPLE CREEK	VSSK16V	30	8	1999	35.3	1921	34.4	2000	10.2	1952	10.6	1994	0.5	1946	2.8	2017	20.0	1936	17.8	35.3	1999	35	2017	34.4	1921	33.9	1936	33.5	2007	2022-02-03T13:22:22Z	10.2	2000	10.6	1952	11.1	1965	12.2	1932	12.5	2010	20	2017	17.8	1936	16.7
-109.48	49.91	SK-16	MAPLE CREEK AREA	MAPLE CREEK	VSSK16V	31	8	1940	35.0	1929	33.9	1930	11.1	1924	18.3	1994	-1.9	1934	-1.1	1950	17.8	1940	16.7	35	1940	33.9	1929	33.3	1955	33.3	2007	32.9	2017	2022-02-03T13:22:22Z	11.1	1930	11.5	2008	11.7	1952	12.8	1934	14.6	2011	17.8	1950	17.3	2001	16.7
-109.48	49.91	SK-16	MAPLE CREEK AREA	MAPLE CREEK	VSSK16V	1	9	2009	32.9	1960	32.2	2008	8.2	1951	13.3	1946	-1.1	1930	0.0	2016	16.4	1925	15.6	32.9	2009	32.2	1960	32.2	2016	31.1	1938	31.1	1998	2022-02-03T13:22:22Z	8.2	2008	13.3	1934	13.3	1951	13.9	1917	13.9	1964	16.4	2016	15.6	1925	13.9
-109.48	49.91	SK-16	MAPLE CREEK AREA	MAPLE CREEK	VSSK16V	2	9	2013	35.0	1948	33.9	1962	8.9	1942	12.2	1999	-1.8	1928	0.0	1947	20.6	1945	14.4	35	2013	33.9	1940	33.9	1948	33.3	1955	33.3	1998	2022-02-03T13:22:22Z	8.9	1962	11.7	1964	12.2	1942	12.8	1951	14.4	1956	20.6	1947	14.4	1938	14.4
-109.48	49.91	SK-16	MAPLE CREEK AREA	MAPLE CREEK	VSSK16V	3	9	2009	35.2	1960	32.8	1956	7.8	1929	11.1	1962	-1.1	1932	0.0	2009	18.4	1948	17.2	35.2	2009	32.8	1945	32.8	1950	32.8	1960	32.2	1938	2022-02-03T13:22:22Z	7.8	1956	8.9	1965	11.1	1929	11.2	1999	12.5	2014	18.4	2009	17.2	1948	16.7
-109.48	49.91	SK-16	MAPLE CREEK AREA	MAPLE CREEK	VSSK16V	4	9	1938	32.2	1924	27.8	1956	10.6	1929	12.8	1935	-2.8	1917	-0.6	1960	18.3	1950	16.7	32.2	1938	31.7	1960	31.4	2006	31.1	1947	31.1	1950	2022-02-03T13:22:22Z	10.6	1956	11.7	1965	12	2016	12.7	2015	12.8	1929	18.3	1960	16.7	1950	16.1
-109.48	49.91	SK-16	MAPLE CREEK AREA	MAPLE CREEK	VSSK16V	5	9	2013	34.0	1984	34.0	1964	7.2	1929	10.0	2017	-0.4	1949	0.0	1924	17.2	1923	10.6	34	1984	34	2013	33.4	2020	32.3	2003	31.7	1961	2022-02-03T13:22:22Z	7.2	1964	10	1929	11.1	2015	12.7	2002	12.8	1916	17.2	1924	16.1	1931	15
-109.48	49.91	SK-16	MAPLE CREEK AREA	MAPLE CREEK	VSSK16V	6	9	1966	33.3	1931	32.2	1946	11.7	1933	13.3	1929	-5.0	1917	3.3	1931	18.3	1915	13.9	33.3	1966	32.2	1931	32.2	2009	32.1	2003	31.4	2006	2022-02-03T13:22:22Z	11.7	1946	12.5	2015	13.3	1929	13.3	1933	13.3	1964	18.3	1931	15.6	1966	15.5
-109.48	49.91	SK-16	MAPLE CREEK AREA	MAPLE CREEK	VSSK16V	7	9	1955	33.9	1944	30.0	1962	6.7	1946	8.9	1929	-1.1	1917	3.9	1998	18.5	1963	16.7	33.9	1955	32.7	2003	32.5	1998	32.5	2017	31.7	1957	2022-02-03T13:22:22Z	6.7	1962	7.8	1964	8.9	1946	10	1984	10.3	2020	18.5	1998	16.7	1963	15
-109.48	49.91	SK-16	MAPLE CREEK AREA	MAPLE CREEK	VSSK16V	8	9	2017	33.6	2011	32.9	1962	8.9	1946	12.2	1943	-1.7	1933	0.0	1998	14.0	1951	12.8	33.6	2017	32.9	2011	32.2	1963	29.9	1998	28.9	1923	2022-02-03T13:22:22Z	8.9	1962	12.2	1928	12.2	1946	12.5	1984	12.8	1915	14	1998	12.8	1924	12.8
-109.48	49.91	SK-16	MAPLE CREEK AREA	MAPLE CREEK	VSSK16V	9	9	2017	32.7	2011	31.8	2014	5.9	1965	8.3	1926	-2.2	1921	0.0	1963	16.1	1958	13.9	32.7	2017	31.8	2011	31.4	2012	30.8	2021	29.9	1998	2022-02-03T13:22:22Z	5.9	2014	8.3	1965	9.4	1917	10	1964	10.6	1921	16.1	1963	13.9	1958	13.6
-109.48	49.91	SK-16	MAPLE CREEK AREA	MAPLE CREEK	VSSK16V	10	9	2011	31.2	1966	31.1	1921	4.4	1917	11.7	1955	-6.1	1945	-3.3	1966	16.7	1963	16.7	31.2	2011	31.1	1966	30.3	1997	30	1948	27.8	1939	2022-02-03T13:22:22Z	4.4	1921	5.7	2014	7.8	1949	8.3	1964	9.7	2004	16.7	1963	16.7	1966	14.4
-109.48	49.91	SK-16	MAPLE CREEK AREA	MAPLE CREEK	VSSK16V	11	9	2017	32.8	2011	31.9	1921	2.2	1915	10.0	1955	-3.3	1950	-1.7	1963	12.8	1957	11.7	32.8	2017	31.9	2011	30.6	1958	30.5	1997	29.4	2020	2022-02-03T13:22:22Z	2.2	1921	2.8	1949	8.7	2014	10	1915	10.8	2005	12.8	1963	11.7	1957	11.4
-109.48	49.91	SK-16	MAPLE CREEK AREA	MAPLE CREEK	VSSK16V	12	9	1958	31.7	1937	30.6	1921	5.0	1915	6.7	1961	-1.7	1923	-1.1	1937	15.6	1917	10.0	31.7	1958	31.1	2015	30.6	1937	30	1953	27.8	1940	2022-02-03T13:22:22Z	5	1921	6.7	1915	9	2016	9.4	1950	9.6	1993	15.6	1937	15	1958	13.9
-109.48	49.91	SK-16	MAPLE CREEK AREA	MAPLE CREEK	VSSK16V	13	9	1940	30.0	1937	26.1	1915	2.8			1949	-2.8	1915	-2.8	1996	14.8	1963	14.4	30	1940	29.7	2013	28.9	1944	28.3	1945	27.8	1946	2022-02-03T13:22:22Z	2.8	1915	8.9	1921	8.9	1934	11.7	1939	12.2	1993	14.8	1996	14.4	1963	13.9
-109.48	49.91	SK-16	MAPLE CREEK AREA	MAPLE CREEK	VSSK16V	14	9	1935	31.7	1923	30.0	1915	3.3			1916	-4.4	1915	-3.3	1996	14.2	1933	13.3	31.7	1935	31.2	2012	31.1	1946	31.1	1948	30	1923	2022-02-03T13:22:22Z	3.3	1915	8.3	1958	9.6	2017	10	1916	10	1921	14.2	1996	13.3	1933	12.2
-109.48	49.91	SK-16	MAPLE CREEK AREA	MAPLE CREEK	VSSK16V	15	9	2000	32.2	1953	27.2	1965	4.4	1936	10.0	1966	-2.2	1916	-1.1	2002	13.9	2000	12.1	32.2	2000	30.3	2019	28.4	2002	27.6	2008	27.6	2009	2022-02-03T13:22:22Z	4.4	1965	9.4	1993	10	1936	10.4	2006	10.6	1915	13.9	2002	12.3	2019	12.1
-109.48	49.91	SK-16	MAPLE CREEK AREA	MAPLE CREEK	VSSK16V	16	9	2009	32.3	2000	30.0	2003	3.3	1965	3.9	1936	-3.9	1928	-1.1	2013	13.4	1949	12.8	32.3	2009	30	2000	29.9	2013	29.6	2002	28.9	1938	2022-02-03T13:22:22Z	3.3	2003	3.9	1965	5.7	2006	9.4	1926	9.4	1954	13.4	2013	12.8	1949	12.2
-109.48	49.91	SK-16	MAPLE CREEK AREA	MAPLE CREEK	VSSK16V	17	9	2009	34.9	1984	30.0	1965	3.3	1926	6.7	1926	-3.3	1923	-1.7	2009	16.4	1924	14.4	34.9	2009	30	1984	29.7	2000	29.6	1994	29.4	1943	2022-02-03T13:22:22Z	3.3	1965	3.6	2003	4	2006	6.7	1926	8.3	1954	16.4	2009	14.4	1924	14
-109.48	49.91	SK-16	MAPLE CREEK AREA	MAPLE CREEK	VSSK16V	18	9	1966	31.7	1937	30.0	1926	6.7	1915	14.4	2010	-5.3	2003	-3.7	1966	14.4	1938	12.2	31.7	1966	31.5	1984	31	2021	30	1937	29.4	1928	2022-02-03T13:22:22Z	6.7	1926	7.2	1947	7.2	1957	8.3	1945	8.9	1965	14.4	1966	14.3	2021	14.2
-109.48	49.91	SK-16	MAPLE CREEK AREA	MAPLE CREEK	VSSK16V	19	9	2009	33.9	1938	30.0	1995	6.6	1925	6.7	1957	-7.2	1943	-3.9	2020	16.0	1938	15.6	33.9	2009	30	1938	28.3	1937	27.2	1949	26.7	1922	2022-02-03T13:22:22Z	6.6	1995	6.7	1925	8.3	1945	8.9	1934	9.4	1924	16	2020	15.6	1938	14.5
-109.48	49.91	SK-16	MAPLE CREEK AREA	MAPLE CREEK	VSSK16V	20	9	1922	32.8	1916	23.9	1995	3.1	1951	7.2	1934	-5.6	1927	-3.9	2015	13.2	1938	12.2	32.8	1922	30.6	1938	27.8	1939	27.2	1936	27.2	1937	2022-02-03T13:22:22Z	3.1	1995	7.2	1951	9.4	1941	10	1934	10.6	1915	13.2	2015	12.2	1938	10
-109.48	49.91	SK-16	MAPLE CREEK AREA	MAPLE CREEK	VSSK16V	21	9	1938	31.7	1936	31.1	1955	5.0	1923	7.2	1995	-6.8	1926	-2.8	2013	11.7	1938	11.7	31.7	1938	31.1	1936	29.6	1999	28.9	1939	28.3	1917	2022-02-03T13:22:22Z	5	1955	5.7	1993	6	2000	7.2	1923	7.8	1961	11.7	1938	11.7	2013	10.6
-109.48	49.91	SK-16	MAPLE CREEK AREA	MAPLE CREEK	VSSK16V	22	9	1948	30.6	1917	29.4	1926	0.0	1923	4.4	1934	-7.2	1926	-3.3	2014	13.6	1963	13.3	30.6	1948	30.3	2011	29.4	1917	28.8	2014	28.7	2009	2022-02-03T13:22:22Z	0	1926	2	1984	2	2000	3.3	1934	4.4	1923	13.6	2014	13.3	1963	13.2
-109.48	49.91	SK-16	MAPLE CREEK AREA	MAPLE CREEK	VSSK16V	23	9	2011	33.4	2009	31.1	1926	-5.6	1921	15.6	1926	-7.8	1923	-2.2	2009	14.9	1999	13.4	33.4	2011	31.1	2009	30.6	1917	30.5	1999	29.6	1994	2022-02-03T13:22:22Z	-5.6	1926	-3.3	1934	2.5	1984	3.3	1945	5	1951	14.9	2009	13.4	1999	12.7
-109.48	49.91	SK-16	MAPLE CREEK AREA	MAPLE CREEK	VSSK16V	24	9	2009	33.6	2001	32.4	1934	-2.2	1926	0.0	1926	-8.9	1921	-0.6	1938	14.4	1922	10.6	33.6	2009	32.4	2001	32.1	2011	31.1	1938	29.6	2014	2022-02-03T13:22:22Z	-2.2	1934	0	1926	3	1984	3.3	1945	4.4	1930	14.4	1938	13.5	2020	12.9
-109.48	49.91	SK-16	MAPLE CREEK AREA	MAPLE CREEK	VSSK16V	25	9	2001	34.0	1963	30.6	1934	-4.4	1927	5.6	1934	-11.1	1928	-10.6	1994	14.6	1922	12.8	34	2001	33.3	2011	31.5	2015	31.3	2014	30.6	1963	2022-02-03T13:22:22Z	-4.4	1934	1.1	1951	1.7	1965	4.5	1984	5.6	1927	14.6	1994	13.1	2001	12.8
-109.48	49.91	SK-16	MAPLE CREEK AREA	MAPLE CREEK	VSSK16V	26	9	1943	31.1	1922	30.0	1965	1.1	1951	1.1	1934	-12.8	1928	-10.0	2011	11.8	1950	11.7	31.1	1943	30.6	1952	30	1922	29	1997	28.9	1956	2022-02-03T13:22:22Z	1.1	1951	1.1	1965	3.9	1945	4.4	1961	5.5	1984	11.8	2011	11.7	1950	10.6
-109.48	49.91	SK-16	MAPLE CREEK AREA	MAPLE CREEK	VSSK16V	27	9	1922	31.1	1921	21.7	1925	3.3	1915	10.0	1951	-7.2	1945	-7.2	1957	12.2	1922	12.2	31.1	1922	30.6	1962	30.2	2021	30	1957	29.6	2016	2022-02-03T13:22:22Z	3.3	1925	3.9	1965	4.4	1951	5	1941	7.2	1956	12.2	1922	12.2	1957	11.7
-109.48	49.91	SK-16	MAPLE CREEK AREA	MAPLE CREEK	VSSK16V	28	9	2010	28.7	1938	26.7	2019	1.5	1925	3.9	1945	-8.3	1928	-5.6	1962	15.6	1957	12.2	28.7	2010	26.7	1938	26.1	1931	26.1	1949	25.8	2012	2022-02-03T13:22:22Z	1.5	2019	3.9	1925	5	1954	5.6	1939	6.7	1950	15.6	1962	12.2	1957	10.6
-109.48	49.91	SK-16	MAPLE CREEK AREA	MAPLE CREEK	VSSK16V	29	9	1963	31.7	1949	27.8	2019	0.2	1925	2.2	1959	-6.1	1939	-5.0	1963	11.1	1924	10.0	31.7	1963	27.8	1949	26.1	1928	25.6	1924	25.6	1932	2022-02-03T13:22:22Z	0.2	2019	2.2	1925	3.9	1950	4.4	1954	5	1961	11.1	1963	10.2	2009	10
-109.48	49.91	SK-16	MAPLE CREEK AREA	MAPLE CREEK	VSSK16V	30	9	2011	31.6	1963	30.6	1950	0.6	1944	1.7	2004	-7.0	1948	-5.0	1938	12.8	1922	11.1	31.6	2011	30.6	1963	29.6	1997	27.2	1957	26.7	1938	2022-02-03T13:22:22Z	0.6	1950	0.9	2019	1.7	1944	1.7	1954	2.2	1925	12.8	1938	11.7	1963	11.3
-109.48	49.91	SK-16	MAPLE CREEK AREA	MAPLE CREEK	VSSK16V	1	10	1957	31.7	1931	26.7	1996	0.3	1950	2.2	2004	-9.8	1950	-7.2	1997	14.7	1931	12.8	31.7	1957	27.1	2008	26.7	1931	26.4	2012	26.2	2016	2022-02-03T13:22:22Z	0.3	1996	2.2	1950	2.4	1999	3.5	2019	6.7	1925	14.7	1997	12.8	1931	11.7
-109.48	49.91	SK-16	MAPLE CREEK AREA	MAPLE CREEK	VSSK16V	2	10	1943	29.4	1938	25.0	2018	2.4	1999	2.4	1999	-9.5	1936	-7.8	1957	12.8	1938	10.6	29.4	1943	28.6	2008	27.8	1963	26.7	1962	25	1938	2022-02-03T13:22:22Z	2.4	1999	2.4	2018	2.9	2017	3.3	1916	3.9	1950	12.8	1957	11.1	1962	10.9
-109.48	49.91	SK-16	MAPLE CREEK AREA	MAPLE CREEK	VSSK16V	3	10	1943	33.3	1921	25.0	1916	-0.6	1915	11.7	1999	-12.2	1950	-5.6	1963	14.4	1962	11.7	33.3	1943	29.4	1963	28.7	2011	27.2	1959	26.7	1948	2022-02-03T13:22:22Z	-0.6	1916	1	2018	1.4	2017	2.2	1954	2.2	1957	14.4	1963	11.7	1962	11.5
-109.48	49.91	SK-16	MAPLE CREEK AREA	MAPLE CREEK	VSSK16V	4	10	1943	32.2	1933	25.0	1957	-1.7	1916	-1.1	2017	-9.2	1916	-8.9	2020	11.9	1963	11.1	32.2	1943	28.4	2011	27.2	1961	26.1	1965	26	1984	2022-02-03T13:22:22Z	-1.7	1957	-1.1	1916	-0.4	2000	2.7	2015	3.3	1952	11.9	2020	11.1	1963	10.6
-109.48	49.91	SK-16	MAPLE CREEK AREA	MAPLE CREEK	VSSK16V	5	10	2021	29.9	1961	26.7	2016	0.6	1957	1.7	1952	-12.2	1925	-6.7	1943	12.8	1924	6.1	29.9	2021	26.7	1961	25.6	2004	25.3	1993	24.4	1943	2022-02-03T13:22:22Z	0.6	2016	1.7	1957	2.3	2000	4.4	1916	4.4	1941	12.8	1943	10.7	2020	10.1
-109.48	49.91	SK-16	MAPLE CREEK AREA	MAPLE CREEK	VSSK16V	6	10	1960	27.8	1942	27.8	1959	0.0	1925	0.0	2000	-11.8	1952	-9.4	2011	9.6	1923	9.4	27.8	1942	27.8	1960	26.5	2003	26.1	1966	25.7	2021	2022-02-03T13:22:22Z	0	1925	0	1959	0.6	1957	0.6	2016	4.4	1949	9.6	2011	9.4	1923	8.9
-109.48	49.91	SK-16	MAPLE CREEK AREA	MAPLE CREEK	VSSK16V	7	10	1943	27.2	1933	25.0	1957	-1.7	1925	0.6	1957	-13.3	1939	-7.8	1936	10.0	1928	8.3	27.2	1943	25.6	1954	25.4	2003	25	1933	25	1984	2022-02-03T13:22:22Z	-1.7	1957	0.6	1925	0.6	1959	1.9	1993	1.9	2016	10	1936	8.9	1960	8.3
-109.48	49.91	SK-16	MAPLE CREEK AREA	MAPLE CREEK	VSSK16V	8	10	1953	27.8	1943	26.1	1932	-2.8	1925	4.4	1961	-10.0	1932	-9.4	1951	13.3	1936	8.9	27.8	1953	27	1984	26.8	2020	26.1	1943	25.6	1952	2022-02-03T13:22:22Z	-2.8	1932	0.6	1959	2.2	1957	4.1	2018	4.4	1915	13.3	1951	12.8	1953	10.5
-109.48	49.91	SK-16	MAPLE CREEK AREA	MAPLE CREEK	VSSK16V	9	10	1917	32.2	1915	10.0	2009	-5.4	1932	-1.7	1932	-16.1	1916	-6.7	1943	12.2	1942	11.7	32.2	1917	28	1984	27.8	1943	27.1	2004	26.7	1942	2022-02-03T13:22:22Z	-5.4	2009	-1.7	1932	-0.4	2019	1.1	1958	2.2	1935	12.2	1943	11.7	1942	11.1
-109.48	49.91	SK-16	MAPLE CREEK AREA	MAPLE CREEK	VSSK16V	10	10	1934	30.6	1917	19.4	2009	-2.6	1959	-1.7	2008	-9.6	1958	-9.4	2015	16.8	1943	10.6	30.6	1934	28.9	1942	28.9	1953	26.3	2015	25.6	1996	2022-02-03T13:22:22Z	-2.6	2009	-1.7	1959	0.2	2016	1.4	2019	2.2	1958	16.8	2015	12.6	2020	10.6
-109.48	49.91	SK-16	MAPLE CREEK AREA	MAPLE CREEK	VSSK16V	11	10	1934	30.6	1921	19.4	2009	-2.2	1959	-2.2	1917	-12.8	1916	-3.9	1963	11.7	1942	8.9	30.6	1934	25.6	1963	25.5	1984	23.9	1942	22.2	1944	2022-02-03T13:22:22Z	-2.2	1959	-2.2	2009	-0.5	2016	1.1	1928	2.5	2006	11.7	1963	10	1995	9.2
-109.48	49.91	SK-16	MAPLE CREEK AREA	MAPLE CREEK	VSSK16V	12	10	1934	29.4	1929	18.9	2009	-1.4	1928	1.7	2008	-12.0	2006	-8.1	1957	10.6	1934	8.9	29.4	1934	28.3	1964	23.9	1963	22.2	1958	21.1	1944	2022-02-03T13:22:22Z	-1.4	2009	1.7	1928	3.9	2006	5	1994	5.1	1997	10.6	1957	10	1984	8.9
-109.48	49.91	SK-16	MAPLE CREEK AREA	MAPLE CREEK	VSSK16V	13	10	1964	28.3	1929	27.2	2018	0.9	2009	3.3	2016	-8.8	2006	-8.2	1957	11.7	1933	11.7	28.3	1964	27.2	1929	26.1	1947	25	1963	23.9	1961	2022-02-03T13:22:22Z	0.9	2018	3.3	2009	4.4	1952	4.4	1966	5	1928	11.7	1933	11.7	1957	10.6
-109.48	49.91	SK-16	MAPLE CREEK AREA	MAPLE CREEK	VSSK16V	14	10	1961	27.8	1929	26.7	2009	2.0	1946	7.2	2017	-9.1	2013	-6.5	1964	10.0	1963	10.0	27.8	1961	26.7	1929	25.3	2014	24.4	1945	24.4	1953	2022-02-03T13:22:22Z	2	2009	5.3	2019	6.2	2020	7.2	1946	7.8	1962	10	1963	10	1964	8.9
-109.48	49.91	SK-16	MAPLE CREEK AREA	MAPLE CREEK	VSSK16V	15	10	1961	28.9	1945	26.1	1951	-1.1	1930	1.1	2001	-8.9	1930	-8.3	2005	10.6	1921	9.4	28.9	1961	26.1	1945	25.6	1963	25	1929	24.4	1953	2022-02-03T13:22:22Z	-1.1	1951	1.1	1930	1.3	2009	2.2	1946	4.4	1922	10.6	2005	9.4	1921	7.8
-109.48	49.91	SK-16	MAPLE CREEK AREA	MAPLE CREEK	VSSK16V	16	10	1997	26.1	1963	24.4	1930	-7.2	1925	4.4	1930	-11.7	1922	-6.7	1947	10.6	1924	10.0	26.1	1997	24.4	1961	24.4	1963	23.3	1929	22.8	1941	2022-02-03T13:22:22Z	-7.2	1930	-3.3	1951	-2	1984	0	1932	3.2	2006	10.6	1947	10	1924	10
-109.48	49.91	SK-16	MAPLE CREEK AREA	MAPLE CREEK	VSSK16V	17	10	1963	26.1	1954	24.4	1930	-7.8	1925	1.1	1930	-13.3	1917	-4.4	1954	10.0	1929	7.2	26.1	1963	24.6	2021	24.4	1954	23.9	1929	23.8	2003	2022-02-03T13:22:22Z	-7.8	1930	-1.7	1951	-1.4	2020	-1	1984	-0.6	1949	10	1954	7.9	2003	7.8
-109.48	49.91	SK-16	MAPLE CREEK AREA	MAPLE CREEK	VSSK16V	18	10	2003	26.8	1942	24.4	1930	-7.2	1917	-2.8	1930	-14.4	1917	-13.3	1940	9.4	1935	7.8	26.8	2003	24.4	1942	23.9	1958	23.3	1940	22.8	1931	2022-02-03T13:22:22Z	-7.2	1930	-5.1	2020	-2.8	1917	-2.2	1949	-1.1	1951	9.4	1940	8.9	1956	8.9
-109.48	49.91	SK-16	MAPLE CREEK AREA	MAPLE CREEK	VSSK16V	19	10	2003	26.5	1940	25.0	1930	-7.2	1916	-2.2	1930	-19.4	1916	-8.9	2017	11.6	1958	11.1	26.5	2003	25	1940	23.9	1954	22.8	1961	22.2	1942	2022-02-03T13:22:22Z	-7.2	1930	-4.4	1951	-2.2	1916	-1.5	2020	0.5	2004	11.6	2017	11.1	1958	9.4
-109.48	49.91	SK-16	MAPLE CREEK AREA	MAPLE CREEK	VSSK16V	20	10	2014	25.4	1940	25.0	1930	-2.2	1917	1.7	1930	-20.6	1917	-8.3	1921	8.9	1915	-1.1	25.4	2014	25	1940	22.8	1952	22.5	2018	22.2	1938	2022-02-03T13:22:22Z	-2.2	1930	-1.1	1951	-1.1	1961	-0.5	1984	0.1	2004	8.9	1921	7.4	2014	7.2
-109.48	49.91	SK-16	MAPLE CREEK AREA	MAPLE CREEK	VSSK16V	21	10	2003	26.9	1965	22.2	1933	-2.8	1917	3.9	1933	-13.9	1930	-12.2	2003	11.5	1940	9.4	26.9	2003	22.2	1923	22.2	1940	22.2	1965	21.1	1941	2022-02-03T13:22:22Z	-2.8	1933	-2.2	1951	-2.2	1961	-0.2	2004	0.6	2020	11.5	2003	9.4	1940	7.2
-109.48	49.91	SK-16	MAPLE CREEK AREA	MAPLE CREEK	VSSK16V	22	10	1915	24.4			1917	-7.2	1916	7.8	2020	-15.9	1917	-15.0	1963	12.8	1932	5.6	24.4	1915	23.9	1963	22.8	1965	22.4	1998	21.7	1944	2022-02-03T13:22:22Z	-7.2	1917	-6.7	1957	-4.7	2020	-3.3	1933	0.1	2002	12.8	1963	7.1	1998	6.4
-109.48	49.91	SK-16	MAPLE CREEK AREA	MAPLE CREEK	VSSK16V	23	10	1937	25.6	1915	23.3	1957	-5.6	1933	-2.2	2020	-15.8	1951	-15.6	1924	13.9	1922	6.1	25.6	1937	24.3	1999	23.9	1948	23.3	1915	23.3	1965	2022-02-03T13:22:22Z	-5.6	1957	-5.5	2020	-2.2	1933	0.3	2002	1.1	1916	13.9	1924	7.8	1963	7.6
-109.48	49.91	SK-16	MAPLE CREEK AREA	MAPLE CREEK	VSSK16V	24	10	2007	26.3	2005	24.5	2020	-7.5	2012	-3.1	1942	-13.3	1933	-8.9	2007	12.3	1924	11.7	26.3	2007	24.5	2005	23.3	1926	23.3	1948	22.2	1938	2022-02-03T13:22:22Z	-7.5	2020	-3.1	2012	-2.2	1951	-1.7	1957	-1.1	1933	12.3	2007	11.7	1924	11.1
-109.48	49.91	SK-16	MAPLE CREEK AREA	MAPLE CREEK	VSSK16V	25	10	1924	30.6	1922	20.6	2020	-7.7	1951	-3.9	1957	-18.3	1942	-15.6	1924	13.3	1922	6.1	30.6	1924	24.4	1955	23.5	2005	22.2	1938	21.7	1929	2022-02-03T13:22:22Z	-7.7	2020	-3.9	1951	-2.6	2012	0	1939	1.1	1957	13.3	1924	11.1	1955	6.1
-109.48	49.91	SK-16	MAPLE CREEK AREA	MAPLE CREEK	VSSK16V	26	10	1944	23.9	1935	22.8	1925	-8.3	1917	5.6	1951	-15.0	1939	-12.2	2003	10.7	1922	10.0	23.9	1944	23	2005	22.8	1935	22.8	1966	22.2	1965	2022-02-03T13:22:22Z	-8.3	1925	-2.9	2012	-1.7	1933	-0.7	2010	-0.1	2002	10.7	2003	10	1922	7.2
-109.48	49.91	SK-16	MAPLE CREEK AREA	MAPLE CREEK	VSSK16V	27	10	1937	22.2	1930	22.2	1925	-12.2	1917	-2.8	1925	-20.0	1916	-8.9	1915	7.8			22.2	1930	22.2	1937	21.7	1944	21.1	1953	21.1	1965	2022-02-03T13:22:22Z	-12.2	1925	-4.5	1984	-3.7	2010	-2.8	1917	-1.7	2012	7.8	1915	7.6	2016	7.2
-109.48	49.91	SK-16	MAPLE CREEK AREA	MAPLE CREEK	VSSK16V	28	10	1937	26.1	1921	17.8	1925	-10.0	1923	-6.7	1925	-20.6	1917	-9.4	1937	12.8	1924	3.3	26.1	1937	23.3	1953	22.8	1944	22.1	2017	20	1947	2022-02-03T13:22:22Z	-10	1925	-7	1984	-6.7	1923	-5.6	1917	-4.1	2013	12.8	1937	7.2	1965	5
-109.48	49.91	SK-16	MAPLE CREEK AREA	MAPLE CREEK	VSSK16V	29	10	2008	24.3	1964	21.1	1984	-12.0	1935	-6.1	1996	-18.0	1925	-17.8	1921	9.4	1915	0.6	24.3	2008	21.1	1964	20.6	1962	20	1921	20	1938	2022-02-03T13:22:22Z	-12	1984	-7.1	2019	-6.6	2002	-6.1	1917	-6.1	1935	9.4	1921	8.9	1938	6.3
-109.48	49.91	SK-16	MAPLE CREEK AREA	MAPLE CREEK	VSSK16V	30	10	1944	23.3	1939	17.2	1935	-12.8	1932	1.1	1935	-22.8	1923	-13.3	1952	6.7	1950	2.8	23.3	1944	22.2	1948	22.2	1958	20	1962	19.4	1964	2022-02-03T13:22:22Z	-12.8	1935	-6.9	2002	-5.9	2006	-3.7	2003	-2	1996	6.7	1952	5.6	1958	4.6
-109.48	49.91	SK-16	MAPLE CREEK AREA	MAPLE CREEK	VSSK16V	31	10	1958	22.2	1944	20.0	1984	-17.0	1935	-12.8	1935	-22.8	1934	-12.2	1924	7.8	1922	0.6	22.2	1958	22.1	2008	20	1944	19	1999	18.9	1948	2022-02-03T13:22:22Z	-17	1984	-12.8	1935	-10.1	2003	-7.8	1951	-3.9	1928	7.8	1924	6.1	1949	5.6
-109.48	49.91	SK-16	MAPLE CREEK AREA	MAPLE CREEK	VSSK16V	1	11	1931	22.2	1930	15.6	1935	-12.2	1933	-3.3	1935	-26.7	1928	-13.9	1965	7.8	1964	6.1	22.2	1931	18.5	2008	18.5	2010	16.9	2020	16.7	1934	2022-02-03T13:22:22Z	-12.2	1935	-9.3	1995	-6.7	1955	-5	1984	-4.3	2006	7.8	1965	6.1	1964	5
-109.48	49.91	SK-16	MAPLE CREEK AREA	MAPLE CREEK	VSSK16V	2	11	2020	22.6	1965	19.4	1935	-12.8	1933	-1.1	1935	-27.8	1928	-9.4	1924	5.6	1923	1.1	22.6	2020	19.4	1965	18.9	1930	18.3	1931	17.8	1959	2022-02-03T13:22:22Z	-12.8	1935	-9.6	1995	-9.4	1936	-7.8	1961	-4.7	2003	5.6	1924	5	1962	4.4
-109.48	49.91	SK-16	MAPLE CREEK AREA	MAPLE CREEK	VSSK16V	3	11	2020	23.6	1949	19.4	2003	-8.3	1935	-7.8	1935	-26.1	1933	-12.2	1921	7.2	1917	0.0	23.6	2020	19.4	1949	18.3	1930	18.3	1962	17.7	2016	2022-02-03T13:22:22Z	-8.3	2003	-7.8	1935	-7.2	1961	-6.1	1951	-3.3	1933	7.2	1921	5	1962	4.4
-109.48	49.91	SK-16	MAPLE CREEK AREA	MAPLE CREEK	VSSK16V	4	11	1965	20.6	1950	19.4	2003	-11.1	1959	-9.4	2003	-23.3	1933	-20.6	1952	7.2	1950	7.2	20.6	1965	20.4	2016	19.4	1950	18.9	1926	18.9	2001	2022-02-03T13:22:22Z	-11.1	2003	-9.4	1959	-8.8	2017	-4.7	1993	-4.2	2013	7.2	1950	7.2	1952	6.2
-109.48	49.91	SK-16	MAPLE CREEK AREA	MAPLE CREEK	VSSK16V	5	11	2010	22.6	1949	21.1	2017	-11.6	2003	-8.2	2003	-30.0	1959	-18.3	1962	8.3	1954	7.2	22.6	2010	21.1	1949	20	1954	19.1	2020	18.3	1946	2022-02-03T13:22:22Z	-11.6	2017	-8.2	2003	-5	1936	-4.4	1929	-2.2	1942	8.3	1962	7.2	1954	5
-109.48	49.91	SK-16	MAPLE CREEK AREA	MAPLE CREEK	VSSK16V	6	11	2010	20.6	1997	19.6	1936	-13.9	1925	-9.4	1936	-23.9	1925	-15.6	1931	11.1	1924	1.7	20.6	2010	19.6	1997	19	2016	18.3	1931	17.5	1999	2022-02-03T13:22:22Z	-13.9	1936	-11.1	1966	-9.4	1925	-9.2	2000	-8.7	2018	11.1	1931	5.8	2009	2.8
[truncated: 16,159 more rows]
[truncated: 21 more columns]
