# Supplementary material for: The unprecedented Pacific Northwest heatwave of June 2021
Source: Nat Commun. 2023 Feb 9;14:727. doi: 10.1038/s41467-023-36289-3 (PMC9910268; doi:10.1038/s41467-023-36289-3)
Supplement: Supplementary file 2 — Source Data [file 41467_2023_36289_MOESM2_ESM.zip › June2021_data/overview/ltce-temperature_Alberta.csv]

x	y	WXO_CITY_CODE	VIRTUAL_STATION_NAME_E	VIRTUAL_STATION_NAME_F	VIRTUAL_CLIMATE_ID	LOCAL_DAY	LOCAL_MONTH	RECORD_HIGH_MAX_TEMP_YR	RECORD_HIGH_MAX_TEMP	PREV_RECORD_HIGH_MAX_TEMP_YR	PREV_RECORD_HIGH_MAX_TEMP	RECORD_LOW_MAX_TEMP_YR	RECORD_LOW_MAX_TEMP	PREV_RECORD_LOW_MAX_TEMP_YR	PREV_RECORD_LOW_MAX_TEMP	RECORD_LOW_MIN_TEMP_YR	RECORD_LOW_MIN_TEMP	PREV_RECORD_LOW_MIN_TEMP_YR	PREV_RECORD_LOW_MIN_TEMP	RECORD_HIGH_MIN_TEMP_YR	RECORD_HIGH_MIN_TEMP	PREV_RECORD_HIGH_MIN_TEMP_YR	PREV_RECORD_HIGH_MIN_TEMP	FIRST_HIGH_MAX_TEMP	FIRST_HIGH_MAX_TEMP_YEAR	SECOND_HIGH_MAX_TEMP	SECOND_HIGH_MAX_TEMP_YEAR	THIRD_HIGH_MAX_TEMP	THIRD_HIGH_MAX_TEMP_YEAR	FOURTH_HIGH_MAX_TEMP	FOURTH_HIGH_MAX_TEMP_YEAR	FIFTH_HIGH_MAX_TEMP	FIFTH_HIGH_MAX_TEMP_YEAR	LAST_UPDATED	FIRST_LOW_MAX_TEMP	FIRST_LOW_MAX_TEMP_YEAR	SECOND_LOW_MAX_TEMP	SECOND_LOW_MAX_TEMP_YEAR	THIRD_LOW_MAX_TEMP	THIRD_LOW_MAX_TEMP_YEAR	FOURTH_LOW_MAX_TEMP	FOURTH_LOW_MAX_TEMP_YEAR	FIFTH_LOW_MAX_TEMP	FIFTH_LOW_MAX_TEMP_YEAR	FIRST_HIGH_MIN_TEMP	FIRST_HIGH_MIN_TEMP_YEAR	SECOND_HIGH_MIN_TEMP	SECOND_HIGH_MIN_TEMP_YEAR	THIRD_HIGH_MIN_TEMP
-113.28	54.72	AB-10	ATHABASCA AREA	ATHABASCA	VSAB10V	1	1	1984	5.0	1927	4.4	1934	-40.0	1928	-31.7	1928	-46.1	1911	-45.6	1918	0.0	1917	-8.3	5	1984	4.5	2007	4.4	1927	4	2017	3.3	1926	2022-02-03T13:22:22Z	-40	1934	-31.7	1928	-31.7	1947	-29	1982	-28.9	1911	0	1918	-3	1984	-3.3
-113.28	54.72	AB-10	ATHABASCA AREA	ATHABASCA	VSAB10V	2	1	1985	9.5	1984	8.0	1945	-28.9	1934	-28.9	1950	-45.0	1911	-42.8	2019	0.5	2006	-2.5	9.5	1985	8.7	2019	8	1984	6	2007	5.6	1961	2022-02-03T13:22:22Z	-28.9	1934	-28.9	1945	-27.8	1949	-27	1982	-26.8	2009	0.5	2019	-2.5	1984	-2.5
-113.28	54.72	AB-10	ATHABASCA AREA	ATHABASCA	VSAB10V	3	1	1985	10.0	1906	7.2	1934	-28.9	1917	-26.1	1950	-47.2	1949	-41.1	1985	2.5	1984	0.5	10	1985	7.2	1906	5.5	2007	5	1961	5	2001	2022-02-03T13:22:22Z	-28.9	1934	-27.8	1941	-26.2	2009	-26.1	1917	-26	1982	2.5	1985	0.5	1984	-1.5
-113.28	54.72	AB-10	ATHABASCA AREA	ATHABASCA	VSAB10V	4	1	1958	9.4	1947	7.2	1951	-28.9	1950	-27.8	1941	-45.0	1901	-41.1	1947	1.7	1906	-5.0	9.4	1958	8	1984	7.2	1947	6.7	1961	6.1	1906	2022-02-03T13:22:22Z	-28.9	1951	-27.8	1950	-27.2	1917	-27	1982	-26.5	2022	1.7	1947	0.5	2012	-1
-113.28	54.72	AB-10	ATHABASCA AREA	ATHABASCA	VSAB10V	5	1	1928	8.9	1924	6.1	1942	-34.4	1941	-26.1	1909	-43.3	1901	-41.7	1984	0.0	1947	0.0	8.9	1928	7.2	1949	7	2001	6.1	1924	6.1	1947	2022-02-03T13:22:22Z	-34.4	1942	-28.8	2022	-28	1982	-27.2	1976	-26.1	1917	0	1947	0	1984	-0.1
-113.28	54.72	AB-10	ATHABASCA AREA	ATHABASCA	VSAB10V	6	1	1947	7.2	1928	6.1	1968	-29.4	1909	-28.9	1930	-45.6	1909	-45.6	2001	0.5	1949	-1.1	7.2	1947	6.1	1928	6	2003	4.5	2001	4.4	1934	2022-02-03T13:22:22Z	-29.4	1968	-28.9	1909	-27.8	1976	-27.4	2022	-26.1	1942	0.5	2001	-1.1	1943	-1.1
-113.28	54.72	AB-10	ATHABASCA AREA	ATHABASCA	VSAB10V	7	1	2003	12.5	1934	9.4	1909	-30.6	1901	-19.4	1909	-49.4	1901	-28.9	1920	-1.1	1919	-1.1	12.5	2003	9.4	1919	9.4	1934	8	2002	5.6	1928	2022-02-03T13:22:22Z	-30.6	1909	-27.8	1976	-27.5	1980	-26.5	1982	-26.1	1950	-1.1	1919	-1.1	1920	-3.3
-113.28	54.72	AB-10	ATHABASCA AREA	ATHABASCA	VSAB10V	8	1	1934	10.6	1928	8.9	1909	-29.4	1901	-18.9	1930	-42.8	1909	-41.7	2012	-1.2	1943	-1.7	10.6	1934	9.5	2012	8.9	1928	8	2002	7.8	1926	2022-02-03T13:22:22Z	-29.4	1909	-29	1989	-28	1991	-26.7	1976	-26.1	1911	-1.2	2012	-1.7	1943	-2.2
-113.28	54.72	AB-10	ATHABASCA AREA	ATHABASCA	VSAB10V	9	1	2012	9.1	1928	8.9	1911	-35.0	1901	-26.1	1930	-45.6	1901	-42.8	1928	2.2	1926	0.0	9.1	2012	8.9	1919	8.9	1928	7.2	1934	6.7	1926	2022-02-03T13:22:22Z	-35	1911	-32.8	1912	-30.6	1969	-30	1949	-29	1991	2.2	1928	0	1926	-0.8
-113.28	54.72	AB-10	ATHABASCA AREA	ATHABASCA	VSAB10V	10	1	1996	10.0	1986	9.0	1911	-34.4	1901	-23.3	1950	-50.6	1912	-43.9	1986	-3.0	1943	-3.3	10	1996	9	1986	7.5	1987	7	1992	6.1	1928	2022-02-03T13:22:22Z	-34.4	1911	-31.7	1916	-31.7	1918	-30.6	1912	-28.3	1971	-3	1986	-3.3	1943	-3.9
-113.28	54.72	AB-10	ATHABASCA AREA	ATHABASCA	VSAB10V	11	1	1996	10.0	1987	9.5	1911	-34.4	1909	-21.7	1911	-54.4	1909	-30.6	1996	4.0	1942	3.9	10	1996	9.5	1987	9.5	2010	9.4	1942	7.2	1928	2022-02-03T13:22:22Z	-34.4	1911	-31.7	1916	-30	1971	-27.2	1935	-27	1997	4	1996	3.9	1942	0
-113.28	54.72	AB-10	ATHABASCA AREA	ATHABASCA	VSAB10V	12	1	1922	8.9	1915	-4.4	1911	-35.6	1909	-22.2	1911	-51.2	1909	-31.7	1942	3.3	1932	-1.1	8.9	1922	7.8	1942	7.2	1943	6.5	1985	6.1	1926	2022-02-03T13:22:22Z	-35.6	1911	-31.1	1972	-28.9	1950	-28.9	1971	-28.3	1970	3.3	1942	-1.1	1932	-2
-113.28	54.72	AB-10	ATHABASCA AREA	ATHABASCA	VSAB10V	13	1	1922	8.3	1914	1.1	1950	-34.4	1911	-33.9	1911	-50.0	1909	-43.9	1942	-0.6	1933	-2.2	8.3	1922	6.5	1985	5.6	1926	5.6	1933	4.4	1942	2022-02-03T13:22:22Z	-34.4	1950	-33.9	1911	-28.9	1912	-27.2	1970	-27.2	1971	-0.6	1942	-2	2002	-2.2
-113.28	54.72	AB-10	ATHABASCA AREA	ATHABASCA	VSAB10V	14	1	1961	7.8	1949	6.1	1950	-36.1	1932	-31.7	1950	-50.0	1909	-48.9	2015	0.6	1942	-1.7	7.8	1961	7.2	2014	7	1986	6.1	1949	5.7	2015	2022-02-03T13:22:22Z	-36.1	1950	-31.7	1932	-31.1	1971	-28.4	2020	-27.8	1925	0.6	2015	-1.7	1942	-2.2
-113.28	54.72	AB-10	ATHABASCA AREA	ATHABASCA	VSAB10V	15	1	2014	9.8	2013	8.3	1954	-37.2	1924	-30.0	1950	-50.6	1930	-45.6	2014	0.7	2013	0.5	9.8	2014	8.3	2013	6.6	2022	6.2	2017	4.4	1972	2022-02-03T13:22:22Z	-37.2	1954	-30	1924	-30	1970	-29.2	2020	-28.9	1930	0.7	2014	0.5	2013	-2
-113.28	54.72	AB-10	ATHABASCA AREA	ATHABASCA	VSAB10V	16	1	2009	6.6	1928	6.1	1924	-33.3	1921	-25.6	1924	-49.4	1921	-41.1	2009	-1.4	1972	-3.3	6.6	2009	6.1	1928	5.7	2017	5.6	1934	5.2	2013	2022-02-03T13:22:22Z	-33.3	1924	-30.6	1954	-28.9	1950	-28.3	1952	-28.3	1970	-1.4	2009	-2.3	2017	-2.7
-113.28	54.72	AB-10	ATHABASCA AREA	ATHABASCA	VSAB10V	17	1	1934	10.0	1928	7.8	1970	-30.6	1920	-30.0	1924	-48.3	1920	-43.3	2017	2.8	2014	-0.6	10	1934	8.2	2017	7.8	1928	7.8	2014	7.5	2009	2022-02-03T13:22:22Z	-30.6	1970	-30	1920	-29.4	1950	-28.9	1935	-28.9	1954	2.8	2017	-0.6	2014	-2.2
-113.28	54.72	AB-10	ATHABASCA AREA	ATHABASCA	VSAB10V	18	1	2009	13.3	1934	7.8	1996	-29.5	1935	-29.4	1950	-48.3	1935	-46.7	2014	-1.4	2009	-1.6	13.3	2009	7.9	2014	7.8	1934	7.4	2017	6.1	1942	2022-02-03T13:22:22Z	-29.5	1996	-29.4	1935	-28.9	1913	-28.9	1943	-28.9	1949	-1.4	2014	-1.5	2017	-1.6
-113.28	54.72	AB-10	ATHABASCA AREA	ATHABASCA	VSAB10V	19	1	1944	12.8	1942	4.4	1954	-34.4	1943	-34.4	1949	-45.6	1935	-44.4	2018	-3.2	2017	-3.4	12.8	1944	9	1992	7.6	2009	7.4	2014	6.7	2021	2022-02-03T13:22:22Z	-34.4	1943	-34.4	1954	-31.7	1949	-30	1935	-30	1982	-3.2	2018	-3.4	2017	-4.7
-113.28	54.72	AB-10	ATHABASCA AREA	ATHABASCA	VSAB10V	20	1	1981	7.0	1976	3.9	1943	-36.7	1935	-31.7	1943	-47.2	1935	-47.2	1975	-0.6	1944	-2.8	7	1981	6.1	2009	5.8	2017	4	1990	3.9	1934	2022-02-03T13:22:22Z	-36.7	1943	-33.3	1954	-31.7	1935	-29.5	1982	-28.9	1917	-0.6	1975	-1.7	1976	-2.8
-113.28	54.72	AB-10	ATHABASCA AREA	ATHABASCA	VSAB10V	21	1	1948	7.2	1945	6.1	1935	-36.1	1916	-34.4	1935	-49.4	1917	-45.6	1990	-0.5	1975	-4.4	7.2	1948	7	1991	6.1	1945	5.4	2015	4.4	1932	2022-02-03T13:22:22Z	-36.1	1935	-34.4	1916	-31.7	1943	-30.6	1906	-30.6	1954	-0.5	1990	-4.4	1975	-5
-113.28	54.72	AB-10	ATHABASCA AREA	ATHABASCA	VSAB10V	22	1	2015	10.2	1980	8.0	1943	-37.2	1935	-34.4	1954	-48.3	1920	-47.8	2015	3.0	1932	-2.2	10.2	2015	8	1980	7.8	1968	7	2006	5.6	1918	2022-02-03T13:22:22Z	-37.2	1943	-34.4	1935	-32.2	1920	-31.7	1916	-31.7	1954	3	2015	-2.2	1932	-4
-113.28	54.72	AB-10	ATHABASCA AREA	ATHABASCA	VSAB10V	23	1	1968	11.7	1947	7.2	1943	-39.4	1935	-33.3	1920	-49.4	1909	-40.6	1980	2.0	1973	0.6	11.7	1968	10	1973	8.5	1980	7.2	1947	7	1984	2022-02-03T13:22:22Z	-39.4	1943	-33.3	1916	-33.3	1920	-33.3	1935	-30.6	1950	2	1980	1.5	2015	0.6
-113.28	54.72	AB-10	ATHABASCA AREA	ATHABASCA	VSAB10V	24	1	2005	10.5	1973	5.0	1952	-37.2	1920	-35.6	1920	-48.9	1916	-44.4	2015	2.2	2014	1.4	10.5	2005	8.5	2014	7.6	2015	5	1973	4.4	1932	2022-02-03T13:22:22Z	-37.2	1952	-35.6	1920	-32.2	1916	-31.1	1972	-28.9	1911	2.2	2015	1.4	2014	0
-113.28	54.72	AB-10	ATHABASCA AREA	ATHABASCA	VSAB10V	25	1	2015	10.4	2014	8.0	1916	-32.2	1911	-30.0	1916	-50.0	1914	-38.9	2015	2.1	2014	-0.3	10.4	2015	8	2014	7	1989	5.1	2012	4	2022	2022-02-03T13:22:22Z	-32.2	1916	-31.7	1950	-31.7	1952	-30	1911	-28.3	1972	2.1	2015	-0.3	2014	-3.5
-113.28	54.72	AB-10	ATHABASCA AREA	ATHABASCA	VSAB10V	26	1	1989	9.5	1906	7.2	1911	-31.7	1909	-3.3	1929	-48.9	1915	-42.8	2015	1.9	2011	0.4	9.5	1989	8.4	2015	7.3	2019	7.2	1906	7	2016	2022-02-03T13:22:22Z	-31.7	1911	-31.1	1969	-31	2004	-30	1997	-28.9	1916	1.9	2015	0.4	2011	-0.9
-113.28	54.72	AB-10	ATHABASCA AREA	ATHABASCA	VSAB10V	27	1	2019	8.5	2011	8.3	1920	-30.6	1911	-28.3	1929	-51.7	1916	-45.6	2011	1.6	1989	0.5	8.5	2019	8.3	1976	8.3	2011	8	1984	5.6	2016	2022-02-03T13:22:22Z	-30.6	1920	-30	1969	-28.9	1929	-28.3	1911	-28	2004	1.6	2011	0.5	1989	-1.8
-113.28	54.72	AB-10	ATHABASCA AREA	ATHABASCA	VSAB10V	28	1	1941	8.9	1919	8.9	1917	-31.7	1916	-24.4	2004	-47.5	1918	-43.9	1913	1.1	1912	-11.7	8.9	1919	8.9	1941	8.2	2017	8	2001	7.9	2022	2022-02-03T13:22:22Z	-31.7	1917	-30	1929	-29.4	1969	-29	2004	-28.9	1950	1.1	1913	1	1984	-0.8
-113.28	54.72	AB-10	ATHABASCA AREA	ATHABASCA	VSAB10V	29	1	1931	11.1	1906	1.7	1917	-34.4	1916	-20.0	1918	-46.7	1917	-46.1	1935	3.3	1934	-1.7	11.1	1931	10	1940	10	1941	9	1993	7.5	2017	2022-02-03T13:22:22Z	-34.4	1917	-33.3	1947	-30	1969	-28.9	1929	-27	1985	3.3	1935	2	1989	0.1
-113.28	54.72	AB-10	ATHABASCA AREA	ATHABASCA	VSAB10V	30	1	1931	12.8	1906	8.3	1947	-34.4	1917	-31.7	1918	-44.4	1917	-44.4	1993	5.0	1941	-0.6	12.8	1931	12	1993	8.9	1976	8.3	1906	8.3	1941	2022-02-03T13:22:22Z	-34.4	1947	-31.7	1917	-29	1990	-28.9	1929	-28.9	1950	5	1993	1.3	2009	-0.6
-113.28	54.72	AB-10	ATHABASCA AREA	ATHABASCA	VSAB10V	31	1	2005	11.0	1976	10.6	1947	-33.9	1917	-33.3	1917	-48.3	1911	-38.9	1954	3.9	1941	-2.2	11	2005	10.6	1976	10	1931	10	1954	10	1993	2022-02-03T13:22:22Z	-33.9	1947	-33.3	1917	-30.5	1989	-29.4	1974	-28.9	1969	3.9	1954	2	1993	-1
-113.28	54.72	AB-10	ATHABASCA AREA	ATHABASCA	VSAB10V	1	2	1931	14.4	1924	7.2	1996	-32.0	1917	-31.7	1917	-53.9	1905	-40.6	1976	1.7	1962	-1.1	14.4	1931	11.1	1962	10	1954	10	1959	10	1993	2022-02-03T13:22:22Z	-32	1996	-31.7	1917	-29.5	1989	-28.3	1911	-26.1	1932	1.7	1976	0	1984	-1.1
-113.28	54.72	AB-10	ATHABASCA AREA	ATHABASCA	VSAB10V	2	2	1954	10.6	1931	10.0	1917	-31.1	1911	-25.6	1911	-48.3	1905	-40.0	2005	3.0	1991	-1.0	10.6	1954	10	1931	9.5	2005	9	1991	8.3	1906	2022-02-03T13:22:22Z	-31.1	1917	-26.5	1989	-25.6	1911	-23.3	1914	-23.3	1939	3	2005	-1	1991	-1.1
-113.28	54.72	AB-10	ATHABASCA AREA	ATHABASCA	VSAB10V	3	2	1954	10.0	1931	5.0	2019	-27.2	1917	-27.2	1913	-40.6	1905	-38.3	1991	3.0	1977	-1.1	10	1954	8	2005	7.5	1980	7.5	1991	7.1	2011	2022-02-03T13:22:22Z	-27.2	1917	-27.2	2019	-24.4	1914	-23.3	1939	-23.3	1951	3	1991	-0.4	2011	-1.1
-113.28	54.72	AB-10	ATHABASCA AREA	ATHABASCA	VSAB10V	4	2	1954	11.7	1933	6.1	1914	-26.7	1905	-18.9	1917	-45.0	1914	-38.9	1933	2.2	1915	-10.6	11.7	1954	7.9	2009	7.8	2011	6.1	1933	6	1991	2022-02-03T13:22:22Z	-26.7	1914	-25	2019	-24.4	1951	-22.5	1988	-22.2	1939	2.2	1933	1.7	1954	0.5
-113.28	54.72	AB-10	ATHABASCA AREA	ATHABASCA	VSAB10V	5	2	1954	10.0	1926	10.0	2019	-27.3	1933	-26.1	1914	-44.4	1905	-31.7	1954	1.1	1953	-9.4	10	1926	10	1954	7.8	1961	7	1996	6.6	2009	2022-02-03T13:22:22Z	-27.3	2019	-26.1	1933	-25	1951	-22.8	1939	-22.5	2021	1.1	1954	-2	1991	-3
-113.28	54.72	AB-10	ATHABASCA AREA	ATHABASCA	VSAB10V	6	2	1954	9.4	1917	7.2	1933	-35.6	1914	-22.2	1933	-43.9	1914	-42.2	1954	0.0	1930	-1.7	9.4	1954	8	1993	7.2	1917	7.2	1961	6.7	1923	2022-02-03T13:22:22Z	-35.6	1933	-28.3	1939	-27.8	1951	-25.5	1994	-23.6	2021	0	1954	-1.5	1987	-1.7
-113.28	54.72	AB-10	ATHABASCA AREA	ATHABASCA	VSAB10V	7	2	1954	10.0	1921	8.9	1939	-30.0	1933	-28.9	1939	-47.8	1909	-39.4	1926	-1.1	1921	-3.3	10	1954	9	1993	8.9	1921	8.3	1977	7	1984	2022-02-03T13:22:22Z	-30	1939	-28.9	1933	-26.1	1938	-25	1951	-23.3	1943	-1.1	1926	-2.5	1987	-2.8
-113.28	54.72	AB-10	ATHABASCA AREA	ATHABASCA	VSAB10V	8	2	1977	10.0	1954	10.0	1939	-28.3	1922	-25.0	1939	-47.2	1909	-41.1	1976	1.7	1921	-4.4	10	1954	10	1977	8.9	1968	8.5	1987	8.3	1970	2022-02-03T13:22:22Z	-28.3	1939	-27.8	1943	-26.7	1949	-26	1979	-25	1922	1.7	1976	-1.7	2016	-3
-113.28	54.72	AB-10	ATHABASCA AREA	ATHABASCA	VSAB10V	9	2	1954	11.1	1928	10.0	1943	-28.9	1933	-28.9	1939	-45.6	1905	-42.8	2016	1.5	1970	0.6	11.1	1954	10.3	2016	10	1928	9.4	1968	7.8	1940	2022-02-03T13:22:22Z	-28.9	1933	-28.9	1943	-27.2	1939	-26.1	1949	-25.5	1988	1.5	2016	0.6	1970	0
-113.28	54.72	AB-10	ATHABASCA AREA	ATHABASCA	VSAB10V	10	2	1968	10.6	1921	7.2	1916	-26.1	1905	-21.7	1944	-43.3	1916	-42.2	1956	-1.7	1921	-2.2	10.6	1968	7.8	1974	7.2	1921	7	2005	6.1	1912	2022-02-03T13:22:22Z	-26.1	1916	-25.5	2021	-23.9	1938	-23.3	1922	-23.3	1944	-1.7	1956	-2.2	1921	-2.8
-113.28	54.72	AB-10	ATHABASCA AREA	ATHABASCA	VSAB10V	11	2	2005	10.5	1953	6.1	1979	-25.5	1975	-23.9	1905	-42.8	1903	-27.2	2011	-2.7	1977	-2.8	10.5	2005	7.5	2006	6.1	1920	6.1	1952	6.1	1953	2022-02-03T13:22:22Z	-25.5	1979	-24.3	2021	-23.9	1975	-23.3	1951	-22.2	1909	-2.7	2011	-2.8	1977	-3
-113.28	54.72	AB-10	ATHABASCA AREA	ATHABASCA	VSAB10V	12	2	2004	12.5	1934	10.0	1979	-25.0	1923	-24.4	1923	-47.8	1922	-40.0	2011	0.5	1934	-0.6	12.5	2004	10	1931	10	1934	10	2006	9.8	2017	2022-02-03T13:22:22Z	-25	1979	-24.4	1923	-23.9	1975	-23.3	1930	-22.2	1938	0.5	2011	-0.6	1934	-1.1
-113.28	54.72	AB-10	ATHABASCA AREA	ATHABASCA	VSAB10V	13	2	1931	11.1	1913	7.2	1923	-30.0	1903	-22.8	1939	-43.9	1909	-43.3	1996	0.0	1977	-1.1	11.1	1931	9.6	2017	9.4	1934	7.2	1913	6.7	1955	2022-02-03T13:22:22Z	-30	1923	-26.1	1954	-24.4	1956	-24	1979	-23.9	1973	0	1996	-0.7	2011	-0.8
-113.28	54.72	AB-10	ATHABASCA AREA	ATHABASCA	VSAB10V	14	2	2017	13.1	1981	7.5	1956	-27.2	1938	-26.1	1903	-43.3	1902	-25.6	2017	2.3	1996	0.0	13.1	2017	7.5	1981	7.2	1912	7.2	1931	7.2	1955	2022-02-03T13:22:22Z	-27.2	1956	-27	1979	-26.1	1938	-25	1923	-23.3	1949	2.3	2017	0	1996	-3.2
-113.28	54.72	AB-10	ATHABASCA AREA	ATHABASCA	VSAB10V	15	2	2017	17.0	1916	12.2	1945	-31.7	1927	-22.2	1903	-43.3	1902	-22.8	1916	3.9	1912	-3.3	17	2017	12.2	1916	9	2008	9	2013	8	1981	2022-02-03T13:22:22Z	-31.7	1945	-25	1979	-25	1990	-24.4	1958	-23.3	1956	3.9	1916	1.6	2017	0.6
-113.28	54.72	AB-10	ATHABASCA AREA	ATHABASCA	VSAB10V	16	2	2017	11.2	1916	10.0	1945	-26.1	1927	-24.4	1903	-41.7	1901	-18.3	1916	2.8	1913	-4.4	11.2	2017	10	1916	9.5	2002	8	2013	7.2	1930	2022-02-03T13:22:22Z	-26.1	1945	-25.5	1979	-24.4	1927	-24	1990	-23.3	1949	2.8	1916	2.5	2017	0.8
-113.28	54.72	AB-10	ATHABASCA AREA	ATHABASCA	VSAB10V	17	2	1930	12.8	1920	7.8	1949	-28.9	1945	-28.9	1927	-41.7	1910	-40.6	2017	-0.3	1934	-2.2	12.8	1930	7.8	1916	7.8	1920	7.5	1981	7.2	1973	2022-02-03T13:22:22Z	-28.9	1945	-28.9	1949	-24.4	1929	-23.3	1954	-21.5	1986	-0.3	2017	-2.2	1934	-2.8
-113.28	54.72	AB-10	ATHABASCA AREA	ATHABASCA	VSAB10V	18	2	1916	10.6	1906	7.8	1914	-27.2	1910	-15.6	1929	-45.6	1921	-41.1	1920	-1.1	1916	-5.6	10.6	1916	10	1930	9.5	1981	7.8	1906	7.5	1984	2022-02-03T13:22:22Z	-27.2	1914	-23.3	1948	-23.3	1949	-22.5	1986	-21.7	1921	-1.1	1920	-1.7	1973	-4
-113.28	54.72	AB-10	ATHABASCA AREA	ATHABASCA	VSAB10V	19	2	1916	14.4	1902	8.9	1949	-23.3	1917	-23.3	1949	-45.6	1918	-43.9	2017	-0.9	1988	-1.0	14.4	1916	10	1931	9.4	1977	8.9	1902	8.3	1978	2022-02-03T13:22:22Z	-23.3	1917	-23.3	1949	-22	1986	-20	1918	-19.5	1994	-0.9	2017	-1	1988	-2.2
-113.28	54.72	AB-10	ATHABASCA AREA	ATHABASCA	VSAB10V	20	2	1984	10.0	1978	10.0	1917	-26.1	1910	-17.8	1949	-42.8	1918	-41.1	1988	1.0	1916	0.0	10	1902	10	1916	10	1977	10	1978	10	1984	2022-02-03T13:22:22Z	-26.1	1917	-25.6	1957	-24.4	1949	-23.3	1941	-23	1994	1	1988	0	1916	-1
-113.28	54.72	AB-10	ATHABASCA AREA	ATHABASCA	VSAB10V	21	2	1916	11.7	1912	4.4	1957	-25.0	1941	-22.2	1949	-41.7	1922	-38.9	1930	2.2	1906	-5.0	11.7	1916	10.6	1973	10	2008	9.4	1977	8.9	1931	2022-02-03T13:22:22Z	-25	1957	-22.2	1941	-21.5	1994	-21.1	1910	-19.4	1917	2.2	1930	1.7	1978	0.5
-113.28	54.72	AB-10	ATHABASCA AREA	ATHABASCA	VSAB10V	22	2	1931	12.8	1916	12.2	1955	-23.3	1941	-23.3	1922	-44.4	1917	-38.9	1981	0.5	1973	-1.7	12.8	1931	12.5	2008	12.2	1916	12.2	1970	10.6	1902	2022-02-03T13:22:22Z	-23.3	1940	-23.3	1941	-23.3	1955	-20.6	1917	-20	1957	0.5	1981	-1.7	1973	-2
-113.28	54.72	AB-10	ATHABASCA AREA	ATHABASCA	VSAB10V	23	2	1975	12.8	1958	11.1	1955	-24.4	1940	-20.6	1919	-43.3	1910	-37.8	1954	0.6	1916	-1.7	12.8	1975	11.1	1958	10	1932	10	1954	9.4	1921	2022-02-03T13:22:22Z	-24.4	1955	-20.6	1940	-19.1	2014	-19	1979	-18.5	1994	0.6	1954	-0.3	2015	-1.7
-113.28	54.72	AB-10	ATHABASCA AREA	ATHABASCA	VSAB10V	24	2	1997	13.0	1921	11.1	1919	-31.7	1910	-17.2	1919	-46.7	1910	-32.2	1983	-0.5	1911	-1.1	13	1997	11.1	1921	11	2000	9.5	2005	8.9	1902	2022-02-03T13:22:22Z	-31.7	1919	-23.3	1955	-19	1994	-18.5	2011	-18.3	1957	-0.5	1983	-1.1	1911	-3
-113.28	54.72	AB-10	ATHABASCA AREA	ATHABASCA	VSAB10V	25	2	1988	11.5	1938	11.1	1919	-23.9	1913	-20.6	1919	-45.0	1917	-37.2	1921	4.4	1905	-5.0	11.5	1988	11.1	1938	11	1986	11	1992	10	1921	2022-02-03T13:22:22Z	-23.9	1919	-23.3	1957	-21.7	1972	-21	1982	-20.6	1913	4.4	1921	3.5	1986	2.8
-113.28	54.72	AB-10	ATHABASCA AREA	ATHABASCA	VSAB10V	26	2	1938	14.4	1926	12.8	1962	-23.3	1940	-23.3	1962	-44.4	1955	-41.7	1992	4.0	1932	3.9	14.4	1938	12.8	1926	12.8	2016	12	1992	11.1	1905	2022-02-03T13:22:22Z	-23.3	1940	-23.3	1962	-22.8	1972	-21.7	1919	-20.6	1955	4	1992	3.9	1932	1.7
-113.28	54.72	AB-10	ATHABASCA AREA	ATHABASCA	VSAB10V	27	2	1968	13.3	1938	13.3	1962	-28.9	1919	-19.4	1962	-48.3	1955	-37.8	1992	2.0	1988	1.5	13.3	1938	13.3	1968	12	1992	11.7	1921	11.7	1932	2022-02-03T13:22:22Z	-28.9	1962	-19.4	1919	-19	1996	-18.9	1972	-18.3	1976	2	1992	1.5	1988	0
-113.28	54.72	AB-10	ATHABASCA AREA	ATHABASCA	VSAB10V	28	2	1968	16.1	1938	14.4	1962	-24.4	1919	-20.0	1962	-45.6	1955	-41.1	1968	1.7	1923	0.6	16.1	1968	15	1992	14.4	1938	12.5	1993	12	1986	2022-02-03T13:22:22Z	-24.4	1962	-22	2014	-21.6	2011	-20	1919	-17.5	1989	1.7	1968	0.9	2020	0.6
-113.28	54.72	AB-10	ATHABASCA AREA	ATHABASCA	VSAB10V	29	2	1992	14.0	1968	11.1	1972	-23.9	1948	-11.1	1952	-37.2	1948	-37.2	1968	2.8	1932	-3.9	14	1992	11.1	1968	4.5	1988	4.5	2008	4.4	1924	2022-02-03T13:22:22Z	-23.9	1972	-13.9	1976	-11.1	1912	-11.1	1916	-11.1	1948	2.8	1968	2	1992	-3.9
-113.28	54.72	AB-10	ATHABASCA AREA	ATHABASCA	VSAB10V	1	3	1934	12.8	1901	12.8	1960	-23.3	1919	-20.0	2014	-38.2	1919	-36.7	1959	0.0	1934	0.0	12.8	1901	12.8	1934	10.6	1911	10.6	1968	10.5	1986	2022-02-03T13:22:22Z	-23.3	1960	-22	1991	-21.1	1976	-20.2	2011	-20	1919	0	1934	0	1959	-1
-113.28	54.72	AB-10	ATHABASCA AREA	ATHABASCA	VSAB10V	2	3	1901	17.8			1972	-20.6	1960	-20.6	1972	-40.0	1960	-38.9	1986	0.0	1968	-0.6	17.8	1901	12.8	1922	11.5	2005	11	2000	9.4	1949	2022-02-03T13:22:22Z	-20.6	1960	-20.6	1972	-20.2	2011	-19.4	1919	-18.5	1991	0	1986	-0.6	1968	-1.1
-113.28	54.72	AB-10	ATHABASCA AREA	ATHABASCA	VSAB10V	3	3	1931	12.8	1905	8.9	1955	-20.6	1944	-20.6	1919	-41.7	1916	-34.4	1942	0.6	1929	-1.1	12.8	1931	11.7	1968	10.5	2005	10	1994	10	2000	2022-02-03T13:22:22Z	-20.6	1944	-20.6	1955	-19.4	1939	-17.8	1918	-17.5	1995	0.6	1942	0	1994	-1.1
-113.28	54.72	AB-10	ATHABASCA AREA	ATHABASCA	VSAB10V	4	3	2005	12.5	1968	11.7	1955	-23.3	1939	-20.0	1947	-39.4	1920	-38.3	1942	1.7	1940	0.0	12.5	2005	11.7	1968	10.6	2010	10	1949	9	1979	2022-02-03T13:22:22Z	-23.3	1955	-20	1939	-19.5	1995	-19.4	1918	-17.8	1951	1.7	1942	0.6	1950	0.6
-113.28	54.72	AB-10	ATHABASCA AREA	ATHABASCA	VSAB10V	5	3	2005	15.0	1977	11.7	1947	-26.1	1943	-26.1	1932	-40.0	1918	-40.0	1979	0.0	1968	-0.6	15	2005	11.7	1977	10	1979	9	1993	8.9	1906	2022-02-03T13:22:22Z	-26.1	1943	-26.1	1947	-23.3	1951	-17.5	1995	-16.5	2002	0	1979	-0.6	1968	-1
-113.28	54.72	AB-10	ATHABASCA AREA	ATHABASCA	VSAB10V	6	3	1906	13.9	1905	8.3	1951	-25.0	1947	-23.9	1932	-42.8	1920	-36.7	1993	3.0	1949	0.6	13.9	1906	12.8	1949	11.1	1968	11	1993	8.9	1955	2022-02-03T13:22:22Z	-25	1951	-23.9	1947	-23.3	1943	-17.8	1932	-15	1974	3	1993	1.4	2015	1
-113.28	54.72	AB-10	ATHABASCA AREA	ATHABASCA	VSAB10V	7	3	2001	12.0	1977	10.0	1951	-23.3	1947	-17.8	1932	-43.9	1929	-36.1	1979	1.0	1913	0.6	12	2001	10.5	2004	10	1977	9.4	1955	8.9	1905	2022-02-03T13:22:22Z	-23.3	1951	-17.8	1932	-17.8	1947	-15.6	1974	-15	1929	1	1979	0.6	1913	0.5
-113.28	54.72	AB-10	ATHABASCA AREA	ATHABASCA	VSAB10V	8	3	2008	12.5	1988	12.5	1951	-20.6	1932	-19.4	1932	-36.1	1903	-34.4	1930	1.7	1913	0.0	12.5	1988	12.5	2008	11.7	1953	11.1	1944	11	2004	2022-02-03T13:22:22Z	-20.6	1951	-19.4	1932	-17.8	1948	-17.2	1903	-17.2	1972	1.7	1930	0	1913	0
-113.28	54.72	AB-10	ATHABASCA AREA	ATHABASCA	VSAB10V	9	3	2007	12.0	1944	11.1	1948	-23.3	1903	-16.7	1932	-41.7	1903	-31.7	1953	3.3	1942	-2.2	12	2007	11.5	2012	11.1	1944	11.1	2014	10.5	2005	2022-02-03T13:22:22Z	-23.3	1948	-22.8	2009	-16.7	1903	-16.1	1956	-14.7	2017	3.3	1953	2	2005	1.9
-113.28	54.72	AB-10	ATHABASCA AREA	ATHABASCA	VSAB10V	10	3	1981	14.5	1934	12.8	2009	-20.5	1989	-16.5	1951	-41.1	1950	-34.4	1922	0.0	1910	0.0	14.5	1981	14	1996	12.8	1930	12.8	1934	12.5	2005	2022-02-03T13:22:22Z	-20.5	2009	-16.5	1989	-15.9	2017	-14.4	1956	-13.3	1932	0	1910	0	1922	-0.6
-113.28	54.72	AB-10	ATHABASCA AREA	ATHABASCA	VSAB10V	11	3	1934	15.6	1915	11.7	1921	-17.2	1903	-15.6	1951	-37.2	1931	-36.1	1934	2.2	1910	1.7	15.6	1934	13	1996	13	2005	12.5	1992	11.7	1915	2022-02-03T13:22:22Z	-17.2	1921	-16.3	2011	-15.6	1903	-15	1932	-14.4	2017	2.2	1934	1.7	1910	0.5
-113.28	54.72	AB-10	ATHABASCA AREA	ATHABASCA	VSAB10V	12	3	2014	11.7	1972	11.1	1925	-15.0	1903	-15.0	1903	-36.7	1901	-15.0	2014	2.7	1992	2.5	11.7	2014	11.1	1972	11	1992	10.5	1995	10	1946	2022-02-03T13:22:22Z	-15	1903	-15	1925	-14.4	1919	-13.3	1931	-12.8	1921	2.7	2014	2.5	1992	1.7
-113.28	54.72	AB-10	ATHABASCA AREA	ATHABASCA	VSAB10V	13	3	1902	15.6	1901	0.6	1931	-15.0	1921	-13.3	1925	-38.9	1903	-34.4	1994	4.0	1911	0.6	15.6	1902	13.5	2015	12.8	1910	10.5	1990	10	1914	2022-02-03T13:22:22Z	-15	1931	-13.9	1939	-13.5	2020	-13.3	1919	-13.3	1921	4	1994	1	2015	0.6
-113.28	54.72	AB-10	ATHABASCA AREA	ATHABASCA	VSAB10V	14	3	1910	15.6	1901	5.6	1943	-23.3	1941	-12.2	1949	-39.4	1903	-33.3	2021	2.9	1910	1.7	15.6	1910	13.7	2015	12.2	1929	11.5	1981	10.6	1972	2022-02-03T13:22:22Z	-23.3	1943	-16.1	1955	-15	1949	-14.5	2013	-12.5	1984	2.9	2021	1.7	1910	1.2
-113.28	54.72	AB-10	ATHABASCA AREA	ATHABASCA	VSAB10V	15	3	1910	13.3	1901	12.8	1943	-28.9	1941	-17.8	1943	-33.9	1903	-33.9	1972	2.8	1940	0.0	13.3	1910	12.8	1901	12.8	1929	12.8	1947	12.5	1981	2022-02-03T13:22:22Z	-28.9	1943	-17.8	1941	-15	1933	-13.3	1902	-13.3	1916	2.8	1972	0	1940	0
-113.28	54.72	AB-10	ATHABASCA AREA	ATHABASCA	VSAB10V	16	3	1929	14.4	1910	14.4	1943	-26.1	1902	-17.8	1902	-38.3	1901	-3.9	2014	1.1	1995	0.0	14.4	1910	14.4	1929	13.9	1915	11.7	1959	11.1	1918	2022-02-03T13:22:22Z	-26.1	1943	-17.8	1902	-15	1919	-13.3	1913	-12.9	2013	1.1	2014	0	1972	0
-113.28	54.72	AB-10	ATHABASCA AREA	ATHABASCA	VSAB10V	17	3	1910	18.9	1909	4.4	1943	-20.6	1913	-12.2	1923	-35.6	1902	-35.6	1972	1.1	1918	-0.6	18.9	1910	13.3	1929	12.8	1918	12.5	1985	12.2	1934	2022-02-03T13:22:22Z	-20.6	1943	-12.2	1902	-12.2	1913	-11.1	1955	-10.6	1923	1.1	1972	0.3	2010	-0.6
-113.28	54.72	AB-10	ATHABASCA AREA	ATHABASCA	VSAB10V	18	3	1934	16.1	1910	16.1	1913	-13.3	1912	-12.8	1913	-32.2	1903	-27.2	1987	0.5	1976	-0.6	16.1	1910	16.1	1934	14.4	1928	13.3	1960	12.8	1929	2022-02-03T13:22:22Z	-13.3	1913	-13	2002	-12.8	1912	-12.2	1955	-11.1	1919	0.5	1987	-0.1	2019	-0.6
-113.28	54.72	AB-10	ATHABASCA AREA	ATHABASCA	VSAB10V	19	3	1928	18.3	1910	15.6	1935	-13.3	1913	-11.7	2002	-35.0	1912	-32.2	2019	2.0	1923	1.1	18.3	1928	17	2019	15.6	1910	12.8	1916	12.2	1905	2022-02-03T13:22:22Z	-13.3	1935	-12.2	1955	-12	2002	-11.7	1913	-8.9	1919	2	2019	1.1	1911	1.1
-113.28	54.72	AB-10	ATHABASCA AREA	ATHABASCA	VSAB10V	20	3	1910	20.0	1905	14.4	1935	-17.8	1913	-9.4	2002	-33.5	1921	-33.3	1915	0.6	1911	0.6	20	1910	17.2	1928	17.1	2019	16.7	1915	15.6	1960	2022-02-03T13:22:22Z	-17.8	1935	-12	2002	-11.5	1981	-11.1	1955	-10	2001	0.6	1911	0.6	1915	0
-113.28	54.72	AB-10	ATHABASCA AREA	ATHABASCA	VSAB10V	21	3	1910	18.9	1905	12.2	1955	-13.3	1935	-13.3	2002	-30.5	1921	-28.9	1995	1.0	1957	0.6	18.9	1910	17.2	1915	15.6	1928	13.5	1992	12.8	1943	2022-02-03T13:22:22Z	-13.3	1935	-13.3	1955	-12.2	1977	-11.7	1913	-9.4	1966	1	1995	0.6	1927	0.6
-113.28	54.72	AB-10	ATHABASCA AREA	ATHABASCA	VSAB10V	22	3	1910	18.3	1905	10.0	1955	-16.1	1935	-12.2	1966	-28.9	1913	-25.6	1926	2.2	1915	-1.1	18.3	1910	16.4	2019	15.6	1928	15.6	1968	15	1992	2022-02-03T13:22:22Z	-16.1	1955	-12.2	1935	-12	1996	-12	2001	-11.1	1913	2.2	1926	-0.5	1984	-1.1
-113.28	54.72	AB-10	ATHABASCA AREA	ATHABASCA	VSAB10V	23	3	1910	14.4	1905	11.7	1923	-17.8	1913	-8.9	1923	-35.6	1913	-32.2	1926	1.1	1902	-3.3	14.4	1910	13.9	1968	12.8	1931	11.7	1905	11.1	1942	2022-02-03T13:22:22Z	-17.8	1923	-17.2	1955	-15	1996	-13.9	1935	-12.2	1940	1.1	1926	0	1992	0
-113.28	54.72	AB-10	ATHABASCA AREA	ATHABASCA	VSAB10V	24	3	2004	13.0	1968	11.7	1914	-12.8	1913	-10.0	1948	-30.0	1913	-29.4	1951	2.2	1941	-0.6	13	2004	11.7	1968	11.1	1905	11.1	1909	11.1	1925	2022-02-03T13:22:22Z	-12.8	1914	-12.2	1940	-12.2	1955	-10	1913	-10	1923	2.2	1951	0	1968	-0.5
-113.28	54.72	AB-10	ATHABASCA AREA	ATHABASCA	VSAB10V	25	3	1910	15.6	1905	11.1	1935	-14.4	1914	-12.2	1913	-29.4	1903	-16.7	2007	1.0	1973	-1.1	15.6	1910	14.4	1918	14	1992	12.8	1952	12.8	1957	2022-02-03T13:22:22Z	-14.4	1935	-12.2	1914	-11.7	1931	-10.6	1903	-9.4	1943	1	2007	-1	2019	-1.1
-113.28	54.72	AB-10	ATHABASCA AREA	ATHABASCA	VSAB10V	26	3	1992	16.0	1930	14.4	1922	-11.7	1921	-11.7	1922	-31.1	1921	-27.2	1945	0.6	1942	-0.6	16	1992	14.4	1910	14.4	1930	13	2000	12.8	1906	2022-02-03T13:22:22Z	-11.7	1921	-11.7	1922	-11.1	1931	-10	1935	-9	1996	0.6	1945	0.5	2015	0.1
-113.28	54.72	AB-10	ATHABASCA AREA	ATHABASCA	VSAB10V	27	3	1941	15.6	1906	13.3	1969	-12.2	1931	-11.1	1921	-28.9	1903	-23.3	2015	4.0	1986	2.0	15.6	1941	14.9	2015	13.3	1906	13	1992	12.8	1912	2022-02-03T13:22:22Z	-12.2	1969	-11.1	1931	-8.3	1935	-8	1996	-7.5	1987	4	2015	2	1986	1
-113.28	54.72	AB-10	ATHABASCA AREA	ATHABASCA	VSAB10V	28	3	1918	13.9	1910	13.9	1969	-10.6	1931	-9.4	1922	-30.6	1914	-23.9	1952	4.4	1945	1.1	13.9	1910	13.9	1918	13.3	1906	13.3	1978	12.8	1966	2022-02-03T13:22:22Z	-10.6	1969	-9.4	1931	-7.8	1919	-7.8	1935	-6.7	1954	4.4	1952	3.6	2010	1.5
-113.28	54.72	AB-10	ATHABASCA AREA	ATHABASCA	VSAB10V	29	3	1966	15.6	1906	15.6	1954	-9.4	1912	-8.9	1960	-28.9	1914	-26.1	1918	2.8	1911	-2.2	15.6	1906	15.6	1966	14.5	1990	13.7	2015	13.3	1952	2022-02-03T13:22:22Z	-9.4	1954	-8.9	1912	-8.3	1917	-7.3	2020	-6.8	2018	2.8	1918	2	1990	1.7
-113.28	54.72	AB-10	ATHABASCA AREA	ATHABASCA	VSAB10V	30	3	1906	17.8	1905	10.0	1954	-20.6	1920	-8.3	1934	-24.4	1932	-21.7	1966	4.4	1918	0.6	17.8	1906	15.5	2004	15	1966	13.9	1952	13.5	1990	2022-02-03T13:22:22Z	-20.6	1954	-10.3	2018	-9.4	2020	-8.3	1920	-8.3	2014	4.4	1966	2.5	1990	2.4
-113.28	54.72	AB-10	ATHABASCA AREA	ATHABASCA	VSAB10V	31	3	1906	18.3	1903	10.6	2020	-12.0	1982	-11.5	1982	-22.0	1975	-21.7	1952	3.3	1906	1.7	18.3	1906	15.5	1991	14.9	2015	14.4	1952	13.5	2000	2022-02-03T13:22:22Z	-12	2020	-11.5	1982	-9.4	1920	-8.3	1975	-7.8	1954	3.3	1952	2	2004	1.7
-113.28	54.72	AB-10	ATHABASCA AREA	ATHABASCA	VSAB10V	1	4	1992	18.5	1919	15.6	2020	-11.9	2002	-11.5	1920	-29.4	1917	-23.3	1988	4.5	1919	3.3	18.5	1992	17	2005	16.5	2016	15.6	1919	15.6	2021	2022-02-03T13:22:22Z	-11.9	2020	-11.5	2002	-10.6	1920	-10.5	1982	-7.8	1975	4.5	1988	3.3	1919	3
-113.28	54.72	AB-10	ATHABASCA AREA	ATHABASCA	VSAB10V	2	4	1992	22.5	1915	20.6	1911	-11.1	1903	1.7	1920	-30.6	1917	-20.6	1992	5.0	1991	2.0	22.5	1992	20.6	1915	20.6	2016	18.3	1912	15.6	1930	2022-02-03T13:22:22Z	-11.1	1911	-11	1982	-9.4	2020	-8.9	1920	-7.2	1972	5	1992	3.6	2016	2
-113.28	54.72	AB-10	ATHABASCA AREA	ATHABASCA	VSAB10V	3	4	1944	18.9	1912	16.1	1911	-12.2	1901	1.1	1920	-27.2	1917	-20.0	1915	5.0	1900	-1.1	18.9	1944	16.1	1912	15.6	1933	15.5	2006	15	1900	2022-02-03T13:22:22Z	-12.2	1911	-8.3	1920	-8	1982	-6.1	1954	-6.1	1972	5	1915	3.3	1933	2.2
-113.28	54.72	AB-10	ATHABASCA AREA	ATHABASCA	VSAB10V	4	4	1952	21.1	1905	17.8	1979	-10.0	1939	-7.2	1920	-30.0	1911	-24.4	1930	3.9	1915	3.3	21.1	1952	17.8	1905	17	2006	16.7	1919	16.1	1900	2022-02-03T13:22:22Z	-10	1979	-7.2	1939	-7	1982	-6.7	1920	-6.7	1923	3.9	1930	3.3	1915	2.8
-113.28	54.72	AB-10	ATHABASCA AREA	ATHABASCA	VSAB10V	5	4	1955	21.1	1905	21.1	2018	-9.4	1948	-6.7	1948	-31.7	1920	-24.4	1933	5.6	1930	1.1	21.1	1902	21.1	1905	21.1	1955	17.2	1976	16.5	2006	2022-02-03T13:22:22Z	-9.4	2018	-6.7	1948	-5.6	1923	-5.2	2020	-5	1979	5.6	1933	2	1986	1.7
-113.28	54.72	AB-10	ATHABASCA AREA	ATHABASCA	VSAB10V	6	4	1976	20.0	1905	19.4	2018	-7.0	1997	-5.0	1920	-28.9	1909	-11.1	1933	5.0	1924	2.2	20	1976	19.4	1905	17.8	1915	17.2	1919	17.2	1955	2022-02-03T13:22:22Z	-7	2018	-5	1945	-5	1954	-5	1997	-4.4	1942	5	1933	2.4	2017	2.2
-113.28	54.72	AB-10	ATHABASCA AREA	ATHABASCA	VSAB10V	7	4	2005	18.5	1941	18.3	1954	-6.7	1948	-4.4	1948	-26.1	1920	-23.3	2017	3.5	1983	3.5	18.5	2005	18.3	1941	17.8	1977	17.2	1915	16.7	1900	2022-02-03T13:22:22Z	-6.7	1954	-6	1997	-4.4	1948	-4.2	2018	-2.8	1945	3.5	1983	3.5	2017	3.3
-113.28	54.72	AB-10	ATHABASCA AREA	ATHABASCA	VSAB10V	8	4	1977	22.2	1976	22.2	1997	-6.0	1948	-2.2	1948	-27.8	1935	-18.9	1986	4.5	1949	3.3	22.2	1976	22.2	1977	21.1	1941	21	1986	18.9	1918	2022-02-03T13:22:22Z	-6	1997	-2.2	1948	-2	1983	-1.7	1942	-1.1	1929	4.5	1986	4.3	2014	3.3
-113.28	54.72	AB-10	ATHABASCA AREA	ATHABASCA	VSAB10V	9	4	1941	21.7	1925	20.6	1940	-9.4	1920	-1.1	1948	-26.1	1942	-20.6	1949	4.4	1944	3.9	21.7	1941	20.6	1925	18.9	1918	18.3	1955	17.9	2015	2022-02-03T13:22:22Z	-9.4	1940	-3	1990	-3	1992	-1.7	1948	-1.1	1920	4.4	1949	3.9	1944	3.5
-113.28	54.72	AB-10	ATHABASCA AREA	ATHABASCA	VSAB10V	10	4	1949	22.2	1913	19.4	1940	-6.1	1928	-2.2	1948	-23.3	1940	-20.6	1949	5.6	1944	3.3	22.2	1949	20	1973	19.4	1913	19	1988	18.3	1926	2022-02-03T13:22:22Z	-6.1	1940	-6	1992	-4	1986	-3.9	1953	-2.2	1928	5.6	1949	4.4	1968	3.3
-113.28	54.72	AB-10	ATHABASCA AREA	ATHABASCA	VSAB10V	11	4	1913	23.9	1901	16.1	1948	-6.7	1940	-5.0	1928	-25.6	1909	-11.1	1949	10.6	1944	9.4	23.9	1913	21.1	1949	21.1	1976	17.8	1918	17	1989	2022-02-03T13:22:22Z	-6.7	1948	-6.1	1953	-5	1940	-4.5	1981	-3.5	1986	10.6	1949	9.4	1944	4.5
-113.28	54.72	AB-10	ATHABASCA AREA	ATHABASCA	VSAB10V	12	4	1913	21.1	1901	17.8	1953	-6.7	1911	-1.7	1948	-26.1	1909	-20.6	1932	7.2	1926	2.2	21.1	1913	20.6	1915	19.4	1976	18.9	1918	18.3	1932	2022-02-03T13:22:22Z	-6.7	1953	-6	1981	-4.5	1986	-3.1	2020	-1.7	1911	7.2	1932	6.1	1949	4.5
-113.28	54.72	AB-10	ATHABASCA AREA	ATHABASCA	VSAB10V	13	4	1913	23.3	1902	18.9	1953	-6.7	1948	-1.7	1948	-27.8	1935	-23.3	1949	8.9	1947	3.3	23.3	1913	21.1	1915	21	1980	20.6	1916	20.6	1969	2022-02-03T13:22:22Z	-6.7	1953	-5.5	2000	-3.5	1986	-1.7	1948	-1	1981	8.9	1949	4	1985	3.9
-113.28	54.72	AB-10	ATHABASCA AREA	ATHABASCA	VSAB10V	14	4	1926	24.4	1916	19.4	1953	-3.9	1948	-0.6	1948	-19.4	1933	-17.8	1949	4.4	1938	4.4	24.4	1926	21.1	1955	20.6	1949	20.6	1952	20.5	1988	2022-02-03T13:22:22Z	-3.9	1953	-3	2000	-0.6	1948	0	1928	0	2004	4.4	1938	4.4	1949	3.5
-113.28	54.72	AB-10	ATHABASCA AREA	ATHABASCA	VSAB10V	15	4	1984	26.0	1915	21.7	1934	-2.2	1909	-1.1	1933	-21.1	1905	-15.0	1949	10.0	1938	3.3	26	1984	21.7	1915	21.1	1949	20.6	1913	20.6	1914	2022-02-03T13:22:22Z	-2.2	1934	-1.9	2017	-1.1	1909	0	1953	0	1968	10	1949	6.5	1984	3.5
-113.28	54.72	AB-10	ATHABASCA AREA	ATHABASCA	VSAB10V	16	4	1915	23.9	1913	17.2	1909	-3.9	1900	1.1	1945	-22.8	1933	-18.3	1984	9.0	1915	6.1	23.9	1915	22.8	1923	21.1	1952	20.8	2021	20.6	1949	2022-02-03T13:22:22Z	-3.9	1909	-1	1989	-0.2	2014	0	1933	0.6	1928	9	1984	6.1	1915	6
-113.28	54.72	AB-10	ATHABASCA AREA	ATHABASCA	VSAB10V	17	4	1910	24.4	1902	17.2	1928	-3.9	1922	1.1	1945	-19.4	1909	-18.9	1994	8.0	1969	5.6	24.4	1910	23.5	1980	22	2016	21.7	1913	21.7	1923	2022-02-03T13:22:22Z	-3.9	1928	-2.2	1967	0	1951	0.1	2014	1.1	1922	8	1994	5.6	1969	5.4
-113.28	54.72	AB-10	ATHABASCA AREA	ATHABASCA	VSAB10V	18	4	2016	25.4	2010	23.3	1927	-3.9	1922	0.6	1953	-17.8	1927	-15.0	2016	9.6	1990	5.0	25.4	2016	23.3	2010	21.5	1983	21.1	1926	21.1	1943	2022-02-03T13:22:22Z	-3.9	1927	-1.7	1928	-1.5	2008	-0.6	1967	0	1948	9.6	2016	5	1969	5
-113.28	54.72	AB-10	ATHABASCA AREA	ATHABASCA	VSAB10V	19	4	1980	25.0	1943	23.9	2008	-5.0	1927	-3.9	1927	-14.4	1924	-11.1	2016	9.2	2010	4.7	25	1980	23.9	1943	22.9	2016	22.8	1913	21.1	1942	2022-02-03T13:22:22Z	-5	2008	-3.9	1927	-1.1	1967	0	1909	0.6	1928	9.2	2016	4.7	2010	4.4
-113.28	54.72	AB-10	ATHABASCA AREA	ATHABASCA	VSAB10V	20	4	1934	25.6	1913	21.1	2008	-7.0	1909	-0.6	1933	-12.2	1909	-11.7	2010	9.2	1990	6.0	25.6	1934	23.1	2010	21.5	1983	21.5	2005	21.1	1913	2022-02-03T13:22:22Z	-7	2008	-0.6	1909	0	1985	1.6	2013	1.7	1914	9.2	2010	6	1990	5.5
-113.28	54.72	AB-10	ATHABASCA AREA	ATHABASCA	VSAB10V	21	4	1934	24.4	1911	23.9	2008	-8.0	1985	1.0	1967	-12.2	1930	-10.6	2010	9.5	1984	8.0	24.4	1934	23.9	1911	23	1994	22	1983	21.7	1922	2022-02-03T13:22:22Z	-8	2008	1	1985	1.2	2013	2.8	1909	2.8	1972	9.5	2010	8	1984	6
-113.28	54.72	AB-10	ATHABASCA AREA	ATHABASCA	VSAB10V	22	4	2005	25.5	2000	23.5	2008	-0.5	1972	1.1	1933	-12.2	1918	-12.2	1994	7.0	1984	4.5	25.5	2005	23.5	2000	22.2	1911	22	1991	21.7	1926	2022-02-03T13:22:22Z	-0.5	2008	1.1	1972	1.1	2021	1.7	1909	1.7	1916	7	1994	5.3	2015	5
-113.28	54.72	AB-10	ATHABASCA AREA	ATHABASCA	VSAB10V	23	4	1910	26.7	1905	21.7	1959	-1.7	1929	3.3	1935	-15.0	1909	-10.0	2005	7.0	2000	5.0	26.7	1910	22.2	1977	22	1980	21.7	1905	21.1	1944	2022-02-03T13:22:22Z	-1.7	1959	-1	2002	-0.2	2017	0.3	2009	2	2008	7	2005	5	1980	5
-113.28	54.72	AB-10	ATHABASCA AREA	ATHABASCA	VSAB10V	24	4	1977	26.7	1941	25.6	1959	-1.1	1954	-1.1	1959	-11.1	1950	-9.4	1910	8.3	1900	0.6	26.7	1977	26	1980	25.6	1941	25	1905	25	1910	2022-02-03T13:22:22Z	-1.1	1954	-1.1	1959	1.1	1956	1.7	1918	2	2008	8.3	1910	7	1999	5.6
-113.28	54.72	AB-10	ATHABASCA AREA	ATHABASCA	VSAB10V	25	4	1977	28.9	1952	26.7	1959	-1.1	1954	-0.6	1945	-12.8	1920	-11.1	1999	10.0	1900	9.4	28.9	1977	26.7	1952	26.1	1905	23.5	2006	23.3	1926	2022-02-03T13:22:22Z	-1.1	1959	-0.6	1909	-0.6	1954	0.6	1969	1.7	1948	10	1999	9.4	1900	6.5
-113.28	54.72	AB-10	ATHABASCA AREA	ATHABASCA	VSAB10V	26	4	1923	26.7	1919	21.1	1956	-2.8	1909	-2.2	1909	-25.6	1901	-8.9	1952	11.1	1905	5.0	26.7	1923	26.5	1980	25	1977	24	2004	23.9	1926	2022-02-03T13:22:22Z	-2.8	1956	-2.2	1909	-1.1	1954	1	1990	2.6	2017	11.1	1952	10	1977	6
-113.28	54.72	AB-10	ATHABASCA AREA	ATHABASCA	VSAB10V	27	4	1980	28.5	1928	26.7	1956	-2.2	1954	-0.6	1956	-16.1	1945	-9.4	1980	11.5	1951	7.2	28.5	1980	26.7	1928	26	1987	26	2001	25	1926	2022-02-03T13:22:22Z	-2.2	1956	-1.5	2021	-0.6	1954	0	1958	0.6	1909	11.5	1980	9	1992	8
-113.28	54.72	AB-10	ATHABASCA AREA	ATHABASCA	VSAB10V	28	4	1980	29.0	1926	27.8	1954	-1.7	1913	0.6	1903	-11.1	1900	-6.1	2000	9.0	1980	7.5	29	1980	27.8	1926	27	2018	26.7	1939	26.7	1941	2022-02-03T13:22:22Z	-1.7	1954	0.6	1909	0.6	1913	1.1	1955	1.7	1903	9	2000	7.8	2018	7.5
-113.28	54.72	AB-10	ATHABASCA AREA	ATHABASCA	VSAB10V	29	4	1939	31.7	1926	23.9	1954	-1.1	1909	0.0	1909	-24.4	1903	-11.1	1901	10.6	1900	0.0	31.7	1939	27.8	1941	23.9	1900	23.9	1915	23.9	1926	2022-02-03T13:22:22Z	-1.1	1954	0	1909	0	2005	1.7	1913	1.7	1916	10.6	1901	9.5	1980	9
-113.28	54.72	AB-10	ATHABASCA AREA	ATHABASCA	VSAB10V	30	4	1976	26.7	1941	26.7	2013	-2.1	1974	-1.1	1909	-11.7	1903	-11.1	1901	12.8	1900	-1.7	26.7	1941	26.7	1976	25	1922	24.5	1987	23.9	1931	2022-02-03T13:22:22Z	-2.1	2013	-1.1	1974	-0.6	1954	1.5	1986	2	2005	12.8	1901	7.2	1926	6.7
-113.28	54.72	AB-10	ATHABASCA AREA	ATHABASCA	VSAB10V	1	5	1950	26.1	1944	25.6	1974	0.0	1954	2.8	2013	-12.4	1910	-12.2	1987	10.0	1951	7.2	26.1	1950	25.6	1944	25.5	1980	25.4	2016	24.5	1998	2022-02-03T13:22:22Z	0	1974	2.8	1954	3.9	1934	4.1	2019	4.4	1927	10	1987	7.8	2014	7.2
-113.28	54.72	AB-10	ATHABASCA AREA	ATHABASCA	VSAB10V	2	5	1980	30.0	1944	26.1	1959	0.0	1934	3.9	1959	-7.8	1926	-7.2	1980	12.0	1901	10.0	30	1980	28.8	2016	28	1998	26.1	1944	23.5	1985	2022-02-03T13:22:22Z	0	1959	2.2	1974	3	2003	3.9	1934	5	1979	12	1980	10	1901	7.8
-113.28	54.72	AB-10	ATHABASCA AREA	ATHABASCA	VSAB10V	3	5	2016	30.8	1945	28.3	2002	0.5	1962	1.7	1959	-9.4	1950	-9.4	1945	15.6	1939	8.9	30.8	2016	28.3	1945	24.4	1909	23.9	1900	23.9	1918	2022-02-03T13:22:22Z	0.5	2002	1.7	1962	2.6	2014	3	2003	4.4	1959	15.6	1945	13	1985	12.1
-113.28	54.72	AB-10	ATHABASCA AREA	ATHABASCA	VSAB10V	4	5	1944	28.3	1941	26.1	1959	-0.6	1924	4.4	2002	-9.5	1950	-7.8	2016	10.1	1941	8.9	28.3	1944	27.4	2016	26.5	1992	26.1	1941	25	1911	2022-02-03T13:22:22Z	-0.6	1959	2.5	2003	4	1996	4.4	1924	4.4	1962	10.1	2016	8.9	1941	7.8
-113.28	54.72	AB-10	ATHABASCA AREA	ATHABASCA	VSAB10V	5	5	2017	28.1	2013	27.3	1982	0.5	1979	4.0	1960	-10.6	1938	-8.3	1957	10.6	1921	7.2	28.1	2017	27.3	2013	26.7	1911	26.7	1957	25.6	1900	2022-02-03T13:22:22Z	0.5	1982	1.5	2003	3	2010	4	1979	4	1996	10.6	1957	9	1993	8.5
-113.28	54.72	AB-10	ATHABASCA AREA	ATHABASCA	VSAB10V	6	5	2013	30.0	1953	29.4	2015	1.7	1996	2.0	1945	-12.2	1919	-9.4	1993	12.0	1989	11.0	30	2013	29.4	1953	27.2	1957	26.1	1966	25.6	1958	2022-02-03T13:22:22Z	1.7	2015	2	1996	2.2	1945	3	2003	3.9	1948	12	1993	11	1989	10
-113.28	54.72	AB-10	ATHABASCA AREA	ATHABASCA	VSAB10V	7	5	1953	29.4	1920	24.4	1996	-1.0	1945	4.4	1923	-9.4	1915	-7.8	1994	11.0	1983	8.5	29.4	1953	29	1987	28.1	2016	25.6	1971	24.4	1920	2022-02-03T13:22:22Z	-1	1996	4.4	1924	4.4	1945	4.5	1990	5	2003	11	1994	8.5	1983	8.5
-113.28	54.72	AB-10	ATHABASCA AREA	ATHABASCA	VSAB10V	8	5	1920	27.8	1917	23.9	1996	3.0	1967	5.6	1945	-11.1	1929	-6.1	1953	10.0	1905	6.7	27.8	1920	26.1	1958	25	1988	25	1989	24.3	2012	2022-02-03T13:22:22Z	3	1996	5.5	2003	5.6	1938	5.6	1967	7.8	1918	10	1953	9	2007	8.4
-113.28	54.72	AB-10	ATHABASCA AREA	ATHABASCA	VSAB10V	9	5	1989	27.0	1951	26.7	1968	3.3	1967	6.7	1929	-7.2	1921	-5.6	1988	9.0	1970	8.9	27	1989	26.7	1951	26.1	1932	24.4	1900	23.9	1915	2022-02-03T13:22:22Z	3.3	1968	5	1996	6.7	1967	7.2	1945	7.2	1957	9	1988	8.9	1970	8.5
-113.28	54.72	AB-10	ATHABASCA AREA	ATHABASCA	VSAB10V	10	5	1976	28.9	1949	26.7	1944	2.8	1916	8.3	1946	-10.6	1943	-9.4	1989	12.0	1900	10.0	28.9	1976	26.7	1940	26.7	1949	26.5	1989	26.1	1951	2022-02-03T13:22:22Z	2.8	1944	6.1	1978	8	1996	8.3	1916	8.3	1967	12	1989	10	1900	10
-113.28	54.72	AB-10	ATHABASCA AREA	ATHABASCA	VSAB10V	11	5	1993	30.0	1971	27.8	1944	5.6	1916	5.6	1944	-8.3	1943	-7.8	1977	12.8	1956	7.2	30	1993	27.8	1949	27.8	1971	26.7	1950	26.1	1917	2022-02-03T13:22:22Z	5.6	1916	5.6	1944	6.1	1957	7.2	1959	7.8	1913	12.8	1977	9.7	2011	9
-113.28	54.72	AB-10	ATHABASCA AREA	ATHABASCA	VSAB10V	12	5	1971	30.0	1917	26.1	1957	4.4	1955	6.7	1944	-9.4	1913	-8.3	2013	13.2	1993	11.0	30	1971	28.5	1993	28.5	2013	26.1	1917	25.6	1931	2022-02-03T13:22:22Z	4.4	1957	6.7	1955	7.8	1921	8	1999	8.3	1974	13.2	2013	11.8	2018	11
-113.28	54.72	AB-10	ATHABASCA AREA	ATHABASCA	VSAB10V	13	5	1988	30.0	1971	29.4	1960	4.4	1957	9.4	1943	-6.7	1923	-6.1	2001	13.0	1991	11.0	30	1988	29.4	1971	28.9	1912	27.8	1939	25.6	1973	2022-02-03T13:22:22Z	4.4	1960	7.4	2009	8.5	2017	8.9	1968	9.4	1957	13	2001	11	1991	11
-113.28	54.72	AB-10	ATHABASCA AREA	ATHABASCA	VSAB10V	14	5	1912	30.6	1902	25.0	1996	5.0	1969	8.9	1943	-5.6	1923	-5.6	1939	13.3	1931	12.8	30.6	1912	30	1924	28.9	1939	28.3	1973	27.1	2018	2022-02-03T13:22:22Z	5	1996	6.9	2009	7.1	2017	8.9	1969	9.4	1923	13.3	1939	12.8	1931	11.1
-113.28	54.72	AB-10	ATHABASCA AREA	ATHABASCA	VSAB10V	15	5	1912	28.3	1911	23.9	1996	6.0	1992	9.5	1942	-9.4	1923	-9.4	2018	11.9	1997	11.5	28.3	1912	27.8	1928	26.5	2005	26.5	2008	26.3	2018	2022-02-03T13:22:22Z	6	1996	8	1999	8.2	2017	9.5	1992	10	1930	11.9	2018	11.5	1982	11.5
-113.28	54.72	AB-10	ATHABASCA AREA	ATHABASCA	VSAB10V	16	5	1959	30.0	1944	29.4	1977	2.8	1912	7.8	1943	-7.2	1909	-7.2	2008	15.0	1956	12.2	30	1959	29.4	1944	28.9	1902	27.8	1973	27.5	1980	2022-02-03T13:22:22Z	2.8	1977	7.8	1912	8	1979	8	2000	8.9	1918	15	2008	12.2	1956	10.7
-113.28	54.72	AB-10	ATHABASCA AREA	ATHABASCA	VSAB10V	17	5	2006	30.0	1980	29.5	2003	4.5	1917	5.6	1942	-5.6	1909	-5.6	2005	12.5	1991	11.5	30	2006	29.5	1980	27.5	1985	27.2	1902	27.2	1959	2022-02-03T13:22:22Z	4.5	2003	5.6	1917	7.2	1912	8	1984	8	1997	12.5	2005	12.1	2010	11.5
-113.28	54.72	AB-10	ATHABASCA AREA	ATHABASCA	VSAB10V	18	5	1925	30.6	1921	26.7	1924	0.6	1918	6.7	1918	-5.6	1913	-2.2	2010	14.1	2008	13.0	30.6	1925	28.3	1955	28	2010	26.7	1921	26.7	1956	2022-02-03T13:22:22Z	0.6	1924	6.7	1918	6.7	2009	7	1997	7.2	1976	14.1	2010	13	1991	13
-113.28	54.72	AB-10	ATHABASCA AREA	ATHABASCA	VSAB10V	19	5	1955	26.7	1925	26.7	1989	2.5	1987	6.5	1918	-8.9	1905	-5.0	2010	10.8	1902	10.6	26.7	1925	26.7	1955	26.1	1929	25.6	1921	25.6	1928	2022-02-03T13:22:22Z	2.5	1989	3.1	2009	5.7	2021	6	2007	6.5	1987	10.8	2010	10.6	1902	9.5
-113.28	54.72	AB-10	ATHABASCA AREA	ATHABASCA	VSAB10V	20	5	1928	29.4	1925	28.9	1989	3.0	1918	6.7	1919	-6.1	1912	-2.2	2008	12.5	1991	10.0	29.4	1928	29	1986	28.9	1925	27.8	1956	27.8	1972	2022-02-03T13:22:22Z	3	1989	4	1992	6.4	2016	6.7	1918	8	1997	12.5	2008	10.9	2011	10.2
-113.28	54.72	AB-10	ATHABASCA AREA	ATHABASCA	VSAB10V	21	5	1928	33.3	1923	28.3	1997	3.0	1989	5.5	1918	-6.1	1912	0.0	1925	12.8	1905	12.2	33.3	1928	30	1948	28.3	1923	26.7	1943	26.5	1985	2022-02-03T13:22:22Z	3	1997	5.5	1989	6.2	2016	7.5	1992	8	1994	12.8	1925	12.2	1905	12.2
-113.28	54.72	AB-10	ATHABASCA AREA	ATHABASCA	VSAB10V	22	5	1928	31.7	1919	31.1	2020	5.5	2010	6.1	1918	-6.1	1914	-3.3	2017	12.5	1972	11.7	31.7	1928	31.1	1919	28.9	1948	28.3	1923	28.3	1940	2022-02-03T13:22:22Z	5.5	2020	6.1	2010	7.1	2016	7.5	1989	8	1997	12.5	2017	11.7	1972	11.1
-113.28	54.72	AB-10	ATHABASCA AREA	ATHABASCA	VSAB10V	23	5	1940	32.2	1934	30.0	2010	6.0	1983	6.0	1949	-12.2	1924	-6.1	2006	12.5	1988	11.5	32.2	1940	30	1934	30	1951	29.4	1942	29.4	2018	2022-02-03T13:22:22Z	6	1983	6	2010	7	1984	7.2	1959	8.3	1901	12.5	2006	12.2	2014	11.7
-113.28	54.72	AB-10	ATHABASCA AREA	ATHABASCA	VSAB10V	24	5	1934	32.8	1928	26.7	1959	4.4	1911	9.4	1902	-5.6	1900	1.1	2001	14.0	1973	12.8	32.8	1934	32.2	1940	30	2003	28.9	1948	28	1999	2022-02-03T13:22:22Z	4.4	1959	9	1980	9	1984	9	1995	9.4	1911	14	2001	12.8	1973	12.2
-113.28	54.72	AB-10	ATHABASCA AREA	ATHABASCA	VSAB10V	25	5	1946	31.1	1928	28.9	1978	6.1	1911	8.3	1943	-7.2	1924	-5.0	2018	13.6	2003	13.0	31.1	1946	28.9	1922	28.9	1928	28.3	1912	28.3	1934	2022-02-03T13:22:22Z	6.1	1978	7.5	1980	8.3	1911	11.7	1959	12	1991	13.6	2018	13	1990	13
-113.28	54.72	AB-10	ATHABASCA AREA	ATHABASCA	VSAB10V	26	5	1986	32.0	1966	29.4	1921	5.6	1917	7.8	1943	-6.7	1911	-3.9	1928	14.4	1919	12.2	32	1986	29.4	1966	28.9	1928	28.3	1901	28	1998	2022-02-03T13:22:22Z	5.6	1921	7.8	1917	8	1980	10	1969	10.6	1970	14.4	1928	14	1998	12.2
-113.28	54.72	AB-10	ATHABASCA AREA	ATHABASCA	VSAB10V	27	5	1902	32.8	1901	32.2	1980	7.0	1969	7.8	1947	-6.7	1917	-3.9	1986	16.0	1928	11.7	32.8	1902	32.2	1901	28.9	1944	28.9	1976	27.8	1938	2022-02-03T13:22:22Z	7	1980	7.8	1969	8.3	1921	10	1929	10.5	1989	16	1986	11.7	1928	11.5
-113.28	54.72	AB-10	ATHABASCA AREA	ATHABASCA	VSAB10V	28	5	1901	34.4	1900	17.2	1979	7.5	1974	7.8	1947	-5.6	1921	-2.8	1946	12.8	1909	11.1	34.4	1901	30	1944	30	1995	28.9	1902	28.5	1986	2022-02-03T13:22:22Z	7.5	1979	7.8	1917	7.8	1920	7.8	1974	8.9	1951	12.8	1946	11.1	1909	11
-113.28	54.72	AB-10	ATHABASCA AREA	ATHABASCA	VSAB10V	29	5	2019	31.4	1995	30.5	1940	1.1	1917	8.9	1917	-5.0	1914	-0.6	1995	15.0	1988	14.0	31.4	2019	30.5	1995	29.5	1986	29.4	1932	28	1983	2022-02-03T13:22:22Z	1.1	1940	7.2	1951	7.8	2010	8.6	2014	8.9	1917	15	1995	14	1986	14
-113.28	54.72	AB-10	ATHABASCA AREA	ATHABASCA	VSAB10V	30	5	1986	29.5	1972	29.4	2010	6.7	1951	7.2	1917	-5.0	1900	-2.2	1990	15.0	1986	12.5	29.5	1986	29.4	1972	26.7	1922	26.7	1932	26.5	1995	2022-02-03T13:22:22Z	6.7	2010	7.2	1951	7.8	1919	9.4	1946	9.5	2001	15	1990	12.5	1986	12.2
-113.28	54.72	AB-10	ATHABASCA AREA	ATHABASCA	VSAB10V	31	5	2017	30.1	1972	30.0	1919	5.6	1916	7.2	1920	-3.9	1910	-3.3	2017	13.1	1967	12.2	30.1	2017	30	1972	29.4	1905	29.4	1956	28.9	1922	2022-02-03T13:22:22Z	5.6	1919	7.2	1916	7.8	1940	8.9	1951	11.1	1973	13.1	2017	12.2	1967	12
-113.28	54.72	AB-10	ATHABASCA AREA	ATHABASCA	VSAB10V	1	6	1922	31.1	1905	30.0	1945	9.4	1919	10.0	1939	-2.2	1919	-2.2	1992	13.5	1972	12.2	31.1	1922	30	1905	29	2007	28.3	1914	28.3	1948	2022-02-03T13:22:22Z	9.4	1945	10	1919	10	1990	10.5	1998	11.1	2018	13.5	1992	13	1997	12.8
-113.28	54.72	AB-10	ATHABASCA AREA	ATHABASCA	VSAB10V	2	6	1961	33.3	1932	28.3	1983	11.0	1910	11.1	1921	-5.0	1917	-3.9	2021	14.9	2019	12.2	33.3	1961	31.7	1970	29	2006	28.5	2021	28.3	1914	2022-02-03T13:22:22Z	11	1983	11.1	1910	12	1991	12.2	1918	12.2	1943	14.9	2021	12.2	2019	11.7
-113.28	54.72	AB-10	ATHABASCA AREA	ATHABASCA	VSAB10V	3	6	1970	34.4	1961	33.3	1902	5.0	1900	18.9	1913	-3.9	1910	-2.2	1969	13.3	1905	12.8	34.4	1970	33.3	1922	33.3	1961	29.4	1978	28.3	1914	2022-02-03T13:22:22Z	5	1902	10	1944	11.1	1925	11.5	1992	12.3	2011	13.3	1969	12.8	1905	12.5
-113.28	54.72	AB-10	ATHABASCA AREA	ATHABASCA	VSAB10V	4	6	1961	33.3	1942	29.4	1946	10.0	1902	12.2	1909	-3.9	1902	-2.2	1970	13.9	1914	12.8	33.3	1961	31.7	1978	29.4	1942	28.3	1948	27.8	1932	2022-02-03T13:22:22Z	10	1946	11.2	2011	11.5	1980	12	1992	12.1	2020	13.9	1970	12.8	1914	12.2
-113.28	54.72	AB-10	ATHABASCA AREA	ATHABASCA	VSAB10V	5	6	1961	33.9	1931	28.9	1940	4.4	1922	11.1	1918	-4.4	1917	-3.3	1997	13.0	1971	12.8	33.9	1961	28.9	1931	28.3	1942	28	1989	27.8	1930	2022-02-03T13:22:22Z	4.4	1940	9.8	2014	11.1	1922	11.7	1925	12.5	1982	13	1997	12.8	1956	12.8
-113.28	54.72	AB-10	ATHABASCA AREA	ATHABASCA	VSAB10V	6	6	1961	33.9	1930	31.7	1922	8.3	1920	13.3	1902	-5.6	1900	1.7	2004	16.0	1985	12.0	33.9	1961	31.7	1930	29.4	1921	29.4	1931	29.4	1942	2022-02-03T13:22:22Z	8.3	1922	9.8	2019	10	1966	10.5	1982	11.1	1925	16	2004	15.1	2016	12.8
-113.28	54.72	AB-10	ATHABASCA AREA	ATHABASCA	VSAB10V	7	6	1961	32.2	1948	31.7	2020	9.7	1975	10.0	1922	-6.7	1920	-2.2	1953	17.2	1931	9.4	32.2	1961	31.7	1948	31.1	1930	30.6	1942	30	1929	2022-02-03T13:22:22Z	9.7	2020	10	1975	11.6	2019	11.8	2009	12.8	1920	17.2	1953	13.8	2016	13.7
-113.28	54.72	AB-10	ATHABASCA AREA	ATHABASCA	VSAB10V	8	6	1929	29.4	1921	26.7	1900	1.7			1904	-2.8	1900	-1.7	2017	15.1	1977	14.4	29.4	1929	28.3	1930	26.7	1909	26.7	1921	26.7	1942	2022-02-03T13:22:22Z	1.7	1900	7.2	1920	10.6	1926	11.2	2010	11.7	1914	15.1	2017	14.4	1977	13.9
-113.28	54.72	AB-10	ATHABASCA AREA	ATHABASCA	VSAB10V	9	6	1913	30.6	1909	27.2	1999	9.0	1967	9.4	1924	-2.2	1919	-2.2	1987	13.0	1921	12.2	30.6	1913	29.4	1956	29	1980	28.3	1923	27.8	1921	2022-02-03T13:22:22Z	9	1999	9.4	1914	9.4	1967	10	2000	11.1	1926	13	1987	12.8	2017	12.2
-113.28	54.72	AB-10	ATHABASCA AREA	ATHABASCA	VSAB10V	10	6	1944	30.6	1923	30.0	2013	9.2	1973	10.0	1958	-2.8	1927	-2.2	1972	12.8	1923	12.2	30.6	1944	30	1923	28.9	1950	28.5	1998	28.3	1905	2022-02-03T13:22:22Z	9.2	2013	10	1973	10.5	2000	11.1	1962	11.7	1916	12.8	1972	12.6	2011	12.5
-113.28	54.72	AB-10	ATHABASCA AREA	ATHABASCA	VSAB10V	11	6	1910	31.7	1909	27.8	2018	8.4	2000	8.5	1957	-2.8	1943	-1.1	1972	13.9	1956	12.8	31.7	1910	31.1	1950	29.4	1923	28.9	1912	28.3	1953	2022-02-03T13:22:22Z	8.4	2018	8.5	2000	10	1952	10.5	2001	11.1	1969	13.9	1972	13	1990	12.8
-113.28	54.72	AB-10	ATHABASCA AREA	ATHABASCA	VSAB10V	12	6	1953	31.7	1912	31.1	1920	6.1	1902	10.0	1902	-2.8	1900	1.7	1950	18.3	1912	12.2	31.7	1953	31.1	1912	30.6	1941	30.5	1982	30	1923	2022-02-03T13:22:22Z	6.1	1920	10	1902	10	1926	11.1	1945	11.9	2018	18.3	1950	13.2	2020	12.2
-113.28	54.72	AB-10	ATHABASCA AREA	ATHABASCA	VSAB10V	13	6	1950	32.2	1912	29.4	1902	10.0	1900	20.6	1939	-2.8	1917	-2.8	1923	16.7	1913	11.7	32.2	1950	31	1982	29.4	1912	28.9	1933	28.9	1948	2022-02-03T13:22:22Z	10	1902	11.1	1972	11.7	1952	11.7	1968	12	1991	16.7	1923	13.4	2020	12.8
-113.28	54.72	AB-10	ATHABASCA AREA	ATHABASCA	VSAB10V	14	6	1951	32.2	1933	31.1	1902	4.4	1900	26.1	1934	-3.3	1902	-0.6	1946	15.0	1941	13.3	32.2	1951	31.1	1933	27.5	1984	26.7	1923	26.7	1932	2022-02-03T13:22:22Z	4.4	1902	7	1994	12.5	2004	13.7	2011	14	1991	15	1946	14	1989	13.8
-113.28	54.72	AB-10	ATHABASCA AREA	ATHABASCA	VSAB10V	15	6	1912	30.6	1910	26.7	1902	5.0	1900	26.7	1902	-6.7	1900	10.6	1983	14.0	1970	13.9	30.6	1912	29.5	2002	28.5	1980	28	2009	27.2	1933	2022-02-03T13:22:22Z	5	1902	10	1973	10.6	1959	11.7	1913	12.8	1915	14	1983	13.9	1970	13
-113.28	54.72	AB-10	ATHABASCA AREA	ATHABASCA	VSAB10V	16	6	1909	29.4	1904	26.7	1981	9.0	1952	10.0	1922	-0.6	1902	0.0	2006	15.0	1999	15.0	29.4	1909	28	1980	27.8	1924	27.8	1961	27.5	2002	2022-02-03T13:22:22Z	9	1981	10	1952	11.7	1973	12.8	1956	13.9	1915	15	1999	15	2006	13.9
-113.28	54.72	AB-10	ATHABASCA AREA	ATHABASCA	VSAB10V	17	6	1969	28.3	1957	28.3	1972	8.9	1952	10.0	1922	-0.6	1919	1.1	1999	15.0	1995	13.0	28.3	1912	28.3	1957	28.3	1969	27.8	1950	26.7	1927	2022-02-03T13:22:22Z	8.9	1972	10	1952	11	2002	12	1996	12.8	1902	15	1999	13	1988	13
-113.28	54.72	AB-10	ATHABASCA AREA	ATHABASCA	VSAB10V	18	6	1938	32.2	1919	29.4	1996	9.5	1952	11.7	1902	-4.4	1900	10.6	2003	13.5	1999	13.0	32.2	1938	31.7	1950	31	2003	29.4	1912	29.4	1919	2022-02-03T13:22:22Z	9.5	1996	11.7	1952	12.5	2005	12.8	1904	13.3	1924	13.5	2003	13	1986	13
-113.28	54.72	AB-10	ATHABASCA AREA	ATHABASCA	VSAB10V	19	6	1919	32.8	1912	31.1	1952	11.1	1942	12.8	1902	-3.3	1900	5.6	2003	13.5	1995	13.0	32.8	1919	31.1	1912	29.4	1950	29	1987	28.9	1946	2022-02-03T13:22:22Z	11.1	1952	12	1996	12	1997	12.8	1917	12.8	1942	13.5	2003	13.3	2018	13
-113.28	54.72	AB-10	ATHABASCA AREA	ATHABASCA	VSAB10V	20	6	1919	31.7	1912	31.7	1942	10.0	1924	15.0	1931	-1.7	1924	-1.7	1987	16.0	1949	15.6	31.7	1912	31.7	1919	31	1982	29	1987	28.3	1977	2022-02-03T13:22:22Z	10	1942	12.5	1996	12.8	1976	13.1	2011	15	1917	16	1987	15.6	1949	15
-113.28	54.72	AB-10	ATHABASCA AREA	ATHABASCA	VSAB10V	21	6	1970	31.1	1919	30.6	2003	11.5	1942	11.7	1902	-6.7	1900	11.7	2018	14.3	1982	13.5	31.1	1970	31	1982	30.6	1919	29.4	1900	29.4	1912	2022-02-03T13:22:22Z	11.5	2003	11.7	1942	12	1996	12.8	1917	13	1995	14.3	2018	13.5	1982	13
-113.28	54.72	AB-10	ATHABASCA AREA	ATHABASCA	VSAB10V	22	6	2002	31.0	1941	30.6	2003	9.5	1905	11.1	1902	-6.7	1900	11.7	1918	14.4	1900	11.7	31	2002	30.6	1919	30.6	1941	30	1973	30	1974	2022-02-03T13:22:22Z	9.5	2003	11.1	1905	11.7	1917	12.8	1909	13.9	1914	14.4	1918	13.5	1982	13.5
-113.28	54.72	AB-10	ATHABASCA AREA	ATHABASCA	VSAB10V	23	6	2002	33.0	1912	31.7	1976	11.1	1905	11.1	1902	-6.1	1900	3.9	1912	15.0	1911	12.8	33	2002	31.7	1912	29.4	1941	29.4	1974	29	1990	2022-02-03T13:22:22Z	11.1	1905	11.1	1976	11.5	2005	12.5	1993	12.8	1914	15	1912	13.9	1973	13.5
-113.28	54.72	AB-10	ATHABASCA AREA	ATHABASCA	VSAB10V	24	6	1962	29.4	1921	28.9	1985	10.0	1976	11.7	1929	-2.8	1902	-1.1	2002	17.0	1995	14.0	29.4	1962	29	1998	28.9	1921	27.9	2018	27.8	1912	2022-02-03T13:22:22Z	10	1985	11.7	1976	12.8	1971	14	1989	14.4	1927	17	2002	14	1995	13.9
-113.28	54.72	AB-10	ATHABASCA AREA	ATHABASCA	VSAB10V	25	6	1912	30.0	1910	27.8	1976	12.8	1971	12.8	1951	-1.1	1919	-1.1	2002	16.0	1975	14.4	30	1912	29.5	2002	28.9	1938	28.9	1962	28.3	1967	2022-02-03T13:22:22Z	12.8	1971	12.8	1976	13	1983	13.3	1920	14	1996	16	2002	14.4	1975	14.3
-113.28	54.72	AB-10	ATHABASCA AREA	ATHABASCA	VSAB10V	26	6	2002	34.5	1926	32.8	1971	10.0	1914	13.3	1902	-6.1	1900	12.8	1988	15.0	1968	13.9	34.5	2002	32.8	1926	32.2	1938	31.7	1912	31.4	2021	2022-02-03T13:22:22Z	10	1971	13.3	1914	13.9	1976	14.4	1946	14.4	1951	15	1988	14.4	2015	13.9
-113.28	54.72	AB-10	ATHABASCA AREA	ATHABASCA	VSAB10V	27	6	1912	33.9	1902	26.7	1975	9.4	1951	11.7	1934	-3.3	1902	-0.6	2002	16.5	1967	16.1	33.9	1912	33.5	2006	31	2021	29.4	2015	29	2002	2022-02-03T13:22:22Z	9.4	1975	11	1989	11	1993	11.7	1951	12.2	1946	16.5	2002	16.1	1967	15
-113.28	54.72	AB-10	ATHABASCA AREA	ATHABASCA	VSAB10V	28	6	2021	34.5	1925	30.0	1968	11.7	1946	15.6	1902	-1.1	1900	1.7	2006	19.0	2002	16.0	34.5	2021	30	1925	29.9	2015	29.4	1928	28.9	1950	2022-02-03T13:22:22Z	11.7	1968	12	1993	13	1994	13	1997	13.9	1970	19	2006	18.8	2021	16
-113.28	54.72	AB-10	ATHABASCA AREA	ATHABASCA	VSAB10V	29	6	2021	35.5	2008	30.0	1968	8.3	1911	15.0	1959	-1.1	1909	-0.6	2021	16.8	1978	16.1	35.5	2021	30	1950	30	1979	30	2008	28.5	2000	2022-02-03T13:22:22Z	8.3	1968	12.5	1993	14	1980	15	1911	15	1997	16.8	2021	16.1	1978	14.4
-113.28	54.72	AB-10	ATHABASCA AREA	ATHABASCA	VSAB10V	30	6	2021	36.8	1924	31.1	1970	12.8	1912	13.3	1902	-1.1	1900	8.3	2021	22.8	1979	17.5	36.8	2021	31.1	1924	29.4	1904	29.4	1942	29	2004	2022-02-03T13:22:22Z	12.8	1970	13.3	1912	13.9	1909	14	1993	15	1910	22.8	2021	17.5	1979	15
-113.28	54.72	AB-10	ATHABASCA AREA	ATHABASCA	VSAB10V	1	7	2021	35.1	1924	33.3	1970	12.8	1912	14.4	1915	-1.1	1905	4.4	2021	20.4	2015	15.8	35.1	2021	33.3	1924	32.8	1942	31.1	1940	29.4	1914	2022-02-03T13:22:22Z	12.8	1970	14.4	1911	14.4	1912	14.4	1972	15.5	1993	20.4	2021	15.8	2015	15
-113.28	54.72	AB-10	ATHABASCA AREA	ATHABASCA	VSAB10V	2	7	1924	37.2	1905	26.7	1913	12.8	1900	15.6	1915	0.0	1910	2.2	2013	15.6	1985	15.0	37.2	1924	31.7	1940	30.6	1943	29.6	2013	29.5	2015	2022-02-03T13:22:22Z	12.8	1913	13	1994	15.5	2002	15.6	1900	15.6	1971	15.6	2013	15.3	2021	15
-113.28	54.72	AB-10	ATHABASCA AREA	ATHABASCA	VSAB10V	3	7	2006	31.5	1981	30.0	1990	13.5	1918	14.4	1909	-0.6	1904	0.6	2014	15.4	2013	14.9	31.5	2006	30	1940	30	1946	30	1981	29.4	1943	2022-02-03T13:22:22Z	13.5	1990	14.4	1918	15	1971	16	2004	16.5	1982	15.4	2014	14.9	2013	14.4
-113.28	54.72	AB-10	ATHABASCA AREA	ATHABASCA	VSAB10V	4	7	2006	31.0	1926	30.6	1986	13.0	1982	14.5	1945	-1.1	1930	1.1	2008	15.4	2007	14.5	31	2006	30.6	1926	30	1985	30	2001	29.4	1968	2022-02-03T13:22:22Z	13	1986	14.5	1982	14.5	1994	16.1	1923	16.1	1969	15.4	2008	14.5	2007	14.4
-113.28	54.72	AB-10	ATHABASCA AREA	ATHABASCA	VSAB10V	5	7	1926	33.3	1904	28.3	1977	12.2	1974	16.1	1918	-1.1	1900	2.2	1985	15.0	1979	15.0	33.3	1926	33	2006	33	2007	30.6	1954	29.4	1943	2022-02-03T13:22:22Z	12.2	1977	13.5	1986	13.5	1999	15	2003	16.1	1962	15	1979	15	1985	14.5
-113.28	54.72	AB-10	ATHABASCA AREA	ATHABASCA	VSAB10V	6	7	1926	35.6	1915	27.2	1971	13.9	1969	15.6	1940	1.7	1934	1.7	1975	20.0	1904	13.9	35.6	1926	33.3	1960	31.1	1950	30	1943	30	1979	2022-02-03T13:22:22Z	13.9	1971	14	1996	15	1977	15.5	1991	15.6	1969	20	1975	15.5	2005	15.5
-113.28	54.72	AB-10	ATHABASCA AREA	ATHABASCA	VSAB10V	7	7	1960	32.2	1954	32.2	1981	13.5	1971	16.1	1953	1.7	1930	1.7	1926	17.2	1915	12.2	32.2	1954	32.2	1960	29.4	1920	29.4	1926	29.4	1943	2022-02-03T13:22:22Z	13.5	1981	14.5	1984	15.5	2004	16.1	1912	16.1	1969	17.2	1926	14.5	1998	14.5
-113.28	54.72	AB-10	ATHABASCA AREA	ATHABASCA	VSAB10V	8	7	2021	32.9	1938	32.2	1992	15.0	1951	15.0	1930	-1.1	1918	0.0	1926	14.4	1914	10.6	32.9	2021	32.2	1938	31.3	2015	30.6	1953	30	1943	2022-02-03T13:22:22Z	15	1951	15	1992	15.6	1902	16	1993	16.1	1971	14.4	1926	14	1983	14
-113.28	54.72	AB-10	ATHABASCA AREA	ATHABASCA	VSAB10V	9	7	2015	33.6	2012	31.0	1971	12.2	1950	16.7	1944	-0.6	1922	0.6	2014	15.4	2006	15.0	33.6	2015	33.2	2021	31	2012	30	1943	29.5	2001	2022-02-03T13:22:22Z	12.2	1971	13.5	2009	15.6	2011	16.5	1993	16.7	1950	15.4	2014	15.1	2021	15
-113.28	54.72	AB-10	ATHABASCA AREA	ATHABASCA	VSAB10V	10	7	2021	33.0	2002	32.0	1996	15.0	1952	15.6	1944	-0.6	1922	0.0	1939	21.1	1915	11.1	33	2021	32	2002	31.9	2012	31.1	1969	31	2001	2022-02-03T13:22:22Z	15	1996	15.6	1952	16.1	1911	16.5	2014	16.7	1971	21.1	1939	16.3	2012	16
-113.28	54.72	AB-10	ATHABASCA AREA	ATHABASCA	VSAB10V	11	7	2002	34.0	1959	32.2	1929	13.3	1911	18.3	1922	0.6	1904	1.7	2015	15.8	2002	15.0	34	2002	32.2	1959	30.6	1940	30	1953	30	1975	2022-02-03T13:22:22Z	13.3	1929	13.9	1971	16.1	1974	17.2	1932	18	1986	15.8	2015	15	1914	15
-113.28	54.72	AB-10	ATHABASCA AREA	ATHABASCA	VSAB10V	12	7	1959	32.2	1945	31.7	1974	12.2	1951	15.6	1921	1.1	1920	3.3	2002	18.0	1975	16.7	32.2	1959	31.7	1945	31.7	1975	31.5	2002	31.5	2007	2022-02-03T13:22:22Z	12.2	1974	13.9	1977	15.6	1951	15.6	1978	15.8	2013	18	2002	16.7	1975	16.1
-113.28	54.72	AB-10	ATHABASCA AREA	ATHABASCA	VSAB10V	13	7	1945	33.3	1940	30.0	1979	14.5	1962	15.0	1920	-2.8	1913	1.7	1975	18.3	1967	13.9	33.3	1945	32.2	1955	32	2007	30	1940	30	1947	2022-02-03T13:22:22Z	14.5	1979	15	1962	15	1999	15.6	1909	16.1	1912	18.3	1975	17	2002	15.5
-113.28	54.72	AB-10	ATHABASCA AREA	ATHABASCA	VSAB10V	14	7	2007	33.5	1930	32.8	1924	8.9	1915	11.7	1912	-1.7	1900	5.0	1957	16.7	1939	15.6	33.5	2007	32.8	1930	32.2	1947	32.2	1961	31.7	1941	2022-02-03T13:22:22Z	8.9	1924	11.7	1913	11.7	1915	13	1998	15	1999	16.7	1957	16.5	2000	16
-113.28	54.72	AB-10	ATHABASCA AREA	ATHABASCA	VSAB10V	15	7	1941	35.6	1920	31.1	1915	12.2	1914	15.0	1900	-2.2			2007	17.0	1971	15.0	35.6	1941	32	2007	31.1	1920	31.1	1955	30.6	1935	2022-02-03T13:22:22Z	12.2	1915	14.4	1951	14.5	1983	15	1914	15.5	1999	17	2007	16.2	2012	15.2
-113.28	54.72	AB-10	ATHABASCA AREA	ATHABASCA	VSAB10V	16	7	1941	36.7	1920	32.8	1924	14.4	1915	15.6	1940	1.1	1929	2.8	2012	15.6	2001	15.5	36.7	1941	32.8	1920	31.7	1917	31.1	1918	30	1960	2022-02-03T13:22:22Z	14.4	1924	15	1987	15.6	1915	16	1996	16.1	2015	15.6	2012	15.5	2001	15
-113.28	54.72	AB-10	ATHABASCA AREA	ATHABASCA	VSAB10V	17	7	1941	35.6	1920	33.9	2021	12.2	1986	14.0	1912	-0.6	1904	1.1	2007	18.0	2004	16.5	35.6	1941	33.9	1920	32.2	1960	31.7	1918	31	2002	2022-02-03T13:22:22Z	12.2	2021	14	1986	15.5	2000	16	1996	16.1	1911	18	2007	16.5	2001	16.5
-113.28	54.72	AB-10	ATHABASCA AREA	ATHABASCA	VSAB10V	18	7	1941	38.3	1918	35.0	2021	13.5	1980	14.5	1900	0.6			2007	20.0	1955	19.4	38.3	1941	35	1918	32.2	1955	32.2	1959	31.1	1958	2022-02-03T13:22:22Z	13.5	2021	14.5	1980	15.1	2019	15.6	1911	15.6	1957	20	2007	19.4	1955	16
-113.28	54.72	AB-10	ATHABASCA AREA	ATHABASCA	VSAB10V	19	7	1941	33.3	1920	30.6	1977	15.6	1950	15.6	1952	1.1	1926	1.1	2007	21.0	2004	18.0	33.3	1941	32	1979	31.1	1948	31	2007	30.6	1920	2022-02-03T13:22:22Z	15.6	1950	15.6	1977	16	1990	16.5	1987	16.5	2009	21	2007	18	2004	15
-113.28	54.72	AB-10	ATHABASCA AREA	ATHABASCA	VSAB10V	20	7	1961	33.3	1942	32.2	1950	12.2	1934	17.8	1912	-1.1	1911	2.2	2004	16.0	1941	15.6	33.3	1961	32.2	1902	32.2	1942	31.7	1941	31.7	1946	2022-02-03T13:22:22Z	12.2	1950	15.9	2013	16.5	1984	17	1996	17	2002	16	2004	15.6	1941	15.2
-113.28	54.72	AB-10	ATHABASCA AREA	ATHABASCA	VSAB10V	21	7	1902	32.8	1900	22.8	1984	16.0	1918	16.7	1926	0.6	1922	1.1	1956	16.7	1902	15.0	32.8	1902	31.7	1942	31.5	1985	31.5	2006	30.6	1920	2022-02-03T13:22:22Z	16	1984	16.7	1918	17.2	1934	17.5	1983	18	2001	16.7	1956	15.4	2012	15
-113.28	54.72	AB-10	ATHABASCA AREA	ATHABASCA	VSAB10V	22	7	2006	36.0	1902	35.0	1982	12.0	1922	13.9	1900	0.0			1909	18.3	1902	13.9	36	2006	35	1902	33.9	1904	32.8	1942	31.7	1928	2022-02-03T13:22:22Z	12	1982	13.9	1922	14.4	1954	15.2	2011	16.5	1981	18.3	1909	16.1	1956	16
-113.28	54.72	AB-10	ATHABASCA AREA	ATHABASCA	VSAB10V	23	7	1902	35.0	1900	25.0	1940	12.8	1918	13.9	1918	0.6	1900	2.8	2007	17.5	2000	16.5	35	1902	34.4	1959	34	2006	33.3	1935	31.7	1930	2022-02-03T13:22:22Z	12.8	1940	13.9	1918	14.5	1995	15.6	1912	15.6	1961	17.5	2007	16.5	2000	16.1
-113.28	54.72	AB-10	ATHABASCA AREA	ATHABASCA	VSAB10V	24	7	1950	33.3	1927	32.8	1940	12.2	1918	17.8	1918	-5.0	1904	1.7	2007	18.0	2006	16.0	33.3	1950	32.8	1926	32.8	1927	32.2	1902	30.8	2009	2022-02-03T13:22:22Z	12.2	1940	13.9	1967	14	2005	16	1999	16.3	2017	18	2007	16	2006	15.5
-113.28	54.72	AB-10	ATHABASCA AREA	ATHABASCA	VSAB10V	25	7	1950	35.6	1926	33.3	1912	12.8	1904	20.6	1922	-0.6	1918	-0.6	1959	17.8	1947	16.1	35.6	1950	33.3	1926	32.2	1927	31	2002	30.5	1991	2022-02-03T13:22:22Z	12.8	1912	14.4	1940	16.7	1956	17	1999	17.2	1969	17.8	1959	16.1	1947	16
-113.28	54.72	AB-10	ATHABASCA AREA	ATHABASCA	VSAB10V	26	7	1950	34.4	1947	29.4	1940	14.4	1912	16.1	1940	0.6	1918	0.6	2000	15.5	1994	15.0	34.4	1950	30	1984	30	1998	29.4	1941	29.4	1942	2022-02-03T13:22:22Z	14.4	1940	14.5	1985	16.1	1912	16.1	1968	16.7	1956	15.5	2000	15	1987	15
-113.28	54.72	AB-10	ATHABASCA AREA	ATHABASCA	VSAB10V	27	7	1950	33.3	1946	30.0	1956	12.2	1910	12.8	1956	0.0	1940	1.7	1965	15.6	1939	12.8	33.3	1950	30	1939	30	1946	30	1987	30	2003	2022-02-03T13:22:22Z	12.2	1956	12.8	1910	15	1970	15.6	1978	16	1983	15.6	1965	15	1989	14.5
-113.28	54.72	AB-10	ATHABASCA AREA	ATHABASCA	VSAB10V	28	7	1939	30.6	1938	30.0	1970	12.2	1962	15.6	1953	1.1	1940	1.7	1987	19.0	1984	14.0	30.6	1939	30.5	1987	30	1938	29.4	1922	29.4	1941	2022-02-03T13:22:22Z	12.2	1970	13.9	1976	15.3	2013	15.6	1923	15.6	1954	19	1987	17.8	2020	15.5
-113.28	54.72	AB-10	ATHABASCA AREA	ATHABASCA	VSAB10V	29	7	1946	32.8	1938	31.7	1970	12.8	1913	12.8	1953	1.7	1942	1.7	1987	16.5	1950	15.6	32.8	1946	31.7	1938	31	2007	30.6	1965	30.5	1987	2022-02-03T13:22:22Z	12.8	1913	12.8	1970	13.9	1977	14	1995	15.6	1917	16.5	1987	16	2007	15.7
-113.28	54.72	AB-10	ATHABASCA AREA	ATHABASCA	VSAB10V	30	7	1965	32.2	1930	30.6	1945	12.8	1917	14.4	1942	-5.0	1905	1.7	1946	18.3	1928	12.8	32.2	1965	31.4	2014	30.6	1930	30	1918	29.5	1982	2022-02-03T13:22:22Z	12.8	1945	14.4	1917	15	1999	16.7	1923	16.7	1956	18.3	1946	16	1987	16
-113.28	54.72	AB-10	ATHABASCA AREA	ATHABASCA	VSAB10V	31	7	2003	31.5	1990	31.0	2002	11.5	1923	14.4	1927	-1.1	1923	-0.6	1946	17.8	1939	15.6	31.5	2003	31	1990	30.6	1952	30	1922	30	1957	2022-02-03T13:22:22Z	11.5	2002	14.4	1923	16	1999	17.2	1917	17.8	1974	17.8	1946	15.7	2014	15.6
-113.28	54.72	AB-10	ATHABASCA AREA	ATHABASCA	VSAB10V	1	8	2003	32.5	1925	31.1	1978	13.9	1954	15.6	1923	0.0	1919	3.9	2020	16.9	2000	16.5	32.5	2003	31.1	1918	31.1	1922	31.1	1925	30.6	1959	2022-02-03T13:22:22Z	13.9	1978	14.5	2002	15.6	1954	16	1987	16.7	1923	16.9	2020	16.5	2000	15.4
-113.28	54.72	AB-10	ATHABASCA AREA	ATHABASCA	VSAB10V	2	8	1925	31.7	1922	29.4	2002	11.5	1923	12.8	1978	2.2	1943	2.8	1989	16.5	1918	15.6	31.7	1925	30.6	1947	30.6	1971	30	1949	30	1956	2022-02-03T13:22:22Z	11.5	2002	12.8	1923	15.5	1987	16	1982	16.5	1980	16.5	1989	16	2003	15.6
-113.28	54.72	AB-10	ATHABASCA AREA	ATHABASCA	VSAB10V	3	8	1949	31.7	1939	30.6	1980	11.0	1923	14.4	1930	-1.1	1921	1.7	1966	18.3	1915	13.3	31.7	1949	31.1	1965	30.6	1939	30	1951	30	1961	2022-02-03T13:22:22Z	11	1980	11.5	1982	14.4	1923	14.5	2002	15.6	1924	18.3	1966	16.7	1976	15.5
-113.28	54.72	AB-10	ATHABASCA AREA	ATHABASCA	VSAB10V	4	8	1998	32.5	1942	32.2	1980	12.0	1929	14.4	1959	0.6	1938	0.6	2004	15.0	1999	15.0	32.5	1998	32.2	1942	31.7	1961	31.1	1951	30.5	1991	2022-02-03T13:22:22Z	12	1980	13	1996	14.4	1929	14.5	2002	15	1972	15	1984	15	1999	15
-113.28	54.72	AB-10	ATHABASCA AREA	ATHABASCA	VSAB10V	5	8	1942	33.3	1905	27.8	1968	8.3	1909	13.3	1924	-1.1	1904	1.7	2004	16.5	1998	16.5	33.3	1942	33	1998	31.1	1958	31	1997	31	1999	2022-02-03T13:22:22Z	8.3	1968	13.3	1909	14	1980	14.8	2015	15	1996	16.5	1998	16.5	2004	16.1
-113.28	54.72	AB-10	ATHABASCA AREA	ATHABASCA	VSAB10V	6	8	1990	34.0	1942	32.2	1968	7.8	1917	13.9	1900	-1.1			1946	18.3	1913	13.9	34	1990	32.2	1942	31.7	1952	31.5	1997	30	1905	2022-02-03T13:22:22Z	7.8	1968	13.9	1917	15	1988	15	1996	15.6	1909	18.3	1946	16.7	1971	15.5
-113.28	54.72	AB-10	ATHABASCA AREA	ATHABASCA	VSAB10V	7	8	1942	31.7	1920	30.0	1995	13.0	1985	13.5	1923	0.0	1911	0.6	1945	16.7	1942	12.8	31.7	1942	30.6	1945	30.6	1955	30.5	1981	30	1920	2022-02-03T13:22:22Z	13	1995	13.5	1985	14	2004	14.4	1923	15.4	2017	16.7	1945	16	2003	15.6
-113.28	54.72	AB-10	ATHABASCA AREA	ATHABASCA	VSAB10V	8	8	2008	32.3	1942	32.2	1995	12.0	1985	14.5	1926	-1.1	1917	0.6	1999	15.0	1976	13.3	32.3	2008	32.2	1942	31.7	1945	31	1981	31	2006	2022-02-03T13:22:22Z	12	1995	14.5	1985	15	1997	15.6	1949	16	2007	15	1999	14.3	2018	14
-113.28	54.72	AB-10	ATHABASCA AREA	ATHABASCA	VSAB10V	9	8	1940	33.3	1902	32.2	1995	13.0	1985	14.0	2017	0.0	1985	1.0	2006	16.0	1972	15.6	33.3	1940	32.2	1902	32	1991	31.5	1981	31	1998	2022-02-03T13:22:22Z	13	1995	14	1985	15.7	2019	16.7	1977	17	2007	16	2006	15.6	1972	15.5
-113.28	54.72	AB-10	ATHABASCA AREA	ATHABASCA	VSAB10V	10	8	1981	34.5	1928	32.8	1993	11.5	1987	11.5	1916	-1.7	1902	-1.1	1989	17.0	1973	16.1	34.5	1981	32.8	1928	31.7	1960	31	1983	30	1915	2022-02-03T13:22:22Z	11.5	1987	11.5	1993	14.4	1959	15.6	1900	15.6	1904	17	1989	16.1	1973	15.6
-113.28	54.72	AB-10	ATHABASCA AREA	ATHABASCA	VSAB10V	11	8	1939	32.2	1927	31.1	1966	12.8	1959	16.1	1916	-2.8	1902	-1.1	1983	19.5	1933	18.3	32.2	1939	31.1	1927	30.6	1915	30.6	1930	30	1940	2022-02-03T13:22:22Z	12.8	1966	15	1995	16	1987	16.1	1959	16.1	1972	19.5	1983	18.3	1933	15.5
-113.28	54.72	AB-10	ATHABASCA AREA	ATHABASCA	VSAB10V	12	8	1941	31.7	1940	29.4	1971	11.7	1926	13.9	1902	-11.7	1900	8.9	1991	15.5	1984	15.0	31.7	1941	30.5	1990	30	1992	29.5	2004	29.5	2014	2022-02-03T13:22:22Z	11.7	1971	12	2018	13.9	1926	14	1995	14.4	1969	15.5	1991	15	1984	14.5
-113.28	54.72	AB-10	ATHABASCA AREA	ATHABASCA	VSAB10V	13	8	1941	33.9	1940	31.7	1987	15.0	1975	15.6	1902	-12.2	1900	7.8	2014	16.8	1991	15.5	33.9	1941	32.5	2021	32	1992	31.7	1940	31	2004	2022-02-03T13:22:22Z	15	1987	15.6	1928	15.6	1970	15.6	1971	15.6	1975	16.8	2014	15.5	1990	15.5
-113.28	54.72	AB-10	ATHABASCA AREA	ATHABASCA	VSAB10V	14	8	1941	34.4	1939	31.1	1982	13.0	1926	15.6	1902	-11.7	1900	3.9	2021	17.1	2014	15.6	34.4	1941	32	2021	31.7	1942	31.1	1909	31.1	1915	2022-02-03T13:22:22Z	13	1982	15	2002	15.6	1926	15.8	2012	16	1984	17.1	2021	15.6	2014	14.5
-113.28	54.72	AB-10	ATHABASCA AREA	ATHABASCA	VSAB10V	15	8	2003	32.0	1958	31.7	1982	12.0	1950	12.8	1902	-6.1	1900	4.4	1976	15.0	1958	12.8	32	2003	31.7	1941	31.7	1945	31.7	1958	31.1	1915	2022-02-03T13:22:22Z	12	1982	12.8	1950	13.9	1910	13.9	1913	14	1986	15	1976	14.7	2013	14.4
-113.28	54.72	AB-10	ATHABASCA AREA	ATHABASCA	VSAB10V	16	8	1958	31.1	1953	29.4	1956	11.7	1946	12.8	1909	-1.7	1900	3.3	2014	17.1	1976	16.1	31.1	1958	30	1981	29.4	1953	28.3	1915	28.1	2014	2022-02-03T13:22:22Z	11.7	1956	12.2	1969	12.8	1946	13.5	2002	13.5	2005	17.1	2014	16.1	1976	15
-113.28	54.72	AB-10	ATHABASCA AREA	ATHABASCA	VSAB10V	17	8	1902	32.2	1900	24.4	1973	12.8	1970	14.4	1910	-2.2	1909	1.7	1918	14.4	1912	12.8	32.2	1902	31.7	1948	31.1	1958	30	1991	30	2001	2022-02-03T13:22:22Z	12.8	1973	13.3	1976	13.5	2005	13.9	1975	14	1990	14.4	1918	14	2014	12.8
-113.28	54.72	AB-10	ATHABASCA AREA	ATHABASCA	VSAB10V	18	8	1991	33.5	1953	30.0	1978	8.3	1973	10.6	1902	-6.1	1900	6.1	2008	17.3	1972	14.4	33.5	1991	33.4	2008	30.5	2020	30	1932	30	1953	2022-02-03T13:22:22Z	8.3	1978	10.6	1973	11.7	1959	12.2	1921	12.2	1975	17.3	2008	14.4	1972	14
-113.28	54.72	AB-10	ATHABASCA AREA	ATHABASCA	VSAB10V	19	8	1981	31.0	1933	30.6	1978	8.9	1904	11.7	1950	-2.8	1928	-0.6	2008	15.1	2001	13.0	31	1981	30.6	1933	30	1940	29.5	1999	29.4	1932	2022-02-03T13:22:22Z	8.9	1978	11.7	1904	12.2	1959	12.2	1974	13.3	1928	15.1	2008	13.7	2012	13
-113.28	54.72	AB-10	ATHABASCA AREA	ATHABASCA	VSAB10V	20	8	1940	31.7	1933	29.4	1978	10.6	1904	10.6	1904	-1.7	1902	-1.1	1981	14.5	1979	14.0	31.7	1940	31.1	1967	30	1953	30	1999	29.4	1933	2022-02-03T13:22:22Z	10.6	1904	10.6	1978	11	1987	11.5	1985	12.8	1968	14.5	1981	14	1979	13.3
-113.28	54.72	AB-10	ATHABASCA AREA	ATHABASCA	VSAB10V	21	8	1946	32.2	1941	31.1	1992	10.5	1910	12.8	1938	-2.2	1904	-1.1	1956	16.7	1916	11.1	32.2	1946	31.1	1941	30	2005	29.8	2012	29.5	1999	2022-02-03T13:22:22Z	10.5	1992	10.9	2008	12.8	1910	13	1985	13.6	2015	16.7	1956	15.6	2012	14.6
-113.28	54.72	AB-10	ATHABASCA AREA	ATHABASCA	VSAB10V	22	8	1961	29.4	1941	29.4	1992	9.0	1910	12.2	1902	-11.7	1900	-2.2	1990	15.0	1953	13.3	29.4	1940	29.4	1941	29.4	1961	29	2006	28.9	1939	2022-02-03T13:22:22Z	9	1992	12	2004	12.2	1910	12.8	1943	13.3	1900	15	1990	14.5	2017	14
-113.28	54.72	AB-10	ATHABASCA AREA	ATHABASCA	VSAB10V	23	8	1941	31.7	1932	29.4	1910	7.8	1900	17.2	1934	-4.4	1933	-1.7	2017	14.6	1965	13.3	31.7	1941	30	2002	29.5	1981	29.4	1932	29.4	1946	2022-02-03T13:22:22Z	7.8	1910	10	1990	10	2004	11.5	1992	11.7	1925	14.6	2017	13.3	1965	13
-113.28	54.72	AB-10	ATHABASCA AREA	ATHABASCA	VSAB10V	24	8	1966	31.1	1946	30.0	1980	10.0	1977	11.7	1992	-3.0	1910	-1.7	2000	13.5	1981	13.5	31.1	1966	30	1932	30	1946	29.4	1940	29	2002	2022-02-03T13:22:22Z	10	1980	10.7	2018	11	1986	11.7	1977	12	1990	13.5	1981	13.5	2000	13
-113.28	54.72	AB-10	ATHABASCA AREA	ATHABASCA	VSAB10V	25	8	1932	30.6	1916	26.7	1982	11.5	1957	12.2	1909	-2.2	1900	1.7	1981	15.0	1972	12.2	30.6	1932	30	2002	29	1981	28.3	1956	27.2	1938	2022-02-03T13:22:22Z	11.5	1982	12	2007	12.2	1957	13.3	1970	14.4	1945	15	1981	14	1999	13
-113.28	54.72	AB-10	ATHABASCA AREA	ATHABASCA	VSAB10V	26	8	1981	31.0	1932	30.0	1957	10.0	1900	10.6	1902	-12.2	1900	-1.7	1981	15.5	1966	13.3	31	1981	30	1932	28.9	1915	28.9	1916	28.9	1956	2022-02-03T13:22:22Z	10	1957	10.6	1900	11.1	1976	11.5	1982	12.8	1977	15.5	1981	15	1984	13.5
-113.28	54.72	AB-10	ATHABASCA AREA	ATHABASCA	VSAB10V	27	8	1958	30.0	1940	28.3	1982	10.0	1957	10.0	1930	-6.7	1902	-6.7	1981	17.0	1958	11.7	30	1958	28.5	2001	28.3	1940	28	1981	27.8	1933	2022-02-03T13:22:22Z	10	1957	10	1982	12.5	2000	12.8	1959	12.8	1965	17	1981	13.8	2016	13.2
-113.28	54.72	AB-10	ATHABASCA AREA	ATHABASCA	VSAB10V	28	8	1940	31.7	1932	30.6	1965	10.0	1912	12.8	1909	-5.6	1904	-3.9	2001	14.0	1996	12.0	31.7	1940	31	2002	30.6	1932	29.4	1933	29	2005	2022-02-03T13:22:22Z	10	1965	10.5	1992	10.6	2010	11.5	1989	11.7	1970	14	2001	12	1987	12
-113.28	54.72	AB-10	ATHABASCA AREA	ATHABASCA	VSAB10V	29	8	2002	30.0	1998	30.0	1924	8.9	1910	13.3	1909	-6.7	1905	1.7	1996	15.0	1986	14.0	30	1915	30	1998	30	2002	29.4	1902	29.4	1940	2022-02-03T13:22:22Z	8.9	1924	10	1965	10.6	1975	11	1989	11.5	1982	15	1996	14	1986	12.7
-113.28	54.72	AB-10	ATHABASCA AREA	ATHABASCA	VSAB10V	30	8	1915	29.4	1909	23.9	1981	10.0	1975	11.1	1902	-12.2	1900	4.4	2013	14.0	2002	14.0	29.4	1915	28.7	2009	28.3	1940	28.3	1946	28	2007	2022-02-03T13:22:22Z	10	1981	10.5	1982	10.7	2008	11.1	1975	12.2	1945	14	1996	14	2002	14
-113.28	54.72	AB-10	ATHABASCA AREA	ATHABASCA	VSAB10V	31	8	1967	31.1	1955	29.4	1916	7.8	1914	12.8	1902	-11.7	1900	8.9	1983	15.5	1926	14.4	31.1	1967	29.4	1955	29	2009	27.2	1934	26.7	1923	2022-02-03T13:22:22Z	7.8	1916	9	1999	12.2	1977	12.8	1914	12.8	1959	15.5	1983	14.4	1926	14
-113.28	54.72	AB-10	ATHABASCA AREA	ATHABASCA	VSAB10V	1	9	1967	32.2	1946	30.0	1956	5.0	1916	12.8	1916	-6.1	1910	-3.3	1983	13.5	1901	12.8	32.2	1967	30	1946	28.9	1938	27.8	1908	26.7	1934	2022-02-03T13:22:22Z	5	1956	12	2000	12.8	1916	13.9	1968	14	1984	13.5	1983	12.8	1901	12.2
-113.28	54.72	AB-10	ATHABASCA AREA	ATHABASCA	VSAB10V	2	9	1988	29.5	1946	29.4	1956	4.4	1913	8.9	1919	-3.9	1912	-2.2	1967	16.1	1926	11.1	29.5	1988	29.4	1946	29.2	2009	29	1998	28.5	2006	2022-02-03T13:22:22Z	4.4	1956	6.1	1968	7	1984	8.9	1913	11	1981	16.1	1967	12.5	1987	12
-113.28	54.72	AB-10	ATHABASCA AREA	ATHABASCA	VSAB10V	3	9	2003	30.0	1938	30.0	1956	5.0	1916	10.0	1902	-6.7	1900	1.7	1997	12.5	1904	12.2	30	1938	30	2003	29.4	1946	29.4	1950	28.9	1928	2022-02-03T13:22:22Z	5	1956	9.4	1977	9.5	2000	10	1916	10.6	1968	12.5	1997	12.2	1904	12
-113.28	54.72	AB-10	ATHABASCA AREA	ATHABASCA	VSAB10V	4	9	2013	28.5	1940	27.2	1956	6.1	1952	10.0	1902	-12.2	1900	-1.7	2009	11.7	1997	11.0	28.5	2013	27.2	1940	26.7	1918	26.7	1932	26.7	1947	2022-02-03T13:22:22Z	6.1	1956	7	1992	9	1982	9.4	1969	9.7	2016	11.7	2009	11	1988	11
-113.28	54.72	AB-10	ATHABASCA AREA	ATHABASCA	VSAB10V	5	9	1967	31.7	1951	26.7	1972	5.0	1956	5.6	1902	-9.4	1901	-5.0	2003	12.0	1990	12.0	31.7	1967	29.5	1988	27.5	2006	26.7	1940	26.7	1951	2022-02-03T13:22:22Z	5	1972	5.6	1956	6.5	1992	7.2	1974	9	1985	12	1990	12	2003	11.5
-113.28	54.72	AB-10	ATHABASCA AREA	ATHABASCA	VSAB10V	6	9	1944	29.4	1918	29.4	1972	5.6	1956	9.4	1946	-6.7	1911	-5.6	1967	12.2	1952	11.7	29.4	1918	29.4	1944	28.9	1909	27.9	2017	27.8	1908	2022-02-03T13:22:22Z	5.6	1972	7.5	1985	8.3	1974	9	1996	9.2	2015	12.2	1967	12.1	2009	12
-113.28	54.72	AB-10	ATHABASCA AREA	ATHABASCA	VSAB10V	7	9	2011	30.1	1949	29.4	1984	6.0	1974	7.2	1974	-2.2	1946	-2.2	1990	12.0	1982	11.0	30.1	2011	29.4	1949	29.1	2017	28.9	1909	28	2003	2022-02-03T13:22:22Z	6	1984	7.2	1974	8.5	1985	8.9	1928	9	1996	12	1990	11	1982	11
-113.28	54.72	AB-10	ATHABASCA AREA	ATHABASCA	VSAB10V	8	9	1981	31.0	1923	29.4	2004	4.5	1974	7.8	1950	-5.6	1940	-4.4	1901	12.8	1900	-2.8	31	1981	29.9	2011	29.4	1923	28.3	1932	27.8	1940	2022-02-03T13:22:22Z	4.5	2004	4.6	2014	7.8	1914	7.8	1974	8.5	1985	12.8	1901	12.5	1993	12.3
-113.28	54.72	AB-10	ATHABASCA AREA	ATHABASCA	VSAB10V	9	9	1981	31.5	1932	27.8	2014	4.3	1974	4.4	1902	-6.1	1900	1.1	2013	11.6	2011	10.5	31.5	1981	29.5	2011	27.8	1932	26.7	2012	26.1	1940	2022-02-03T13:22:22Z	4.3	2014	4.4	1974	5.6	1949	6	2004	9.5	1983	11.6	2013	10.5	1987	10.5
-113.28	54.72	AB-10	ATHABASCA AREA	ATHABASCA	VSAB10V	10	9	1944	30.0	1908	26.7	1974	4.4	1970	5.6	1955	-7.8	1921	-6.7	2007	13.0	1981	11.5	30	1944	27	1995	26.7	1908	26.1	1960	25.1	2020	2022-02-03T13:22:22Z	4.4	1974	5.6	1970	6.1	1949	8	2004	8.2	2014	13	2007	11.5	1981	10
-113.28	54.72	AB-10	ATHABASCA AREA	ATHABASCA	VSAB10V	11	9	1946	28.3	1912	27.2	1970	5.0	1915	7.2	1921	-10.0	1902	-6.1	1927	14.4	1916	8.3	28.3	1946	27.2	1912	26.8	2015	26.7	1944	25.6	1908	2022-02-03T13:22:22Z	5	1970	7.2	1915	8.3	1974	8.9	1939	9.1	2016	14.4	1927	11.4	2015	11.1
-113.28	54.72	AB-10	ATHABASCA AREA	ATHABASCA	VSAB10V	12	9	1908	31.1	1900	25.6	1915	2.2	1904	4.4	1915	-12.2	1905	-3.9	1995	14.0	1929	11.1	31.1	1908	29.4	1944	29	2013	27.8	1945	27.2	1940	2022-02-03T13:22:22Z	2.2	1915	4.4	1904	5	1986	5.7	2018	7.5	1993	14	1995	11.8	2009	11.1
-113.28	54.72	AB-10	ATHABASCA AREA	ATHABASCA	VSAB10V	13	9	1944	29.4	1923	28.3	2018	2.0	1973	3.9	1904	-8.3	1901	-0.6	1985	11.0	1954	10.6	29.4	1944	28.3	1923	26.1	1933	26	2009	25.9	2013	2022-02-03T13:22:22Z	2	2018	3.9	1973	5.6	1915	6.5	1992	7.8	1927	11	1985	10.6	1911	10.6
-113.28	54.72	AB-10	ATHABASCA AREA	ATHABASCA	VSAB10V	14	9	1923	27.2	1919	25.0	1969	2.8	1915	3.3	1921	-6.7	1912	-5.6	1988	11.0	1929	10.6	27.2	1923	26.5	1979	25.6	1933	25	1919	25	1999	2022-02-03T13:22:22Z	2.8	1969	3.3	1915	3.5	2018	6	1997	6.1	1927	11	1988	10.6	1929	10
-113.28	54.72	AB-10	ATHABASCA AREA	ATHABASCA	VSAB10V	15	9	1967	28.9	1910	26.1	1926	0.6	1914	6.1	1934	-8.3	1900	-5.6	2013	11.1	1988	10.5	28.9	1967	28.5	1979	27	2001	26.1	1910	25.9	2013	2022-02-03T13:22:22Z	0.6	1926	3.3	2018	6	2003	6.1	1914	6.7	1915	11.1	2013	10.5	1988	10.3
-113.28	54.72	AB-10	ATHABASCA AREA	ATHABASCA	VSAB10V	16	9	1967	29.4	1951	27.8	2003	3.0	1926	3.3	1901	-8.3	1900	-5.0	2013	11.6	1979	11.5	29.4	1967	27.8	1951	26.7	1943	26.1	1909	26	1994	2022-02-03T13:22:22Z	3	2003	3.3	1926	3.9	2018	6	1980	6	2006	11.6	2013	11.5	1979	10.6
-113.28	54.72	AB-10	ATHABASCA AREA	ATHABASCA	VSAB10V	17	9	1981	31.5	1938	27.8	2006	4.5	2003	4.5	1902	-6.7	1900	-1.1	1974	11.7	1913	8.3	31.5	1981	27.8	1938	27.2	1967	26.7	1951	26.5	1994	2022-02-03T13:22:22Z	4.5	2003	4.5	2006	6.1	1978	6.5	1985	6.8	2018	11.7	1974	11.3	2016	9.5
-113.28	54.72	AB-10	ATHABASCA AREA	ATHABASCA	VSAB10V	18	9	1967	27.2	1916	26.1	1983	2.5	1947	6.1	1957	-7.8	1926	-6.7	2000	11.5	1910	11.1	27.2	1967	26.1	1916	25.6	1956	25	1981	24.4	1938	2022-02-03T13:22:22Z	2.5	1983	4	1985	6.1	1947	6.7	1904	7	1980	11.5	2000	11.1	1910	11
-113.28	54.72	AB-10	ATHABASCA AREA	ATHABASCA	VSAB10V	19	9	1950	26.7	1942	25.6	1972	5.0	1954	5.0	1934	-6.1	1920	-5.0	1967	12.8	1960	6.1	26.7	1950	25.6	1933	25.6	1942	24.4	1910	24.4	1917	2022-02-03T13:22:22Z	5	1954	5	1972	5.5	1985	8.3	1904	8.4	2017	12.8	1967	12	2001	10.2
-113.28	54.72	AB-10	ATHABASCA AREA	ATHABASCA	VSAB10V	20	9	1933	27.2	1917	26.7	1926	2.2	1911	8.3	1995	-7.0	1954	-6.7	1977	9.4	1933	9.4	27.2	1933	26.7	1917	26.1	1950	25.6	1910	25.6	1939	2022-02-03T13:22:22Z	2.2	1926	5.4	2018	6.5	2017	6.7	1955	6.7	1972	9.4	1933	9.4	1977	7.8
-113.28	54.72	AB-10	ATHABASCA AREA	ATHABASCA	VSAB10V	21	9	1950	29.4	1917	28.9	1972	-1.1	1926	0.0	1926	-8.3	1909	-7.2	2014	10.5	1987	10.5	29.4	1950	28.9	1917	28.3	2014	27.5	1987	26.1	1933	2022-02-03T13:22:22Z	-1.1	1972	0	1926	3.5	2000	4.4	1911	4.8	2017	10.5	1987	10.5	2014	7.8
-113.28	54.72	AB-10	ATHABASCA AREA	ATHABASCA	VSAB10V	22	9	2014	29.3	1950	28.9	1926	-0.6	1904	5.0	1923	-9.4	1911	-7.2	1994	11.0	1987	9.0	29.3	2014	28.9	1950	28	1994	28	2009	26.7	1949	2022-02-03T13:22:22Z	-0.6	1926	0.6	1972	3.5	1984	3.9	1945	3.9	1951	11	1994	10.8	2011	9.7
-113.28	54.72	AB-10	ATHABASCA AREA	ATHABASCA	VSAB10V	23	9	2009	29.7	1990	28.0	1972	-2.2	1951	0.0	1946	-7.8	1911	-6.7	1994	13.0	1975	7.8	29.7	2009	28	1990	27.8	1925	27.8	1950	27.5	1997	2022-02-03T13:22:22Z	-2.2	1972	0	1926	0	1951	3.9	1945	4.4	1901	13	1994	11.1	2011	8.3
-113.28	54.72	AB-10	ATHABASCA AREA	ATHABASCA	VSAB10V	24	9	1943	27.8	1940	27.2	1972	-2.2	1951	0.6	1911	-12.8	1904	-7.8	1990	9.5	1986	8.5	27.8	1943	27.2	1940	27.2	1950	27	2001	26.5	1990	2022-02-03T13:22:22Z	-2.2	1972	0.6	1951	1.7	1927	2.8	1970	3.3	1924	9.5	1990	8.8	2020	8.5
-113.28	54.72	AB-10	ATHABASCA AREA	ATHABASCA	VSAB10V	25	9	2011	30.5	1952	28.3	1951	0.0	1924	1.7	1928	-13.3	1908	-12.2	1982	10.5	1975	9.4	30.5	2011	28.3	1943	28.3	1952	28	2001	27.2	1922	2022-02-03T13:22:22Z	0	1951	0.6	1972	1.7	1924	3.3	1927	3.3	1945	10.5	1982	10.3	2017	10.3
-113.28	54.72	AB-10	ATHABASCA AREA	ATHABASCA	VSAB10V	26	9	1943	29.4	1913	24.4	1951	-1.1	1945	4.4	1945	-13.9	1928	-13.9	2011	11.6	1987	8.0	29.4	1943	26	2001	25.6	1952	24.4	1913	24	1995	2022-02-03T13:22:22Z	-1.1	1951	1.1	1972	4.4	1945	4.4	1961	5	1984	11.6	2011	8	1987	7.7
-113.28	54.72	AB-10	ATHABASCA AREA	ATHABASCA	VSAB10V	27	9	1967	27.8	1922	26.7	1951	0.0	1919	4.4	1951	-15.0	1908	-13.9	1989	9.5	1973	7.2	27.8	1967	26.7	1922	26.1	1943	26.1	1949	25.1	2010	2022-02-03T13:22:22Z	0	1951	1.7	1974	2	1983	2.2	2019	4.4	1919	9.5	1989	8.5	2017	8.3
-113.28	54.72	AB-10	ATHABASCA AREA	ATHABASCA	VSAB10V	28	9	1943	27.8	1932	25.6	1974	1.7	1961	3.3	1939	-10.6	1925	-7.8	2020	10.3	2010	10.2	27.8	1943	27.2	1949	25.6	1909	25.6	1932	25	1976	2022-02-03T13:22:22Z	1.7	1974	3.3	1939	3.3	1961	4.4	1951	4.4	1954	10.3	2020	10.2	2010	8.3
-113.28	54.72	AB-10	ATHABASCA AREA	ATHABASCA	VSAB10V	29	9	1943	28.3	1932	26.1	1974	-1.1	1944	1.7	1934	-8.9	1929	-6.7	1976	10.6	1909	9.4	28.3	1943	27.2	1970	26.5	1992	26.1	1932	25.6	1909	2022-02-03T13:22:22Z	-1.1	1974	1.7	1944	2.1	2018	2.2	1954	4	1996	10.6	1976	10	1989	9.9
-113.28	54.72	AB-10	ATHABASCA AREA	ATHABASCA	VSAB10V	30	9	1952	26.7	1932	26.7	1974	-1.7	1954	4.4	1925	-14.4	1918	-11.7	1987	10.5	1972	8.9	26.7	1932	26.7	1952	26.5	1992	25.5	2008	24.4	1943	2022-02-03T13:22:22Z	-1.7	1974	2.9	2018	3	1996	4.4	1916	4.4	1954	10.5	1987	10	1992	9.5
-113.28	54.72	AB-10	ATHABASCA AREA	ATHABASCA	VSAB10V	1	10	1952	28.3	1943	28.3	1916	2.2	1900	8.9	1925	-12.8	1900	-7.2	1952	8.9	1924	5.0	28.3	1943	28.3	1952	26.2	2008	25.6	1940	24.4	1975	2022-02-03T13:22:22Z	2.2	1916	3.3	1954	3.5	1989	3.9	1925	3.9	1950	8.9	1952	8	1992	7
-113.28	54.72	AB-10	ATHABASCA AREA	ATHABASCA	VSAB10V	2	10	1943	28.9	1940	24.4	1954	-1.1	1900	-1.1	1925	-12.2	1924	-6.1	1913	8.9	1912	3.9	28.9	1943	27.5	1987	25.1	2008	25	1992	24.4	1940	2022-02-03T13:22:22Z	-1.1	1900	-1.1	1954	1.7	1916	2.4	2018	2.5	1999	8.9	1913	8.3	1975	7.2
-113.28	54.72	AB-10	ATHABASCA AREA	ATHABASCA	VSAB10V	3	10	1943	28.3	1921	26.7	1954	-1.1	1928	1.1	2000	-8.0	1956	-7.8	1987	9.5	1975	8.9	28.3	1943	26.7	1921	25.5	1980	24	2003	23.9	1947	2022-02-03T13:22:22Z	-1.1	1954	1.1	1928	1.7	1967	2.2	1957	2.2	1977	9.5	1987	8.9	1975	8
-113.28	54.72	AB-10	ATHABASCA AREA	ATHABASCA	VSAB10V	4	10	2003	27.5	1943	26.7	1974	-1.1	1957	1.7	1974	-7.8	1952	-6.7	1961	10.0	1938	4.4	27.5	2003	26.7	1943	25	1902	24.5	1980	23.9	1930	2022-02-03T13:22:22Z	-1.1	1974	0	1990	1.5	2000	1.7	1904	1.7	1952	10	1961	9.9	2020	8
-113.28	54.72	AB-10	ATHABASCA AREA	ATHABASCA	VSAB10V	5	10	2003	27.5	1930	26.1	1957	-3.9	1925	0.6	2000	-12.0	1952	-11.1	2008	8.0	1980	8.0	27.5	2003	26.1	1930	26	1980	24.5	2004	24.4	1902	2022-02-03T13:22:22Z	-3.9	1957	0.6	1925	1.1	1927	1.1	1970	1.7	1967	8	1980	8	2008	7
-113.28	54.72	AB-10	ATHABASCA AREA	ATHABASCA	VSAB10V	6	10	1980	28.0	1943	26.1	1970	-5.0	1957	-3.3	2000	-12.5	1946	-9.4	2010	8.7	1986	8.5	28	1980	26.5	2003	26.1	1943	22.2	1902	22.2	1923	2022-02-03T13:22:22Z	-5	1970	-3.3	1957	-1.1	2016	0	1925	1.1	1959	8.7	2010	8.5	1986	8
-113.28	54.72	AB-10	ATHABASCA AREA	ATHABASCA	VSAB10V	7	10	1943	27.2	1934	23.9	1970	-2.2	1957	-2.2	1947	-13.9	1927	-11.1	1974	8.3	1926	6.1	27.2	1943	25.5	2003	23.9	1934	23.9	1951	23.3	1923	2022-02-03T13:22:22Z	-2.2	1957	-2.2	1970	-1.1	1927	-0.6	1949	0.3	2018	8.3	1974	8	1980	6.1
-113.28	54.72	AB-10	ATHABASCA AREA	ATHABASCA	VSAB10V	8	10	1908	27.8	1901	21.7	1957	-3.9	1935	1.1	1935	-11.7	1929	-11.7	1974	8.3	1917	6.7	27.8	1908	26.1	1943	24.4	1911	23.9	1951	22.2	1974	2022-02-03T13:22:22Z	-3.9	1957	-2.8	2018	-2	2009	-1.1	1959	-1	1997	8.3	1974	8	1980	7.2
-113.28	54.72	AB-10	ATHABASCA AREA	ATHABASCA	VSAB10V	9	10	1934	26.7	1911	24.4	1959	-5.6	1919	-5.6	1919	-9.4	1904	-7.2	1976	8.9	1971	8.3	26.7	1934	26.1	1943	24.4	1911	24.4	1974	23.5	1991	2022-02-03T13:22:22Z	-5.6	1919	-5.6	1959	-2.2	1957	-2.1	2009	-1.9	2018	8.9	1976	8.8	2015	8.5
-113.28	54.72	AB-10	ATHABASCA AREA	ATHABASCA	VSAB10V	10	10	1911	25.0	1902	19.4	1919	-6.1	1910	3.3	1932	-15.0	1919	-14.4	1979	15.0	1976	7.8	25	1911	23.9	1952	23.1	2015	23	1979	22	1982	2022-02-03T13:22:22Z	-6.1	1919	-5.6	1972	-3.9	1959	-2.6	2009	-0.6	2016	15	1979	13	1991	9.6
-113.28	54.72	AB-10	ATHABASCA AREA	ATHABASCA	VSAB10V	11	10	1991	23.5	1944	22.8	2009	-1.9	1959	-1.7	1919	-19.4	1909	-16.7	1979	8.0	1952	4.4	23.5	1991	22.8	1944	22.2	1921	22.2	1952	21.7	1908	2022-02-03T13:22:22Z	-1.9	2009	-1.7	1959	-1	2012	0.6	1926	1	2002	8	1979	7.5	1982	7.4
-113.28	54.72	AB-10	ATHABASCA AREA	ATHABASCA	VSAB10V	12	10	1988	24.0	1952	22.8	2009	-2.4	1959	1.1	1959	-12.2	1932	-12.2	1979	7.0	1951	4.4	24	1988	22.8	1908	22.8	1952	22.2	1921	22.2	1934	2022-02-03T13:22:22Z	-2.4	2009	0.2	2012	1.1	1939	1.1	1959	1.7	1909	7	1979	6.5	1984	5.5
-113.28	54.72	AB-10	ATHABASCA AREA	ATHABASCA	VSAB10V	13	10	1961	25.6	1955	21.1	2009	-1.2	1939	-0.6	1997	-11.5	1923	-10.0	1979	7.0	1912	6.7	25.6	1961	24.5	1982	23	1979	21.1	1955	20.6	1942	2022-02-03T13:22:22Z	-1.2	2009	-0.6	1939	0.7	2016	0.8	2018	1.8	2017	7	1979	6.7	1912	6.1
-113.28	54.72	AB-10	ATHABASCA AREA	ATHABASCA	VSAB10V	14	10	1961	27.8	1945	26.7	2016	-1.8	2009	-1.4	1913	-10.6	1902	-5.0	1988	9.0	1982	8.0	27.8	1961	26.7	1945	22.8	1912	22.2	1923	21.7	1901	2022-02-03T13:22:22Z	-1.8	2016	-1.4	2009	-1.1	1951	-0.6	1913	-0.5	1992	9	1988	8	1982	7
-113.28	54.72	AB-10	ATHABASCA AREA	ATHABASCA	VSAB10V	15	10	1961	25.6	1945	25.6	1951	-3.9	1926	-2.8	1919	-16.1	1913	-12.8	1986	7.0	1974	6.1	25.6	1945	25.6	1961	23.9	1912	23	1986	21.1	1910	2022-02-03T13:22:22Z	-3.9	1951	-2.8	1926	-1.5	1992	-1.1	1932	0.6	2016	7	1986	6.6	2018	6.1
-113.28	54.72	AB-10	ATHABASCA AREA	ATHABASCA	VSAB10V	16	10	1945	23.9	1915	22.8	1951	-4.4	1949	-0.6	1951	-23.3	1922	-15.6	1974	8.3	1961	7.2	23.9	1945	22.8	1915	21.1	1941	20.6	1942	20	1924	2022-02-03T13:22:22Z	-4.4	1951	-2	1992	-1.1	1972	-0.6	1930	-0.6	1949	8.3	1974	8	1981	7.2
-113.28	54.72	AB-10	ATHABASCA AREA	ATHABASCA	VSAB10V	17	10	1942	22.8	1941	20.6	1905	-5.6	1904	11.1	1930	-17.8	1919	-11.1	2018	5.9	1915	5.0	22.8	1942	22.5	2018	20.6	1941	18.9	1901	18.9	1924	2022-02-03T13:22:22Z	-5.6	1905	-4.8	2020	-3.9	1951	-3.5	1992	-2	1991	5.9	2018	5	1915	4
-113.28	54.72	AB-10	ATHABASCA AREA	ATHABASCA	VSAB10V	18	10	1901	23.9	1900	12.8	1951	-6.7	1905	-5.0	1930	-24.4	1905	-16.7	1974	5.0	1915	3.9	23.9	1901	23.3	1978	22.2	1941	20.6	1944	20.6	1954	2022-02-03T13:22:22Z	-6.7	1951	-5	1905	-5	2020	-1.1	1930	-1	1992	5	1974	4.4	1978	4.2
-113.28	54.72	AB-10	ATHABASCA AREA	ATHABASCA	VSAB10V	19	10	1978	22.2	1954	21.1	2004	-4.5	1930	-2.2	1930	-26.1	1905	-15.0	1978	11.1	1974	4.4	22.2	1978	21.1	1941	21.1	1954	20	1924	19.4	1900	2022-02-03T13:22:22Z	-4.5	2004	-2.2	1930	-2	2020	-1.7	1951	-0.6	1909	11.1	1978	4.5	1980	4.5
-113.28	54.72	AB-10	ATHABASCA AREA	ATHABASCA	VSAB10V	20	10	1901	28.3	1900	19.4	1933	-6.1	1917	-1.1	1930	-26.7	1920	-11.1	1978	6.1	1974	2.2	28.3	1901	22.2	1934	21.7	1938	21.1	1952	20.3	2014	2022-02-03T13:22:22Z	-6.1	1933	-2.2	1951	-1.5	2004	-1.1	1917	-1.1	1950	6.1	1978	4.5	1999	4
-113.28	54.72	AB-10	ATHABASCA AREA	ATHABASCA	VSAB10V	21	10	1998	22.0	1934	21.1	1917	-6.7	1909	2.8	2020	-12.4	1917	-11.7	2013	7.4	1986	4.5	22	1998	21.1	1901	21.1	1934	18.9	1923	18	2003	2022-02-03T13:22:22Z	-6.7	1917	-6.1	1933	-2.7	2020	-1.7	1969	-1.5	1984	7.4	2013	4.5	1986	2.6
-113.28	54.72	AB-10	ATHABASCA AREA	ATHABASCA	VSAB10V	22	10	1934	22.2	1901	21.1	1957	-6.7	1919	-6.1	1961	-17.2	1918	-17.2	2015	3.6	1928	2.8	22.2	1934	22	1999	21.1	1901	19	1998	18.3	1965	2022-02-03T13:22:22Z	-6.7	1957	-6.1	1919	-6	1991	-5.6	2020	-5	1933	3.6	2015	2.8	1928	2.7
-113.28	54.72	AB-10	ATHABASCA AREA	ATHABASCA	VSAB10V	23	10	1901	23.9	1900	1.1	1919	-9.4	1918	-3.3	1957	-16.7	1918	-15.6	2000	6.0	1922	5.6	23.9	1901	20.6	1965	19	2000	18.9	1924	18.3	1929	2022-02-03T13:22:22Z	-9.4	1919	-7.8	1957	-6.7	1939	-6.5	2020	-5.6	1933	6	2000	5.6	1922	5
-113.28	54.72	AB-10	ATHABASCA AREA	ATHABASCA	VSAB10V	24	10	1901	21.7	1900	5.0	1919	-12.2	1911	2.8	1951	-20.6	1942	-20.6	2017	6.5	1965	4.4	21.7	1901	18.3	1935	17.8	1924	17.2	1929	16.7	1953	2022-02-03T13:22:22Z	-12.2	1919	-7.8	1957	-6.7	1933	-6.7	1939	-6.7	1942	6.5	2017	4.4	1960	4.4
-113.28	54.72	AB-10	ATHABASCA AREA	ATHABASCA	VSAB10V	25	10	1947	21.7	1901	18.9	1942	-12.2	1939	-8.3	1951	-23.3	1942	-19.4	1987	6.0	1926	5.6	21.7	1947	18.9	1901	18	2005	17.8	1974	17.2	1924	2022-02-03T13:22:22Z	-12.2	1942	-8.3	1939	-6.7	1919	-6.7	1957	-6.1	1933	6	1987	5.6	1926	4
-113.28	54.72	AB-10	ATHABASCA AREA	ATHABASCA	VSAB10V	26	10	1908	23.9	1904	18.9	1919	-9.4	1905	-4.4	1939	-20.6	1919	-17.8	1908	5.6	1904	-3.9	23.9	1908	18.9	1904	18.5	2003	18.3	1953	16.7	1929	2022-02-03T13:22:22Z	-9.4	1919	-8	1991	-7	1984	-6.7	1942	-6.1	1933	5.6	1908	5	1983	2
-113.28	54.72	AB-10	ATHABASCA AREA	ATHABASCA	VSAB10V	27	10	1923	18.3	1904	17.2	1984	-11.0	1905	-9.4	1925	-24.4	1919	-23.9	1976	4.4	1926	3.9	18.3	1923	17.4	2008	17.2	1904	16.7	1976	15.6	1929	2022-02-03T13:22:22Z	-11	1984	-10	1991	-9.4	1905	-7.8	1919	-6.7	1917	4.4	1976	4	2003	3.9
-113.28	54.72	AB-10	ATHABASCA AREA	ATHABASCA	VSAB10V	28	10	1953	21.1	1901	16.7	1984	-12.0	1917	-7.8	1925	-24.4	1908	-12.2	2000	5.5	1976	3.3	21.1	1953	18.3	1965	16.7	1901	15.6	1921	15.1	2008	2022-02-03T13:22:22Z	-12	1984	-8	1991	-7.8	1917	-6.7	1908	-6.7	1925	5.5	2000	4.6	2017	3.3
-113.28	54.72	AB-10	ATHABASCA AREA	ATHABASCA	VSAB10V	29	10	1952	15.6	1921	14.4	1935	-13.3	1908	-7.2	1919	-25.6	1917	-14.4	1980	4.0	1957	3.9	15.6	1952	14.4	1914	14.4	1921	13.9	1957	13.3	1904	2022-02-03T13:22:22Z	-13.3	1935	-12.5	1984	-11	1996	-7.8	1956	-7.2	1908	4	1980	3.9	1957	2.8
-113.28	54.72	AB-10	ATHABASCA AREA	ATHABASCA	VSAB10V	30	10	1931	15.6	1902	15.0	1984	-15.5	1935	-12.2	1942	-26.1	1919	-23.3	1930	2.2	1924	0.0	15.6	1931	15	1902	15	1949	14.4	1914	14.4	1930	2022-02-03T13:22:22Z	-15.5	1984	-12.2	1935	-9	1991	-7.8	1919	-7	2003	2.2	1930	2.1	2015	1.4
-113.28	54.72	AB-10	ATHABASCA AREA	ATHABASCA	VSAB10V	31	10	1931	18.3	1904	15.0	1984	-16.0	1935	-12.2	1935	-26.1	1919	-25.0	1987	2.5	1983	2.5	18.3	1931	17.2	1952	15.6	1949	15	1904	13.5	1981	2022-02-03T13:22:22Z	-16	1984	-12.2	1935	-9.5	1991	-7.7	2012	-6.7	1919	2.5	1983	2.5	1987	2.2
-113.28	54.72	AB-10	ATHABASCA AREA	ATHABASCA	VSAB10V	1	11	1949	21.1	1917	19.4	1984	-16.5	1935	-12.2	1984	-26.5	1919	-22.2	1917	5.6	1915	-1.1	21.1	1949	19.4	1917	16.1	1978	15.6	1930	14.4	1923	2022-02-03T13:22:22Z	-16.5	1984	-12.2	1935	-9	1995	-8.5	1991	-6.8	2012	5.6	1917	4.4	1957	4
-113.28	54.72	AB-10	ATHABASCA AREA	ATHABASCA	VSAB10V	2	11	1930	18.9	1917	17.8	1984	-13.5	1955	-9.4	1991	-23.0	1919	-22.2	1978	10.6	1930	2.8	18.9	1930	18.3	1949	17.8	1917	16.1	1978	14.4	1920	2022-02-03T13:22:22Z	-13.5	1984	-10	1991	-9.4	1955	-9	2003	-9	2017	10.6	1978	4.8	2020	4
-113.28	54.72	AB-10	ATHABASCA AREA	ATHABASCA	VSAB10V	3	11	1949	19.4	1918	13.9	1973	-11.7	1955	-7.8	2003	-22.0	1919	-21.1	2020	5.7	1987	2.5	19.4	1949	17.2	1975	17.1	2020	13.9	1918	13.9	1950	2022-02-03T13:22:22Z	-11.7	1973	-11	1984	-10	2017	-7.8	1919	-7.8	1925	5.7	2020	2.5	1987	2.2
-113.28	54.72	AB-10	ATHABASCA AREA	ATHABASCA	VSAB10V	4	11	1949	20.0	1930	18.3	1973	-12.8	1919	-11.7	1919	-26.1	1901	-16.1	1950	4.4	1920	0.0	20	1949	18.3	1930	15.6	1950	15	2016	14.4	1923	2022-02-03T13:22:22Z	-12.8	1973	-11.7	1919	-10.4	2017	-7.8	1925	-7	2003	4.4	1950	3.5	1986	2.2
-113.28	54.72	AB-10	ATHABASCA AREA	ATHABASCA	VSAB10V	5	11	1949	20.0	1923	14.4	1925	-15.0	1919	-6.7	1925	-21.7	1901	-21.7	2016	3.6	2004	2.5	20	1949	16	1981	14.4	1923	14.1	2016	12.8	1930	2022-02-03T13:22:22Z	-15	1925	-13.3	1973	-13	1991	-12.2	1971	-8.1	2018	3.6	2016	2.5	2004	1.5
-113.28	54.72	AB-10	ATHABASCA AREA	ATHABASCA	VSAB10V	6	11	1949	18.3	1923	17.8	1973	-13.3	1945	-12.2	1925	-33.9	1919	-33.3	1981	3.0	1975	-1.1	18.3	1949	17.8	1923	15.6	1917	14.4	1930	13.9	1946	2022-02-03T13:22:22Z	-13.3	1973	-12.2	1919	-12.2	1925	-12.2	1945	-11.1	1924	3	1981	2.9	2016	0.9
-113.28	54.72	AB-10	ATHABASCA AREA	ATHABASCA	VSAB10V	7	11	1949	19.4	1917	15.0	1942	-17.8	1911	-14.4	1945	-28.9	1942	-25.0	2015	3.1	1978	2.2	19.4	1949	15	1917	13.3	1923	11.1	1905	10.5	2016	2022-02-03T13:22:22Z	-17.8	1942	-14.4	1911	-14.4	1945	-12.5	1985	-12.5	1986	3.1	2015	2.2	1978	-0.5
-113.28	54.72	AB-10	ATHABASCA AREA	ATHABASCA	VSAB10V	8	11	2016	20.2	1929	15.6	1942	-20.6	1911	-16.7	1902	-31.1	1901	-18.3	1929	3.3	1914	-2.8	20.2	2016	15.6	1929	12.8	1917	11.7	1905	11.1	1955	2022-02-03T13:22:22Z	-20.6	1942	-16.7	1911	-16.1	1945	-16	1986	-12.8	1902	3.3	1929	0	1974	0
-113.28	54.72	AB-10	ATHABASCA AREA	ATHABASCA	VSAB10V	9	11	2016	14.4	1917	13.3	1911	-17.2	1902	-15.0	1902	-32.8	1901	-20.6	2016	3.8	1959	2.8	14.4	2016	13.3	1917	13	1981	12.8	1959	11.7	1930	2022-02-03T13:22:22Z	-17.2	1911	-16.5	1985	-15	1902	-15	1924	-15	1945	3.8	2016	2.8	1959	0
-113.28	54.72	AB-10	ATHABASCA AREA	ATHABASCA	VSAB10V	10	11	1923	16.1	1917	12.2	1924	-16.7	1911	-16.7	1924	-32.8	1902	-32.8	1923	0.6	1921	-1.7	16.1	1923	15	2005	12.8	1952	12.2	1917	12	1987	2022-02-03T13:22:22Z	-16.7	1911	-16.7	1924	-15	1995	-14.5	1985	-12.7	2019	0.6	1923	-0.4	2011	-0.6
-113.28	54.72	AB-10	ATHABASCA AREA	ATHABASCA	VSAB10V	11	11	1923	17.2	1917	14.4	1955	-20.0	1909	-15.0	1940	-31.7	1911	-26.7	1956	1.1	1941	-1.1	17.2	1923	14.4	1917	13.9	1905	12.5	1987	11.7	1943	2022-02-03T13:22:22Z	-20	1955	-17	1986	-15	1909	-14.4	1911	-13.3	1919	1.1	1956	0.7	2016	0.5
-113.28	54.72	AB-10	ATHABASCA AREA	ATHABASCA	VSAB10V	12	11	1905	15.0	1904	8.9	1940	-23.3	1911	-16.1	1935	-34.4	1919	-34.4	2016	3.5	1981	1.5	15	1905	12.8	1946	11.7	1943	11.1	1923	11	1981	2022-02-03T13:22:22Z	-23.3	1940	-20	1955	-16.1	1911	-15	1945	-15	1959	3.5	2016	1.5	1981	0
-113.28	54.72	AB-10	ATHABASCA AREA	ATHABASCA	VSAB10V	13	11	1904	13.3	1901	6.7	1911	-21.1	1909	-11.1	1955	-30.6	1909	-30.6	2016	3.9	1933	1.7	13.3	1904	12.8	1917	12.2	1918	12.2	1975	12	2003	2022-02-03T13:22:22Z	-21.1	1911	-17.8	1945	-17.2	1955	-15	1935	-15	1959	3.9	2016	1.7	1933	0.6
-113.28	54.72	AB-10	ATHABASCA AREA	ATHABASCA	VSAB10V	14	11	1979	14.0	1917	13.9	1945	-20.6	1935	-17.8	1911	-35.6	1909	-28.3	2018	0.8	2016	0.8	14	1979	13.9	1917	12	2001	10	1953	9.4	1905	2022-02-03T13:22:22Z	-20.6	1945	-17.8	1932	-17.8	1935	-17.8	1959	-17.2	1911	0.8	2016	0.8	2018	0
-113.28	54.72	AB-10	ATHABASCA AREA	ATHABASCA	VSAB10V	15	11	1979	18.5	1923	15.0	1959	-22.2	1935	-20.6	1909	-29.4	1902	-21.1	1905	5.6	1904	-7.2	18.5	1979	15	1923	13.9	1917	12.2	1905	9	2001	2022-02-03T13:22:22Z	-22.2	1959	-20.6	1931	-20.6	1935	-19.4	1945	-14.4	1932	5.6	1905	2	1979	1.1
-113.28	54.72	AB-10	ATHABASCA AREA	ATHABASCA	VSAB10V	16	11	1940	12.8	1923	12.2	1931	-22.2	1927	-16.7	1945	-34.4	1927	-32.8	1967	1.7	1940	0.6	12.8	1940	12.2	1916	12.2	1919	12.2	1923	10	1917	2022-02-03T13:22:22Z	-22.2	1931	-20.6	1932	-20.6	1935	-17.8	1945	-16.7	1927	1.7	1967	0.6	1924	0.6
-113.28	54.72	AB-10	ATHABASCA AREA	ATHABASCA	VSAB10V	17	11	1923	16.1	1916	12.8	1900	-26.1			1900	-32.2			1908	1.7	1904	-7.8	16.1	1923	12.8	1916	12	2005	11.4	2009	10	1904	2022-02-03T13:22:22Z	-26.1	1900	-19.4	1931	-19	1985	-17.8	1978	-16	1986	1.7	1908	1	2019	0.6
-113.28	54.72	AB-10	ATHABASCA AREA	ATHABASCA	VSAB10V	18	11	1917	15.6	1916	12.2	1931	-26.1	1900	-18.9	1942	-33.3	1931	-32.8	2005	6.5	1917	1.7	15.6	1917	12.2	1916	10.6	1912	10	1925	10	2005	2022-02-03T13:22:22Z	-26.1	1931	-20	1986	-18.9	1900	-17.8	1950	-17	1985	6.5	2005	1.7	1917	-0.3
-113.28	54.72	AB-10	ATHABASCA AREA	ATHABASCA	VSAB10V	19	11	1917	17.8	1908	10.6	1931	-22.2	1900	-20.6	1900	-37.8			1917	6.1	1911	-2.2	17.8	1917	16	2005	12.2	1925	10.6	1908	10	2002	2022-02-03T13:22:22Z	-22.2	1931	-20.6	1900	-18	1982	-17.9	2011	-17.8	1945	6.1	1917	-1	1989	-1.1
-113.28	54.72	AB-10	ATHABASCA AREA	ATHABASCA	VSAB10V	20	11	1917	13.9	1908	9.4	1931	-28.9	1921	-19.4	1900	-35.6			2005	4.5	1917	3.9	13.9	1917	12	2005	11	2002	10.6	1968	9.4	1908	2022-02-03T13:22:22Z	-28.9	1931	-19.4	1921	-18.5	1982	-17.8	1900	-17.6	2013	4.5	2005	3.9	1917	0
-113.28	54.72	AB-10	ATHABASCA AREA	ATHABASCA	VSAB10V	21	11	2005	12.0	1902	11.7	1950	-20.6	1947	-20.6	1927	-37.2	1900	-36.7	1917	4.4	1902	1.1	12	2005	11.7	1902	10.5	2004	10	1930	9.4	1943	2022-02-03T13:22:22Z	-20.6	1900	-20.6	1947	-20.6	1950	-20	1996	-19.5	1985	4.4	1917	1.1	1902	-0.6
-113.28	54.72	AB-10	ATHABASCA AREA	ATHABASCA	VSAB10V	22	11	2005	16.5	1957	10.0	1950	-26.1	1945	-23.3	1950	-34.4	1945	-33.9	1917	3.9	1905	-1.7	16.5	2005	10	1930	10	1957	9.4	1905	8.9	1934	2022-02-03T13:22:22Z	-26.1	1950	-23.3	1945	-21	1985	-20	1955	-20	1993	3.9	1917	1.1	1956	0
-113.28	54.72	AB-10	ATHABASCA AREA	ATHABASCA	VSAB10V	23	11	1930	12.8	1902	10.6	1955	-24.4	1950	-23.3	1950	-40.0	1900	-38.9	1917	1.1	1914	-1.1	12.8	1930	12	2005	10.6	1902	8.6	2019	7.8	1928	2022-02-03T13:22:22Z	-24.4	1955	-23.3	1950	-20	1900	-20	1977	-20	1996	1.1	1917	0.8	2019	-1.1
-113.28	54.72	AB-10	ATHABASCA AREA	ATHABASCA	VSAB10V	24	11	1956	10.6	1930	10.0	1985	-24.0	1900	-22.2	1900	-36.7			1947	0.0	1917	-1.1	10.6	1956	10	1914	10	1930	7.8	1911	7.8	1941	2022-02-03T13:22:22Z	-24	1985	-22.2	1900	-20.6	1955	-20.6	1965	-20	1996	0	1947	-0.8	2019	-1.1
-113.28	54.72	AB-10	ATHABASCA AREA	ATHABASCA	VSAB10V	25	11	1932	9.4	1922	7.2	1985	-29.0	1955	-20.0	1909	-38.9	1904	-25.6	1932	1.7	1914	0.6	9.4	1932	8.9	1956	7.8	1934	7.6	2008	7.2	1914	2022-02-03T13:22:22Z	-29	1985	-20	1955	-19	1990	-19	1996	-19	2006	1.7	1932	0.6	1914	0.6
-113.28	54.72	AB-10	ATHABASCA AREA	ATHABASCA	VSAB10V	26	11	1922	10.6	1917	5.0	1985	-23.0	1970	-20.6	1926	-36.7	1919	-32.2	1922	0.0	1908	-3.9	10.6	1922	8.9	1934	7.2	1956	7.2	1969	7	2002	2022-02-03T13:22:22Z	-23	1985	-21	2006	-20.6	1970	-19.4	1965	-18.9	1926	0	1922	-0.6	1947	-1.1
-113.28	54.72	AB-10	ATHABASCA AREA	ATHABASCA	VSAB10V	27	11	2002	12.5	1956	10.0	1970	-25.6	1944	-16.1	1909	-33.9	1904	-26.7	1956	-0.6	1908	-1.1	12.5	2002	10	1956	9.4	1902	9.4	1908	8.9	1923	2022-02-03T13:22:22Z	-25.6	1970	-20	2006	-18	1985	-16.1	1944	-15	1946	-0.6	1956	-1.1	1908	-1.1
-113.28	54.72	AB-10	ATHABASCA AREA	ATHABASCA	VSAB10V	28	11	1935	10.6	1908	7.8	1955	-23.3	1944	-17.8	1955	-36.7	1927	-32.2	1935	0.6	1908	-1.7	10.6	1935	9.5	2002	9.4	1969	9	1989	7.8	1908	2022-02-03T13:22:22Z	-23.3	1955	-22	2006	-20.6	1960	-20.6	2014	-17.8	1944	0.6	1935	0.5	1980	-0.6
-113.28	54.72	AB-10	ATHABASCA AREA	ATHABASCA	VSAB10V	29	11	1900	12.2			1919	-23.3	1908	-16.7	1919	-40.0	1904	-31.7	1969	3.3	1968	-1.7	12.2	1900	11.1	1956	10.6	1969	7.2	1909	6.7	2009	2022-02-03T13:22:22Z	-23.3	1919	-21.9	2014	-20.6	1927	-20.6	1948	-18.9	1926	3.3	1969	-0.8	2008	-1.5
-113.28	54.72	AB-10	ATHABASCA AREA	ATHABASCA	VSAB10V	30	11	1969	13.3	1956	11.7	1919	-28.9	1908	-16.7	1919	-45.6	1908	-28.9	1969	-1.1	1953	-1.1	13.3	1969	11.7	1956	10	1988	8.9	1920	7.2	1911	2022-02-03T13:22:22Z	-28.9	1919	-26.1	1942	-24.4	1927	-23.3	1950	-21	1990	-1.1	1953	-1.1	1969	-1.5
-113.28	54.72	AB-10	ATHABASCA AREA	ATHABASCA	VSAB10V	1	12	1976	10.6	1956	9.4	1950	-28.9	1919	-24.4	1919	-41.1	1912	-34.4	1941	0.6	1916	-0.6	10.6	1976	9.4	1956	7.5	1988	7.5	2008	7.2	1900	2022-02-03T13:22:22Z	-28.9	1950	-24.4	1919	-23.5	1980	-23.3	1927	-23.3	1970	0.6	1941	-0.6	1916	-1.5
-113.28	54.72	AB-10	ATHABASCA AREA	ATHABASCA	VSAB10V	2	12	2004	11.0	1941	8.9	1970	-26.1	1950	-23.3	1950	-40.0	1940	-35.6	1976	0.6	1939	-0.6	11	2004	8.9	1941	7.2	1911	7.2	1959	6.9	2015	2022-02-03T13:22:22Z	-26.1	1970	-23.3	1950	-21	1980	-21	1985	-21	1990	0.6	1976	-0.6	1939	-1.5
-113.28	54.72	AB-10	ATHABASCA AREA	ATHABASCA	VSAB10V	3	12	2004	11.0	1939	8.9	1950	-30.6	1909	-21.1	1950	-41.1	1928	-37.8	2004	-1.0	1939	-1.1	11	2004	8.9	1939	8.3	1921	8.2	2020	7.8	1934	2022-02-03T13:22:22Z	-30.6	1950	-22.2	1970	-21.1	1909	-20.6	1927	-19.5	1991	-1	2004	-1.1	1911	-1.1
-113.28	54.72	AB-10	ATHABASCA AREA	ATHABASCA	VSAB10V	4	12	1913	8.3	1911	7.8	1950	-28.9	1909	-22.2	1950	-41.1	1909	-36.7	1989	-2.0	1921	-2.2	8.3	1913	7.8	1911	7.8	1925	7.3	2020	7.2	1921	2022-02-03T13:22:22Z	-28.9	1950	-24	1994	-23.9	1977	-23.3	1970	-23.3	1975	-2	1989	-2.2	1921	-2.7
-113.28	54.72	AB-10	ATHABASCA AREA	ATHABASCA	VSAB10V	5	12	1925	8.9	1911	8.3	1977	-26.1	1958	-23.9	1970	-37.2	1950	-37.2	1988	-1.0	1954	-3.9	8.9	1925	8.3	1911	7.6	2020	7.2	1930	6.8	2011	2022-02-03T13:22:22Z	-26.1	1977	-23.9	1958	-23.3	1950	-23.3	1956	-23.3	1970	-1	1988	-2.1	2017	-3.6
-113.28	54.72	AB-10	ATHABASCA AREA	ATHABASCA	VSAB10V	6	12	1959	11.1	1925	10.0	1977	-28.9	1956	-26.1	1927	-42.2	1917	-36.7	1943	-1.1	1912	-1.7	11.1	1959	10	1925	9	1990	9	2011	8.9	1930	2022-02-03T13:22:22Z	-28.9	1977	-26.1	1927	-26.1	1956	-24.8	2013	-23.9	1972	-1.1	1943	-1.7	1912	-3.9
-113.28	54.72	AB-10	ATHABASCA AREA	ATHABASCA	VSAB10V	7	12	2017	9.5	1990	8.0	1995	-29.0	1977	-28.9	1927	-42.8	1902	-40.0	2020	3.4	1984	1.5	9.5	2017	8.9	2020	8	1990	7.8	1934	7.2	1930	2022-02-03T13:22:22Z	-29	1995	-28.9	1977	-26.1	1942	-25	1927	-23	1983	3.4	2020	1.5	1984	1
-113.28	54.72	AB-10	ATHABASCA AREA	ATHABASCA	VSAB10V	8	12	1912	11.1	1904	3.9	1977	-30.6	1948	-28.9	1927	-42.2	1919	-40.0	1990	2.0	1984	-1.0	11.1	1912	9.5	1990	9.5	2005	7.8	1957	7.2	1913	2022-02-03T13:22:22Z	-30.6	1977	-28.9	1948	-27.8	1917	-26.1	1919	-26.1	1932	2	1990	-0.7	2020	-1
-113.28	54.72	AB-10	ATHABASCA AREA	ATHABASCA	VSAB10V	9	12	2005	9.5	1913	7.2	1977	-33.9	1942	-28.9	1977	-43.9	1929	-41.7	2017	2.8	1926	1.1	9.5	2005	8.7	2017	7.2	1913	6.1	1926	5	1905	2022-02-03T13:22:22Z	-33.9	1977	-28.9	1932	-28.9	1942	-26.1	1917	-26.1	1948	2.8	2017	1.1	1926	0.5
-113.28	54.72	AB-10	ATHABASCA AREA	ATHABASCA	VSAB10V	10	12	2005	12.5	1913	10.6	1922	-27.2	1919	-26.1	1977	-42.2	1922	-40.0	1905	1.7	1904	-15.6	12.5	2005	10.6	1913	10	1943	9	2017	6.4	2014	2022-02-03T13:22:22Z	-27.2	1922	-26.1	1916	-26.1	1917	-26.1	1919	-26.1	1942	1.7	1905	1.3	2017	0
-113.28	54.72	AB-10	ATHABASCA AREA	ATHABASCA	VSAB10V	11	12	2005	8.5	1924	7.8	1917	-30.0	1916	-17.8	1917	-41.7	1902	-35.6	2005	1.5	1924	0.0	8.5	2005	7.8	1924	7.2	1913	6.5	2002	6.1	1921	2022-02-03T13:22:22Z	-30	1917	-26.7	1919	-26.7	1975	-24.4	1922	-24.4	1971	1.5	2005	0	1924	-1.2
-113.28	54.72	AB-10	ATHABASCA AREA	ATHABASCA	VSAB10V	12	12	2017	8.5	1950	5.6	1946	-36.1	1940	-31.7	1946	-43.3	1917	-41.7	2017	0.2	1988	-1.0	8.5	2017	5.6	1950	5.5	2005	5	1912	5	1957	2022-02-03T13:22:22Z	-36.1	1946	-31.7	1940	-28.3	1917	-26.1	1929	-25.6	1971	0.2	2017	-1	1988	-1.7
-113.28	54.72	AB-10	ATHABASCA AREA	ATHABASCA	VSAB10V	13	12	1997	9.0	1910	5.0	1929	-28.9	1917	-25.0	1929	-41.7	1901	-40.0	1910	1.1	1904	-9.4	9	1997	5	1910	4.9	2017	4.4	1938	4.4	1949	2022-02-03T13:22:22Z	-28.9	1929	-27.8	1956	-26.1	1933	-26.1	1948	-25	1917	1.1	1910	-0.5	2005	-3.2
-113.28	54.72	AB-10	ATHABASCA AREA	ATHABASCA	VSAB10V	14	12	1997	10.0	1952	5.6	1951	-28.9	1948	-28.9	1929	-43.3	1926	-41.1	1978	-1.5	1910	-4.4	10	1997	5.6	1952	5	1910	5	1980	3.3	1911	2022-02-03T13:22:22Z	-28.9	1924	-28.9	1948	-28.9	1951	-26.1	1929	-26	1979	-1.5	1978	-2	1997	-4.4
-113.28	54.72	AB-10	ATHABASCA AREA	ATHABASCA	VSAB10V	15	12	1980	11.0	1952	7.2	1926	-30.6	1924	-27.8	1951	-42.8	1926	-42.2	1980	1.0	1931	-1.7	11	1980	10	1997	7.2	1909	7.2	1952	7	1991	2022-02-03T13:22:22Z	-30.6	1926	-30	1951	-27.8	1924	-27.8	1971	-26.1	1933	1	1980	-1	1997	-1.4
-113.28	54.72	AB-10	ATHABASCA AREA	ATHABASCA	VSAB10V	16	12	2004	8.5	1980	8.5	1924	-32.2	1922	-20.6	1924	-45.0	1922	-31.7	1980	0.5	1976	-0.6	8.5	1980	8.5	2004	8.3	1954	7	1998	5.6	1910	2022-02-03T13:22:22Z	-32.2	1924	-27.8	1929	-26.1	1951	-24.5	1984	-24	1983	0.5	1980	-0.6	1976	-1.1
-113.28	54.72	AB-10	ATHABASCA AREA	ATHABASCA	VSAB10V	17	12	1954	10.6	1928	5.6	1924	-32.8	1922	-24.4	1924	-43.3	1922	-36.1	1931	0.6	1910	-4.4	10.6	1954	8.5	2004	5.6	1928	5.4	2011	5.2	2017	2022-02-03T13:22:22Z	-32.8	1924	-31.7	1956	-28.9	1951	-26.7	1933	-26.1	1929	0.6	1931	0	2004	-1.7
-113.28	54.72	AB-10	ATHABASCA AREA	ATHABASCA	VSAB10V	18	12	1954	11.1	1923	7.8	1933	-27.8	1929	-26.1	1924	-42.2	1922	-34.4	1910	-2.8	1908	-7.8	11.1	1954	7.8	1923	6.5	2006	5.6	1900	5.6	1946	2022-02-03T13:22:22Z	-27.8	1933	-27.5	1983	-26.1	1924	-26.1	1929	-26.1	1942	-2.8	1910	-3.9	1954	-5
-113.28	54.72	AB-10	ATHABASCA AREA	ATHABASCA	VSAB10V	19	12	1946	10.0	1919	8.9	1933	-28.9	1921	-28.9	1921	-40.6	1917	-28.9	2016	-0.1	1975	-1.1	10	1946	8.9	1919	6.5	2004	6.5	2006	6.1	1908	2022-02-03T13:22:22Z	-28.9	1921	-28.9	1933	-27.5	1989	-26.5	1990	-25	1980	-0.1	2016	-1.1	1919	-1.1
-113.28	54.72	AB-10	ATHABASCA AREA	ATHABASCA	VSAB10V	20	12	1946	8.9	1910	7.2	1960	-30.0	1933	-29.4	1933	-38.9	1924	-38.3	1985	-2.0	1953	-3.9	8.9	1946	8.5	1985	8.3	1954	7.2	1910	6.7	1922	2022-02-03T13:22:22Z	-30	1960	-29.5	1989	-29.4	1933	-27.2	1970	-25	1990	-2	1985	-2.4	2020	-2.9
-113.28	54.72	AB-10	ATHABASCA AREA	ATHABASCA	VSAB10V	21	12	1960	8.9	1954	5.6	2008	-28.5	1933	-27.8	1916	-41.7	1912	-23.9	1985	4.5	1946	-1.1	8.9	1960	8	1985	6.5	1991	5.6	1901	5.6	1919	2022-02-03T13:22:22Z	-28.5	2008	-27.8	1933	-25	1996	-23.9	1916	-22.8	1970	4.5	1985	-1.1	1946	-1.5
-113.28	54.72	AB-10	ATHABASCA AREA	ATHABASCA	VSAB10V	22	12	1985	8.5	1901	7.8	1945	-38.9	1933	-28.9	1945	-45.6	1933	-38.9	1985	-1.0	1954	-1.7	8.5	1985	7.8	1901	7	1994	5.5	1999	5	1960	2022-02-03T13:22:22Z	-38.9	1945	-30	1996	-28.9	1933	-26.1	1971	-24.4	1920	-1	1985	-1.7	1954	-3.3
-113.28	54.72	AB-10	ATHABASCA AREA	ATHABASCA	VSAB10V	23	12	2005	9.0	1999	6.5	1933	-34.4	1917	-30.0	1933	-45.0	1921	-37.8	1997	-2.0	1985	-2.5	9	2005	6.5	1999	6.5	2011	6	1989	5.6	1912	2022-02-03T13:22:22Z	-34.4	1933	-31	1996	-30	1917	-30	1983	-29.4	1955	-2	1997	-2.5	1985	-3
-113.28	54.72	AB-10	ATHABASCA AREA	ATHABASCA	VSAB10V	24	12	1999	11.5	1989	7.5	1933	-37.2	1917	-31.7	1933	-44.4	1916	-38.9	1989	2.5	1956	0.0	11.5	1999	7.5	1989	7.2	1953	6	1985	6	2004	2022-02-03T13:22:22Z	-37.2	1933	-31.7	1917	-29	1996	-28.9	1934	-26.7	1916	2.5	1989	0	1956	-1
-113.28	54.72	AB-10	ATHABASCA AREA	ATHABASCA	VSAB10V	25	12	2011	9.2	1953	7.2	1917	-34.4	1904	-28.9	1934	-44.4	1917	-43.3	2011	1.2	1985	-1.5	9.2	2011	7.2	1953	7	1987	6.5	1985	6.5	1989	2022-02-03T13:22:22Z	-34.4	1917	-28.9	1904	-28.9	1942	-27.8	1934	-27.2	1971	1.2	2011	-1.5	1985	-2.2
-113.28	54.72	AB-10	ATHABASCA AREA	ATHABASCA	VSAB10V	26	12	1956	9.4	1919	6.7	1933	-32.2	1917	-31.7	1933	-44.4	1904	-40.0	1956	0.6	1930	-1.1	9.4	1956	8.5	1989	6.7	1919	6.5	1999	5.5	1986	2022-02-03T13:22:22Z	-32.2	1933	-31.7	1917	-30	1934	-28.9	1938	-28.2	2021	0.6	1956	-1.1	1930	-1.4
-113.28	54.72	AB-10	ATHABASCA AREA	ATHABASCA	VSAB10V	27	12	1999	15.0	1979	8.5	1917	-36.1	1916	-28.3	1917	-48.9	1916	-42.8	1989	1.0	1979	0.0	15	1999	8.5	1979	6.7	1912	6.7	1956	6.1	1919	2022-02-03T13:22:22Z	-36.1	1917	-34.4	1938	-33.3	1933	-33.3	1934	-30	1968	1	1989	0	1919	0
-113.28	54.72	AB-10	ATHABASCA AREA	ATHABASCA	VSAB10V	28	12	1999	12.5	1901	11.1	1968	-33.3	1911	-32.2	1917	-46.7	1911	-41.1	1997	-4.0	1956	-4.4	12.5	1999	11.1	1901	8.3	1956	7.8	1919	7.2	1929	2022-02-03T13:22:22Z	-33.3	1968	-32.2	1911	-32	1992	-31.7	1946	-31.1	1933	-4	1997	-4.4	1954	-4.4
-113.28	54.72	AB-10	ATHABASCA AREA	ATHABASCA	VSAB10V	29	12	1901	10.6	1900	2.2	1911	-33.3	1908	-25.0	1911	-43.3	1910	-26.1	1999	1.5	1901	0.0	10.6	1901	10	1956	6.5	1999	5.5	1997	4.4	1929	2022-02-03T13:22:22Z	-33.3	1911	-30	1934	-30	1992	-28	1984	-27.2	1968	1.5	1999	0	1901	-1.7
-113.28	54.72	AB-10	ATHABASCA AREA	ATHABASCA	VSAB10V	30	12	1901	14.4	1900	-12.2	1992	-32.0	1933	-28.9	1933	-45.0	1927	-42.8	1956	-2.2	1909	-4.4	14.4	1901	5.6	1956	5	1980	4.4	1929	3.3	1969	2022-02-03T13:22:22Z	-32	1992	-28.9	1911	-28.9	1933	-27.8	1927	-26.1	1944	-2.2	1956	-3	1980	-4
-113.28	54.72	AB-10	ATHABASCA AREA	ATHABASCA	VSAB10V	31	12	1958	7.8	1926	5.6	1927	-35.6	1910	-28.9	1927	-45.0	1911	-38.9	1971	-3.3	1958	-4.4	7.8	1958	5.6	1926	4.4	1901	3.8	2019	3.3	1925	2022-02-03T13:22:22Z	-35.6	1927	-28.9	1910	-28.9	1949	-28.5	1992	-27.8	1933	-3.3	1971	-4	1982	-4.4
-113.98	50.73	AB-11	OKOTOKS AREA	OKOTOKS	VSAB11V	1	1	2007	9.5	1997	9.0	2005	-19.0	1991	-18.5	2018	-33.0	1993	-32.0	2020	-3.5	2015	-6.5	9.5	2007	9	1992	9	1997	8	2021	7.5	2012	2022-02-03T13:22:22Z	-19	2005	-18.5	1991	-15	1998	-12	1993	-11.5	2017	-3.5	2020	-6.5	1992	-6.5
-113.98	50.73	AB-11	OKOTOKS AREA	OKOTOKS	VSAB11V	2	1	2007	11.0	2003	9.0	2009	-22.0	1998	-21.5	2005	-27.5	1998	-26.0	2021	0.0	2007	0.0	11	2007	10.5	2012	9	2003	8.5	1992	8.5	2008	2022-02-03T13:22:22Z	-22	2009	-21.5	1998	-19.5	2004	-17.5	2017	-17	2000	0	2007	0	2021	-2
-113.98	50.73	AB-11	OKOTOKS AREA	OKOTOKS	VSAB11V	3	1	2001	12.0	1994	2.5	2004	-22.5	1998	-20.0	2009	-32.5	1998	-31.0	2001	1.0	1992	-6.0	12	2001	11	2019	8.5	2020	8	2013	7	2003	2022-02-03T13:22:22Z	-22.5	2004	-20	1998	-19.5	2022	-17.5	2015	-16.5	2009	1	2001	0.5	2007	0
-113.98	50.73	AB-11	OKOTOKS AREA	OKOTOKS	VSAB11V	4	1	2012	14.0	2001	7.5	2022	-23.5	1998	-20.0	2004	-30.0	1998	-28.0	2012	-1.0	2008	-2.5	14	2012	8	2019	7.5	2001	7	1992	7	2000	2022-02-03T13:22:22Z	-23.5	2022	-20	1998	-19.5	2004	-19	1996	-19	2005	-1	2012	-2.5	2002	-2.5
-113.98	50.73	AB-11	OKOTOKS AREA	OKOTOKS	VSAB11V	5	1	2003	9.5	2001	9.0	2022	-23.0	1996	-22.0	2014	-31.5	1996	-31.0	2003	0.0	2001	-4.0	9.5	2003	9	2001	8.5	2006	7	2012	6	2008	2022-02-03T13:22:22Z	-23	2022	-22	1996	-20.5	1994	-19.5	1991	-19.5	1998	0	2003	-0.5	2008	-3.5
-113.98	50.73	AB-11	OKOTOKS AREA	OKOTOKS	VSAB11V	6	1	2003	11.5	2002	9.5	2022	-23.0	1998	-19.0	2022	-33.0	1991	-33.0	2006	0.5	2003	-2.0	11.5	2003	9.5	2002	7.5	2006	7	2001	7	2018	2022-02-03T13:22:22Z	-23	2022	-19	1998	-18.5	1991	-15.5	2010	-15	1999	0.5	2006	0	2021	-2
-113.98	50.73	AB-11	OKOTOKS AREA	OKOTOKS	VSAB11V	7	1	2003	14.5	2002	14.5	2022	-20.5	1998	-19.5	2010	-28.0	1991	-26.5	2003	5.0	2002	3.5	14.5	2002	14.5	2003	7	1996	7	2007	6	2015	2022-02-03T13:22:22Z	-20.5	2022	-19.5	1998	-17.5	1991	-15	2017	-14.5	1999	5	2003	3.5	2002	-1.5
-113.98	50.73	AB-11	OKOTOKS AREA	OKOTOKS	VSAB11V	8	1	2001	13.0	1996	8.0	1991	-22.5			1991	-29.0			2002	4.5	1996	-4.0	13	2001	11.5	2002	8.5	2012	8	1996	6	1992	2022-02-03T13:22:22Z	-22.5	1991	-19	1998	-17	2017	-15.5	2005	-15	2016	4.5	2002	-1.5	2003	-4
-113.98	50.73	AB-11	OKOTOKS AREA	OKOTOKS	VSAB11V	9	1	2012	11.5	1992	11.5	1993	-23.5	1991	-12.0	1991	-31.5			2012	3.0	2001	-3.0	11.5	1992	11.5	2012	8.5	2001	8.5	2006	8.5	2007	2022-02-03T13:22:22Z	-23.5	1993	-22	2005	-21	1998	-19.5	2017	-18	1997	3	2012	-3	2001	-3.5
-113.98	50.73	AB-11	OKOTOKS AREA	OKOTOKS	VSAB11V	10	1	1992	14.0	1991	-8.0	1998	-24.0	1993	-24.0	1993	-32.0	1991	-20.0	1992	2.5	1991	-20.0	14	1992	8.5	2010	7.5	2004	7	1996	7	2019	2022-02-03T13:22:22Z	-24	1993	-24	1998	-21.5	1997	-20.5	2018	-15	2017	2.5	1992	-2	2004	-2
-113.98	50.73	AB-11	OKOTOKS AREA	OKOTOKS	VSAB11V	11	1	2010	11.5	1996	11.5	1998	-23.5	1997	-23.0	1998	-35.0	1997	-34.0	2010	-1.5	2002	-2.0	11.5	1996	11.5	2010	9	2002	9	2021	7.5	2014	2022-02-03T13:22:22Z	-23.5	1998	-23	1997	-23	2018	-20.5	2011	-18	1993	-1.5	2010	-2	1992	-2
-113.98	50.73	AB-11	OKOTOKS AREA	OKOTOKS	VSAB11V	12	1	1996	14.0	1991	9.0	2020	-21.0	2005	-21.0	1997	-35.0	1993	-27.5	2010	4.0	1996	0.5	14	1996	12	2010	10	2002	10	2021	9	1991	2022-02-03T13:22:22Z	-21	2005	-21	2020	-19	1993	-18	1997	-18	2011	4	2010	0.5	1996	-1
-113.98	50.73	AB-11	OKOTOKS AREA	OKOTOKS	VSAB11V	13	1	1996	9.0	1991	9.0	2020	-24.5	2005	-23.0	2005	-36.5	1993	-30.5	2021	1.0	2010	-1.0	9	1991	9	1996	8	1999	8	2006	7.5	2009	2022-02-03T13:22:22Z	-24.5	2020	-23	2005	-20	1993	-20	2011	-15	2000	1	2021	-1	2010	-1.5
-113.98	50.73	AB-11	OKOTOKS AREA	OKOTOKS	VSAB11V	14	1	2008	12.5	2004	9.5	2020	-28.0	2005	-22.0	2020	-34.0	2005	-33.5	2010	-3.0	2008	-3.0	12.5	2008	10	2010	9.5	2004	9	2015	8.5	1999	2022-02-03T13:22:22Z	-28	2020	-22	2005	-19	1996	-19	2011	-18.5	2000	-3	2008	-3	2010	-3.5
-113.98	50.73	AB-11	OKOTOKS AREA	OKOTOKS	VSAB11V	15	1	2021	10.5	2010	9.5	2020	-28.0	2000	-19.0	2020	-36.0	2005	-31.0	2004	0.0	1999	-5.0	10.5	2021	9.5	1992	9.5	2010	9	2013	9	2014	2022-02-03T13:22:22Z	-28	2020	-19	2000	-18	1996	-16	2012	-15.5	2011	0	2004	-0.5	2014	-1
-113.98	50.73	AB-11	OKOTOKS AREA	OKOTOKS	VSAB11V	16	1	2018	10.0	2009	9.5	2020	-25.0	2012	-23.5	2020	-30.5	2012	-29.0	2015	-1.0	2013	-2.5	10	2018	9.5	2009	9	2017	7	2015	7	2021	2022-02-03T13:22:22Z	-25	2020	-23.5	2012	-20	1994	-20	1996	-18	2011	-1	2015	-2.5	2013	-3
-113.98	50.73	AB-11	OKOTOKS AREA	OKOTOKS	VSAB11V	17	1	2017	11.0	2013	10.0	2012	-27.5	1996	-24.0	2012	-31.5	1996	-30.0	2017	-2.5	2014	-2.5	11	2017	10	2013	9	1991	9	2014	8.5	2005	2022-02-03T13:22:22Z	-27.5	2012	-24	1996	-21.5	2020	-17.5	1994	-10.5	2000	-2.5	2014	-2.5	2017	-3.5
-113.98	50.73	AB-11	OKOTOKS AREA	OKOTOKS	VSAB11V	18	1	2017	12.0	2005	11.0	1996	-26.5	1994	-6.0	2012	-34.0	1996	-33.0	2017	3.5	2013	-1.0	12	2017	11	2005	10.5	1992	10	2015	9	2010	2022-02-03T13:22:22Z	-26.5	1996	-23.5	2012	-19	2020	-13	2019	-10.5	2000	3.5	2017	-1	2005	-1
-113.98	50.73	AB-11	OKOTOKS AREA	OKOTOKS	VSAB11V	19	1	2012	17.5	2005	10.5	1996	-25.0	1994	-3.0	1996	-32.0	1993	-15.0	2017	1.0	2005	1.0	17.5	2012	10.5	2005	10	1992	10	2017	6.5	1999	2022-02-03T13:22:22Z	-25	1996	-7.5	2008	-6	1998	-5	2000	-4.5	2011	1	2005	1	2017	-1.5
-113.98	50.73	AB-11	OKOTOKS AREA	OKOTOKS	VSAB11V	20	1	1992	10.0	1991	1.5	2012	-16.0	2008	-14.0	1996	-31.0	1994	-14.5	2020	-3.5	2005	-3.5	10	1992	8.5	2020	7.5	2021	7	1993	6	1994	2022-02-03T13:22:22Z	-16	2012	-14	1996	-14	2008	-10.5	2013	-10	1998	-3.5	2005	-3.5	2020	-4
-113.98	50.73	AB-11	OKOTOKS AREA	OKOTOKS	VSAB11V	21	1	1991	10.0			2003	-17.0	1996	-13.5	2008	-24.5	2003	-22.0	1992	-2.5	1991	-10.0	10	1991	9.5	1992	7	2016	6.5	2015	6	1994	2022-02-03T13:22:22Z	-17	2003	-13.5	1996	-9	1999	-6.5	1997	-5.5	2013	-2.5	1992	-4.5	2001	-5
-113.98	50.73	AB-11	OKOTOKS AREA	OKOTOKS	VSAB11V	22	1	2016	10.0	1994	9.5	2003	-18.5	2002	-14.5	2003	-28.0	1996	-26.0	2015	-2.0	2011	-3.5	10	2016	9.5	1994	9	2015	8.5	2006	7	2004	2022-02-03T13:22:22Z	-18.5	2003	-14.5	2002	-13	1996	-12.5	1999	-12	1997	-2	2015	-3	2016	-3.5
-113.98	50.73	AB-11	OKOTOKS AREA	OKOTOKS	VSAB11V	23	1	2005	13.0	2001	5.0	2009	-21.0	1997	-17.0	2009	-25.0	1997	-23.5	2005	1.0	2004	-5.0	13	2005	11	2006	9	2015	8	2007	7	2020	2022-02-03T13:22:22Z	-21	2009	-17	1997	-16.5	2003	-16	1999	-15	1996	1	2005	-2	2006	-2.5
-113.98	50.73	AB-11	OKOTOKS AREA	OKOTOKS	VSAB11V	24	1	2015	11.5	2007	11.0	1997	-27.0	1996	-18.0	1997	-32.5	1996	-26.5	2005	4.0	1998	-6.5	11.5	2015	11	2005	11	2006	11	2007	8.5	2014	2022-02-03T13:22:22Z	-27	1997	-20	2009	-18	1996	-17	2003	-15	2004	4	2005	1	2015	0.5
-113.98	50.73	AB-11	OKOTOKS AREA	OKOTOKS	VSAB11V	25	1	2007	14.5	2006	13.5	1997	-29.0	1996	-19.0	1997	-38.5	1996	-28.5	2006	2.5	2005	0.0	14.5	2007	14	2015	13.5	2006	11.5	2014	9	1993	2022-02-03T13:22:22Z	-29	1997	-19.5	2004	-19	1996	-12.5	2021	-10	2010	2.5	2006	1.5	2007	0.5
-113.98	50.73	AB-11	OKOTOKS AREA	OKOTOKS	VSAB11V	26	1	2003	12.5	1998	9.5	2004	-26.5	1997	-22.5	1997	-39.0	1996	-27.5	2015	0.0	2006	-0.5	12.5	2003	11	2015	11	2019	10.5	2016	9.5	1998	2022-02-03T13:22:22Z	-26.5	2004	-22.5	1997	-21	2002	-18	1996	-11	2021	0	2015	-0.5	2006	-3
-113.98	50.73	AB-11	OKOTOKS AREA	OKOTOKS	VSAB11V	27	1	2015	12.5	2011	9.5	2004	-28.0	1996	-25.5	2004	-33.0	2002	-31.0	2011	1.0	2006	-2.0	12.5	2015	12	2016	9.5	1992	9.5	2011	8.5	2005	2022-02-03T13:22:22Z	-28	2004	-25.5	1996	-20	2002	-15	1997	-12.5	2018	1	2011	0	2015	-2
-113.98	50.73	AB-11	OKOTOKS AREA	OKOTOKS	VSAB11V	28	1	2016	14.0	1992	12.5	2008	-26.5	1996	-26.0	1996	-32.5	1991	-22.0	2016	3.5	1992	0.0	14	2016	12.5	1992	12	2017	8.5	2005	8	2012	2022-02-03T13:22:22Z	-26.5	2008	-26	1996	-25	2004	-14	1991	-14	2018	3.5	2016	0	1992	-1.5
-113.98	50.73	AB-11	OKOTOKS AREA	OKOTOKS	VSAB11V	29	1	2017	13.5	1995	10.5	2008	-25.5	1996	-24.0	1996	-37.0	1991	-24.0	2017	-1.5	1992	-1.5	13.5	2017	10.5	1995	10	1992	10	2012	9.5	2005	2022-02-03T13:22:22Z	-25.5	2008	-24	1996	-20.5	2004	-16.5	2013	-14.5	2011	-1.5	1992	-1.5	2017	-3
-113.98	50.73	AB-11	OKOTOKS AREA	OKOTOKS	VSAB11V	30	1	1992	14.0	1991	-1.5	2004	-19.0	1996	-12.5	1996	-31.5	1991	-17.5	1998	2.5	1992	2.5	14	1992	13.5	1993	11	2006	10	1997	10	1999	2022-02-03T13:22:22Z	-19	2004	-18.5	2011	-13.5	2014	-12.5	1996	-9	2013	2.5	1992	2.5	1998	2
-113.98	50.73	AB-11	OKOTOKS AREA	OKOTOKS	VSAB11V	31	1	1992	14.0	1991	7.5	2011	-18.5	2004	-14.5	2011	-29.5	2008	-22.5	1992	-0.5	1991	-9.0	14	1992	10.5	1995	10.5	2003	10.5	2005	10	1993	2022-02-03T13:22:22Z	-18.5	2011	-14.5	2004	-12.5	2018	-11.5	2015	-8.5	1996	-0.5	1992	-1	1995	-1.5
-113.98	50.73	AB-11	OKOTOKS AREA	OKOTOKS	VSAB11V	1	2	1992	14.0	1991	10.5	1996	-26.5	1994	4.5	2011	-31.5	1996	-30.5	1992	6.5	1991	-0.5	14	1992	12.5	1995	11	2005	11	2021	10.5	1991	2022-02-03T13:22:22Z	-26.5	1996	-14.5	2008	-11	2004	-11	2018	-10	2014	6.5	1992	2.5	1995	1
-113.98	50.73	AB-11	OKOTOKS AREA	OKOTOKS	VSAB11V	2	2	2005	15.0	1991	13.0	1996	-20.0	1994	-4.5	1996	-32.0	1994	-13.0	1991	4.5			15	2005	13	1991	11	1992	10	2001	9	1995	2022-02-03T13:22:22Z	-20	1996	-17.5	2019	-15.5	2018	-10.5	2015	-10	2004	4.5	1991	4	2005	0
-113.98	50.73	AB-11	OKOTOKS AREA	OKOTOKS	VSAB11V	3	2	1992	14.0	1991	10.5	2019	-25.0	2018	-18.5	1996	-28.5	1994	-14.5	1991	2.5			14	1992	13.5	2005	12	1995	10.5	1991	8.5	1993	2022-02-03T13:22:22Z	-25	2019	-18.5	2018	-14.5	2014	-12.5	2021	-11	2015	2.5	1991	0	2005	-4
-113.98	50.73	AB-11	OKOTOKS AREA	OKOTOKS	VSAB11V	4	2	1992	17.0	1991	11.0	2019	-21.5	2014	-19.5	2019	-27.0	2018	-25.5	1991	0.5			17	1992	11.5	2006	11	1991	11	2009	9.5	2011	2022-02-03T13:22:22Z	-21.5	2019	-19.5	2014	-13.5	2017	-12	2008	-7.5	2018	0.5	1991	0	2006	0
-113.98	50.73	AB-11	OKOTOKS AREA	OKOTOKS	VSAB11V	5	2	1991	12.0			2019	-20.0	2014	-19.5	2014	-31.0	2008	-19.0	1991	0.0			12	1991	10	2007	9	2009	9	2016	8.5	1993	2022-02-03T13:22:22Z	-20	2019	-19.5	2014	-14.5	2017	-13.5	2018	-12.5	2021	0	1991	-4	2011	-4.5
-113.98	50.73	AB-11	OKOTOKS AREA	OKOTOKS	VSAB11V	6	2	1993	10.5	1991	10.5	1994	-21.5	1992	4.0	2014	-29.0	1994	-28.5	1996	0.5	1993	-1.5	10.5	1991	10.5	1993	9	1996	9	1999	7	2002	2022-02-03T13:22:22Z	-21.5	1994	-20.5	2021	-18.5	2017	-17.5	2019	-13	2005	0.5	1996	0	2016	-1.5
-113.98	50.73	AB-11	OKOTOKS AREA	OKOTOKS	VSAB11V	7	2	1991	13.0			1994	-25.0	1992	-2.0	1994	-36.0	1992	-11.5	1991	2.0			13	1991	12.5	2006	12	2015	10.5	1996	8.5	2000	2022-02-03T13:22:22Z	-25	1994	-21.5	2021	-18.5	2017	-15.5	2011	-13	2019	2	1991	-1	2002	-3.5
-113.98	50.73	AB-11	OKOTOKS AREA	OKOTOKS	VSAB11V	8	2	2016	15.5	2006	11.5	2021	-20.5	2019	-17.5	1994	-33.0	1992	-9.0	2006	-1.0	1991	-2.0	15.5	2016	11.5	2006	9	2000	7	1996	6	2009	2022-02-03T13:22:22Z	-20.5	2021	-17.5	2019	-16	2018	-14	2014	-13.5	2001	-1	2006	-2	1991	-2.5
-113.98	50.73	AB-11	OKOTOKS AREA	OKOTOKS	VSAB11V	9	2	2016	14.5	1998	7.5	2019	-23.0	2008	-22.0	2021	-31.5	2008	-29.0	2016	-1.5	2004	-3.0	14.5	2016	7.5	1998	6	2009	5.5	2005	5	2004	2022-02-03T13:22:22Z	-23	2019	-22	2008	-20.5	2021	-18.5	2014	-14.5	2001	-1.5	2016	-3	2004	-4.5
-113.98	50.73	AB-11	OKOTOKS AREA	OKOTOKS	VSAB11V	10	2	2002	11.5	1991	8.0	2021	-24.0	2019	-22.5	2019	-31.5	2014	-28.0	2016	-2.5	2002	-3.5	11.5	2002	8	1991	7.5	1998	6.5	2005	5	2016	2022-02-03T13:22:22Z	-24	2021	-22.5	2019	-16	1992	-14.5	2014	-13.5	2000	-2.5	2016	-3.5	2002	-5
-113.98	50.73	AB-11	OKOTOKS AREA	OKOTOKS	VSAB11V	11	2	2006	11.5	2005	10.5	2021	-22.5	2019	-18.5	2021	-34.0	2019	-26.5	2005	-2.0	1998	-3.0	11.5	2006	10.5	2005	8.5	1998	8.5	2016	7.5	1991	2022-02-03T13:22:22Z	-22.5	2021	-18.5	2019	-15	2018	-14.5	2014	-13.5	1995	-2	2005	-3	1998	-3.5
-113.98	50.73	AB-11	OKOTOKS AREA	OKOTOKS	VSAB11V	12	2	1999	12.5	1991	9.5	2021	-15.0	2019	-15.0	2021	-31.5	2018	-30.5	1991	0.0			12.5	1999	11.5	2015	10.5	2005	10.5	2006	9.5	1991	2022-02-03T13:22:22Z	-15	1995	-15	2019	-15	2021	-14.5	2007	-12	2000	0	1991	-3.5	1996	-3.5
-113.98	50.73	AB-11	OKOTOKS AREA	OKOTOKS	VSAB11V	13	2	2015	16.0	1996	14.0	2021	-19.0	2019	-17.0	2019	-26.0	2000	-25.0	1998	1.0	1991	0.5	16	2015	14	1996	13	1999	10	1998	9.5	2017	2022-02-03T13:22:22Z	-19	2021	-17	2019	-16.5	2007	-15.5	1995	-9.5	2009	1	1998	0.5	1991	-1
-113.98	50.73	AB-11	OKOTOKS AREA	OKOTOKS	VSAB11V	14	2	2017	10.0	2016	9.5	2021	-19.5	2019	-12.0	2021	-31.0	2007	-28.0	1996	-1.0	1991	-5.0	10	2017	9.5	2016	8	2011	7	1998	7	2001	2022-02-03T13:22:22Z	-19.5	2021	-12	1993	-12	2019	-10.5	1995	-10	2009	-1	1996	-1.5	2015	-3.5
-113.98	50.73	AB-11	OKOTOKS AREA	OKOTOKS	VSAB11V	15	2	2017	17.0	2002	13.0	2021	-16.5	2019	-15.0	2021	-27.0	2018	-22.0	2011	0.0	2010	-1.5	17	2017	13	2002	12.5	1991	12.5	2013	11.5	2008	2022-02-03T13:22:22Z	-16.5	2021	-15	2019	-14.5	1993	-11.5	2001	-10	1995	0	2011	-0.5	2017	-1.5
-113.98	50.73	AB-11	OKOTOKS AREA	OKOTOKS	VSAB11V	16	2	2002	14.5	1997	11.5	2006	-21.5	1993	-14.0	2006	-25.0	2001	-25.0	2017	4.0	1991	0.0	14.5	2002	14	2017	12	2016	11.5	1997	10.5	2013	2022-02-03T13:22:22Z	-21.5	2006	-14	1993	-13.5	2019	-13	1995	-12.5	2001	4	2017	0	1991	-0.5
-113.98	50.73	AB-11	OKOTOKS AREA	OKOTOKS	VSAB11V	17	2	2017	11.0	1997	10.5	2011	-18.5	1994	-11.5	2006	-29.5	2001	-24.5	2017	-1.0	2013	-2.0	11	2017	10.5	1997	10	2002	9	1996	8.5	1995	2022-02-03T13:22:22Z	-18.5	2011	-15.5	2019	-11.5	1994	-11	2018	-11	2020	-1	2017	-2	2010	-2
-113.98	50.73	AB-11	OKOTOKS AREA	OKOTOKS	VSAB11V	18	2	1996	13.5	1995	9.5	2011	-17.5	1994	-14.0	2019	-26.0	2011	-23.5	2007	1.0	1996	-2.5	13.5	1996	11.5	2016	10.5	1998	9.5	1995	8.5	2008	2022-02-03T13:22:22Z	-17.5	2011	-14.5	2018	-14	1994	-14	2019	-7	1993	1	2007	-2	2016	-2.5
-113.98	50.73	AB-11	OKOTOKS AREA	OKOTOKS	VSAB11V	19	2	1995	14.0	1991	9.5	1994	-16.5	1993	-10.0	2011	-29.0	1994	-21.5	1995	3.0	1991	-7.5	14	1995	13.5	1998	11.5	2015	9.5	1991	9	2002	2022-02-03T13:22:22Z	-16.5	1994	-14.5	2011	-12	2018	-10	1992	-10	1993	3	1995	0	2016	-3
-113.98	50.73	AB-11	OKOTOKS AREA	OKOTOKS	VSAB11V	20	2	1995	17.0	1991	9.0	1994	-18.0	1993	-13.0	2011	-24.5	1994	-24.0	1995	0.0	1991	-3.0	17	1995	12.5	1998	11.5	2020	9	1991	8	1996	2022-02-03T13:22:22Z	-18	1994	-14.5	2003	-13	1993	-12.5	1992	-9	2011	0	1995	-2.5	2002	-2.5
-113.98	50.73	AB-11	OKOTOKS AREA	OKOTOKS	VSAB11V	21	2	1995	12.5	1992	-0.5	1994	-17.5	1993	-16.5	2018	-26.5	1994	-24.0	1998	2.0	1995	0.0	12.5	1995	11	1998	10.5	1996	10	2002	10	2008	2022-02-03T13:22:22Z	-17.5	1994	-17	2003	-16.5	1993	-10.5	2019	-8	2018	2	1998	0	1995	-4
-113.98	50.73	AB-11	OKOTOKS AREA	OKOTOKS	VSAB11V	22	2	1992	12.0	1991	1.5	1994	-17.5	1993	-12.0	1994	-25.5	1993	-25.5	2021	0.0	2012	-3.0	12	1992	9	2000	8.5	1998	8	1999	8	2020	2022-02-03T13:22:22Z	-17.5	1994	-16.5	2003	-12	1993	-10.5	2014	-8.5	2011	0	2021	-3	2012	-3.5
-113.98	50.73	AB-11	OKOTOKS AREA	OKOTOKS	VSAB11V	23	2	2015	11.5	2005	10.0	1994	-21.5	1993	-12.0	2003	-25.0	1994	-24.0	2000	2.0	1999	-3.0	11.5	2015	10	2005	8.5	2000	7.5	1998	7.5	2004	2022-02-03T13:22:22Z	-21.5	1994	-18	2014	-16.5	2011	-15	2003	-14	2019	2	2000	-3	1999	-5
-113.98	50.73	AB-11	OKOTOKS AREA	OKOTOKS	VSAB11V	24	2	1999	14.5	1995	13.0	2011	-20.5	1994	-20.0	2014	-29.5	1994	-27.0	2015	0.5	1997	-1.5	14.5	1999	13	1995	12.5	1992	12.5	1997	11.5	2015	2022-02-03T13:22:22Z	-20.5	2011	-20	1994	-16.5	2019	-15.5	2001	-12.5	2014	0.5	2015	-1.5	1997	-2.5
-113.98	50.73	AB-11	OKOTOKS AREA	OKOTOKS	VSAB11V	25	2	1992	20.5	1991	6.5	2009	-17.5	1996	-17.0	2011	-32.5	1994	-29.5	1999	0.5	1997	0.0	20.5	1992	13.5	1999	12.5	2016	10.5	2005	9.5	2010	2022-02-03T13:22:22Z	-17.5	2009	-17	1996	-17	2019	-15.5	1994	-15.5	2001	0.5	1999	0	1997	-3
-113.98	50.73	AB-11	OKOTOKS AREA	OKOTOKS	VSAB11V	26	2	1992	20.0	1991	7.5	1996	-17.5	1995	-10.5	1996	-26.5	1994	-23.5	1992	4.5	1991	-4.0	20	1992	17	2016	10	1999	9	2008	7.5	1991	2022-02-03T13:22:22Z	-17.5	1996	-16.5	2009	-11.5	2012	-11.5	2019	-10.5	1995	4.5	1992	-3	1999	-3
-113.98	50.73	AB-11	OKOTOKS AREA	OKOTOKS	VSAB11V	27	2	1992	23.0	1991	1.5	1996	-17.5	1994	-10.5	2009	-25.0	1996	-24.5	2016	1.0	1992	0.5	23	1992	14	2008	11	1993	11	2006	10.5	2020	2022-02-03T13:22:22Z	-17.5	1996	-10.5	1994	-9	1995	-6.5	2007	-6	2015	1	2016	0.5	1992	-1
-113.98	50.73	AB-11	OKOTOKS AREA	OKOTOKS	VSAB11V	28	2	1992	17.5	1991	-13.0	2011	-20.0	1991	-13.0	1996	-27.0	1995	-19.5	1993	-0.5	1992	-2.0	17.5	1992	13.5	2001	12.5	1993	12.5	1999	12	1994	2022-02-03T13:22:22Z	-20	2011	-18	2014	-13	1991	-9.5	2002	-8.5	1995	-0.5	1993	-1.5	2020	-2
-113.98	50.73	AB-11	OKOTOKS AREA	OKOTOKS	VSAB11V	29	2	1992	17.0			2016	2.0	2012	2.5	1996	-19.0	1992	0.0	1992	0.0			17	1992	14.5	2008	6.5	2020	3.5	2000	3.5	2004	2022-02-03T13:22:22Z	2	2016	2.5	1996	2.5	2012	3.5	2000	3.5	2004	0	1992	-1.5	2020	-7
-113.98	50.73	AB-11	OKOTOKS AREA	OKOTOKS	VSAB11V	1	3	1993	13.5	1992	7.5	2014	-23.0	2011	-22.5	2014	-34.5	2011	-32.5	2008	1.0	1994	0.5	13.5	1993	13	1994	12.5	2013	12	2005	12	2021	2022-02-03T13:22:22Z	-23	2014	-22.5	2011	-18	1991	-16	2019	-5.5	2007	1	2008	0.5	1994	0
-113.98	50.73	AB-11	OKOTOKS AREA	OKOTOKS	VSAB11V	2	3	1994	17.0	1992	15.0	2014	-20.0	1991	-15.5	2019	-33.5	2014	-31.0	1994	1.0	1993	1.0	17	1994	15	1992	13.5	2009	12	2005	10.5	2000	2022-02-03T13:22:22Z	-20	2014	-17.5	2019	-15.5	1991	-15	2011	-8.5	2018	1	1993	1	1994	-2
-113.98	50.73	AB-11	OKOTOKS AREA	OKOTOKS	VSAB11V	3	3	2016	13.0	1994	13.0	2014	-15.5	1991	-14.0	2019	-29.0	2014	-24.0	1994	1.0	1992	-4.0	13	1994	13	2016	12.5	2005	12	2010	11.5	2000	2022-02-03T13:22:22Z	-15.5	2014	-14	1991	-13.5	2019	-12.5	1996	-11.5	2011	1	1994	0.5	2009	-1.5
-113.98	50.73	AB-11	OKOTOKS AREA	OKOTOKS	VSAB11V	4	3	2005	16.0	1992	14.0	1995	-19.5	1991	-11.0	2019	-24.5	2011	-22.5	2007	0.0	1994	-1.0	16	2005	14	1992	13.5	1994	13.5	2016	12	1993	2022-02-03T13:22:22Z	-19.5	1995	-15.5	1996	-15.5	2014	-13	2011	-11	1991	0	2007	-1	1994	-2.5
-113.98	50.73	AB-11	OKOTOKS AREA	OKOTOKS	VSAB11V	5	3	2016	17.0	2005	17.0	1995	-18.0	1991	-5.0	1995	-29.0	1991	-18.0	2021	3.0	1993	-1.5	17	2005	17	2016	14	1992	14	2021	11.5	1993	2022-02-03T13:22:22Z	-18	1995	-16	1996	-15.5	2011	-14	2002	-12.5	2014	3	2021	-1.5	1993	-2
-113.98	50.73	AB-11	OKOTOKS AREA	OKOTOKS	VSAB11V	6	3	1993	14.0	1992	8.5	2002	-19.0	1996	-14.5	1996	-28.5	1995	-27.0	2021	2.5	1993	0.5	14	1993	13	2015	12	2005	11.5	2010	11	2020	2022-02-03T13:22:22Z	-19	2002	-17	2003	-14.5	1996	-13.5	2011	-13	1995	2.5	2021	0.5	1993	-1
-113.98	50.73	AB-11	OKOTOKS AREA	OKOTOKS	VSAB11V	7	3	2005	15.5	2001	13.5	2002	-20.0	1996	-16.5	1996	-28.5	1995	-25.0	1993	-2.0	1992	-3.5	15.5	2005	14	2007	14	2010	13.5	2001	13.5	2016	2022-02-03T13:22:22Z	-20	2002	-19.5	2003	-16.5	1996	-13.5	1995	-12	2011	-2	1993	-2.5	2016	-3
-113.98	50.73	AB-11	OKOTOKS AREA	OKOTOKS	VSAB11V	8	3	2001	15.0	1991	7.5	2003	-22.5	2002	-16.5	2002	-32.0	1996	-21.0	2004	3.0	1993	-2.0	15	2001	14	2015	13.5	2004	13.5	2005	13	2012	2022-02-03T13:22:22Z	-22.5	2003	-16.5	2002	-13	1998	-12.5	2017	-12	2009	3	2004	0.5	2007	-2
-113.98	50.73	AB-11	OKOTOKS AREA	OKOTOKS	VSAB11V	9	3	2015	17.5	2012	16.5	2009	-19.0	2002	-15.0	2003	-32.0	2002	-30.0	2005	4.5	2004	1.5	17.5	2015	16.5	2004	16.5	2012	14	1994	14	2005	2022-02-03T13:22:22Z	-19	2009	-15	2002	-14	2003	-13	1998	-13	2017	4.5	2005	2.5	2014	1.5
-113.98	50.73	AB-11	OKOTOKS AREA	OKOTOKS	VSAB11V	10	3	1996	15.5	1992	14.5	2009	-18.5	2002	-13.0	2009	-26.0	2003	-23.0	2012	2.5	1996	0.5	15.5	1996	15	2005	15	2008	15	2015	15	2016	2022-02-03T13:22:22Z	-18.5	2009	-16	2017	-13	2002	-12	1998	-3.5	2021	2.5	2012	0.5	1996	-1.5
-113.98	50.73	AB-11	OKOTOKS AREA	OKOTOKS	VSAB11V	11	3	2005	21.5	1992	19.0	2003	-12.0	2000	-4.5	2009	-28.5	2002	-23.0	2008	5.0	2007	4.0	21.5	2005	19	1992	17.5	2015	16.5	2007	14	1995	2022-02-03T13:22:22Z	-12	2003	-11.5	2017	-9.5	2011	-7	2009	-6.5	2006	5	2008	4	2005	4
-113.98	50.73	AB-11	OKOTOKS AREA	OKOTOKS	VSAB11V	12	3	1994	18.0	1992	14.5	1997	-12.5	1993	1.5	2003	-19.5	1997	-16.5	1992	2.0	1991	-8.0	18	1994	17	2016	16.5	2015	16.5	2021	16	2007	2022-02-03T13:22:22Z	-12.5	1997	-9.5	2017	-6	2002	-5	2006	1.5	1993	2	1992	1.5	2007	0.5
-113.98	50.73	AB-11	OKOTOKS AREA	OKOTOKS	VSAB11V	13	3	2015	20.0	1994	18.5	2020	-16.0	1997	-13.5	1997	-20.0	1991	-11.5	1994	3.5	1992	-4.0	20	2015	18.5	1994	15.5	2021	15	1999	14.5	2003	2022-02-03T13:22:22Z	-16	2020	-13.5	1997	-8	2002	-0.5	1998	0.5	2007	3.5	1994	0.5	2014	0
-113.98	50.73	AB-11	OKOTOKS AREA	OKOTOKS	VSAB11V	14	3	2021	18.0	2015	17.5	2020	-15.0	1997	-10.5	1997	-26.0	1991	-11.0	2015	6.0	2003	4.5	18	2021	17.5	2015	16	1992	16	1999	14.5	1995	2022-02-03T13:22:22Z	-15	2020	-10.5	1997	-7	2013	-6	2000	-4	2002	6	2015	4.5	2003	4
-113.98	50.73	AB-11	OKOTOKS AREA	OKOTOKS	VSAB11V	15	3	1994	16.0	1992	15.0	2020	-11.5	2002	-10.5	2020	-24.5	1997	-21.0	1995	2.0	1992	0.0	16	1994	15	1992	14.5	1998	14.5	2012	14.5	2017	2022-02-03T13:22:22Z	-11.5	2020	-10.5	2002	-8	1993	-8	1997	-6.5	2013	2	1995	1	1996	0.5
-113.98	50.73	AB-11	OKOTOKS AREA	OKOTOKS	VSAB11V	16	3	2010	16.5	1994	13.0	1993	-13.0	1992	2.5	1993	-22.0	1991	-9.0	2012	1.5	1994	0.0	16.5	2010	13	1994	12.5	2012	12.5	2014	10.5	1995	2022-02-03T13:22:22Z	-13	1993	-12.5	2002	-7.5	2013	-6.5	1997	-3	2005	1.5	2012	0.5	2014	0
-113.98	50.73	AB-11	OKOTOKS AREA	OKOTOKS	VSAB11V	17	3	2007	15.0	2003	10.5	2002	-12.5	1998	-0.5	2002	-24.0	1993	-20.5	2010	4.0	2007	-1.5	15	2007	14	2021	12	2010	11	2019	10.5	2003	2022-02-03T13:22:22Z	-12.5	2002	-8.5	2013	-4	2005	-0.5	1998	0.5	1997	4	2010	-1	2014	-1.5
-113.98	50.73	AB-11	OKOTOKS AREA	OKOTOKS	VSAB11V	18	3	2021	17.0	2017	16.0	2002	-12.5	1998	-4.0	2002	-25.5	1998	-13.5	1994	1.0	1992	0.0	17	2021	16	2017	13.5	1995	13.5	2019	13	1994	2022-02-03T13:22:22Z	-12.5	2002	-5.5	2020	-5	2005	-4	1998	-1	2006	1	1994	0	1992	0
-113.98	50.73	AB-11	OKOTOKS AREA	OKOTOKS	VSAB11V	19	3	2019	17.0	1997	16.5	2002	-16.0	1993	3.5	2002	-20.5	1998	-14.0	2021	2.5	1997	1.5	17	2019	16.5	1997	15.5	2015	15	2016	15	2021	2022-02-03T13:22:22Z	-16	2002	-6	2005	-4.5	2020	-3.5	2006	1.5	2011	2.5	2021	1.5	1997	1
-113.98	50.73	AB-11	OKOTOKS AREA	OKOTOKS	VSAB11V	20	3	2016	17.0	2003	16.5	2002	-14.5	1998	3.5	2002	-25.0	1999	-11.0	1997	1.0	1991	-1.5	17	2016	16.5	2003	15	2010	14.5	2019	14	1999	2022-02-03T13:22:22Z	-14.5	2002	-2.5	2005	-2.5	2006	-1	2014	0.5	2011	1	1997	-1.5	1991	-2
-113.98	50.73	AB-11	OKOTOKS AREA	OKOTOKS	VSAB11V	21	3	2010	15.0	1999	15.0	2002	-12.5	1996	-2.0	2002	-28.0	2001	-10.0	1995	0.5	1991	-0.5	15	1999	15	2010	14.5	2009	14	2019	13.5	2000	2022-02-03T13:22:22Z	-12.5	2002	-4	2014	-2	1996	-1	2011	0	2006	0.5	1995	0	2009	-0.5
-113.98	50.73	AB-11	OKOTOKS AREA	OKOTOKS	VSAB11V	22	3	1999	17.0	1993	15.0	2001	-11.0	1996	-9.0	2002	-19.0	2001	-13.0	1993	3.0	1991	0.5	17	1999	15.5	2000	15	1993	15	2017	15	2019	2022-02-03T13:22:22Z	-11	2001	-9	1996	-6.5	2014	-4.5	2002	-2.5	2005	3	1993	0.5	1991	-1
-113.98	50.73	AB-11	OKOTOKS AREA	OKOTOKS	VSAB11V	23	3	1993	18.5	1992	7.5	1996	-14.5	1994	-0.5	1996	-17.5	1994	-7.0	1993	7.5	1992	-3.5	18.5	1993	17.5	1999	16	2007	12.5	2008	12.5	2017	2022-02-03T13:22:22Z	-14.5	1996	-9.5	2001	-7.5	2002	-6.5	2014	-5.5	2005	7.5	1993	0	2000	-0.5
-113.98	50.73	AB-11	OKOTOKS AREA	OKOTOKS	VSAB11V	24	3	1999	19.0	1997	11.5	1996	-11.0	1991	-3.0	1996	-23.5	1994	-12.0	2007	5.0	1993	0.0	19	1999	17	2007	15.5	2004	13.5	2017	11.5	1997	2022-02-03T13:22:22Z	-11	1996	-5	2014	-4	2001	-4	2002	-3	1991	5	2007	1	2016	0
-113.98	50.73	AB-11	OKOTOKS AREA	OKOTOKS	VSAB11V	25	3	1999	18.0	1997	18.0	1991	-6.5			1996	-20.0	1991	-9.5	1999	7.5	1997	0.5	18	1997	18	1999	15	1992	13	2010	13	2017	2022-02-03T13:22:22Z	-6.5	1991	-4.5	2009	-3.5	2014	-2.5	2011	-1.5	2021	7.5	1999	0.5	1997	0.5
-113.98	50.73	AB-11	OKOTOKS AREA	OKOTOKS	VSAB11V	26	3	2015	18.5	1992	16.0	1991	-6.5			2009	-17.0	1991	-17.0	1997	1.0	1993	-1.5	18.5	2015	16	1992	15	2019	13	2000	13	2004	2022-02-03T13:22:22Z	-6.5	1991	-4	1996	-4	2014	-2.5	2011	0	2009	1	1997	0.5	2010	0
-113.98	50.73	AB-11	OKOTOKS AREA	OKOTOKS	VSAB11V	27	3	2015	22.0	2000	16.5	1996	-8.0	1993	0.5	1996	-19.0	1991	-15.5	2015	4.0	2005	0.5	22	2015	16.5	2000	15.5	1992	15.5	2010	15	1994	2022-02-03T13:22:22Z	-8	1996	-4	2014	0.5	1993	1	2011	2	2007	4	2015	0.5	2005	0.5
-113.98	50.73	AB-11	OKOTOKS AREA	OKOTOKS	VSAB11V	28	3	2010	16.5	2004	14.5	1996	-5.0	1993	3.0	1996	-21.5	1995	-11.0	2015	4.0	2010	2.0	16.5	2010	14.5	2004	14.5	2012	13	2005	13	2013	2022-02-03T13:22:22Z	-5	1996	-2	2014	1.5	2009	2	1998	3	1993	4	2015	2	2010	1.5
-113.98	50.73	AB-11	OKOTOKS AREA	OKOTOKS	VSAB11V	29	3	2004	20.5	1994	18.5	1996	-5.5	1993	5.5	1996	-13.5	1992	-9.0	2000	0.5	1993	-1.0	20.5	2004	18.5	1994	18	2015	15	2003	14	2007	2022-02-03T13:22:22Z	-5.5	1996	-2.5	2014	-2	2018	0.5	2008	0.5	2021	0.5	2000	0	2010	0
-113.98	50.73	AB-11	OKOTOKS AREA	OKOTOKS	VSAB11V	30	3	2004	25.0	2003	20.5	2018	-8.5	1996	-6.0	2009	-15.0	1996	-13.5	2003	4.5	1997	1.0	25	2004	20.5	2003	18.5	1994	18.5	2015	16.5	2007	2022-02-03T13:22:22Z	-8.5	2018	-6	1996	-5.5	2014	-3.5	2008	-3	2020	4.5	2003	4	2004	1.5
-113.98	50.73	AB-11	OKOTOKS AREA	OKOTOKS	VSAB11V	31	3	1994	19.0	1991	16.0	2018	-8.5	2014	-6.5	2018	-18.0	2014	-13.5	1991	3.0			19	1994	18.5	1995	18.5	2015	16	1991	15.5	2017	2022-02-03T13:22:22Z	-8.5	2018	-7.5	2020	-6.5	2014	-4.5	1996	-0.5	1999	3	1991	2	2004	1.5
-113.98	50.73	AB-11	OKOTOKS AREA	OKOTOKS	VSAB11V	1	4	2016	20.5	1992	19.5	2020	-8.5	2018	-7.0	2018	-17.5	2002	-13.5	1994	4.6	1991	1.5	20.5	2016	19.5	1992	18.5	1991	17.5	2000	17.5	2017	2022-02-03T13:22:22Z	-8.5	2020	-7	2002	-7	2018	-3	1996	0	2007	4.6	1994	3	2005	2
-113.98	50.73	AB-11	OKOTOKS AREA	OKOTOKS	VSAB11V	2	4	1992	24.5	1991	15.0	2002	-10.5	2001	0.0	2002	-20.0	1999	-14.5	1992	1.5	1991	-0.5	24.5	1992	23	2016	19.5	2013	17.5	1997	15	1991	2022-02-03T13:22:22Z	-10.5	2002	-6.5	2020	-5.5	2003	-4.5	2007	-2.5	2018	1.5	1992	0.5	1998	-0.5
-113.98	50.73	AB-11	OKOTOKS AREA	OKOTOKS	VSAB11V	3	4	1992	22.5	1991	13.0	2020	-5.5	2003	-3.5	2002	-20.5	1999	-9.0	1992	7.0	1991	-2.0	22.5	1992	18.5	2012	17.5	2000	17	2016	16.5	2021	2022-02-03T13:22:22Z	-5.5	2020	-3.5	2003	-2.5	1995	-2.5	2018	-1.5	2001	7	1992	3.5	2016	0.5
-113.98	50.73	AB-11	OKOTOKS AREA	OKOTOKS	VSAB11V	4	4	2004	18.5	1995	17.5	2003	-3.5	2002	-2.5	2018	-16.0	2003	-12.5	2004	5.0	1991	4.5	18.5	2004	17.5	1995	15.5	2016	15	1991	15	1993	2022-02-03T13:22:22Z	-3.5	2003	-3	2007	-2.5	2002	-1	1997	0.5	2001	5	2004	4.5	1991	3
-113.98	50.73	AB-11	OKOTOKS AREA	OKOTOKS	VSAB11V	5	4	2017	18.5	1996	17.5	2018	-4.0	2003	-1.5	2018	-13.0	1997	-12.0	2006	4.0	1998	1.0	18.5	2017	17.5	1996	16.5	1991	16.5	2004	16	2016	2022-02-03T13:22:22Z	-4	2018	-1.5	2003	-1.5	2020	-1	2002	-1	2007	4	2006	1.5	2016	1
-113.98	50.73	AB-11	OKOTOKS AREA	OKOTOKS	VSAB11V	6	4	2005	19.5	1996	18.0	2018	-7.0	1997	-3.5	2018	-16.0	1994	-12.0	2017	6.5	2006	3.0	19.5	2005	18.5	2017	18	1996	17.5	2021	16	2016	2022-02-03T13:22:22Z	-7	2018	-3.5	1997	-0.5	2007	0	2015	0.5	2013	6.5	2017	3	2006	2.5
-113.98	50.73	AB-11	OKOTOKS AREA	OKOTOKS	VSAB11V	7	4	2005	23.0	2004	17.5	2018	-6.5	1997	-5.5	2018	-15.0	1997	-11.5	2006	3.0	2005	3.0	23	2005	19	2016	18	2021	17.5	2004	17.5	2014	2022-02-03T13:22:22Z	-6.5	2018	-5.5	1997	-2	2013	-1	2002	1	2011	3	2005	3	2006	0
-113.98	50.73	AB-11	OKOTOKS AREA	OKOTOKS	VSAB11V	8	4	2016	24.5	1996	22.0	1997	-5.5	1992	-2.5	1997	-14.0	1992	-6.0	2005	5.5	2003	4.5	24.5	2016	22	1996	20	2014	17	1999	15	2003	2022-02-03T13:22:22Z	-5.5	1997	-2.5	1992	-1	2013	0	2018	0.5	1995	5.5	2005	4.5	2003	4.5
-113.98	50.73	AB-11	OKOTOKS AREA	OKOTOKS	VSAB11V	9	4	1996	21.5	1993	15.0	1997	-2.0	1995	-1.0	1997	-12.0	1992	-10.0	2003	5.5	1996	2.0	21.5	1996	18	2009	16.5	2015	15.5	2003	15	1993	2022-02-03T13:22:22Z	-2	1997	-1	1995	0	2002	2.5	1992	3.5	1999	5.5	2003	3.5	2006	2
-113.98	50.73	AB-11	OKOTOKS AREA	OKOTOKS	VSAB11V	10	4	1994	18.5	1993	12.0	1992	-6.0	1991	7.5	1997	-12.0	1992	-12.0	2006	1.0	2003	-1.0	18.5	1994	17	2009	16	2015	15.5	2004	15	2002	2022-02-03T13:22:22Z	-6	1992	0.5	1997	1	1996	2.5	2001	2.5	2007	1	2006	0.5	2007	0
-113.98	50.73	AB-11	OKOTOKS AREA	OKOTOKS	VSAB11V	11	4	2003	20.5	1994	20.5	2020	-3.0	1992	-2.0	1992	-19.0	1991	0.0	2011	4.0	2003	4.0	20.5	1994	20.5	2003	20	2004	19.5	2016	17.5	2009	2022-02-03T13:22:22Z	-3	2020	-2	1992	1.5	2001	2.5	1996	6	2019	4	2003	4	2011	1
-113.98	50.73	AB-11	OKOTOKS AREA	OKOTOKS	VSAB11V	12	4	2004	23.0	1994	18.5	2020	-0.5	2018	0.0	2020	-11.0	1997	-8.0	1994	7.5	1993	-3.5	23	2004	20.5	2008	20	2016	18.5	1994	16.5	1999	2022-02-03T13:22:22Z	-0.5	2020	0	2018	1.5	2014	2	2010	4.5	2021	7.5	1994	1.5	2004	1
-113.98	50.73	AB-11	OKOTOKS AREA	OKOTOKS	VSAB11V	13	4	2008	23.5	2002	19.5	2000	-7.5	1998	2.0	2000	-10.5	1998	-5.5	2002	5.5	1996	0.0	23.5	2008	19.5	2002	17.5	2016	17	2007	15	1991	2022-02-03T13:22:22Z	-7.5	2000	2	1998	2.5	2013	4	2010	5	2017	5.5	2002	3.5	2003	2
-113.98	50.73	AB-11	OKOTOKS AREA	OKOTOKS	VSAB11V	14	4	2007	17.5	1992	17.0	2000	-8.0	1998	5.5	2000	-14.0	1999	-7.0	2007	5.0	2002	5.0	17.5	2007	17	1992	16.5	2006	16.5	2014	15.5	2010	2022-02-03T13:22:22Z	-8	2000	-2.5	2013	1	2012	3	2004	5	2009	5	2002	5	2007	4.5
-113.98	50.73	AB-11	OKOTOKS AREA	OKOTOKS	VSAB11V	15	4	1996	20.5	1994	18.5	2000	-4.5	1995	6.0	2000	-12.0	1999	-7.5	2014	3.0	2007	3.0	20.5	1996	18.5	1992	18.5	1994	18.5	2016	17.5	1997	2022-02-03T13:22:22Z	-4.5	2000	-1	2013	1.5	2004	1.5	2020	2	2012	3	2007	3	2014	2.5
-113.98	50.73	AB-11	OKOTOKS AREA	OKOTOKS	VSAB11V	16	4	1994	24.0	1992	20.0	2004	0.5	2000	4.0	2008	-7.0	1995	-7.0	1997	7.0	1994	2.0	24	1994	20.5	1997	20.5	2015	20	1992	20	2021	2022-02-03T13:22:22Z	0.5	2004	1	2011	2.5	2014	3	2013	3.5	2018	7	1997	4	2005	2
-113.98	50.73	AB-11	OKOTOKS AREA	OKOTOKS	VSAB11V	17	4	2016	23.0	2015	22.0	2011	2.0	2002	3.0	2013	-10.5	1995	-7.0	1994	9.0	1992	4.5	23	2016	22	2015	22	2021	21.5	1994	21.5	1999	2022-02-03T13:22:22Z	2	2011	3	2002	4.5	2012	4.5	2018	5.5	2014	9	1994	4.5	1992	2.5
-113.98	50.73	AB-11	OKOTOKS AREA	OKOTOKS	VSAB11V	18	4	2016	24.5	1999	23.0	2008	-0.5	2007	3.5	2011	-9.0	1991	-6.5	1994	5.5	1993	2.0	24.5	2016	23	1999	21.5	2019	19.5	2010	17.5	2017	2022-02-03T13:22:22Z	-0.5	2008	2.5	2021	3.5	2007	4	2011	4	2014	5.5	1994	2	1992	2
-113.98	50.73	AB-11	OKOTOKS AREA	OKOTOKS	VSAB11V	19	4	2016	29.5	2010	22.5	2008	-7.5	2007	4.0	2008	-11.0	2002	-6.0	1999	7.5	1994	2.0	29.5	2016	22.5	2010	19.5	2000	18.5	1992	17.5	2009	2022-02-03T13:22:22Z	-7.5	2008	4	2007	5.5	2021	6	2011	8.5	1993	7.5	1999	3.5	2019	2
-113.98	50.73	AB-11	OKOTOKS AREA	OKOTOKS	VSAB11V	20	4	2010	22.0	2006	22.0	2008	-4.5	2001	1.0	2008	-12.5	2002	-6.0	2016	7.5	2012	3.0	22	2006	22	2010	21.5	2000	21.5	2009	21.5	2016	2022-02-03T13:22:22Z	-4.5	2008	1	2001	2.5	2007	5.5	2013	8	1999	7.5	2016	3	1999	3
-113.98	50.73	AB-11	OKOTOKS AREA	OKOTOKS	VSAB11V	21	4	2016	25.5	2006	23.0	2008	-4.5	1999	6.5	2008	-11.0	2001	-5.5	2020	4.5	1997	4.0	25.5	2016	23	1994	23	2006	22.5	1998	22.5	2010	2022-02-03T13:22:22Z	-4.5	2008	0.5	2013	6.5	1999	7.5	2001	8.5	2011	4.5	2020	4	1997	3.5
-113.98	50.73	AB-11	OKOTOKS AREA	OKOTOKS	VSAB11V	22	4	2012	25.5	2003	23.0	2021	0.5	2008	2.0	2008	-11.5	1996	-4.5	1994	6.5	1991	1.5	25.5	2012	23	2003	21.5	1998	21.5	2005	21.5	2015	2022-02-03T13:22:22Z	0.5	2021	2	2008	7	2006	7	2009	7.5	1999	6.5	1994	4.5	2016	3
-113.98	50.73	AB-11	OKOTOKS AREA	OKOTOKS	VSAB11V	23	4	2012	27.0	2003	23.5	2009	0.0	2008	0.5	2008	-8.5	2006	-6.0	1998	9.5	1991	4.0	27	2012	23.5	2003	20.5	1991	19.5	1998	19.5	2004	2022-02-03T13:22:22Z	0	2009	0.5	2008	2	2002	3.5	2016	5	2021	9.5	1998	5.5	2000	5
-113.98	50.73	AB-11	OKOTOKS AREA	OKOTOKS	VSAB11V	24	4	2003	22.0	2001	21.5	2008	2.0	1994	3.0	2009	-10.5	2008	-6.5	2012	7.5	1998	7.0	22	2003	21.5	2001	21	1999	20.5	2012	20	1991	2022-02-03T13:22:22Z	2	2008	3	1994	4.5	2002	5	2009	5.5	1993	7.5	2012	7	1998	6
-113.98	50.73	AB-11	OKOTOKS AREA	OKOTOKS	VSAB11V	25	4	1999	25.0	1992	20.0	2017	3.5	1994	3.5	2002	-7.0	2000	-4.0	2003	7.5	2001	5.0	25	1999	22	2005	21.5	2001	20.5	2012	20	1992	2022-02-03T13:22:22Z	3.5	1994	3.5	2017	4.5	2008	5	2021	6	2002	7.5	2003	5	2001	5
-113.98	50.73	AB-11	OKOTOKS AREA	OKOTOKS	VSAB11V	26	4	2004	25.5	1992	24.5	2002	0.0	1994	7.0	2008	-7.0	1991	-5.5	2005	5.5	1993	4.5	25.5	2004	24.5	1992	23	2013	22.5	2001	22	2018	2022-02-03T13:22:22Z	0	2002	2	2003	2.5	2014	5.5	2017	6.5	2009	5.5	2005	5	2013	4.5
-113.98	50.73	AB-11	OKOTOKS AREA	OKOTOKS	VSAB11V	27	4	2018	24.0	2001	24.0	2009	1.5	2003	3.5	2009	-4.0	2005	-4.0	1992	11.0	1991	1.5	24	2001	24	2018	23	1992	23	2004	22	2015	2022-02-03T13:22:22Z	1.5	2009	3.5	2003	4	2005	5.5	2019	7	2002	11	1992	5	2004	5
-113.98	50.73	AB-11	OKOTOKS AREA	OKOTOKS	VSAB11V	28	4	2018	28.0	2015	27.5	2005	2.0	1999	2.5	2005	-9.5	1994	-4.5	2001	10.5	1992	6.0	28	2018	27.5	2015	23.5	2006	23	1998	21.5	2008	2022-02-03T13:22:22Z	2	2005	2.5	1999	3	2003	4.5	1995	5	2009	10.5	2001	6	1992	5.5
-113.98	50.73	AB-11	OKOTOKS AREA	OKOTOKS	VSAB11V	29	4	1998	24.5	1992	21.0	2010	3.5	1999	4.0	2005	-8.5	1994	-6.0	2015	8.5	1992	7.0	24.5	1998	24	2006	22	2015	22	2021	21.5	2020	2022-02-03T13:22:22Z	3.5	2010	4	1995	4	1999	5	2005	6	2009	8.5	2015	7	1992	5.5
-113.98	50.73	AB-11	OKOTOKS AREA	OKOTOKS	VSAB11V	30	4	2021	24.0	2014	22.0	2013	3.5	2005	4.5	2019	-6.0	2013	-6.0	2020	7.0	1992	6.5	24	2021	22	2014	21.5	2020	19.5	1992	19.5	1998	2022-02-03T13:22:22Z	3.5	2013	4.5	2005	4.5	2019	6	1995	6	2006	7	2020	6.5	1992	4.5
-113.98	50.73	AB-11	OKOTOKS AREA	OKOTOKS	VSAB11V	1	5	2014	24.5	1998	23.0	2012	5.5	1997	5.5	2013	-9.5	2005	-4.5	2000	8.5	1994	4.5	24.5	2014	23	1998	22.5	2004	22	2016	21.5	2000	2022-02-03T13:22:22Z	5.5	1997	5.5	2012	8	2005	9	1995	9	2019	8.5	2000	5	2014	4.5
-113.98	50.73	AB-11	OKOTOKS AREA	OKOTOKS	VSAB11V	2	5	2016	27.5	1998	26.0	2014	6.0	1991	7.0	2005	-8.0	1991	-6.0	2004	6.0	2000	6.0	27.5	2016	26	1998	22.5	2004	22	2018	21.5	2020	2022-02-03T13:22:22Z	6	2014	7	1991	8.5	1995	8.5	1996	9	2006	6	2000	6	2004	4.5
-113.98	50.73	AB-11	OKOTOKS AREA	OKOTOKS	VSAB11V	3	5	2016	29.5	1998	26.5	2002	-1.0	1996	4.0	2002	-7.0	2001	-4.0	1998	7.0	1990	2.0	29.5	2016	26.5	1998	24	2018	22.5	1992	22.5	2017	2022-02-03T13:22:22Z	-1	2002	2	2003	2	2014	4	1996	5	1991	7	1998	6	2016	5.5
-113.98	50.73	AB-11	OKOTOKS AREA	OKOTOKS	VSAB11V	4	5	1992	28.0	1990	22.0	2019	1.0	2003	2.0	2002	-5.0	1994	-3.0	2018	7.0	2017	6.0	28	1992	27.5	2016	26	2017	23	2004	22.5	2018	2022-02-03T13:22:22Z	1	2019	2	2003	3	2010	4	2014	4.5	2002	7	2018	6	2017	5.5
-113.98	50.73	AB-11	OKOTOKS AREA	OKOTOKS	VSAB11V	5	5	1992	29.0	1990	25.5	2010	-0.5	2004	0.5	2010	-3.5	1996	-3.5	2016	9.5	1992	7.5	29	1992	26.5	2017	25.5	1990	25	2013	24.5	2006	2022-02-03T13:22:22Z	-0.5	2010	0.5	2004	1.5	2003	3	2002	4	2019	9.5	2016	7.5	1992	6
-113.98	50.73	AB-11	OKOTOKS AREA	OKOTOKS	VSAB11V	6	5	2013	28.5	1992	25.5	2002	-1.0	1995	5.5	2002	-5.0	2000	-2.5	2017	12.0	2005	11.0	28.5	2013	26.5	2018	25.5	1992	25.5	2017	22.5	1994	2022-02-03T13:22:22Z	-1	2002	2	2003	2.5	2014	3.5	2010	5.5	1995	12	2017	11	2005	10
-113.98	50.73	AB-11	OKOTOKS AREA	OKOTOKS	VSAB11V	7	5	2016	30.0	1998	24.5	1996	-0.5	1993	9.0	2014	-6.5	2010	-4.0	2018	9.0	2013	8.5	30	2016	24.5	1998	23	1994	23	2018	20.5	2007	2022-02-03T13:22:22Z	-0.5	1996	4	2002	4.5	2003	8.5	2009	9	1993	9	2018	8.5	2013	7
-113.98	50.73	AB-11	OKOTOKS AREA	OKOTOKS	VSAB11V	8	5	2007	26.0	2004	22.0	1996	-0.5	1990	6.5	2002	-7.0	1996	-6.0	2018	10.5	1998	9.0	26	2007	25	2012	23.5	2013	23	2018	22	2004	2022-02-03T13:22:22Z	-0.5	1996	4.5	2003	5	2021	5.5	2008	6.5	1990	10.5	2018	9	1998	7.5
-113.98	50.73	AB-11	OKOTOKS AREA	OKOTOKS	VSAB11V	9	5	2013	27.5	1994	26.0	2021	2.0	2004	3.0	2002	-5.0	1996	-5.0	2012	8.0	2007	6.5	27.5	2013	26	1994	23	1997	20.5	1998	19.5	2012	2022-02-03T13:22:22Z	2	2021	3	1996	3	2004	5	2003	10	2008	8	2012	6.5	2005	6.5
-113.98	50.73	AB-11	OKOTOKS AREA	OKOTOKS	VSAB11V	10	5	1993	25.5	1991	19.0	1999	4.5	1996	7.0	2021	-3.5	2010	-3.5	1994	10.5	1993	3.5	25.5	1993	24	2017	22	1995	21	2013	20.5	2011	2022-02-03T13:22:22Z	4.5	1999	7	1996	7	2000	7	2005	9	2020	10.5	1994	7.5	1998	6
-113.98	50.73	AB-11	OKOTOKS AREA	OKOTOKS	VSAB11V	11	5	2013	29.5	1993	29.5	2004	2.5	1992	5.5	1999	-5.0	1992	-2.5	1993	5.5	1991	1.5	29.5	1993	29.5	2013	26	2019	25	1994	25	2017	2022-02-03T13:22:22Z	2.5	2004	5.5	1992	6	2000	7	1996	9	1990	5.5	1993	4.5	1995	4.5
-113.98	50.73	AB-11	OKOTOKS AREA	OKOTOKS	VSAB11V	12	5	1993	29.0	1992	11.0	2016	6.0	1990	6.0	2015	-3.5	1992	-3.5	2013	11.5	1994	11.0	29	1993	28	2013	27	1997	26.5	2001	26	2007	2022-02-03T13:22:22Z	6	1990	6	2016	7	2004	8	1999	9	1995	11.5	2013	11	1994	9.5
-113.98	50.73	AB-11	OKOTOKS AREA	OKOTOKS	VSAB11V	13	5	2012	27.0	2001	25.5	2004	10.0	1994	11.5	1992	-4.0	1990	1.5	2001	12.5	1993	8.5	27	2012	25.5	2001	24.5	2018	24	1993	24	2013	2022-02-03T13:22:22Z	10	2004	11	2007	11.5	1994	12	2009	13	1990	12.5	2001	8.5	1993	8
-113.98	50.73	AB-11	OKOTOKS AREA	OKOTOKS	VSAB11V	14	5	2018	29.5	1997	26.0	1999	5.5	1990	11.0	2004	-2.5	2000	-2.0	2019	8.5	2002	8.5	29.5	2018	26	1997	24.5	2005	24	2012	23.5	1995	2022-02-03T13:22:22Z	5.5	1999	7.5	2015	8.5	2009	11	1990	13	2017	8.5	2001	8.5	2002	8.5
-113.98	50.73	AB-11	OKOTOKS AREA	OKOTOKS	VSAB11V	15	5	2018	30.5	2012	29.5	1992	2.5	1990	11.0	2009	-1.5	1992	-1.0	2019	10.0	2018	9.5	30.5	2018	29.5	2012	28	2006	28	2008	27	1997	2022-02-03T13:22:22Z	2.5	1992	8	2002	10.5	1999	11	1990	11.5	1994	10	2019	9.5	2018	9
-113.98	50.73	AB-11	OKOTOKS AREA	OKOTOKS	VSAB11V	16	5	2006	30.5	1997	26.5	2019	8.0	2015	9.5	1992	-6.5	1990	-2.0	2018	9.5	2012	8.5	30.5	2006	28.5	2008	27.5	2021	26.5	1997	26.5	2007	2022-02-03T13:22:22Z	8	2019	9.5	2003	9.5	2015	11.5	2001	12.5	2002	9.5	2018	8.5	2005	8.5
-113.98	50.73	AB-11	OKOTOKS AREA	OKOTOKS	VSAB11V	17	5	2006	31.5	1992	24.0	2019	6.0	2017	7.5	2003	-3.5	2002	-1.0	2021	10.5	1991	9.0	31.5	2006	30.5	2008	28.5	2010	28	2021	26.5	2009	2022-02-03T13:22:22Z	6	2019	7.5	2017	8.5	1994	10	2018	11	2003	10.5	2021	9	1991	8
-113.98	50.73	AB-11	OKOTOKS AREA	OKOTOKS	VSAB11V	18	5	2006	30.0	1992	25.0	2009	4.0	2003	9.0	2003	-4.0	2002	-0.5	2006	13.0	1991	9.5	30	2006	29	2010	27.5	2016	27	2008	25	1992	2022-02-03T13:22:22Z	4	2009	5	2019	9	1997	9	2003	10.5	1994	13	2006	12	2008	9.5
-113.98	50.73	AB-11	OKOTOKS AREA	OKOTOKS	VSAB11V	19	5	2006	26.0	2002	23.0	1994	7.5	1992	14.0	2003	-3.5	1997	-2.0	2006	9.5	2004	9.5	26	2006	23	2002	23	2010	22	2008	21.5	1993	2022-02-03T13:22:22Z	7.5	1994	10.5	2019	11	2021	13	1999	13.5	2016	9.5	2004	9.5	2006	9
-113.98	50.73	AB-11	OKOTOKS AREA	OKOTOKS	VSAB11V	20	5	2018	27.0	2008	25.5	1997	1.0	1992	3.0	2003	-2.0	2001	-1.5	2008	12.5	2006	9.0	27	2018	25.5	2008	24.5	1991	23.5	1993	23	2013	2022-02-03T13:22:22Z	1	1997	2	2021	3	1992	5.5	1994	8	2009	12.5	2008	9	2006	8.5
-113.98	50.73	AB-11	OKOTOKS AREA	OKOTOKS	VSAB11V	21	5	2006	26.5	2000	23.0	1992	4.5	1991	13.5	2001	-2.0	1992	-2.0	1998	10.5	1991	7.5	26.5	2006	26	2014	25.5	2018	24	2013	23.5	2015	2022-02-03T13:22:22Z	4.5	1992	7	1997	7.5	2020	8	2007	8	2016	10.5	1998	8.5	2012	7.5
-113.98	50.73	AB-11	OKOTOKS AREA	OKOTOKS	VSAB11V	22	5	2018	28.5	2006	28.0	2002	2.0	1993	9.0	2010	-2.0	2002	-2.0	2006	12.5	1998	11.0	28.5	2018	28	2001	28	2006	27	2014	27	2017	2022-02-03T13:22:22Z	2	2002	5.5	2004	6	2016	7.5	2008	7.5	2020	12.5	2006	11	1998	10
-113.98	50.73	AB-11	OKOTOKS AREA	OKOTOKS	VSAB11V	23	5	2001	30.5	1999	27.0	2002	6.0	1997	10.0	2002	-2.0	1995	1.5	1998	11.5	1993	6.0	30.5	2001	29	2017	29	2018	27	1999	27	2006	2022-02-03T13:22:22Z	6	2002	7	2021	7.5	2013	9.5	2016	10	1997	11.5	1998	11	2006	10
-113.98	50.73	AB-11	OKOTOKS AREA	OKOTOKS	VSAB11V	24	5	2003	30.0	2001	30.0	2007	4.0	1997	7.0	2000	-3.0	1996	0.0	2018	10.0	1990	10.0	30	2001	30	2003	28.5	2018	28	1999	24	2015	2022-02-03T13:22:22Z	4	2007	7	1997	7	2011	7	2013	8.5	2012	10	1990	10	2018	9.5
-113.98	50.73	AB-11	OKOTOKS AREA	OKOTOKS	VSAB11V	25	5	2018	29.0	2003	28.5	1997	8.0	1995	8.0	1996	-0.5	1995	1.0	2003	10.5	1990	10.5	29	2018	28.5	1999	28.5	2003	25.5	1994	23.5	2015	2022-02-03T13:22:22Z	8	1995	8	1997	9	2008	9.5	1991	11.5	2019	10.5	1990	10.5	2003	10
-113.98	50.73	AB-11	OKOTOKS AREA	OKOTOKS	VSAB11V	26	5	2018	25.0	2009	23.0	2011	8.5	2006	8.5	1995	-3.5	1991	0.0	1998	12.0	1994	9.0	25	2018	23	1994	23	2001	23	2009	22.5	1992	2022-02-03T13:22:22Z	8.5	2006	8.5	2011	9	2008	9.5	1997	13	1993	12	1998	11.5	2003	10.5
-113.98	50.73	AB-11	OKOTOKS AREA	OKOTOKS	VSAB11V	27	5	2018	27.0	2001	26.5	2011	7.0	2010	7.0	2010	0.5	2000	0.5	1998	11.5	1994	10.0	27	2018	26.5	2001	26	2017	25.5	1999	24	2003	2022-02-03T13:22:22Z	7	2010	7	2011	10	1996	10	2006	11.5	1993	11.5	1998	10	1994	9.5
-113.98	50.73	AB-11	OKOTOKS AREA	OKOTOKS	VSAB11V	28	5	2018	31.0	2003	28.0	2010	4.5	2006	11.5	2010	0.5	2005	2.5	2015	9.5	2001	9.0	31	2018	28	2003	27	1995	26	2001	25	2019	2022-02-03T13:22:22Z	4.5	2010	11.5	2006	12.5	1996	12.5	2015	14.5	1999	9.5	2015	9	2001	8.5
-113.98	50.73	AB-11	OKOTOKS AREA	OKOTOKS	VSAB11V	29	5	1995	28.5	1991	20.5	2010	3.0	1999	8.5	2010	0.0	2006	2.5	1990	11.0			28.5	1995	28	2009	28	2019	26.5	2017	25	2003	2022-02-03T13:22:22Z	3	2010	8.5	1999	11.5	1993	13	2001	13.5	2000	11	1990	10	2003	9.5
-113.98	50.73	AB-11	OKOTOKS AREA	OKOTOKS	VSAB11V	30	5	1995	28.5	1991	20.5	2010	9.0	1992	13.0	1994	0.0	1993	5.0	2019	11.5	1990	11.5	28.5	1995	28	2017	27	2020	26.5	2009	25.5	1997	2022-02-03T13:22:22Z	9	2010	12	2013	13	1992	14.5	1999	15	2000	11.5	1990	11.5	2019	11
-113.98	50.73	AB-11	OKOTOKS AREA	OKOTOKS	VSAB11V	31	5	2017	30.5	2015	27.5	2018	9.0	2010	10.0	1994	1.0	1992	1.5	1997	9.5	1995	9.0	30.5	2017	27.5	2015	27	2021	26.5	1997	26	2007	2022-02-03T13:22:22Z	9	2018	10	2010	11.5	2000	14.5	1996	15	2013	9.5	1997	9	1995	8.5
-113.98	50.73	AB-11	OKOTOKS AREA	OKOTOKS	VSAB11V	1	6	2021	30.0	2019	29.0	2009	14.0	1993	14.5	2000	-1.5	1999	5.0	2017	13.5	1997	11.0	30	2021	29	2019	28.5	1992	28.5	2006	27.5	2007	2022-02-03T13:22:22Z	14	2009	14.5	1993	15	1999	15.5	1994	16	1998	13.5	2017	11	1997	10.5
-113.98	50.73	AB-11	OKOTOKS AREA	OKOTOKS	VSAB11V	2	6	2021	33.0	2007	29.5	2002	8.5	1990	8.5	2009	-0.5	2000	0.0	2006	15.5	2001	11.5	33	2021	29.5	2007	29	2019	28	2006	25	1995	2022-02-03T13:22:22Z	8.5	1990	8.5	2002	11	1999	12	1998	13	2013	15.5	2006	11.5	2001	11.5
-113.98	50.73	AB-11	OKOTOKS AREA	OKOTOKS	VSAB11V	3	6	2021	34.0	2019	29.0	2001	12.0	1999	15.5	1998	0.0	1993	1.0	2019	16.0	1995	12.5	34	2021	29	2019	27	2007	27	2017	26.5	2016	2022-02-03T13:22:22Z	12	2001	13	2013	13.5	2005	14	2008	15.5	1999	16	2019	13	2021	12.5
-113.98	50.73	AB-11	OKOTOKS AREA	OKOTOKS	VSAB11V	4	6	2021	30.5	2016	29.5	1998	12.5	1994	16.0	1993	1.0	1991	3.0	2021	14.0	2018	13.5	30.5	2021	29.5	2016	27	2019	26.5	2007	26	2004	2022-02-03T13:22:22Z	12.5	1998	14.5	2001	16	1994	17	1992	17.5	1991	14	2021	13.5	2018	12
-113.98	50.73	AB-11	OKOTOKS AREA	OKOTOKS	VSAB11V	5	6	2016	27.5	2007	27.0	2009	6.5	2001	12.0	2014	1.0	1993	2.0	2016	12.0	2007	12.0	27.5	2016	27	2004	27	2007	25.5	2015	25.5	2019	2022-02-03T13:22:22Z	6.5	2009	12	2001	12.5	2014	14	1992	15.5	1991	12	2007	12	2016	11.5
-113.98	50.73	AB-11	OKOTOKS AREA	OKOTOKS	VSAB11V	6	6	2016	33.0	2015	27.5	2009	9.5	2005	10.0	2009	0.5	1992	2.0	1997	11.5	1991	9.5	33	2016	27.5	2015	26.5	2018	25	2013	24.5	2000	2022-02-03T13:22:22Z	9.5	2009	10	2005	12.5	1995	13	2007	14.5	2011	11.5	1997	10	2016	9.5
-113.98	50.73	AB-11	OKOTOKS AREA	OKOTOKS	VSAB11V	7	6	2016	33.0	1996	30.0	2019	8.0	2005	8.0	2009	-2.0	2002	0.0	2016	13.5	2013	13.5	33	2016	30	1996	29	2015	29	2017	28.5	2018	2022-02-03T13:22:22Z	8	2005	8	2019	10	2008	10	2020	11.5	1995	13.5	2013	13.5	2016	11
-113.98	50.73	AB-11	OKOTOKS AREA	OKOTOKS	VSAB11V	8	6	2015	35.0	1996	28.5	2002	7.5	2000	14.5	1999	-1.0	1995	1.5	2016	13.0	2015	12.0	35	2015	29	2016	29	2018	28.5	1996	28.5	2017	2022-02-03T13:22:22Z	7.5	2002	13.5	2006	14	2009	14.5	1995	14.5	2000	13	2016	12	2015	11
-113.98	50.73	AB-11	OKOTOKS AREA	OKOTOKS	VSAB11V	9	6	1992	29.5	1991	24.0	2002	10.0	1999	14.0	2004	1.0	1995	1.5	2017	11.5	1992	10.0	29.5	1992	27	2015	27	2018	26	1996	24.5	2016	2022-02-03T13:22:22Z	10	2002	11.5	2012	12.5	2010	14	1999	15.5	2004	11.5	2017	10.5	2018	10
-113.98	50.73	AB-11	OKOTOKS AREA	OKOTOKS	VSAB11V	10	6	1992	28.0	1991	27.0	2010	9.0	2008	10.5	2009	-0.5	1999	0.0	2015	12.0	1990	10.5	28	1992	27	1991	27	2015	25.5	2011	24.5	1998	2022-02-03T13:22:22Z	9	2010	10.5	2008	12	2018	13.5	2002	13.5	2017	12	2015	10.5	1990	10
-113.98	50.73	AB-11	OKOTOKS AREA	OKOTOKS	VSAB11V	11	6	2015	32.0	2009	24.5	2008	10.5	1990	15.0	2001	1.0	1999	3.5	1998	12.0	1997	9.5	32	2015	26.5	2020	25	2019	24.5	1998	24.5	2009	2022-02-03T13:22:22Z	10.5	2008	12.5	2011	15	1990	15.5	2002	15.5	2006	12	1998	10	2004	9.5
-113.98	50.73	AB-11	OKOTOKS AREA	OKOTOKS	VSAB11V	12	6	2020	29.0	2019	27.5	1992	11.0	1990	14.0	2018	0.0	2000	1.0	1997	11.5	1994	10.5	29	2020	27.5	2019	26	2012	25.5	2017	25	2009	2022-02-03T13:22:22Z	11	1992	14	1990	14	1993	14	2004	14	2006	11.5	1997	10.5	1994	10.5
-113.98	50.73	AB-11	OKOTOKS AREA	OKOTOKS	VSAB11V	13	6	2021	31.5	2019	31.0	1992	10.0	1990	13.0	2007	1.0	1991	1.0	1997	12.0	1994	11.5	31.5	2021	31	2019	28	2009	28	2010	26.5	1996	2022-02-03T13:22:22Z	10	1992	13	1990	15.5	2014	16	2015	17	1998	12	1997	11.5	1994	10.5
-113.98	50.73	AB-11	OKOTOKS AREA	OKOTOKS	VSAB11V	14	6	2021	34.0	2009	28.5	1994	7.0	1992	11.5	1991	2.0	1990	5.5	2021	13.5	2006	12.0	34	2021	28.5	2009	24.5	2002	23.5	2003	23	2011	2022-02-03T13:22:22Z	7	1994	11.5	1992	14.5	2018	15.5	2007	15.5	2010	13.5	2021	12	1997	12
-113.98	50.73	AB-11	OKOTOKS AREA	OKOTOKS	VSAB11V	15	6	2021	29.5	2002	28.0	1994	9.5	1992	12.0	1990	1.5			2021	15.0	2006	12.5	29.5	2021	28	2002	27	2009	25.5	1996	25	1995	2022-02-03T13:22:22Z	9.5	1994	12	1992	12.5	1998	13	2001	13.5	2011	15	2021	12.5	2006	11.5
-113.98	50.73	AB-11	OKOTOKS AREA	OKOTOKS	VSAB11V	16	6	2002	27.0	1995	25.5	2010	9.5	1994	12.0	1994	1.0	1991	4.0	1997	12.5	1996	10.0	27	2002	25.5	1995	25.5	2012	25.5	2015	25	2003	2022-02-03T13:22:22Z	9.5	2010	11.5	2011	12	1994	14	2000	15	1993	12.5	1997	12	2006	11.5
-113.98	50.73	AB-11	OKOTOKS AREA	OKOTOKS	VSAB11V	17	6	2019	27.0	2008	27.0	2010	9.5	2007	10.0	2000	2.0	1994	2.5	1992	12.0	1990	7.0	27	2008	27	2019	26	1999	25.5	2021	25	1997	2022-02-03T13:22:22Z	9.5	2010	10	2007	12.5	2005	14	2014	15	2015	12	1992	11.5	2002	11
-113.98	50.73	AB-11	OKOTOKS AREA	OKOTOKS	VSAB11V	18	6	2003	30.5	1999	27.5	2002	10.0	1996	14.5	2004	1.5	1994	3.0	2017	10.0	2003	10.0	30.5	2003	27.5	1999	27	2021	25.5	1993	25.5	2019	2022-02-03T13:22:22Z	10	2002	12	2014	13.5	2012	14.5	1995	14.5	1996	10	1992	10	1998	10
-113.98	50.73	AB-11	OKOTOKS AREA	OKOTOKS	VSAB11V	19	6	1993	28.5	1992	25.5	1991	14.0	1990	22.5	2004	2.0	2002	3.5	2013	12.0	2003	11.5	28.5	1993	27.5	2018	25.5	1992	24	1999	24	2007	2022-02-03T13:22:22Z	14	1991	14.5	2019	15.5	1998	16.5	2012	16.5	2014	12	2013	11.5	1999	11.5
-113.98	50.73	AB-11	OKOTOKS AREA	OKOTOKS	VSAB11V	20	6	2017	29.0	2016	27.0	1991	14.0	1990	16.5	1994	3.0	1993	8.5	1992	12.5	1991	9.0	29	2017	28.5	2018	27	2016	27	2020	26.5	2007	2022-02-03T13:22:22Z	14	1991	15	2019	15.5	1996	15.5	2013	16.5	1990	12.5	1992	12	2013	11
-113.98	50.73	AB-11	OKOTOKS AREA	OKOTOKS	VSAB11V	21	6	2007	30.0	2005	29.0	2019	12.0	2013	14.5	2019	5.0	1990	5.0	1993	15.0	1992	11.5	30	2007	29	2005	29	2021	28.5	2001	28	2008	2022-02-03T13:22:22Z	12	2019	14.5	1995	14.5	2013	15	1996	16.5	1991	15	1993	12	2009	11.5
-113.98	50.73	AB-11	OKOTOKS AREA	OKOTOKS	VSAB11V	22	6	2021	32.5	2005	29.0	1996	8.0	1993	16.5	2017	3.5	2000	4.5	2008	15.0	2005	14.5	32.5	2021	29	2005	28.5	2007	27	1990	27	1994	2022-02-03T13:22:22Z	8	1996	13	2003	16.5	1993	16.5	2009	18	1991	15	2008	14.5	2005	14
-113.98	50.73	AB-11	OKOTOKS AREA	OKOTOKS	VSAB11V	23	6	2021	29.0	2016	27.5	2003	14.0	1996	15.0	1993	3.0	1991	6.0	2021	14.5	1990	14.5	29	2021	27.5	1990	27.5	1994	27.5	2016	26.5	2002	2022-02-03T13:22:22Z	14	2003	15	1993	15	1996	17.5	2012	19	1997	14.5	1990	14.5	2021	13
-113.98	50.73	AB-11	OKOTOKS AREA	OKOTOKS	VSAB11V	24	6	2018	27.5	2010	27.5	1996	10.0	1993	16.5	1999	3.0	1997	5.5	2020	13.0	1994	12.5	27.5	2010	27.5	2018	27	2002	26	2015	25.5	1990	2022-02-03T13:22:22Z	10	1996	13.5	2000	16	1997	16.5	1993	16.5	1999	13	2020	12.5	1992	12.5
-113.98	50.73	AB-11	OKOTOKS AREA	OKOTOKS	VSAB11V	25	6	2015	29.5	1990	28.5	1999	9.0	1991	17.5	2011	2.0	1993	2.5	1995	12.5	1992	12.0	29.5	2015	29	2018	28.5	1990	28	2017	27.5	2021	2022-02-03T13:22:22Z	9	1999	15.5	2007	17.5	1991	17.5	2005	18.5	1996	12.5	1995	12	1992	11
-113.98	50.73	AB-11	OKOTOKS AREA	OKOTOKS	VSAB11V	26	6	2017	33.0	2015	31.5	2001	10.5	1995	12.0	2007	3.5	1999	3.5	2021	15.5	2020	12.5	33	2017	32.5	2021	31.5	2015	30.5	1992	30.5	2002	2022-02-03T13:22:22Z	10.5	2001	12	1995	13.5	1999	13.5	2012	15	1998	15.5	2021	12.5	2015	12.5
-113.98	50.73	AB-11	OKOTOKS AREA	OKOTOKS	VSAB11V	27	6	2021	33.0	2015	32.5	1995	15.0	1991	18.0	2009	2.0	1997	3.5	2021	15.0	2002	14.0	33	2021	32.5	2002	32.5	2015	29.5	2006	28.5	2016	2022-02-03T13:22:22Z	15	1995	16	2019	17	1999	18	1991	18	1998	15	2021	14	2002	13
-113.98	50.73	AB-11	OKOTOKS AREA	OKOTOKS	VSAB11V	28	6	2021	37.0	2015	33.0	2005	10.5	1992	14.0	1999	3.5	1995	5.5	2002	16.5	2001	11.5	37	2021	33	2015	32.5	2006	29	2008	28.5	2010	2022-02-03T13:22:22Z	10.5	2005	14	1992	14	2020	16.5	1998	18	1991	16.5	2002	14.5	2006	14
-113.98	50.73	AB-11	OKOTOKS AREA	OKOTOKS	VSAB11V	29	6	2021	38.5	2008	33.5	1997	8.0	1993	11.5	1995	4.0	1992	7.0	2021	17.0	2015	17.0	38.5	2021	33.5	2008	30.5	2010	29	2003	28.5	2016	2022-02-03T13:22:22Z	8	1997	11.5	1992	11.5	1993	15.5	1998	17.5	2020	17	2015	17	2021	15
-113.98	50.73	AB-11	OKOTOKS AREA	OKOTOKS	VSAB11V	30	6	2021	38.0	2008	32.0	1992	10.0	1991	20.0	2019	4.5	2002	4.5	2021	15.0	2008	14.0	38	2021	32	2008	30	2017	29	2003	28	2006	2022-02-03T13:22:22Z	10	1992	10.5	1997	12	2020	17.5	1999	18	1993	15	2021	14	2008	13.5
-113.98	50.73	AB-11	OKOTOKS AREA	OKOTOKS	VSAB11V	1	7	2021	38.0	2013	30.0	1992	14.5	1991	22.5	2009	4.5	2002	4.5	2021	14.5	2012	14.0	38	2021	30	2013	29	2017	27.5	1994	27.5	2006	2022-02-03T13:22:22Z	14.5	1992	15.5	1999	16	1997	19.5	1993	20.5	2002	14.5	2021	14	2008	14
-113.98	50.73	AB-11	OKOTOKS AREA	OKOTOKS	VSAB11V	2	7	2013	35.5	2007	28.0	1992	13.5	1990	18.5	2002	2.0	2000	5.5	2021	20.0	2013	15.0	35.5	2013	33.5	2021	30.5	2017	29.5	2015	28	2007	2022-02-03T13:22:22Z	13.5	1992	14.5	2018	15	1999	16	2019	17.5	2020	20	2021	15	2013	13
-113.98	50.73	AB-11	OKOTOKS AREA	OKOTOKS	VSAB11V	3	7	2015	32.0	1996	31.0	1999	13.0	1995	16.5	1994	2.5	1992	8.0	2013	15.5	1991	13.5	32	2015	31	1996	30	2014	29.5	1991	29.5	2008	2022-02-03T13:22:22Z	13	1999	15	2018	16.5	1995	17	1992	17.5	1993	15.5	2013	13.5	1991	13
-113.98	50.73	AB-11	OKOTOKS AREA	OKOTOKS	VSAB11V	4	7	2001	33.5	1996	26.0	2004	10.0	1999	12.5	2003	5.0	2000	5.0	2021	15.0	2014	15.0	33.5	2001	30	2017	29.5	2006	29	2007	28.5	2008	2022-02-03T13:22:22Z	10	2004	12.5	1999	12.5	2019	16.5	2000	17	1990	15	2013	15	2014	15
-113.98	50.73	AB-11	OKOTOKS AREA	OKOTOKS	VSAB11V	5	7	2007	33.5	2006	29.5	2003	12.5	1994	16.5	2004	4.0	1999	4.0	2014	15.0	2001	12.5	33.5	2007	29.5	2006	29.5	2017	28	2005	28	2008	2022-02-03T13:22:22Z	12.5	2003	16.5	1994	16.5	2019	18.5	2010	19	1993	15	2014	13	2021	12.5
-113.98	50.73	AB-11	OKOTOKS AREA	OKOTOKS	VSAB11V	6	7	2018	33.5	2017	31.5	1991	13.5	1990	24.0	2003	2.0	1994	3.0	2005	17.0	1997	12.5	33.5	2018	31.5	2017	29.5	2006	29.5	2011	27.5	2005	2022-02-03T13:22:22Z	13.5	1991	18	1992	18	2009	18.5	2000	19	2013	17	2005	15.5	2006	14
-113.98	50.73	AB-11	OKOTOKS AREA	OKOTOKS	VSAB11V	7	7	2017	35.0	2011	30.5	2004	15.0	1993	18.5	2013	5.5	1997	5.5	2006	14.0	2005	13.5	35	2017	30.5	2011	30	2001	29	2002	28.5	2006	2022-02-03T13:22:22Z	15	2004	17.5	2020	18.5	1993	19	1990	19.5	1992	14	2006	13.5	2005	13
-113.98	50.73	AB-11	OKOTOKS AREA	OKOTOKS	VSAB11V	8	7	2001	31.0	1994	29.5	1992	16.0	1991	23.0	2009	4.5	1991	7.0	2017	16.0	1997	14.0	31	2001	30.5	2015	30	2012	30	2017	29.5	1994	2022-02-03T13:22:22Z	16	1992	17	2004	17	2013	18	1993	19.5	2020	16	2017	14	1997	13.5
-113.98	50.73	AB-11	OKOTOKS AREA	OKOTOKS	VSAB11V	9	7	2015	33.5	2014	32.5	1992	11.5	1991	25.5	1999	4.0	1991	6.5	2017	15.0	1997	13.5	33.5	2015	33	2017	32.5	2012	32.5	2014	31.5	2010	2022-02-03T13:22:22Z	11.5	1992	13.5	1993	18	2009	20.5	2007	21.5	2000	15	2017	13.5	1997	13
-113.98	50.73	AB-11	OKOTOKS AREA	OKOTOKS	VSAB11V	10	7	2001	33.5	1998	28.0	2008	16.0	1992	16.0	2011	5.0	2004	7.0	1998	15.5	1994	12.5	33.5	2001	33	2021	32.5	2012	31	2013	31	2015	2022-02-03T13:22:22Z	16	1992	16	2008	17	1993	17.5	1991	20	2006	15.5	1998	15	2017	14
-113.98	50.73	AB-11	OKOTOKS AREA	OKOTOKS	VSAB11V	11	7	2002	32.0	1990	28.5	1993	15.5	1992	19.5	1997	4.5	1992	5.0	2021	14.0	2015	13.5	32	2002	30.5	2012	30	2015	28.5	1990	28.5	2013	2022-02-03T13:22:22Z	15.5	1993	18.5	2017	19.5	1992	19.5	2008	20	2011	14	2021	13.5	1998	13.5
-113.98	50.73	AB-11	OKOTOKS AREA	OKOTOKS	VSAB11V	12	7	2002	33.5	1990	30.5	1993	13.0	1992	24.5	1997	5.0	1996	5.5	2015	16.0	2007	14.5	33.5	2002	32	2003	30.5	1990	30	2014	30	2018	2022-02-03T13:22:22Z	13	1993	18	1994	21.5	1995	22.5	2011	22.5	2013	16	2015	14.5	2007	14
-113.98	50.73	AB-11	OKOTOKS AREA	OKOTOKS	VSAB11V	13	7	2018	34.5	2002	34.5	2010	13.5	1993	16.0	1993	5.0	1992	8.5	1990	16.5			34.5	2002	34.5	2018	33	2000	33	2017	32.5	2007	2022-02-03T13:22:22Z	13.5	2010	16	1993	18.5	2009	18.5	2016	21	2013	16.5	1990	15	2012	14.5
-113.98	50.73	AB-11	OKOTOKS AREA	OKOTOKS	VSAB11V	14	7	2002	33.0	2000	29.5	1999	12.0	1993	16.0	1993	3.0	1992	6.5	2002	19.0	1990	16.5	33	2002	32.5	2007	32.5	2021	30	2017	29.5	2000	2022-02-03T13:22:22Z	12	1999	15	2009	16	1993	17	1992	20	2008	19	2002	16.5	1990	15
-113.98	50.73	AB-11	OKOTOKS AREA	OKOTOKS	VSAB11V	15	7	2021	32.5	2017	31.0	1999	8.0	1993	15.5	1999	2.5	1992	5.0	2007	15.0	1990	12.0	32.5	2021	31	1996	31	2007	31	2017	30.5	2006	2022-02-03T13:22:22Z	8	1999	14.5	2016	15.5	1993	17.5	2013	19.5	2012	15	2007	14.5	2021	13
-113.98	50.73	AB-11	OKOTOKS AREA	OKOTOKS	VSAB11V	16	7	2014	33.5	2004	32.0	1999	11.5	1993	15.0	1999	3.0	1993	5.5	2021	17.5	2012	15.0	33.5	2014	32.5	2018	32	2004	31	2003	29.5	1998	2022-02-03T13:22:22Z	11.5	1999	15	1993	15.5	2015	18	2005	19.5	2016	17.5	2021	15	2012	14.5
-113.98	50.73	AB-11	OKOTOKS AREA	OKOTOKS	VSAB11V	17	7	2018	33.5	2002	33.5	1990	16.0			1993	5.0	1992	8.5	2007	15.0	1994	14.0	33.5	2002	33.5	2018	33	2004	30.5	2006	30	1998	2022-02-03T13:22:22Z	16	1990	16.5	1999	17.5	1993	18	2015	19	2016	15	2007	14.5	2012	14
-113.98	50.73	AB-11	OKOTOKS AREA	OKOTOKS	VSAB11V	18	7	2004	33.0	2002	32.0	1992	16.0	1990	16.5	1991	4.0	1990	10.5	2018	15.0	2007	15.0	33	2004	32	2002	31	2009	31	2011	30.5	2012	2022-02-03T13:22:22Z	16	1992	16.5	1990	18	1999	19.5	1993	19.5	1995	15	2007	15	2018	14.5
-113.98	50.73	AB-11	OKOTOKS AREA	OKOTOKS	VSAB11V	19	7	1998	31.0	1997	27.0	1990	15.5			1996	4.5	1993	5.5	2007	16.0	2004	15.0	31	1998	30	2002	30	2004	30	2007	29	2017	2022-02-03T13:22:22Z	15.5	1990	17	2010	17	2019	17.5	1992	20	1996	16	2007	15	2002	15
-113.98	50.73	AB-11	OKOTOKS AREA	OKOTOKS	VSAB11V	20	7	2003	33.5	2000	27.5	1990	16.5			1992	3.5	1991	5.5	2012	16.0	2004	13.0	33.5	2003	31	2018	30	2017	29.5	2007	29	2013	2022-02-03T13:22:22Z	16.5	1990	18	1993	18	2019	20	1992	21	2011	16	2012	15.5	2021	13
-113.98	50.73	AB-11	OKOTOKS AREA	OKOTOKS	VSAB11V	21	7	2008	33.0	1994	32.5	1995	19.5	1991	20.0	1990	5.0			2021	15.5	2015	12.5	33	2008	32.5	1994	30.5	2006	30	2003	30	2015	2022-02-03T13:22:22Z	19.5	1995	20	1990	20	1991	21	1998	22	1992	15.5	2021	12.5	2015	12
-113.98	50.73	AB-11	OKOTOKS AREA	OKOTOKS	VSAB11V	22	7	2003	34.0	2000	32.0	2011	15.5	2008	21.0	2018	6.0	1993	6.0	2008	15.0	1997	14.5	34	2003	32.5	2007	32.5	2009	32	2000	32	2006	2022-02-03T13:22:22Z	15.5	2011	21	2008	21.5	2005	22	2001	22	2016	15	2008	14.5	1994	14.5
-113.98	50.73	AB-11	OKOTOKS AREA	OKOTOKS	VSAB11V	23	7	2007	34.5	2006	33.0	1992	13.5	1991	24.5	2011	3.5	1993	7.0	2006	19.0	2000	14.5	34.5	2007	33.5	2017	33	2006	32	2019	31.5	2003	2022-02-03T13:22:22Z	13.5	1992	16	1995	21.5	2008	22.5	2011	23.5	2010	19	2006	16.5	2020	15.5
-113.98	50.73	AB-11	OKOTOKS AREA	OKOTOKS	VSAB11V	24	7	2021	31.0	2002	30.5	2005	15.5	1999	18.0	2011	5.0	2005	7.0	2007	17.0	2003	14.0	31	2021	30.5	1998	30.5	2002	30	2004	29.5	2009	2022-02-03T13:22:22Z	15.5	2005	18	1999	18.5	2018	19.5	1993	20.5	1990	17	2007	16.5	2019	14
-113.98	50.73	AB-11	OKOTOKS AREA	OKOTOKS	VSAB11V	25	7	2004	33.0	2002	33.0	1993	13.5	1990	18.5	2001	5.0	1999	7.0	2013	14.0	1990	14.0	33	2002	33	2004	32	2009	30.5	2021	29.5	1998	2022-02-03T13:22:22Z	13.5	1993	17.5	1999	18	1997	18.5	1990	18.5	1996	14	1990	14	2013	13.5
-113.98	50.73	AB-11	OKOTOKS AREA	OKOTOKS	VSAB11V	26	7	2017	33.5	1994	31.5	1993	17.5	1990	19.0	1999	3.5	1997	7.0	2009	16.0	1998	14.0	33.5	2017	31.5	1994	30.5	2006	30	2019	29.5	2000	2022-02-03T13:22:22Z	17.5	1993	19	1990	20	2011	21	1992	21	1997	16	2009	14	1998	13.5
-113.98	50.73	AB-11	OKOTOKS AREA	OKOTOKS	VSAB11V	27	7	2017	35.0	2007	34.5	2015	17.0	1992	18.5	2015	7.0	2001	7.0	1998	15.5	1994	15.0	35	2017	34.5	2007	31.5	2003	30.5	1998	30.5	2020	2022-02-03T13:22:22Z	17	2015	18.5	1992	20.5	2011	20.5	2013	21	2004	15.5	1998	15	1994	14.5
-113.98	50.73	AB-11	OKOTOKS AREA	OKOTOKS	VSAB11V	28	7	2020	34.5	1999	32.5	2013	17.0	1992	20.5	1995	5.5	1991	8.0	1998	15.0	1990	12.5	34.5	2020	32.5	1999	32	2007	32	2017	31.5	2000	2022-02-03T13:22:22Z	17	2013	20.5	1992	21	2009	22	1990	23	2015	15	1998	14.5	2006	14
-113.98	50.73	AB-11	OKOTOKS AREA	OKOTOKS	VSAB11V	29	7	2017	34.5	2007	34.5	2013	13.0	2001	22.0	2001	4.0	1995	5.5	2021	14.0	2020	14.0	34.5	2007	34.5	2017	33.5	2014	32	2020	31	2000	2022-02-03T13:22:22Z	13	2013	22	1992	22	2001	22.5	1990	22.5	1999	14	1990	14	2020	14
-113.98	50.73	AB-11	OKOTOKS AREA	OKOTOKS	VSAB11V	30	7	2014	34.0	2005	31.0	1999	17.0	1995	20.0	2013	3.5	1991	4.0	2020	17.5	1996	15.0	34	2014	32.5	2018	32.5	2021	31	1994	31	2005	2022-02-03T13:22:22Z	17	1999	20	1995	21	1993	21	2013	21.5	2002	17.5	2020	15	1996	14
-113.98	50.73	AB-11	OKOTOKS AREA	OKOTOKS	VSAB11V	31	7	2015	34.5	2005	32.0	1999	14.5	1993	23.5	1993	4.5	1991	6.0	2020	15.5	2003	14.0	34.5	2015	33.5	2021	32	2005	31	2011	30.5	2003	2022-02-03T13:22:22Z	14.5	1999	15.5	2002	20	2007	20.5	2001	21	2016	15.5	2020	14	2003	13.5
-113.98	50.73	AB-11	OKOTOKS AREA	OKOTOKS	VSAB11V	1	8	2021	35.5	2018	33.5	2002	13.0	1991	15.5	1999	4.0	1993	5.5	1998	15.5	1994	12.0	35.5	2021	33.5	2003	33.5	2018	32	2005	32	2009	2022-02-03T13:22:22Z	13	2002	15.5	1991	16	2004	17	1999	21	1995	15.5	1998	14.5	2020	13.5
-113.98	50.73	AB-11	OKOTOKS AREA	OKOTOKS	VSAB11V	2	8	2020	32.5	2019	31.0	2002	14.5	1995	19.0	2002	3.0	1991	5.5	2021	20.0	2020	16.5	32.5	2020	31	2019	30.5	1994	30.5	2015	30	2007	2022-02-03T13:22:22Z	14.5	2002	15.5	2012	19	1995	20	1990	21	1993	20	2021	16.5	2020	15
-113.98	50.73	AB-11	OKOTOKS AREA	OKOTOKS	VSAB11V	3	8	2015	34.0	2001	34.0	2002	9.5	1996	20.0	2002	2.0	1995	6.0	2021	16.5	1994	15.5	34	2001	34	2015	32	2007	32	2021	31.5	2017	2022-02-03T13:22:22Z	9.5	2002	16.5	2009	16.5	2016	20	1996	20.5	2010	16.5	2021	15.5	1994	13
-113.98	50.73	AB-11	OKOTOKS AREA	OKOTOKS	VSAB11V	4	8	1998	32.5	1997	32.0	2002	8.5	1996	22.0	2002	5.0	1996	7.0	2004	14.5	2000	13.5	32.5	1998	32	1997	30	2020	30	2021	29.5	1991	2022-02-03T13:22:22Z	8.5	2002	10.5	2009	18.5	2018	20.5	2006	21	2017	14.5	2004	13.5	2000	13
-113.98	50.73	AB-11	OKOTOKS AREA	OKOTOKS	VSAB11V	5	8	1998	33.5	1997	33.5	2009	13.5	1996	18.0	2006	4.0	1996	5.5	1999	15.0	1998	13.0	33.5	1997	33.5	1998	33	2021	32.5	2020	31	1994	2022-02-03T13:22:22Z	13.5	2009	18	1996	20.5	1992	21	2002	22.5	2013	15	1999	13	1992	13
-113.98	50.73	AB-11	OKOTOKS AREA	OKOTOKS	VSAB11V	6	8	1990	34.0			2009	14.5	1995	17.0	2006	5.0	2002	6.0	2021	15.0	1998	14.5	34	1990	33.5	1997	32	2001	32	2012	31	2021	2022-02-03T13:22:22Z	14.5	2009	17	1995	17	2015	17.5	2016	20	2002	15	2021	14.5	1998	13.5
-113.98	50.73	AB-11	OKOTOKS AREA	OKOTOKS	VSAB11V	7	8	2018	31.5	2008	31.0	1994	12.5	1993	22.0	2002	3.5	1996	5.0	2012	15.5	2008	14.0	31.5	2018	31	1991	31	2008	30.5	2006	30	1990	2022-02-03T13:22:22Z	12.5	1994	17	2004	18	1995	20.5	2009	21	2011	15.5	2012	14	2008	13.5
-113.98	50.73	AB-11	OKOTOKS AREA	OKOTOKS	VSAB11V	8	8	1991	33.0	1990	24.5	1994	11.0	1992	21.5	1992	4.5	1991	10.5	1999	14.0	1991	10.5	33	1991	32.5	2006	32	2018	31.5	2019	30.5	2008	2022-02-03T13:22:22Z	11	1994	14	1997	15	2013	15.5	2021	16	1995	14	1999	13	2007	13
-113.98	50.73	AB-11	OKOTOKS AREA	OKOTOKS	VSAB11V	9	8	2018	36.0	1991	33.0	2007	12.5	2004	14.0	2020	4.0	1995	4.5	2006	15.5	1991	12.5	36	2018	33	1991	32.5	2000	31	2008	30.5	1998	2022-02-03T13:22:22Z	12.5	2007	14	2004	16	1997	18.5	1994	19.5	2019	15.5	2006	13.5	2019	13
-113.98	50.73	AB-11	OKOTOKS AREA	OKOTOKS	VSAB11V	10	8	2018	38.5	1998	31.5	2005	11.0	1993	15.0	1997	1.5	1992	2.5	2018	15.5	2000	14.0	38.5	2018	31.5	1996	31.5	1998	31	2015	29.5	2020	2022-02-03T13:22:22Z	11	2005	12.5	2007	14	2019	15	1993	18	1995	15.5	2018	14.5	2021	14
-113.98	50.73	AB-11	OKOTOKS AREA	OKOTOKS	VSAB11V	11	8	2015	32.5	2014	30.0	1993	15.0	1991	16.0	2007	2.5	2005	4.5	2018	18.5	2009	14.5	32.5	2015	30	2014	29.5	1996	29.5	1998	28.5	2001	2022-02-03T13:22:22Z	15	1993	15.5	1999	16	1991	18.5	2002	18.5	2006	18.5	2018	14.5	2009	14
-113.98	50.73	AB-11	OKOTOKS AREA	OKOTOKS	VSAB11V	12	8	2015	34.5	2001	31.5	2005	14.5	1999	19.5	1993	2.5	1992	6.5	2003	14.0	1996	12.5	34.5	2015	31.5	2001	31	2017	30	2014	29	1990	2022-02-03T13:22:22Z	14.5	2005	17	2019	19.5	1999	20	1995	20	2000	14	2003	13.5	2013	13
-113.98	50.73	AB-11	OKOTOKS AREA	OKOTOKS	VSAB11V	13	8	2015	35.5	2001	33.0	2009	13.5	2007	17.5	2005	2.5	1999	5.5	1998	14.5	1990	11.0	35.5	2015	34.5	2021	33	2001	31.5	2003	31.5	2014	2022-02-03T13:22:22Z	13.5	2009	17	2010	17.5	2007	18.5	1995	21	1999	14.5	1998	14	2014	12.5
-113.98	50.73	AB-11	OKOTOKS AREA	OKOTOKS	VSAB11V	14	8	2021	36.5	1994	34.0	2009	13.0	1993	17.0	2020	4.5	2000	4.5	2015	15.5	2014	15.0	36.5	2021	34	1994	31.5	2018	30.5	1992	30	1996	2022-02-03T13:22:22Z	13	2009	17	1993	19	2002	19	2017	19.5	1991	15.5	2015	15	2014	12.5
-113.98	50.73	AB-11	OKOTOKS AREA	OKOTOKS	VSAB11V	15	8	2021	33.0	2003	31.5	2015	11.5	1997	12.5	2017	4.0	2000	5.0	1994	17.0	1990	13.5	33	2021	31.5	2003	31	2008	30.5	2020	30	2001	2022-02-03T13:22:22Z	11.5	2015	12.5	1997	13	1993	14.5	2002	15	2009	17	1994	15.5	2004	15.5
-113.98	50.73	AB-11	OKOTOKS AREA	OKOTOKS	VSAB11V	16	8	2020	34.5	2013	31.5	2005	12.5	1997	13.5	2011	2.5	2002	3.0	2003	17.0	1994	15.0	34.5	2020	31.5	2013	31	2008	30.5	2001	29.5	2018	2022-02-03T13:22:22Z	12.5	2005	13.5	1997	14.5	2019	15	1993	17	2002	17	2003	15.5	2021	15
-113.98	50.73	AB-11	OKOTOKS AREA	OKOTOKS	VSAB11V	17	8	2020	35.0	2001	33.5	2005	9.5	1995	18.5	2002	2.0	1997	5.0	2020	15.5	2014	14.0	35	2020	33.5	2001	31.5	2008	30	2018	29	1991	2022-02-03T13:22:22Z	9.5	2005	11	2021	16	2010	18.5	1995	19.5	1994	15.5	2020	14	2014	13
-113.98	50.73	AB-11	OKOTOKS AREA	OKOTOKS	VSAB11V	18	8	2008	36.0	2003	33.0	2016	17.0	2011	17.0	1996	4.0	1995	6.0	2020	15.0	2008	14.5	36	2008	35.5	2020	33	2001	33	2003	31.5	1992	2022-02-03T13:22:22Z	17	2005	17	2011	17	2016	19	1995	20	1996	15	2020	14.5	2008	12.5
-113.98	50.73	AB-11	OKOTOKS AREA	OKOTOKS	VSAB11V	19	8	2020	32.0	2012	30.0	2021	16.0	1990	18.5	2005	3.0	1996	3.0	2020	14.0	1990	14.0	32	2020	30	2012	29.5	1991	29.5	2015	28	2008	2022-02-03T13:22:22Z	16	2021	18.5	1990	20	2011	20.5	2007	21	2018	14	1990	14	2020	13.5
-113.98	50.73	AB-11	OKOTOKS AREA	OKOTOKS	VSAB11V	20	8	2012	30.0	1994	29.0	2014	15.0	1992	15.5	2011	4.0	2001	5.0	2020	14.5	1991	14.0	30	2012	29.5	2020	29	1994	28	2019	27.5	2016	2022-02-03T13:22:22Z	15	2014	15.5	1992	19	2021	20.5	2010	21	2002	14.5	2020	14	1991	13
-113.98	50.73	AB-11	OKOTOKS AREA	OKOTOKS	VSAB11V	21	8	2019	33.0	2011	32.0	1992	9.0	1990	25.5	2015	0.5	2000	2.5	1993	12.5	1990	11.5	33	2019	32	2011	31.5	2009	31.5	2020	31	2005	2022-02-03T13:22:22Z	9	1992	11	2015	13	2014	17.5	2021	19.5	2008	12.5	1993	11.5	1990	11.5
-113.98	50.73	AB-11	OKOTOKS AREA	OKOTOKS	VSAB11V	22	8	2018	32.5	2017	31.0	1992	5.0	1991	24.5	2015	-0.5	1992	-0.5	2019	15.5	1993	13.5	32.5	2018	31	2017	29.5	2006	29.5	2011	29.5	2013	2022-02-03T13:22:22Z	5	1992	11	2004	12.5	2014	18	2015	20	2005	15.5	2019	13.5	1990	13.5
-113.98	50.73	AB-11	OKOTOKS AREA	OKOTOKS	VSAB11V	23	8	2017	34.0	1996	32.0	1992	5.0	1990	15.0	1992	0.0	1990	11.5	2001	14.0	1993	12.5	34	2017	32	1996	30.5	1999	30	1997	29.5	2000	2022-02-03T13:22:22Z	5	1992	11.5	2005	12.5	2004	14	2007	15	1990	14	2001	12.5	1993	12
-113.98	50.73	AB-11	OKOTOKS AREA	OKOTOKS	VSAB11V	24	8	2020	31.5	2011	31.5	1992	10.0	1990	13.0	1992	-3.0	1990	2.5	2017	13.5	1996	12.5	31.5	2011	31.5	2020	31	1999	29	2008	29	2017	2022-02-03T13:22:22Z	10	1992	10.5	2005	13	1990	13	2018	16	2012	13.5	2017	12.5	1996	11
-113.98	50.73	AB-11	OKOTOKS AREA	OKOTOKS	VSAB11V	25	8	2010	30.5	1996	30.0	1993	9.0	1990	12.0	1992	-3.0	1990	6.0	2008	14.5	1999	13.0	30.5	2010	30	1996	29	2009	28.5	1999	28.5	2000	2022-02-03T13:22:22Z	9	1993	12	1990	12.5	2004	18	2016	19.5	1994	14.5	2008	13	1999	11
-113.98	50.73	AB-11	OKOTOKS AREA	OKOTOKS	VSAB11V	26	8	1996	32.0	1992	24.5	1994	11.0	1990	16.0	1991	2.0	1990	9.5	2013	13.0	2000	12.5	32	1996	31.5	2010	28.5	2017	28	2001	27	2005	2022-02-03T13:22:22Z	11	1994	11.5	2007	16	1990	17.5	2008	17.5	2019	13	2013	12.5	2000	12
-113.98	50.73	AB-11	OKOTOKS AREA	OKOTOKS	VSAB11V	27	8	2017	33.0	2012	31.5	2007	12.0	1993	17.5	2000	1.5	1994	2.5	1991	12.5	1990	3.0	33	2017	31.5	1996	31.5	2001	31.5	2012	29.5	2014	2022-02-03T13:22:22Z	12	2007	14	2018	17.5	1993	18.5	2000	19	2003	12.5	1991	11.5	2021	10.5
-113.98	50.73	AB-11	OKOTOKS AREA	OKOTOKS	VSAB11V	28	8	2006	31.5	1996	30.5	1993	12.0	1992	13.0	2007	1.0	2000	1.5	2001	16.0	1991	12.5	31.5	2006	30.5	1996	30.5	2012	30.5	2017	29	2005	2022-02-03T13:22:22Z	12	1993	13	1992	15	2016	15.5	2014	16.5	2003	16	2001	12.5	1991	12
-113.98	50.73	AB-11	OKOTOKS AREA	OKOTOKS	VSAB11V	29	8	2011	32.0	1998	31.5	2010	9.0	2000	11.5	2014	3.0	1993	3.0	2017	12.5	2012	12.0	32	2011	31.5	1998	31	1996	29.5	2013	28.5	2002	2022-02-03T13:22:22Z	9	2010	11.5	2000	14	1993	15	1995	16	2020	12.5	2017	12	2006	12
-113.98	50.73	AB-11	OKOTOKS AREA	OKOTOKS	VSAB11V	30	8	2017	34.0	1996	32.5	2000	10.0	1999	14.5	1997	2.5	1995	3.0	1990	15.5			34	2017	32.5	1996	30	1991	30	2016	28.5	1998	2022-02-03T13:22:22Z	10	2000	14.5	1999	14.5	2008	15	1994	15.5	2006	15.5	1990	13	1991	12.5
-113.98	50.73	AB-11	OKOTOKS AREA	OKOTOKS	VSAB11V	31	8	1991	32.5	1990	23.5	2008	7.0	1997	13.0	2010	1.5	1995	3.0	2007	13.5	1991	11.5	32.5	1991	30.5	2001	30.5	2009	30.5	2016	29.5	2003	2022-02-03T13:22:22Z	7	2008	8.5	2011	13	1997	13.5	1999	15.5	1993	13.5	2007	13	2017	11.5
-113.98	50.73	AB-11	OKOTOKS AREA	OKOTOKS	VSAB11V	1	9	2013	29.5	2009	29.5	1999	13.5	1993	16.5	1999	1.0	1994	1.0	2002	12.0	2001	12.0	29.5	2009	29.5	2013	29	1998	28.5	2017	27.5	2016	2022-02-03T13:22:22Z	13.5	1999	14.5	2008	15.5	2010	16.5	1993	18.5	1994	12	2001	12	2002	11.5
-113.98	50.73	AB-11	OKOTOKS AREA	OKOTOKS	VSAB11V	2	9	2017	34.0	1998	33.5	2000	11.5	1999	16.5	2008	-0.5	1999	1.5	2016	11.0	2009	10.0	34	2017	33.5	1998	30.5	2009	29	2006	28.5	1995	2022-02-03T13:22:22Z	11.5	2000	15	2011	15.5	2014	16.5	1999	17	2004	11	2016	10.5	2019	10
-113.98	50.73	AB-11	OKOTOKS AREA	OKOTOKS	VSAB11V	3	9	2003	31.0	1995	28.5	1996	9.5	1992	17.0	1999	0.0	1991	0.0	1997	15.0	1993	10.0	31	2003	30	2009	29	2006	28.5	1995	27.5	1998	2022-02-03T13:22:22Z	9.5	1996	13.5	2000	15.5	2004	16	2015	16	2018	15	1997	11.5	2013	10
-113.98	50.73	AB-11	OKOTOKS AREA	OKOTOKS	VSAB11V	4	9	2013	31.0	2006	30.5	2015	8.0	1996	8.5	1999	-0.5	1991	2.0	2003	13.5	1997	12.5	31	2013	30.5	2006	28	1990	27.5	2011	27	1995	2022-02-03T13:22:22Z	8	2015	8.5	1996	11	1992	12.5	1993	13.5	2002	13.5	2003	12.5	1997	11.5
-113.98	50.73	AB-11	OKOTOKS AREA	OKOTOKS	VSAB11V	5	9	2020	31.0	2003	31.0	1992	4.5	1991	23.5	2016	0.0	1992	1.0	2013	12.0	1995	11.5	31	2003	31	2020	30.5	2006	29.5	2013	28.5	2011	2022-02-03T13:22:22Z	4.5	1992	6	2015	9.5	2002	9.5	2010	13.5	1996	12	2013	11.5	1995	10.5
-113.98	50.73	AB-11	OKOTOKS AREA	OKOTOKS	VSAB11V	6	9	2017	31.5	2003	30.5	1992	7.0	1991	27.0	1996	-0.5	1992	0.0	2013	14.0	2009	10.0	31.5	2017	30.5	2003	28.5	1998	28	2011	27	1990	2022-02-03T13:22:22Z	7	1992	10.5	2002	11	2015	12.5	1995	16	2010	14	2013	10	1997	10
-113.98	50.73	AB-11	OKOTOKS AREA	OKOTOKS	VSAB11V	7	9	1998	33.5	1990	30.0	2020	10.5	2007	11.0	1992	-2.0	1990	6.0	2013	12.0	1991	12.0	33.5	1998	32	2017	30.5	2003	30	1990	29	2018	2022-02-03T13:22:22Z	10.5	2020	11	2007	14	2001	15.5	2008	16	2004	12	1991	12	2013	10.5
-113.98	50.73	AB-11	OKOTOKS AREA	OKOTOKS	VSAB11V	8	9	2012	29.0	1993	28.5	2014	8.0	1991	10.5	2001	-1.5	1999	2.5	1998	13.0	1993	10.5	29	2012	28.5	1993	28	1994	28	2011	27.5	2017	2022-02-03T13:22:22Z	8	2014	10.5	1991	11	2010	13.5	2003	15.5	1992	13	1998	11	2017	10.5
-113.98	50.73	AB-11	OKOTOKS AREA	OKOTOKS	VSAB11V	9	9	2021	29.5	2017	29.5	2014	3.0	2004	6.5	2014	-0.5	1992	-0.5	2012	12.5	2011	9.0	29.5	2017	29.5	2021	29	2011	28.5	2012	28	2006	2022-02-03T13:22:22Z	3	2014	6.5	2004	11	2019	11.5	2005	13	2003	12.5	2012	10	2013	9
-113.98	50.73	AB-11	OKOTOKS AREA	OKOTOKS	VSAB11V	10	9	1997	27.5	1993	27.0	2014	2.5	2005	7.0	2014	-0.5	1991	1.0	2017	9.5	2011	8.5	27.5	1997	27	1993	27	2002	27	2020	26.5	1990	2022-02-03T13:22:22Z	2.5	2014	7	2005	9	2001	9	2004	9.5	2019	9.5	2017	8.5	2006	8.5
-113.98	50.73	AB-11	OKOTOKS AREA	OKOTOKS	VSAB11V	11	9	2020	30.0	2017	30.0	2014	8.5	2001	9.5	2014	-4.0	2012	-2.0	2020	7.5	2013	7.5	30	2017	30	2020	28.5	2015	28	1995	27.5	2007	2022-02-03T13:22:22Z	8.5	2014	9	2016	9.5	2001	14	1999	14	2021	7.5	2013	7.5	2020	7
-113.98	50.73	AB-11	OKOTOKS AREA	OKOTOKS	VSAB11V	12	9	2015	30.0	2013	28.0	1993	8.0	1992	10.5	2014	-2.0	2012	-1.0	1997	10.0	1990	8.0	30	2015	28	2013	27.5	2002	26.5	1991	26.5	1995	2022-02-03T13:22:22Z	8	1993	9	2014	9.5	2018	10.5	1992	11.5	2005	10	1997	9	2006	9
-113.98	50.73	AB-11	OKOTOKS AREA	OKOTOKS	VSAB11V	13	9	2013	27.5	1996	27.0	2018	3.0	1992	7.0	1993	-3.5	1992	0.0	1995	12.0	1991	7.0	27.5	2013	27	1996	26	2012	24.5	2009	23	1994	2022-02-03T13:22:22Z	3	2018	7	1992	9	2006	9	2017	9.5	2010	12	1995	9.5	2013	8.5
-113.98	50.73	AB-11	OKOTOKS AREA	OKOTOKS	VSAB11V	14	9	2012	29.0	2000	26.5	2018	5.5	1992	5.5	1992	-4.5	1991	4.0	2013	12.5	1996	8.5	29	2012	26.5	2000	25.5	1998	25	2002	25	2016	2022-02-03T13:22:22Z	5.5	1992	5.5	2018	6.5	2015	8.5	2006	10.5	2017	12.5	2013	8.5	1996	6
-113.98	50.73	AB-11	OKOTOKS AREA	OKOTOKS	VSAB11V	15	9	2009	27.5	2002	27.5	2018	5.5	2006	5.5	2012	0.0	2004	0.5	2019	13.0	2000	9.5	27.5	2002	27.5	2009	27	2001	26.5	2008	26	2000	2022-02-03T13:22:22Z	5.5	2006	5.5	2018	6.5	1992	8.5	1993	10	2003	13	2019	9.5	2000	9
-113.98	50.73	AB-11	OKOTOKS AREA	OKOTOKS	VSAB11V	16	9	2009	31.0	1998	28.0	2003	1.5	1993	14.0	1992	-4.0	1990	6.0	2013	9.0	2001	9.0	31	2009	28	1998	27	2000	26.5	2007	26.5	2013	2022-02-03T13:22:22Z	1.5	2003	5	2018	7	2006	7	2010	12	2005	9	2001	9	2013	8.5
-113.98	50.73	AB-11	OKOTOKS AREA	OKOTOKS	VSAB11V	17	9	1994	29.0	1990	17.5	2003	3.0	1996	8.5	2021	-2.5	2003	-2.0	2009	12.0	2000	8.0	29	1994	28.5	2000	27.5	2008	27	2014	26	2001	2022-02-03T13:22:22Z	3	2003	8	2010	8.5	1996	9.5	1992	10	2006	12	2009	8	2000	8
-113.98	50.73	AB-11	OKOTOKS AREA	OKOTOKS	VSAB11V	18	9	2012	27.5	2008	27.0	1995	2.5	1991	17.0	2003	-4.0	1992	-3.5	2021	13.0	2014	12.0	27.5	2012	27	2008	24.5	2009	24	2001	23.5	1994	2022-02-03T13:22:22Z	2.5	1995	6.5	1997	7	2010	7.5	2018	8	2013	13	2021	12	2014	10
-113.98	50.73	AB-11	OKOTOKS AREA	OKOTOKS	VSAB11V	19	9	2009	28.5	1991	26.5	2010	7.0	2007	8.0	1997	-2.5	1995	1.0	2020	10.0	2001	8.0	28.5	2009	26.5	1991	25	1994	24	2002	23.5	2008	2022-02-03T13:22:22Z	7	2010	8	1998	8	2007	8.5	2006	9	1995	10	2020	8	2001	7.5
-113.98	50.73	AB-11	OKOTOKS AREA	OKOTOKS	VSAB11V	20	9	1999	27.0	1997	24.0	1993	5.0	1991	11.5	1995	-3.0	1993	2.5	2020	11.5	2015	9.5	27	1999	26	2012	25	2008	25	2015	24	1997	2022-02-03T13:22:22Z	5	1993	5.5	1995	7	2010	7.5	2004	8.5	2016	11.5	2020	9.5	1994	9.5
-113.98	50.73	AB-11	OKOTOKS AREA	OKOTOKS	VSAB11V	21	9	2012	27.5	1999	27.5	2000	1.0	1993	11.0	1995	-6.5	1994	-1.5	2008	8.0	1999	6.0	27.5	1999	27.5	2012	27	2011	27	2014	25	2021	2022-02-03T13:22:22Z	1	2000	4	2017	7	2018	8	2010	10.5	2006	8	2008	6	1999	6
-113.98	50.73	AB-11	OKOTOKS AREA	OKOTOKS	VSAB11V	22	9	2009	29.5	1994	29.5	2000	2.0	1996	4.0	2000	-8.0	1995	-6.5	2021	11.5	2011	9.5	29.5	1994	29.5	2009	28	2014	27	2012	26	1997	2022-02-03T13:22:22Z	2	2000	3.5	2018	4	1996	7.5	2017	9	2016	11.5	2021	9.5	2011	8
-113.98	50.73	AB-11	OKOTOKS AREA	OKOTOKS	VSAB11V	23	9	2009	33.5	1990	30.5	2018	6.5	2007	7.5	2000	-9.0	1996	-2.5	2011	15.5	1992	10.5	33.5	2009	30.5	1990	30	1994	29.5	2011	29	1999	2022-02-03T13:22:22Z	6.5	2018	7.5	2007	9	2003	10	1996	11	2008	15.5	2011	11.5	2014	10.5
-113.98	50.73	AB-11	OKOTOKS AREA	OKOTOKS	VSAB11V	24	9	2001	31.5	1990	28.5	2002	9.5	1996	13.5	2007	-4.0	2005	-3.0	2014	13.0	2001	10.5	31.5	2001	31	2009	31	2011	28.5	1990	27	2014	2022-02-03T13:22:22Z	9.5	2002	11	2008	13.5	1996	13.5	2018	14	1998	13	2014	10.5	1992	10.5
-113.98	50.73	AB-11	OKOTOKS AREA	OKOTOKS	VSAB11V	25	9	2001	31.0	1994	30.5	1999	9.0	1998	10.0	2005	-0.5	2002	0.0	2021	12.5	2015	11.0	31	2001	30.5	1994	29.5	2011	28	1990	27.5	1997	2022-02-03T13:22:22Z	9	1999	10	1998	10.5	1993	11	1992	11	1996	12.5	2021	11	2015	10
-113.98	50.73	AB-11	OKOTOKS AREA	OKOTOKS	VSAB11V	26	9	2021	27.5	2016	26.0	1999	9.5	1996	9.5	1996	-2.5	1992	-2.0	2001	14.0	1990	10.0	27.5	2021	26	2016	24.5	1993	23.5	2010	23	1995	2022-02-03T13:22:22Z	9.5	1996	9.5	1999	10.5	2013	13	2002	13.5	2019	14	2001	10.5	2010	10.5
-113.98	50.73	AB-11	OKOTOKS AREA	OKOTOKS	VSAB11V	27	9	1994	26.5	1991	22.5	2019	4.0	2018	5.0	2015	-2.0	2009	-2.0	2021	13.0	2016	11.0	26.5	1994	25.5	2010	24.5	2021	23.5	2000	23	1996	2022-02-03T13:22:22Z	4	2019	5	2018	7.5	2002	8	2005	9	2014	13	2021	11	2016	10
-113.98	50.73	AB-11	OKOTOKS AREA	OKOTOKS	VSAB11V	28	9	2012	28.0	2010	25.0	2019	-1.0	2018	8.0	1999	-6.0	1992	-1.0	2010	10.5	2001	9.0	28	2012	26	2020	25	2010	24.5	2017	23	2006	2022-02-03T13:22:22Z	-1	2019	8	1996	8	2018	14	1999	14	2007	10.5	2010	9	2001	8
-113.98	50.73	AB-11	OKOTOKS AREA	OKOTOKS	VSAB11V	29	9	1992	28.5	1990	23.0	2019	-1.5	2018	3.5	2019	-3.0	2011	-2.0	2012	9.5	1990	7.5	28.5	1992	27	1993	26.5	2006	26	2008	26	2017	2022-02-03T13:22:22Z	-1.5	2019	3.5	2018	8	1998	9.5	1996	9.5	2002	9.5	2012	9	2013	8.5
-113.98	50.73	AB-11	OKOTOKS AREA	OKOTOKS	VSAB11V	30	9	1992	30.0	1991	22.5	2018	0.5	1999	2.5	2019	-3.5	2018	-3.0	1992	13.0	1990	-1.0	30	1992	28.5	2011	26.5	1997	26.5	2008	26	2006	2022-02-03T13:22:22Z	0.5	2018	1	2019	2.5	1996	2.5	1999	3	2002	13	1992	8	2020	7.5
-113.98	50.73	AB-11	OKOTOKS AREA	OKOTOKS	VSAB11V	1	10	2008	29.0	1992	26.5	2018	1.0	1996	1.0	2019	-11.5	2004	-8.0	1992	10.0	1991	6.5	29	2008	26.5	1992	23.5	2012	23.5	2020	23	2003	2022-02-03T13:22:22Z	1	1996	1	2018	4	2019	5	1999	8	2005	10	1992	8	2016	7
-113.98	50.73	AB-11	OKOTOKS AREA	OKOTOKS	VSAB11V	2	10	2008	27.5	1992	26.0	2018	1.0	1999	2.0	1999	-8.0	1996	-3.5	1997	8.5	1992	8.0	27.5	2008	26.5	2010	26	1992	24	1993	22.5	2004	2022-02-03T13:22:22Z	1	2018	2	1999	2.5	1994	3.5	2017	5	2000	8.5	1997	8	1992	8
-113.98	50.73	AB-11	OKOTOKS AREA	OKOTOKS	VSAB11V	3	10	2003	24.0	1993	23.5	2000	2.0	1994	2.5	2018	-7.5	1999	-7.0	2008	8.5	1993	8.5	24	2003	23.5	1993	23.5	2008	23	1992	23	1996	2022-02-03T13:22:22Z	2	2000	2.5	1994	2.5	2018	3	2015	4	2005	8.5	1993	8.5	2008	6.5
-113.98	50.73	AB-11	OKOTOKS AREA	OKOTOKS	VSAB11V	4	10	2020	25.5	2003	25.0	2000	-0.5	1995	8.5	2012	-6.5	2000	-6.5	2010	9.5	1996	7.0	25.5	2020	25	2003	23.5	1996	23.5	2004	22	1993	2022-02-03T13:22:22Z	-0.5	2000	2	2009	4.5	2018	5.5	2002	5.5	2015	9.5	2010	7	1996	7
-113.98	50.73	AB-11	OKOTOKS AREA	OKOTOKS	VSAB11V	5	10	2003	25.5	1993	24.5	1990	1.0			2000	-8.5	1995	-4.0	2020	5.0	2010	5.0	25.5	2003	25	2004	25	2020	24.5	1993	24.5	2021	2022-02-03T13:22:22Z	1	1990	3.5	2000	3.5	2007	4	2016	5	2002	5	2010	5	2020	4.5
-113.98	50.73	AB-11	OKOTOKS AREA	OKOTOKS	VSAB11V	6	10	2003	26.5	1991	24.0	1993	0.5	1990	3.0	2000	-10.5	1997	-4.5	2004	10.5	2003	6.0	26.5	2003	24	1991	23.5	2004	23.5	2010	22	1998	2022-02-03T13:22:22Z	0.5	1993	3	1990	6	2016	6.5	2000	7	2011	10.5	2004	9.5	2020	6.5
-113.98	50.73	AB-11	OKOTOKS AREA	OKOTOKS	VSAB11V	7	10	2010	23.5	1998	22.5	2016	0.0	1997	3.0	2000	-8.5	1990	-7.0	2015	7.0	2013	7.0	23.5	2010	22.5	1998	22	2003	21.5	1996	21	2007	2022-02-03T13:22:22Z	0	2016	3	1993	3	1997	4	2009	9	1990	7	2013	7	2015	5
-113.98	50.73	AB-11	OKOTOKS AREA	OKOTOKS	VSAB11V	8	10	2000	25.0	1998	18.5	2019	-1.5	2018	-0.5	2009	-6.5	1993	-6.0	1998	6.0	1992	3.5	25	2000	24	2020	22	2015	21.5	2004	21	2010	2022-02-03T13:22:22Z	-1.5	2019	-0.5	1997	-0.5	2018	3.5	2009	5	2012	6	1998	5	2004	5
-113.98	50.73	AB-11	OKOTOKS AREA	OKOTOKS	VSAB11V	9	10	1991	24.0	1990	17.5	2009	-5.5	1997	1.0	2009	-10.5	2006	-6.5	2015	8.5	1994	5.5	24	1991	22	2010	21.5	1994	21.5	2000	21.5	2015	2022-02-03T13:22:22Z	-5.5	2009	-2.5	2019	-2	2018	1	1997	3.5	2016	8.5	2015	5.5	1994	4.5
-113.98	50.73	AB-11	OKOTOKS AREA	OKOTOKS	VSAB11V	10	10	1991	27.5	1990	8.0	2009	-5.0	1998	2.0	2019	-13.5	2009	-9.5	1991	14.5	1990	0.5	27.5	1991	24.5	2010	24	2015	23	1996	22.5	2005	2022-02-03T13:22:22Z	-5	2009	1	2016	1	2018	2	1998	2.5	2002	14.5	1991	12	2020	10.5
-113.98	50.73	AB-11	OKOTOKS AREA	OKOTOKS	VSAB11V	11	10	1991	26.0	1990	7.0	2009	-4.0	2002	-1.0	2009	-8.5	2008	-8.5	2014	7.5	1991	5.5	26	1991	20	2004	17.5	2015	17	2007	17	2011	2022-02-03T13:22:22Z	-4	2009	-1	2002	2	1998	3.5	2016	4	1992	7.5	2014	7	2015	5.5
-113.98	50.73	AB-11	OKOTOKS AREA	OKOTOKS	VSAB11V	12	10	2015	20.0	1991	19.0	2009	-3.0	2002	4.5	2009	-17.5	2002	-13.5	2004	5.5	1991	5.0	20	2015	19	1991	18.5	2012	16.5	2014	16	2010	2022-02-03T13:22:22Z	-3	2009	3.5	2017	4.5	2002	5.5	2020	6	1997	5.5	2004	5	1991	3.5
-113.98	50.73	AB-11	OKOTOKS AREA	OKOTOKS	VSAB11V	13	10	2004	23.5	1998	19.5	2009	-3.0	1992	3.5	2009	-7.5	1997	-5.0	2012	3.5	1998	3.5	23.5	2004	19.5	1998	19	2012	18	1996	18	1999	2022-02-03T13:22:22Z	-3	2009	0.5	2018	2.5	2017	3.5	1992	6	2021	3.5	1998	3.5	2012	3
-113.98	50.73	AB-11	OKOTOKS AREA	OKOTOKS	VSAB11V	14	10	2010	23.0	1995	20.0	1992	-1.5	1990	8.0	2017	-7.5	1992	-6.0	2004	7.5	1997	1.5	23	2010	20	1995	19.5	2012	19	2007	18.5	2014	2022-02-03T13:22:22Z	-1.5	1992	2.5	2009	5	2019	5	2020	6	1994	7.5	2004	5.5	2014	4
-113.98	50.73	AB-11	OKOTOKS AREA	OKOTOKS	VSAB11V	15	10	1991	26.0	1990	6.0	1992	0.0	1990	6.0	1992	-12.0	1990	-6.5	1991	6.5	1990	-6.5	26	1991	21	2005	20.5	2007	20	2012	18.5	1997	2022-02-03T13:22:22Z	0	1992	2.5	1994	3	1993	4.5	1998	4.5	2009	6.5	1991	5.5	2006	3.5
-113.98	50.73	AB-11	OKOTOKS AREA	OKOTOKS	VSAB11V	16	10	1997	24.5	1991	17.0	1992	-2.0	1990	0.5	1992	-12.0	1990	-3.0	1997	9.0	1995	5.0	24.5	1997	21.5	2001	21	2017	19	2018	19	2021	2022-02-03T13:22:22Z	-2	1992	0.5	1990	1.5	2006	3.5	1996	4.5	2004	9	1997	5	1995	3
-113.98	50.73	AB-11	OKOTOKS AREA	OKOTOKS	VSAB11V	17	10	2021	22.0	2018	22.0	1991	-4.5	1990	6.5	1990	-11.5			2019	9.5	2003	7.0	22	2018	22	2021	21	2008	21	2017	20	2000	2022-02-03T13:22:22Z	-4.5	1991	-3	2004	-2.5	2020	-1	1992	1	2016	9.5	2019	7.5	2021	7
-113.98	50.73	AB-11	OKOTOKS AREA	OKOTOKS	VSAB11V	18	10	2003	23.5	2000	19.5	2020	-4.5	2004	-2.0	1991	-10.5	1990	-3.5	2000	10.5	1997	2.0	23.5	2003	21	2014	19.5	2000	17	2011	17	2015	2022-02-03T13:22:22Z	-4.5	2020	-2	2004	3.5	2016	4	1991	7	1992	10.5	2000	7	2015	5.5
-113.98	50.73	AB-11	OKOTOKS AREA	OKOTOKS	VSAB11V	19	10	2014	22.5	2003	22.0	2004	-2.0	1996	1.5	2004	-8.5	1996	-7.0	2017	9.0	2012	6.0	22.5	2014	22	2003	20.5	1999	20.5	2015	18.5	2010	2022-02-03T13:22:22Z	-2	2004	-0.5	2020	1.5	1996	4.5	1990	5.5	2009	9	2017	6	2012	5.5
-113.98	50.73	AB-11	OKOTOKS AREA	OKOTOKS	VSAB11V	20	10	2014	23.5	1992	21.0	2004	0.0	1996	5.5	1990	-9.5			2017	6.0	1991	4.0	23.5	2014	22	2018	21	1992	19.5	2003	19	1991	2022-02-03T13:22:22Z	0	2004	1.5	2012	2	2020	4.5	2005	5.5	1996	6	2017	4	1991	3.5
-113.98	50.73	AB-11	OKOTOKS AREA	OKOTOKS	VSAB11V	21	10	2003	25.0	1999	21.5	2020	-2.0	2012	-2.0	1996	-7.5	1990	-4.5	2003	9.0	2000	3.5	25	2003	24	2010	22	2015	21.5	1998	21.5	1999	2022-02-03T13:22:22Z	-2	2012	-2	2020	0	2004	4	2002	5	2001	9	2003	7	2014	3.5
-113.98	50.73	AB-11	OKOTOKS AREA	OKOTOKS	VSAB11V	22	10	1999	22.0	1998	22.0	1991	-6.0	1990	9.0	2020	-11.0	1991	-9.5	2015	5.0	2003	3.0	22	1998	22	1999	19	2008	18.5	2003	18	2007	2022-02-03T13:22:22Z	-6	1991	-5	2020	-3	2012	0	2002	2	2004	5	2015	3	2003	2.5
-113.98	50.73	AB-11	OKOTOKS AREA	OKOTOKS	VSAB11V	23	10	1999	24.0	1992	21.0	2020	-9.0	2012	-5.0	1991	-16.5	1990	-6.5	2014	6.5	2008	5.5	24	1999	21	1992	20.5	2000	20.5	2007	18.5	2005	2022-02-03T13:22:22Z	-9	2020	-5	1991	-5	2012	1.5	2001	2.5	2004	6.5	2014	5.5	2008	4
-113.98	50.73	AB-11	OKOTOKS AREA	OKOTOKS	VSAB11V	24	10	2007	25.0	1992	21.0	2020	-9.0	2012	-4.0	2020	-14.5	2012	-11.5	1992	13.0	1990	-2.5	25	2007	21	1990	21	1992	20	2005	19.5	2000	2022-02-03T13:22:22Z	-9	2020	-4	2012	-2	1991	1.5	1997	5	2001	13	1992	11.5	2007	7.5
-113.98	50.73	AB-11	OKOTOKS AREA	OKOTOKS	VSAB11V	25	10	1990	22.0			1991	-4.0	1990	22.0	2020	-19.5	2004	-9.5	2019	4.5	2017	4.0	22	1990	21.5	1994	20.5	2005	19	1998	19	2017	2022-02-03T13:22:22Z	-4	1991	-3.5	2020	-2	2012	3.5	2010	5.5	2001	4.5	2019	4	2017	3
-113.98	50.73	AB-11	OKOTOKS AREA	OKOTOKS	VSAB11V	26	10	2003	23.0	1998	21.5	1991	-6.5	1990	11.5	2020	-12.0	2008	-10.5	2003	7.0	1994	7.0	23	2003	21.5	1998	18.5	2013	17.5	2005	17	1994	2022-02-03T13:22:22Z	-6.5	1991	-4.5	2012	-2.5	2002	1	2010	2.5	2008	7	1994	7	2003	5.5
-113.98	50.73	AB-11	OKOTOKS AREA	OKOTOKS	VSAB11V	27	10	1993	18.5	1990	16.0	1991	-14.0	1990	16.0	1991	-16.5	1990	-3.5	2003	6.0	1993	5.0	18.5	1993	17.5	2008	16.5	1998	16	1990	16	2016	2022-02-03T13:22:22Z	-14	1991	-5.5	2012	-0.5	2002	0	2010	2	2013	6	2003	5	1993	2.5
-113.98	50.73	AB-11	OKOTOKS AREA	OKOTOKS	VSAB11V	28	10	2017	25.0	2007	17.5	1991	-11.5	1990	13.5	1991	-26.0	1990	3.0	2017	3.5	1990	3.0	25	2017	17.5	2007	16.5	1999	15.5	2000	15.5	2008	2022-02-03T13:22:22Z	-11.5	1991	-8.5	2019	-4.5	2013	-1	2002	-0.5	1993	3.5	2017	3	1990	2
-113.98	50.73	AB-11	OKOTOKS AREA	OKOTOKS	VSAB11V	29	10	2008	22.0	2007	18.0	1991	-8.5	1990	12.0	1991	-23.0	1990	-2.0	2008	4.5	1999	0.5	22	2008	18	2007	15	2014	14	2015	13.5	1997	2022-02-03T13:22:22Z	-8.5	1991	-8	1996	-7	2002	-6	2006	-4	2003	4.5	2008	2	2017	1.5
-113.98	50.73	AB-11	OKOTOKS AREA	OKOTOKS	VSAB11V	30	10	2011	18.0	1993	17.5	2003	-9.0	2002	-7.0	1991	-21.0	1990	1.0	2004	1.5	1990	1.0	18	2011	17.5	1993	15.5	1999	15	1997	14	1990	2022-02-03T13:22:22Z	-9	2003	-7	2002	-6.5	2006	-2.5	1991	-1.5	1995	1.5	2004	1	1990	-0.5
-113.98	50.73	AB-11	OKOTOKS AREA	OKOTOKS	VSAB11V	31	10	2014	18.0	2008	17.5	1991	-8.0	1990	7.5	2003	-22.0	2002	-18.5	2001	4.5	1993	0.5	18	2014	17.5	2008	15	2009	14.5	1997	14	2001	2022-02-03T13:22:22Z	-8	1991	-7	2003	-5	1995	-3	2006	-2	2012	4.5	2001	3.5	2009	2
-113.98	50.73	AB-11	OKOTOKS AREA	OKOTOKS	VSAB11V	1	11	2020	19.5	2008	17.0	1991	-12.0	1990	0.5	1991	-18.5	1990	-3.0	2008	2.5	1998	0.5	19.5	2020	17	2008	16.5	2010	14	2015	12	1997	2022-02-03T13:22:22Z	-12	1991	-5	1995	-3	2006	-2.5	2021	-1	2003	2.5	2008	0.5	1998	0
-113.98	50.73	AB-11	OKOTOKS AREA	OKOTOKS	VSAB11V	2	11	2020	24.0	2008	18.5	2017	-8.5	2006	-6.5	1991	-22.5	1990	-7.0	2008	4.0	1998	0.5	24	2020	18.5	2008	15	1996	14.5	2016	14	1993	2022-02-03T13:22:22Z	-8.5	2017	-6.5	2006	-4.5	1991	-4	1994	-2	2003	4	2008	1.5	2020	1
-113.98	50.73	AB-11	OKOTOKS AREA	OKOTOKS	VSAB11V	3	11	2020	20.5	2016	18.5	2017	-11.5	2003	-7.0	1991	-20.5	1990	-13.5	2016	7.0	2008	3.0	20.5	2020	18.5	2016	17.5	2001	15	1999	14.5	2000	2022-02-03T13:22:22Z	-11.5	2017	-7	2003	-2	2006	-1	2013	0.5	1990	7	2016	3.5	2020	3
-113.98	50.73	AB-11	OKOTOKS AREA	OKOTOKS	VSAB11V	4	11	2001	22.0	2000	14.0	2017	-11.0	2003	-11.0	2003	-22.0	1995	-11.0	2001	4.0	1997	1.0	22	2001	20	2016	18.5	2010	17.5	2021	17	2020	2022-02-03T13:22:22Z	-11	2003	-11	2017	-5	1993	-4.5	2011	-3	2013	4	2001	2.5	2018	1.5
-113.98	50.73	AB-11	OKOTOKS AREA	OKOTOKS	VSAB11V	5	11	2010	21.5	2009	19.5	1991	-8.0	1990	-5.0	2003	-24.0	1993	-14.5	2010	6.0	2004	4.0	21.5	2010	20.5	2016	19.5	2009	14	1997	13.5	2002	2022-02-03T13:22:22Z	-8	1991	-7.5	2017	-6	2003	-5	1990	-4.5	2000	6	2010	4.5	2020	4.5
-113.98	50.73	AB-11	OKOTOKS AREA	OKOTOKS	VSAB11V	6	11	1999	18.0	1997	11.5	2019	-8.5	2017	-8.5	2017	-18.5	1991	-18.5	2016	6.0	2009	2.0	18	1999	17.5	2014	14.5	2010	13	2016	12.5	2006	2022-02-03T13:22:22Z	-8.5	2017	-8.5	2019	-5.5	2018	-3.5	1991	-3	1995	6	2016	2	2002	2
-113.98	50.73	AB-11	OKOTOKS AREA	OKOTOKS	VSAB11V	7	11	1999	23.0	1990	9.0	1995	-9.5	1993	4.0	2000	-19.0	1995	-12.0	1999	6.5	1997	-1.5	23	1999	17	2010	16	2015	15	2006	13	2016	2022-02-03T13:22:22Z	-9.5	1995	-8	2000	-4.5	2003	-4.5	2017	-4	2018	6.5	1999	2.5	2014	2.5
-113.98	50.73	AB-11	OKOTOKS AREA	OKOTOKS	VSAB11V	8	11	2016	21.0	2004	17.0	1995	-9.5	1990	-2.0	2003	-17.0	2000	-17.0	2016	6.5	1999	1.5	21	2016	17	2004	15.5	2001	15.5	2014	14	2015	2022-02-03T13:22:22Z	-9.5	1995	-7	2017	-7	2020	-6.5	2000	-5.5	2012	6.5	2016	1.5	1999	1
-113.98	50.73	AB-11	OKOTOKS AREA	OKOTOKS	VSAB11V	9	11	2016	21.5	2001	16.5	1995	-12.0	1990	-2.5	2017	-20.0	1995	-15.0	2016	7.0	2004	4.5	21.5	2016	16.5	2001	15	1999	14.5	2007	12	2008	2022-02-03T13:22:22Z	-12	1995	-10.5	2012	-7	2000	-6	2014	-4	2006	7	2016	4.5	2004	4
-113.98	50.73	AB-11	OKOTOKS AREA	OKOTOKS	VSAB11V	10	11	2016	15.5	2001	15.5	2012	-13.5	1995	-11.0	1995	-26.0	1992	-12.5	1999	3.5	1994	-3.5	15.5	2001	15.5	2016	15	1999	15	2005	14	2007	2022-02-03T13:22:22Z	-13.5	2012	-11.5	2019	-11	1995	-8.5	2000	-8	2014	3.5	1999	0.5	2005	0.5
-113.98	50.73	AB-11	OKOTOKS AREA	OKOTOKS	VSAB11V	11	11	2016	17.0	2001	15.5	2014	-11.0	1998	-6.0	2012	-22.5	2000	-22.0	2011	2.0	1999	-3.5	17	2016	15.5	1999	15.5	2001	10	1991	10	1994	2022-02-03T13:22:22Z	-11	2014	-6.5	2020	-6	1998	-5.5	1996	-4	2012	2	2011	0	2016	-3.5
-113.98	50.73	AB-11	OKOTOKS AREA	OKOTOKS	VSAB11V	12	11	1999	18.0	1990	16.0	2014	-10.0	1996	-5.5	2014	-21.0	2003	-13.0	2016	5.5	1991	4.5	18	1999	17	2001	17	2016	16	1990	16	2021	2022-02-03T13:22:22Z	-10	2014	-5.5	1996	-0.5	1992	0	2003	2.5	1993	5.5	2016	4.5	1991	2.5
-113.98	50.73	AB-11	OKOTOKS AREA	OKOTOKS	VSAB11V	13	11	2001	18.0	1990	16.0	2014	-10.5	1996	-2.5	2014	-23.0	2009	-11.0	1990	3.5			18	2001	16	1990	15	2016	13	2004	12	2015	2022-02-03T13:22:22Z	-10.5	2014	-2.5	1996	2	1993	3.5	2020	4	1997	3.5	1990	1.5	2016	1
-113.98	50.73	AB-11	OKOTOKS AREA	OKOTOKS	VSAB11V	14	11	1999	15.5	1993	11.0	2014	-9.0	1997	-4.0	2014	-20.0	1993	-12.5	2001	7.0	1999	-3.0	15.5	1999	15	2001	13.5	2004	12	2016	11	1993	2022-02-03T13:22:22Z	-9	2014	-5	2017	-4	1996	-4	1997	-1.5	2005	7	2001	3.5	2016	1.5
-113.98	50.73	AB-11	OKOTOKS AREA	OKOTOKS	VSAB11V	15	11	2001	17.5	1999	16.5	1996	-12.0	1992	5.5	2014	-20.0	1996	-15.0	2004	7.5	2001	7.0	17.5	2001	16.5	1999	16	2004	13.5	2015	13	2007	2022-02-03T13:22:22Z	-12	1996	-5.5	2000	-4.5	2005	-3.5	2011	-2	1998	7.5	2004	7	2001	1
-113.98	50.73	AB-11	OKOTOKS AREA	OKOTOKS	VSAB11V	16	11	2001	16.5	1991	11.5	1996	-15.0	1994	-3.0	1996	-20.5	1993	-8.0	2009	3.0	2001	3.0	16.5	2001	13.5	2007	13	2009	12	2002	11.5	1991	2022-02-03T13:22:22Z	-15	1996	-8	2018	-7.5	1998	-7.5	2017	-7	2013	3	2001	3	2009	2
-113.98	50.73	AB-11	OKOTOKS AREA	OKOTOKS	VSAB11V	17	11	2019	14.0	1995	14.0	1996	-15.5	1994	-5.5	2013	-21.0	1996	-20.0	2009	5.5	2002	1.0	14	1995	14	2019	13	2005	12	2009	10.5	2001	2022-02-03T13:22:22Z	-15.5	1996	-11	2010	-6.5	1998	-6	2017	-5.5	1994	5.5	2009	1	2002	1
-113.98	50.73	AB-11	OKOTOKS AREA	OKOTOKS	VSAB11V	18	11	2005	13.5	1995	13.5	1996	-18.0	1992	-3.0	1996	-22.0	1994	-21.0	2005	1.5	1995	1.5	13.5	1995	13.5	2005	11.5	2004	8	2002	8	2006	2022-02-03T13:22:22Z	-18	1996	-14	2010	-14	2011	-11.5	2013	-3	1992	1.5	1995	1.5	2005	0.5
-113.98	50.73	AB-11	OKOTOKS AREA	OKOTOKS	VSAB11V	19	11	2006	14.0	2002	14.0	1996	-19.0	1992	1.5	2010	-26.0	1996	-22.5	2002	2.5	1999	-5.5	14	2002	14	2006	12.5	2005	11.5	2001	11	1993	2022-02-03T13:22:22Z	-19	1996	-17	2010	-14.5	2011	-13	2013	-9.5	2020	2.5	2002	-1	2019	-2
-113.98	50.73	AB-11	OKOTOKS AREA	OKOTOKS	VSAB11V	20	11	2002	17.5	2001	15.0	1996	-18.0	1994	-3.0	1996	-28.0	1995	-9.5	2002	4.0	2001	4.0	17.5	2002	15	2001	14.5	2005	12.5	2009	11	2018	2022-02-03T13:22:22Z	-18	1996	-15.5	2010	-11.5	2013	-10.5	2003	-6	2011	4	2001	4	2002	2
-113.98	50.73	AB-11	OKOTOKS AREA	OKOTOKS	VSAB11V	21	11	2002	14.0	2001	11.0	1996	-20.5	1993	-17.0	1996	-32.5	1993	-21.0	1998	2.0	1995	-7.0	14	2002	12.5	2018	11	2001	10	2005	10	2006	2022-02-03T13:22:22Z	-20.5	1996	-17	1993	-15.5	2010	-14	2003	-9.5	2012	2	1998	1	2002	-1.5
-113.98	50.73	AB-11	OKOTOKS AREA	OKOTOKS	VSAB11V	22	11	2005	20.5	2000	8.5	1993	-21.5	1992	-3.5	2003	-29.5	1993	-27.0	2005	3.0	2002	-1.0	20.5	2005	16.5	2021	14.5	2017	11	2018	10	2011	2022-02-03T13:22:22Z	-21.5	1993	-19	1996	-19	2010	-9.5	2013	-8.5	2003	3	2005	-1	2002	-1
-113.98	50.73	AB-11	OKOTOKS AREA	OKOTOKS	VSAB11V	23	11	2005	15.5	2000	14.5	1996	-22.0	1993	-18.0	1996	-31.0	1993	-29.0	2017	2.0	2005	1.0	15.5	2005	14.5	2000	13.5	2017	11	1997	11	2011	2022-02-03T13:22:22Z	-22	1996	-20.5	2010	-18	1993	-6	1992	-6	2006	2	2017	1	2005	-1
-113.98	50.73	AB-11	OKOTOKS AREA	OKOTOKS	VSAB11V	24	11	2005	14.5	1997	10.0	1996	-18.0	1990	-11.0	2010	-31.0	1993	-27.0	2019	0.5	1997	0.5	14.5	2005	10	1997	9.5	1998	9.5	2008	8.5	2016	2022-02-03T13:22:22Z	-18	1996	-14	2006	-11	1990	-9	1993	-7.5	2010	0.5	1997	0.5	2019	-0.5
-113.98	50.73	AB-11	OKOTOKS AREA	OKOTOKS	VSAB11V	25	11	2021	15.0	2009	14.5	2006	-17.5	1990	-13.0	1996	-27.0	1993	-21.0	2016	1.0	2005	-0.5	15	2021	14.5	2009	11	2005	10	1998	9.5	2016	2022-02-03T13:22:22Z	-17.5	2006	-13	1990	-10	1996	-8.5	2001	-7	1994	1	2016	-0.5	2005	-1.5
-113.98	50.73	AB-11	OKOTOKS AREA	OKOTOKS	VSAB11V	26	11	2017	16.0	2011	11.0	2006	-22.0	1994	-10.5	2006	-26.5	1996	-24.0	2021	0.0	2009	-1.0	16	2017	13	2021	11	2011	10	1998	10	2016	2022-02-03T13:22:22Z	-22	2006	-12	2007	-10.5	1994	-10	2001	-9.5	1995	0	2021	-1	2005	-1
-113.98	50.73	AB-11	OKOTOKS AREA	OKOTOKS	VSAB11V	27	11	2011	13.0	2002	11.5	2006	-22.0	1995	-10.5	2006	-25.0	2001	-22.5	2002	2.0	1992	-5.0	13	2011	11.5	2002	11.5	2020	10	1997	9.5	1993	2022-02-03T13:22:22Z	-22	2006	-12.5	2019	-10.5	1995	-8	2001	-6.5	2007	2	2002	0.5	2017	-0.5
-113.98	50.73	AB-11	OKOTOKS AREA	OKOTOKS	VSAB11V	28	11	2021	15.5	2002	12.5	2006	-22.0	1995	-13.5	2006	-31.5	2001	-16.5	2002	1.5	1997	1.5	15.5	2021	12.5	2002	12	1997	10	2017	9	2013	2022-02-03T13:22:22Z	-22	2006	-17.5	2014	-13.5	1995	-13	2001	-12.5	2019	1.5	1997	1.5	2002	-1.5
-113.98	50.73	AB-11	OKOTOKS AREA	OKOTOKS	VSAB11V	29	11	1999	14.5	1995	8.5	2014	-20.0	2001	-12.0	2006	-27.0	2001	-20.5	2021	0.5	1990	-1.5	14.5	1999	12	2021	8.5	1995	7.5	2008	7.5	2017	2022-02-03T13:22:22Z	-20	2014	-15	2019	-12	2001	-10	2005	-8.5	2007	0.5	2021	-1.5	1990	-2.5
-113.98	50.73	AB-11	OKOTOKS AREA	OKOTOKS	VSAB11V	30	11	2021	15.5	1999	14.5	2014	-14.0	2005	-13.0	2014	-27.5	2007	-21.5	2021	0.0	1999	0.0	15.5	2021	14.5	1999	13	2002	11.5	1997	10.5	1994	2022-02-03T13:22:22Z	-14	2014	-13	2005	-11	2019	-10	2001	-8.5	2007	0	1999	0	2021	-1.5
-113.98	50.73	AB-11	OKOTOKS AREA	OKOTOKS	VSAB11V	1	12	2008	14.0	2002	11.0	2007	-15.0	2005	-14.5	2014	-26.0	2005	-22.0	2021	0.0	2002	0.0	14	2008	11.5	2021	11	2002	7.5	2017	7	1999	2022-02-03T13:22:22Z	-15	2007	-14.5	2005	-10.5	1990	-7.5	2006	-6.5	2012	0	2002	0	2021	-0.5
-113.98	50.73	AB-11	OKOTOKS AREA	OKOTOKS	VSAB11V	2	12	2020	13.0	2004	10.5	2007	-17.0	2005	-16.0	2007	-25.5	1994	-21.5	2021	-3.0	1993	-4.0	13	2020	10.5	2004	9	2000	8	1998	8	1999	2022-02-03T13:22:22Z	-17	2007	-16	2005	-15.5	1994	-11.5	1991	-9.5	2012	-3	2021	-4	1993	-4.5
-113.98	50.73	AB-11	OKOTOKS AREA	OKOTOKS	VSAB11V	3	12	2020	19.0	2004	12.5	2005	-17.0	1994	-16.5	2005	-25.5	1994	-24.5	2004	-1.0	1993	-3.0	19	2020	12.5	2004	10.5	1993	9.5	2015	8.5	1990	2022-02-03T13:22:22Z	-17	2005	-16.5	1994	-15.5	2007	-13	2013	-12	1991	-1	2004	-3	1993	-3.5
-113.98	50.73	AB-11	OKOTOKS AREA	OKOTOKS	VSAB11V	4	12	2020	13.0	2012	8.5	2013	-16.0	2007	-12.5	1994	-25.0	1991	-14.5	1990	2.5			13	2020	8.5	2012	7	1999	7	2008	7	2015	2022-02-03T13:22:22Z	-16	2013	-12.5	2007	-11	2005	-10	1997	-9.5	1994	2.5	1990	1	2015	0
-113.98	50.73	AB-11	OKOTOKS AREA	OKOTOKS	VSAB11V	5	12	2020	11.0	1999	8.5	2013	-21.0	2004	-12.5	2013	-29.0	1995	-22.0	2020	-1.0	2012	-3.0	11	2020	8.5	1999	7	2008	6.5	2003	6	1991	2022-02-03T13:22:22Z	-21	2013	-12.5	2004	-12	2016	-11	1994	-10.5	1997	-1	2020	-3	1999	-3
-113.98	50.73	AB-11	OKOTOKS AREA	OKOTOKS	VSAB11V	6	12	2020	18.0	2000	13.0	2013	-23.0	2009	-17.5	2013	-33.0	2005	-24.5	2015	0.0	2003	-1.0	18	2020	13	2000	9	2011	8	1991	8	1999	2022-02-03T13:22:22Z	-23	2013	-17.5	2009	-17	2016	-14	2005	-13.5	2004	0	2015	-1	2003	-1.5
-113.98	50.73	AB-11	OKOTOKS AREA	OKOTOKS	VSAB11V	7	12	2020	14.0	2017	12.0	1995	-24.5	1994	-3.0	2013	-32.0	2009	-29.5	2020	-1.5	2015	-1.5	14	2020	12	2017	10	1990	10	2006	9	2015	2022-02-03T13:22:22Z	-24.5	1995	-21	2009	-17	2016	-14	2004	-12	1997	-1.5	2015	-1.5	2020	-2
-113.98	50.73	AB-11	OKOTOKS AREA	OKOTOKS	VSAB11V	8	12	2020	13.0	1990	12.0	2016	-18.5	1995	-17.5	1995	-32.5	1994	-14.0	2020	0.0	2006	0.0	13	2020	12	1990	10.5	2006	10.5	2017	9.5	2015	2022-02-03T13:22:22Z	-18.5	2016	-17.5	1995	-14	2009	-13.5	2012	-9.5	2004	0	2006	0	2020	-2
-113.98	50.73	AB-11	OKOTOKS AREA	OKOTOKS	VSAB11V	9	12	2017	15.0	2014	11.5	2016	-19.5	2000	-17.5	1995	-25.0	1994	-14.0	2015	0.0	1990	-2.0	15	2017	11.5	2014	9	1993	8.5	2002	7.5	2005	2022-02-03T13:22:22Z	-19.5	2016	-17.5	2000	-12.5	1995	-9.5	2009	-8	1994	0	2015	-1	2017	-1
-113.98	50.73	AB-11	OKOTOKS AREA	OKOTOKS	VSAB11V	10	12	2017	15.5	1993	13.0	2000	-21.0	1995	-19.0	2016	-24.5	2000	-24.5	2014	3.0	1993	0.5	15.5	2017	13	1993	12.5	2014	12	1998	11	2004	2022-02-03T13:22:22Z	-21	2000	-19	1995	-17	2016	-11.5	2009	-10.5	2003	3	2014	0.5	1993	0
-113.98	50.73	AB-11	OKOTOKS AREA	OKOTOKS	VSAB11V	11	12	2014	10.5	2006	8.5	1995	-20.0	1992	-7.0	2000	-31.0	1995	-22.5	2014	4.5	2005	-1.0	10.5	2014	8.5	1997	8.5	2006	7.5	2005	7.5	2017	2022-02-03T13:22:22Z	-20	1995	-17	2016	-14.5	2000	-9	2009	-7	1992	4.5	2014	-1	2005	-1.5
-113.98	50.73	AB-11	OKOTOKS AREA	OKOTOKS	VSAB11V	12	12	2017	13.0	2014	13.0	2009	-22.0	2000	-13.5	2009	-27.5	2000	-26.0	2014	4.5	2005	-2.5	13	2014	13	2017	11	2002	10.5	1998	9	1999	2022-02-03T13:22:22Z	-22	2009	-13.5	2000	-12.5	1995	-10.5	2016	-7.5	2011	4.5	2014	-1	2017	-2.5
-113.98	50.73	AB-11	OKOTOKS AREA	OKOTOKS	VSAB11V	13	12	1997	15.5	1993	8.0	2009	-25.5	2008	-21.5	2009	-30.0	2000	-25.5	1998	4.0	1997	1.0	15.5	1997	15	1998	8.5	2002	8	1993	8	2006	2022-02-03T13:22:22Z	-25.5	2009	-21.5	2008	-17.5	2000	-15.5	1995	-15	2020	4	1998	1	1997	0.5
-113.98	50.73	AB-11	OKOTOKS AREA	OKOTOKS	VSAB11V	14	12	1997	17.0	1993	6.5	2008	-25.0	2000	-21.0	2009	-31.5	2008	-30.5	1997	5.0	1993	-3.5	17	1997	11.5	2018	11	2002	11	2017	7.5	2004	2022-02-03T13:22:22Z	-25	2008	-23.5	2009	-21	2000	-13.5	2021	-10.5	2016	5	1997	0	2018	-1
-113.98	50.73	AB-11	OKOTOKS AREA	OKOTOKS	VSAB11V	15	12	2017	12.0	2002	12.0	2000	-21.0	1992	-0.5	2008	-33.5	2000	-26.0	2002	3.0	1997	-3.0	12	2002	12	2017	9	1999	7.5	2013	7	1991	2022-02-03T13:22:22Z	-21	2000	-15.5	2016	-14.5	2021	-10	2008	-5.5	2019	3	2002	-2	2004	-2.5
-113.98	50.73	AB-11	OKOTOKS AREA	OKOTOKS	VSAB11V	16	12	1997	11.0	1994	4.0	2016	-18.0	2010	-11.5	2000	-30.5	1995	-20.0	2002	0.5	2001	-3.0	11	1997	10	2004	9.5	1999	9	1998	8.5	2001	2022-02-03T13:22:22Z	-18	2016	-15.5	2021	-11.5	2005	-11.5	2010	-10.5	1992	0.5	2002	-3	1997	-3
-113.98	50.73	AB-11	OKOTOKS AREA	OKOTOKS	VSAB11V	17	12	2004	12.0	1994	9.0	1992	-16.0	1991	2.0	2021	-27.5	2016	-25.5	2004	1.0	1997	0.0	12	2004	10	2018	9.5	2011	9.5	2013	9	1994	2022-02-03T13:22:22Z	-16	1992	-12	1996	-11.5	2005	-11.5	2021	-11	2016	1	2004	0	1997	0
-113.98	50.73	AB-11	OKOTOKS AREA	OKOTOKS	VSAB11V	18	12	2004	11.5	1994	11.0	1990	-22.5			1992	-27.5	1990	-26.5	2018	0.0	1994	-0.5	11.5	2004	11	1994	9.5	2018	8	2006	7.5	1991	2022-02-03T13:22:22Z	-22.5	1990	-20	2008	-18.5	1992	-15	1998	-11	2010	0	2018	-0.5	1994	-2
-113.98	50.73	AB-11	OKOTOKS AREA	OKOTOKS	VSAB11V	19	12	2004	13.5	2003	10.5	1990	-26.5			1990	-29.0			2020	-1.0	2004	-1.0	13.5	2004	10.5	1994	10.5	2003	7.5	2020	7	2018	2022-02-03T13:22:22Z	-26.5	1990	-23	2008	-20.5	1998	-13	2013	-12	2010	-1	2004	-1	2020	-1.5
-113.98	50.73	AB-11	OKOTOKS AREA	OKOTOKS	VSAB11V	20	12	1994	12.5	1991	10.5	1990	-28.5			1990	-32.5			1994	6.5	1993	-8.0	12.5	1994	10.5	1991	9.5	2018	8.5	2003	7.5	2020	2022-02-03T13:22:22Z	-28.5	1990	-23	2008	-17	1998	-14	1992	-12	2021	6.5	1994	0	2003	0
-113.98	50.73	AB-11	OKOTOKS AREA	OKOTOKS	VSAB11V	21	12	2006	10.0	2005	9.5	1996	-25.0	1990	-8.0	1990	-34.0			2005	1.0	1991	0.0	10	2006	9.5	2005	9	1994	7	2014	7	2019	2022-02-03T13:22:22Z	-25	1996	-19	2008	-14	2012	-11.5	2013	-10.5	2000	1	2005	0	1991	-2.5
-113.98	50.73	AB-11	OKOTOKS AREA	OKOTOKS	VSAB11V	22	12	2005	11.0	1999	10.5	1996	-27.0	1992	-13.5	1990	-32.0			1994	0.5	1993	-6.0	11	2005	10.5	1994	10.5	1999	6.5	2016	4.5	2014	2022-02-03T13:22:22Z	-27	1996	-18	2008	-18	2012	-13.5	1992	-12.5	2013	0.5	1994	-1	2005	-3
-113.98	50.73	AB-11	OKOTOKS AREA	OKOTOKS	VSAB11V	23	12	1999	11.5	1994	11.5	1996	-28.0	1990	-6.5	1996	-35.5	1992	-26.5	1994	0.5	1991	-9.0	11.5	1994	11.5	1999	9.5	2005	9	2004	7	2003	2022-02-03T13:22:22Z	-28	1996	-18	2012	-17	2008	-16	2009	-13.5	2000	0.5	1994	-2	2005	-2.5
-113.98	50.73	AB-11	OKOTOKS AREA	OKOTOKS	VSAB11V	24	12	1999	18.0	1993	11.0	2021	-19.5	1996	-19.0	1996	-32.0	1990	-21.0	2003	1.5	1993	-1.0	18	1999	13	2005	12	2004	11	1993	8	1991	2022-02-03T13:22:22Z	-19.5	2021	-19	1996	-18.5	2012	-12	1990	-11.5	2015	1.5	2003	-1	1993	-1.5
-113.98	50.73	AB-11	OKOTOKS AREA	OKOTOKS	VSAB11V	25	12	2005	14.0	1993	11.5	2021	-24.5	2012	-20.0	1996	-28.5	1990	-26.5	2005	4.5	1994	-2.5	14	2005	11.5	1993	9	1994	9	1999	9	2011	2022-02-03T13:22:22Z	-24.5	2021	-20	2012	-18	1996	-17.5	2017	-16.5	2015	4.5	2005	1	2011	0.5
-113.98	50.73	AB-11	OKOTOKS AREA	OKOTOKS	VSAB11V	26	12	1999	10.5	1994	10.0	2021	-25.5	2017	-20.0	2017	-33.5	1996	-29.5	2010	1.0	2005	-2.5	10.5	1999	10	1994	10	2005	8	2000	7.5	2010	2022-02-03T13:22:22Z	-25.5	2021	-20	2017	-19.5	1996	-18.5	2012	-16.5	2004	1	2010	-2.5	2005	-3.5
-113.98	50.73	AB-11	OKOTOKS AREA	OKOTOKS	VSAB11V	27	12	1999	18.0	1991	12.0	2021	-27.0	1992	-25.0	2021	-36.5	1992	-29.0	2000	-2.0	1999	-2.0	18	1999	12	1991	9.5	2013	6	2005	5.5	2011	2022-02-03T13:22:22Z	-27	2021	-25	1992	-23	1996	-17.5	2017	-15	1990	-2	1999	-2	2000	-3
-113.98	50.73	AB-11	OKOTOKS AREA	OKOTOKS	VSAB11V	28	12	1999	16.5	1997	7.0	1992	-29.0	1990	-24.5	1990	-34.0			1999	-1.0	1991	-6.0	16.5	1999	8.5	2011	7	1997	5	1991	3.5	2004	2022-02-03T13:22:22Z	-29	1992	-25	1996	-24.5	1990	-16	2017	-15	2021	-1	1999	-5.5	2005	-6
-113.98	50.73	AB-11	OKOTOKS AREA	OKOTOKS	VSAB11V	29	12	1999	13.5	1997	8.0	1992	-30.0	1990	-13.0	1990	-39.0			2011	-0.5	1999	-1.0	13.5	1999	8	1997	6	2011	5.5	1993	5.5	2006	2022-02-03T13:22:22Z	-30	1992	-23.5	1996	-21.5	2017	-17.5	2021	-16.5	2014	-0.5	2011	-1	1999	-3
-113.98	50.73	AB-11	OKOTOKS AREA	OKOTOKS	VSAB11V	30	12	1997	6.5	1993	1.5	1992	-28.0	1990	-5.0	1992	-33.5	1990	-18.0	2011	-1.0	2006	-6.5	6.5	1997	5	2011	4	2019	2	2006	1.5	1991	2022-02-03T13:22:22Z	-28	1992	-25.5	2017	-17.5	1996	-15.5	2010	-14.5	2021	-1	2011	-6.5	2006	-8
-113.98	50.73	AB-11	OKOTOKS AREA	OKOTOKS	VSAB11V	31	12	1997	13.5	1996	3.0	2017	-24.0	1992	-21.5	2017	-34.5	1992	-31.5	1997	0.0	1993	-6.5	13.5	1997	5.5	2019	3	1996	3	2012	2	1991	2022-02-03T13:22:22Z	-24	2017	-21.5	1992	-21	2004	-19.5	2021	-18	2009	0	1997	-4	2019	-6
-114.01	51.29	AB-12	AIRDRIE AREA	AIRDRIE	VSAB12V	1	1	1962	11.7	1918	11.1	1950	-28.9	1890	-26.7	1950	-35.6	1928	-34.4	1918	4.4	1889	-2.8	11.7	1962	11.1	1918	10.2	1992	10.2	1997	8.9	1926	2022-02-03T13:22:22Z	-28.9	1950	-26.7	1890	-25	1907	-23.9	1928	-23.9	1934	4.4	1918	1.7	1962	-2.3
-114.01	51.29	AB-12	AIRDRIE AREA	AIRDRIE	VSAB12V	2	1	1918	12.2	1905	7.8	1950	-30.6	1907	-26.7	1950	-37.2	1890	-35.6	2019	4.9	1962	2.8	12.2	1918	11.1	2019	11	1984	11	2007	10.6	1962	2022-02-03T13:22:22Z	-30.6	1950	-26.7	1907	-25	1966	-24.4	1896	-22.3	1982	4.9	2019	2.8	1962	2.2
-114.01	51.29	AB-12	AIRDRIE AREA	AIRDRIE	VSAB12V	3	1	1918	12.2	1893	10.0	1966	-28.3	1965	-28.3	1950	-37.2	1896	-36.7	2001	3.2	1918	0.0	12.2	1918	11.5	2001	10.2	1981	10	1893	10	1947	2022-02-03T13:22:22Z	-28.3	1965	-28.3	1966	-27.2	1896	-25.2	1982	-24.4	1901	3.2	2001	2.9	2012	1.5
-114.01	51.29	AB-12	AIRDRIE AREA	AIRDRIE	VSAB12V	4	1	2012	15.3	1984	12.2	1966	-31.1	1965	-28.3	1966	-35.6	1965	-32.8	1947	1.1	1893	0.6	15.3	2012	12.2	1914	12.2	1958	12.2	1984	10.8	1985	2022-02-03T13:22:22Z	-31.1	1966	-28.3	1965	-26.1	1901	-25	1982	-24.4	1907	1.1	1947	0.6	1893	-0.2
-114.01	51.29	AB-12	AIRDRIE AREA	AIRDRIE	VSAB12V	5	1	2006	12.1	1914	11.7	1965	-29.4	1901	-25.0	1909	-37.8	1901	-37.2	1963	3.3	1914	1.7	12.1	2006	11.7	1914	10.6	1893	10.6	1903	10.6	1962	2022-02-03T13:22:22Z	-29.4	1965	-27.8	1966	-25	1901	-24.1	2022	-23.9	1888	3.3	1963	1.7	1914	0.6
-114.01	51.29	AB-12	AIRDRIE AREA	AIRDRIE	VSAB12V	6	1	2003	16.3	1914	13.3	1965	-28.9	1909	-24.4	1930	-35.6	1886	-35.0	1949	4.4	1893	0.0	16.3	2003	13.3	1914	12.2	1949	11.1	1963	10.6	1958	2022-02-03T13:22:22Z	-28.9	1965	-25.6	1976	-24.4	1909	-23.4	2022	-23.3	1966	4.4	1949	0.4	2003	0
-114.01	51.29	AB-12	AIRDRIE AREA	AIRDRIE	VSAB12V	7	1	2003	17.6	1963	13.9	1909	-32.8	1886	-21.1	1909	-41.1	1886	-36.7	1963	6.1	1904	-1.1	17.6	2003	13.9	1963	13.3	1958	12.2	1902	12.1	2002	2022-02-03T13:22:22Z	-32.8	1909	-27.2	1965	-25.6	1976	-22.8	1950	-22.3	2022	6.1	1963	1.4	2003	-1.1
-114.01	51.29	AB-12	AIRDRIE AREA	AIRDRIE	VSAB12V	8	1	1928	15.0	1922	11.7	1965	-29.4	1957	-26.1	1909	-37.2	1894	-32.2	1943	3.9	1893	2.2	15	1928	11.7	1922	11.7	1943	11.1	1958	10.5	2012	2022-02-03T13:22:22Z	-29.4	1965	-26.1	1909	-26.1	1957	-25.6	1980	-23.3	1950	3.9	1943	2.2	1893	2
-114.01	51.29	AB-12	AIRDRIE AREA	AIRDRIE	VSAB12V	9	1	1943	14.4	1919	11.7	1911	-30.0	1909	-21.7	1993	-33.0	1975	-32.8	1943	6.7	1928	2.8	14.4	1943	12.8	2012	11.9	1992	11.7	1919	11.1	1928	2022-02-03T13:22:22Z	-30	1911	-26.2	1980	-26.1	1912	-25.6	1969	-23.9	1950	6.7	1943	2.8	1919	2.8
-114.01	51.29	AB-12	AIRDRIE AREA	AIRDRIE	VSAB12V	10	1	1987	16.5	1986	13.1	1911	-33.9	1909	-21.7	1975	-35.0	1911	-35.0	1987	3.7	1928	1.1	16.5	1987	13.4	1992	13.1	1986	10.6	1919	10	1941	2022-02-03T13:22:22Z	-33.9	1911	-27.2	1969	-26.8	1980	-26.7	1912	-26.1	1916	3.7	1987	1.1	1928	0
-114.01	51.29	AB-12	AIRDRIE AREA	AIRDRIE	VSAB12V	11	1	1987	14.4	1929	12.2	1911	-34.4	1890	-15.6	1997	-39.7	1916	-38.3	1987	7.0	1942	3.9	14.4	1987	12.2	1929	11.8	2010	10.8	1996	10.7	1983	2022-02-03T13:22:22Z	-34.4	1911	-30	1971	-27.2	1969	-26.1	1950	-24.5	1998	7	1987	3.9	1942	0.6
-114.01	51.29	AB-12	AIRDRIE AREA	AIRDRIE	VSAB12V	12	1	1986	13.0	1981	11.9	1911	-36.7	1885	-28.9	1911	-42.2	1907	-33.9	1996	4.5	1942	3.9	13	1986	12.9	1987	12.3	1996	11.9	1981	11.1	1891	2022-02-03T13:22:22Z	-36.7	1911	-28.9	1885	-28.9	1971	-28.3	1950	-27.8	1969	4.5	1996	3.9	1942	1.4
-114.01	51.29	AB-12	AIRDRIE AREA	AIRDRIE	VSAB12V	13	1	1986	12.3	1981	11.6	1911	-31.1	1907	-27.8	1911	-42.2	1907	-33.9	1894	4.4	1891	-1.7	12.3	1986	11.6	1981	11.1	1933	11.1	1943	10.6	1922	2022-02-03T13:22:22Z	-31.1	1911	-30.6	1950	-28.3	1971	-27.8	1907	-26.7	1953	4.4	1894	3.3	1943	1.2
-114.01	51.29	AB-12	AIRDRIE AREA	AIRDRIE	VSAB12V	14	1	2004	11.2	1942	11.1	1971	-29.4	1907	-29.4	1909	-37.2	1907	-37.2	1965	2.8	1948	-1.1	11.2	2004	11.1	1942	10.2	2008	9.9	2019	9.8	2015	2022-02-03T13:22:22Z	-29.4	1907	-29.4	1971	-28.9	1909	-28.4	2020	-28.3	1950	2.8	1965	0.3	2004	-0.5
-114.01	51.29	AB-12	AIRDRIE AREA	AIRDRIE	VSAB12V	15	1	1965	13.3	1942	12.8	1896	-32.2	1887	-23.3	1950	-37.8	1896	-37.8	2004	3.2	1965	0.6	13.3	1965	12.8	1942	12.2	1961	11.7	1973	10.6	1958	2022-02-03T13:22:22Z	-32.2	1896	-30	1954	-28.3	1930	-28.3	1952	-27.2	1970	3.2	2004	1.3	2013	0.6
-114.01	51.29	AB-12	AIRDRIE AREA	AIRDRIE	VSAB12V	16	1	1965	11.7	1923	10.6	1896	-32.8	1890	-21.7	1954	-39.4	1930	-38.9	2015	2.2	1942	1.1	11.7	1965	10.6	1891	10.6	1923	10.6	1976	10.3	2009	2022-02-03T13:22:22Z	-32.8	1896	-27.1	2020	-25.6	1950	-25	1943	-25	1970	2.2	2015	1.1	1942	-1.7
-114.01	51.29	AB-12	AIRDRIE AREA	AIRDRIE	VSAB12V	17	1	1976	12.2	1965	11.7	1935	-31.1	1896	-28.3	1950	-40.6	1890	-36.1	1891	5.6	1889	-11.1	12.2	1976	11.7	1965	11.4	2022	11	1991	11	2009	2022-02-03T13:22:22Z	-31.1	1935	-28.3	1896	-27.7	2012	-24.4	1969	-24	1996	5.6	1891	4.8	1991	1.1
-114.01	51.29	AB-12	AIRDRIE AREA	AIRDRIE	VSAB12V	18	1	2009	14.2	1944	12.2	1935	-30.0	1888	-28.3	1935	-37.8	1890	-37.2	1915	1.7	1900	-1.1	14.2	2009	12.8	2014	12.2	1944	11.4	1992	10.8	1991	2022-02-03T13:22:22Z	-30	1935	-28.3	1888	-27.8	1969	-27.1	1996	-24.4	1890	1.7	1915	1.2	1981	0
-114.01	51.29	AB-12	AIRDRIE AREA	AIRDRIE	VSAB12V	19	1	1981	15.4	1944	15.0	1943	-30.0	1935	-26.7	1886	-39.4	1885	-31.1	2015	1.6	1944	1.1	15.4	1981	15	1944	13.8	1992	12.5	1986	11.7	1975	2022-02-03T13:22:22Z	-30	1943	-26.7	1888	-26.7	1935	-26.7	1969	-26.5	1996	1.6	2015	1.1	1944	-0.1
-114.01	51.29	AB-12	AIRDRIE AREA	AIRDRIE	VSAB12V	20	1	1981	16.3	1942	16.1	1943	-34.4	1886	-27.8	1886	-40.0	1885	-18.9	1976	0.6	1968	0.0	16.3	1981	16.1	1942	15	1968	13.9	1891	12.9	1992	2022-02-03T13:22:22Z	-34.4	1943	-27.8	1886	-27.2	1969	-26.1	1952	-25.6	1954	0.6	1976	0	1968	-2.8
-114.01	51.29	AB-12	AIRDRIE AREA	AIRDRIE	VSAB12V	21	1	1942	15.0	1900	10.0	1943	-31.7	1886	-27.8	1943	-43.3	1886	-40.0	2011	1.2	1976	0.0	15	1942	14.7	1981	13.9	1976	10.4	1991	10	1900	2022-02-03T13:22:22Z	-31.7	1943	-30.6	1954	-28.9	1952	-27.8	1886	-27.8	1982	1.2	2011	0	1891	0
-114.01	51.29	AB-12	AIRDRIE AREA	AIRDRIE	VSAB12V	22	1	1981	14.1	1942	12.8	1943	-30.0	1894	-30.0	1886	-38.3	1882	-34.4	2015	6.1	2004	3.7	14.1	1981	12.8	1942	12.3	2022	12.2	1968	10.6	1919	2022-02-03T13:22:22Z	-30	1894	-30	1943	-29.4	1954	-28.3	1906	-28.3	1916	6.1	2015	3.7	2004	1.6
-114.01	51.29	AB-12	AIRDRIE AREA	AIRDRIE	VSAB12V	23	1	1968	14.4	1931	14.4	1916	-30.0	1906	-23.9	1943	-38.9	1920	-36.7	1968	5.6	1945	1.7	14.4	1892	14.4	1931	14.4	1968	13.9	2022	12.7	1981	2022-02-03T13:22:22Z	-30	1916	-29.4	1950	-26.7	1954	-26.1	1943	-26.1	1949	5.6	1968	4.1	2005	2.7
-114.01	51.29	AB-12	AIRDRIE AREA	AIRDRIE	VSAB12V	24	1	2005	13.0	1968	12.8	1916	-31.1	1897	-30.6	1954	-40.0	1943	-39.4	2015	2.1	1932	1.1	13	2005	12.8	1968	12.4	2014	12.1	2006	11.6	2007	2022-02-03T13:22:22Z	-31.1	1916	-30.6	1897	-28.9	1950	-27.2	1954	-26.3	1997	2.1	2015	1.1	1932	0.9
-114.01	51.29	AB-12	AIRDRIE AREA	AIRDRIE	VSAB12V	25	1	2015	17.2	2007	13.1	1916	-29.4	1911	-26.7	1997	-38.6	1954	-38.3	2015	0.6	2014	0.5	17.2	2015	13.1	2007	13	2006	11.2	2014	10	1892	2022-02-03T13:22:22Z	-29.4	1916	-29.1	1997	-28.9	1972	-28.3	1954	-26.7	1896	0.6	2015	0.5	2014	0
-114.01	51.29	AB-12	AIRDRIE AREA	AIRDRIE	VSAB12V	26	1	2019	13.7	1986	13.7	1916	-30.0	1911	-28.9	1916	-38.3	1893	-37.8	1934	3.9	1931	-2.8	13.7	1986	13.7	2019	12.3	2015	12.2	1934	11.9	2003	2022-02-03T13:22:22Z	-30	1916	-28.9	1911	-27.8	1929	-27.8	1954	-27.8	1972	3.9	1934	2	1989	1
-114.01	51.29	AB-12	AIRDRIE AREA	AIRDRIE	VSAB12V	27	1	2015	14.4	2011	13.2	1916	-32.2	1897	-26.7	1916	-40.6	1882	-39.4	1984	5.9	1901	1.1	14.4	2015	13.2	2011	11.7	1934	11.4	2019	11.2	1986	2022-02-03T13:22:22Z	-32.2	1916	-30	2004	-29.4	1929	-28.3	1969	-26.7	1897	5.9	1984	4.2	2011	1.1
-114.01	51.29	AB-12	AIRDRIE AREA	AIRDRIE	VSAB12V	28	1	1940	13.9	1931	12.8	1929	-31.1	1916	-27.2	1929	-42.8	1916	-37.8	2017	5.8	1962	1.1	13.9	1940	13.3	1976	12.8	1919	12.8	1931	12.8	2016	2022-02-03T13:22:22Z	-31.1	1929	-30.6	1969	-28.7	1996	-28.1	2004	-27.5	2008	5.8	2017	1.1	1962	0.6
-114.01	51.29	AB-12	AIRDRIE AREA	AIRDRIE	VSAB12V	29	1	1931	15.6	1892	12.2	1893	-31.1	1887	-27.2	1929	-40.0	1893	-36.7	2017	4.8	1989	1.5	15.6	1931	13.9	1940	13	2017	12.2	1892	11.6	2012	2022-02-03T13:22:22Z	-31.1	1893	-30.6	1969	-28.9	1917	-27.2	1887	-26.9	2008	4.8	2017	1.5	1989	0
-114.01	51.29	AB-12	AIRDRIE AREA	AIRDRIE	VSAB12V	30	1	1993	14.4	1962	13.9	1893	-36.7	1887	-27.8	1893	-42.2	1887	-31.1	2009	5.0	1995	2.6	14.4	1993	13.9	1931	13.9	1962	13.6	1992	12.2	1906	2022-02-03T13:22:22Z	-36.7	1893	-31.1	1917	-28.9	1947	-27.8	1887	-26.7	1932	5	2009	2.6	1995	1.5
-114.01	51.29	AB-12	AIRDRIE AREA	AIRDRIE	VSAB12V	31	1	1976	13.9	1962	13.9	1893	-38.9	1887	-30.6	1893	-44.4	1887	-35.6	1906	1.7	1888	-1.1	13.9	1924	13.9	1931	13.9	1962	13.9	1976	13.3	1993	2022-02-03T13:22:22Z	-38.9	1893	-30.6	1887	-30	1947	-29.4	1917	-28.9	1932	1.7	1906	0.9	1984	0.6
-114.01	51.29	AB-12	AIRDRIE AREA	AIRDRIE	VSAB12V	1	2	1906	14.4	1885	12.8	1887	-35.6	1886	-16.1	1893	-42.2	1887	-39.4	1935	1.1	1934	1.1	14.4	1906	13.9	1962	12.8	1885	12.8	1918	12.8	1931	2022-02-03T13:22:22Z	-35.6	1887	-32.2	1893	-31.9	1989	-28.9	1947	-28.3	1891	1.1	1934	1.1	1935	0.7
-114.01	51.29	AB-12	AIRDRIE AREA	AIRDRIE	VSAB12V	2	2	1906	16.1	1889	10.0	1893	-34.4	1887	-32.8	1893	-42.2	1887	-38.9	1954	4.4	1935	3.3	16.1	1906	14.4	2005	14.2	1991	12.8	1954	12.2	1976	2022-02-03T13:22:22Z	-34.4	1893	-32.8	1887	-30.2	1989	-27.8	1947	-27.2	1907	4.4	1954	3.3	1935	2.6
-114.01	51.29	AB-12	AIRDRIE AREA	AIRDRIE	VSAB12V	3	2	2005	15.3	1935	15.0	1893	-37.8	1887	-30.0	1893	-42.8	1887	-41.7	1964	5.6	1954	3.9	15.3	2005	15	1935	14.6	1992	13.3	1954	13	1995	2022-02-03T13:22:22Z	-37.8	1893	-31.1	1907	-30	1887	-29.4	1905	-25.6	1899	5.6	1964	3.9	1954	1.9
-114.01	51.29	AB-12	AIRDRIE AREA	AIRDRIE	VSAB12V	4	2	1992	16.2	1964	13.9	1893	-34.4	1887	-28.3	1893	-45.0	1887	-41.1	1954	3.3	1935	1.7	16.2	1992	14	2009	13.9	1885	13.9	1963	13.9	1964	2022-02-03T13:22:22Z	-34.4	1893	-28.3	1887	-25	1936	-24.8	2019	-22.8	1895	3.3	1954	1.7	1935	1.1
-114.01	51.29	AB-12	AIRDRIE AREA	AIRDRIE	VSAB12V	5	2	1984	17.4	1941	15.6	1893	-32.2	1887	-24.4	1893	-37.8	1887	-37.2	1930	2.8	1924	-1.7	17.4	1984	15.6	1941	13.9	1885	13.3	1961	13	2009	2022-02-03T13:22:22Z	-32.2	1893	-28.9	1936	-24.4	1887	-23.3	1895	-21.2	2019	2.8	1930	2.2	1963	2.2
-114.01	51.29	AB-12	AIRDRIE AREA	AIRDRIE	VSAB12V	6	2	1987	16.4	1961	15.6	1936	-31.7	1887	-27.2	1895	-38.9	1893	-37.8	1961	3.9	1886	-0.6	16.4	1987	15.6	1954	15.6	1961	12.2	1886	12.2	1917	2022-02-03T13:22:22Z	-31.7	1936	-27.2	1887	-25	1939	-23.9	1893	-23.9	1895	3.9	1961	0.5	1987	0
-114.01	51.29	AB-12	AIRDRIE AREA	AIRDRIE	VSAB12V	7	2	1954	16.1	1924	11.1	1939	-32.2	1936	-31.1	1936	-37.8	1887	-34.4	1954	1.7	1886	0.0	16.1	1954	14.2	1991	13.8	2006	12.4	1987	11.1	1924	2022-02-03T13:22:22Z	-32.2	1939	-31.1	1936	-23.3	1904	-23.2	2021	-22.5	1994	1.7	1954	1.1	1961	0
-114.01	51.29	AB-12	AIRDRIE AREA	AIRDRIE	VSAB12V	8	2	1954	17.2	1934	11.1	1939	-30.0	1909	-26.1	1939	-36.7	1936	-35.6	1954	4.4	1945	-0.6	17.2	1954	13.9	2016	13.5	1987	13	1977	12.1	1984	2022-02-03T13:22:22Z	-30	1939	-26.1	1909	-23.9	1943	-23.8	2021	-23.3	1904	4.4	1954	2.2	1976	1.5
-114.01	51.29	AB-12	AIRDRIE AREA	AIRDRIE	VSAB12V	9	2	2016	16.4	1928	14.4	1939	-27.8	1904	-22.8	1939	-41.1	1887	-32.8	1977	2.4	1918	1.1	16.4	2016	14.4	1926	14.4	1928	12.5	1987	12.2	1918	2022-02-03T13:22:22Z	-27.8	1939	-24.3	2021	-23.9	2019	-23.2	2008	-23.1	1985	2.4	1977	1.1	1918	0.3
-114.01	51.29	AB-12	AIRDRIE AREA	AIRDRIE	VSAB12V	10	2	1926	13.9	1889	11.7	2021	-26.0	1936	-25.0	1939	-37.8	1887	-35.6	1928	2.2	1919	2.2	13.9	1926	13.1	1987	12.8	1935	11.7	1889	11.7	1934	2022-02-03T13:22:22Z	-26	2021	-25	1936	-24	2019	-23.3	1905	-22.8	1922	2.2	1919	2.2	1928	1.1
-114.01	51.29	AB-12	AIRDRIE AREA	AIRDRIE	VSAB12V	11	2	1934	14.4	1924	14.4	1936	-27.2	1922	-23.3	1899	-37.8	1887	-32.2	1934	3.3	1926	0.0	14.4	1924	14.4	1934	12.9	1987	12.7	2006	12.2	1921	2022-02-03T13:22:22Z	-27.2	1936	-24.9	2021	-23.3	1922	-22.2	1899	-22.2	1975	3.3	1934	0.6	1974	0
-114.01	51.29	AB-12	AIRDRIE AREA	AIRDRIE	VSAB12V	12	2	1934	18.9	1924	13.3	1936	-27.2	1909	-23.9	1909	-37.2	1905	-34.4	1924	2.2	1907	0.0	18.9	1934	13.3	1924	12.7	2015	11.8	1999	11.7	1947	2022-02-03T13:22:22Z	-27.2	1936	-23.9	1909	-23.9	1938	-22.8	1975	-21.5	1979	2.2	1924	0.4	1991	0
-114.01	51.29	AB-12	AIRDRIE AREA	AIRDRIE	VSAB12V	13	2	2015	14.9	1996	13.5	1923	-26.7	1904	-22.2	1936	-34.4	1923	-34.4	1943	4.4	1901	0.6	14.9	2015	13.5	1996	13.3	1934	11.7	1931	11.6	1999	2022-02-03T13:22:22Z	-26.7	1923	-26.1	1936	-23.5	1979	-23.3	1938	-22.2	1891	4.4	1943	2.9	2017	2.3
-114.01	51.29	AB-12	AIRDRIE AREA	AIRDRIE	VSAB12V	14	2	1916	12.2	1907	11.7	1956	-28.3	1936	-28.3	1923	-39.4	1909	-34.4	1913	1.7	1912	-0.6	12.2	1916	12.1	2017	11.7	1907	11.2	1981	11.1	1931	2022-02-03T13:22:22Z	-28.3	1936	-28.3	1956	-26.1	1923	-25.2	1979	-23.3	1938	1.7	1913	-0.6	1901	-0.6
-114.01	51.29	AB-12	AIRDRIE AREA	AIRDRIE	VSAB12V	15	2	2017	16.4	1916	15.6	1956	-25.0	1938	-23.9	1936	-37.2	1891	-30.6	1913	4.4	1912	1.1	16.4	2017	15.6	1916	15.4	1991	13.9	1907	13.9	1913	2022-02-03T13:22:22Z	-25	1956	-23.9	1938	-23.3	1936	-23.3	1979	-20.6	1890	4.4	1913	2.2	1916	1.1
-114.01	51.29	AB-12	AIRDRIE AREA	AIRDRIE	VSAB12V	16	2	1935	15.6	1916	13.9	1936	-28.3	1882	-27.8	1936	-37.8	1882	-32.2	1997	4.8	1916	1.1	15.6	1935	15	2017	14.1	2002	13.9	1916	12.8	1914	2022-02-03T13:22:22Z	-28.3	1936	-27.8	1882	-26.7	1890	-22.8	1990	-21.9	1989	4.8	1997	1.1	1907	1.1
-114.01	51.29	AB-12	AIRDRIE AREA	AIRDRIE	VSAB12V	17	2	1930	16.7	1916	9.4	1890	-27.8	1882	-25.6	1882	-40.6			1888	5.6	1886	0.6	16.7	1930	14.4	1943	11.7	1935	11.5	1981	11.4	1996	2022-02-03T13:22:22Z	-27.8	1890	-25.6	1882	-24.5	1986	-21.1	1898	-20.4	1989	5.6	1888	2.2	1930	2.2
-114.01	51.29	AB-12	AIRDRIE AREA	AIRDRIE	VSAB12V	18	2	1916	18.9	1899	12.8	1949	-26.1	1890	-25.0	1882	-40.0			1930	5.6	1920	1.1	18.9	1916	13	1996	12.8	1899	12.8	1931	11.7	1943	2022-02-03T13:22:22Z	-26.1	1949	-25.4	1986	-25	1890	-23.9	1894	-22.2	1898	5.6	1930	2.8	1943	2.8
-114.01	51.29	AB-12	AIRDRIE AREA	AIRDRIE	VSAB12V	19	2	1916	17.8	1886	13.9	1986	-24.6	1949	-22.8	1986	-37.5	1890	-35.6	1988	3.4	1916	2.2	17.8	1916	14	1981	13.9	1886	12.2	1984	12	1988	2022-02-03T13:22:22Z	-24.6	1986	-22.8	1898	-22.8	1949	-21.1	1957	-18.9	1894	3.4	1988	2.2	1916	0.6
-114.01	51.29	AB-12	AIRDRIE AREA	AIRDRIE	VSAB12V	20	2	1995	17.6	1988	17.3	1910	-21.7	1904	-21.1	1890	-35.0	1889	-19.4	1988	6.6	1981	1.8	17.6	1995	17.3	1988	16	1984	15.6	1916	13.4	1977	2022-02-03T13:22:22Z	-21.7	1910	-21.1	1904	-19.7	1994	-19.4	1891	-19.4	1936	6.6	1988	1.8	1981	1.1
-114.01	51.29	AB-12	AIRDRIE AREA	AIRDRIE	VSAB12V	21	2	1908	16.7	1886	12.8	1957	-24.4	1910	-24.4	1891	-32.8	1889	-26.7	1930	2.8	1886	-0.6	16.7	1908	13.3	1961	12.8	1886	11.8	1988	11.7	1973	2022-02-03T13:22:22Z	-24.4	1910	-24.4	1957	-22.2	1904	-21.1	1917	-20.6	1891	2.8	1930	2.4	1977	2.4
-114.01	51.29	AB-12	AIRDRIE AREA	AIRDRIE	VSAB12V	22	2	1970	14.4	1916	13.3	1899	-24.4	1889	-19.4	1957	-36.7	1899	-36.7	1963	1.7	1896	1.7	14.4	1970	13.6	1983	13.3	1916	13.3	1981	12.8	1976	2022-02-03T13:22:22Z	-24.4	1899	-22.8	1957	-21.7	1910	-21.1	1904	-20.3	1994	1.7	1896	1.7	1963	1.5
-114.01	51.29	AB-12	AIRDRIE AREA	AIRDRIE	VSAB12V	23	2	1908	15.6	1886	13.9	1957	-22.2	1936	-20.6	1889	-32.2	1887	-30.6	1908	4.4	1907	1.1	15.6	1908	13.9	1886	13.3	1954	12.8	1975	12.6	2015	2022-02-03T13:22:22Z	-22.2	1957	-22.1	1994	-21.6	1979	-20.6	1936	-20	1940	4.4	1908	2.8	1921	2.2
-114.01	51.29	AB-12	AIRDRIE AREA	AIRDRIE	VSAB12V	24	2	1988	16.1	1921	15.6	1994	-22.0	1936	-19.4	1940	-32.2	1887	-31.7	1921	1.1	1896	0.0	16.1	1988	15.6	1921	15	1983	14	1995	13.5	1999	2022-02-03T13:22:22Z	-22	1994	-20.6	2011	-19.4	1936	-18.9	1887	-18.9	1940	1.1	1921	0.4	2015	0
-114.01	51.29	AB-12	AIRDRIE AREA	AIRDRIE	VSAB12V	25	2	1992	18.6	1988	17.9	1936	-23.3	1890	-22.2	1890	-37.8	1887	-28.3	1986	3.9	1938	2.8	18.6	1992	17.9	1988	15	1896	15	1938	13.9	1986	2022-02-03T13:22:22Z	-23.3	1936	-22.2	1890	-21.1	1899	-19.7	1994	-18.9	1919	3.9	1986	2.8	1938	2.5
-114.01	51.29	AB-12	AIRDRIE AREA	AIRDRIE	VSAB12V	26	2	1992	19.6	1988	18.1	1919	-23.9	1899	-20.0	1890	-33.9	1887	-20.6	1992	3.7	1938	3.3	19.6	1992	18.1	1988	16.9	2016	16.1	1938	15.6	1932	2022-02-03T13:22:22Z	-23.9	1919	-23.3	1955	-23.3	1972	-20	1899	-19.5	2009	3.7	1992	3.3	1895	3.3
-114.01	51.29	AB-12	AIRDRIE AREA	AIRDRIE	VSAB12V	27	2	1992	22.6	1924	15.0	1919	-23.3	1899	-21.1	1955	-32.8	1890	-30.0	1967	3.9	1923	2.2	22.6	1992	15	1923	15	1924	14.4	1932	13.9	1926	2022-02-03T13:22:22Z	-23.3	1919	-22.8	1972	-21.1	1899	-20.6	1962	-18.1	1996	3.9	1967	3.5	1992	2.2
-114.01	51.29	AB-12	AIRDRIE AREA	AIRDRIE	VSAB12V	28	2	1992	19.4	1968	17.8	1919	-23.3	1899	-18.9	1962	-31.1	1955	-28.9	1993	4.0	1986	3.1	19.4	1992	17.8	1968	17.3	1986	17.2	1923	16.6	1990	2022-02-03T13:22:22Z	-23.3	1919	-20.6	1962	-20.6	1972	-18.9	1899	-18.9	1976	4	1993	3.1	1986	2.8
-114.01	51.29	AB-12	AIRDRIE AREA	AIRDRIE	VSAB12V	29	2	1992	17.0	1968	14.4	1972	-21.1	1896	-19.4	1972	-28.9	1888	-26.1	1992	4.2	1968	1.1	17	1992	14.4	1968	13.6	2008	9.4	1936	8.9	1892	2022-02-03T13:22:22Z	-21.1	1972	-19.4	1896	-18.3	1960	-17.8	1976	-17.2	1888	4.2	1992	1.1	1968	-3.2
-114.01	51.29	AB-12	AIRDRIE AREA	AIRDRIE	VSAB12V	1	3	1905	16.7	1889	12.8	2014	-25.4	2011	-23.8	1919	-36.1	1904	-32.2	1994	4.9	1993	4.1	16.7	1905	15.1	1994	14.1	1993	12.8	1885	12.8	1889	2022-02-03T13:22:22Z	-25.4	2014	-23.8	2011	-23.3	1919	-21.7	1888	-21.7	1962	4.9	1994	4.1	1993	1.7
-114.01	51.29	AB-12	AIRDRIE AREA	AIRDRIE	VSAB12V	2	3	1905	18.9	1889	12.2	1976	-22.8	1962	-22.8	1888	-33.9	1887	-25.0	1936	6.1	1905	1.1	18.9	1905	16.8	1994	16.1	1968	14.5	1992	14.4	1936	2022-02-03T13:22:22Z	-22.8	1962	-22.8	1976	-22.2	1896	-21.9	2014	-21.7	1888	6.1	1936	2.6	1994	1.3
-114.01	51.29	AB-12	AIRDRIE AREA	AIRDRIE	VSAB12V	3	3	1931	16.7	1892	13.9	1896	-22.8	1888	-20.6	1896	-36.7	1891	-31.7	1994	1.1	1929	0.6	16.7	1931	15	1968	14.5	1986	14.5	1987	13.9	1892	2022-02-03T13:22:22Z	-22.8	1896	-22.2	1955	-21.7	1962	-20.6	1888	-18.8	2014	1.1	1994	0.9	2005	0.6
-114.01	51.29	AB-12	AIRDRIE AREA	AIRDRIE	VSAB12V	4	3	1987	20.5	1929	16.7	1896	-20.0	1888	-14.4	1962	-31.7	1947	-31.7	1937	5.6	1905	1.1	20.5	1987	16.7	1929	15.4	2005	13.9	1937	13.6	1992	2022-02-03T13:22:22Z	-20	1896	-19.4	1943	-18.9	1962	-17.8	1939	-17.2	1945	5.6	1937	3.3	1986	2.7
-114.01	51.29	AB-12	AIRDRIE AREA	AIRDRIE	VSAB12V	5	3	1987	19.4	1968	17.8	1951	-29.4	1932	-18.9	1947	-34.4	1900	-30.0	1979	2.2	1949	1.7	19.4	1987	17.8	1968	17.2	1937	17	2005	17	2016	2022-02-03T13:22:22Z	-29.4	1951	-20.3	1995	-18.9	1932	-17.8	1935	-17.2	1900	2.2	1979	1.7	1949	0.6
-114.01	51.29	AB-12	AIRDRIE AREA	AIRDRIE	VSAB12V	6	3	1889	17.2	1885	10.0	1951	-30.0	1897	-21.1	1951	-36.7	1897	-33.3	1993	3.6	1968	2.2	17.2	1889	16.7	1906	15.6	1979	14.9	1993	13.5	1987	2022-02-03T13:22:22Z	-30	1951	-22	2002	-21.1	1897	-18.9	1932	-17.8	2003	3.6	1993	2.2	1906	2.2
-114.01	51.29	AB-12	AIRDRIE AREA	AIRDRIE	VSAB12V	7	3	1885	17.8	1882	3.9	1951	-27.8	1897	-22.8	1951	-36.7	1897	-33.3	1895	2.2	1893	-2.2	17.8	1885	16.7	1892	15.7	2005	15.6	1906	14.9	2007	2022-02-03T13:22:22Z	-27.8	1951	-22.8	1897	-22.4	2002	-22.2	1932	-21.8	2003	2.2	1895	0.6	1979	0.5
-114.01	51.29	AB-12	AIRDRIE AREA	AIRDRIE	VSAB12V	8	3	1885	18.9	1882	-2.2	1951	-25.6	1900	-19.4	1951	-37.2	1897	-31.1	2004	4.9	1916	2.2	18.9	1885	16.1	1988	15.6	1916	15.1	2004	14.5	2015	2022-02-03T13:22:22Z	-25.6	1951	-24.8	2003	-19.8	2002	-19.4	1900	-17.8	1932	4.9	2004	2.2	1916	2
-114.01	51.29	AB-12	AIRDRIE AREA	AIRDRIE	VSAB12V	9	3	1944	16.7	1916	15.6	1951	-26.1	1903	-16.7	1951	-37.2	1903	-30.0	1944	1.7	1942	-0.6	16.7	1944	16.6	2004	16.6	2015	15.6	1916	15.3	2012	2022-02-03T13:22:22Z	-26.1	1951	-21.2	2003	-20.6	2009	-17.2	2017	-16.7	1903	1.7	1944	1.2	2012	1.2
-114.01	51.29	AB-12	AIRDRIE AREA	AIRDRIE	VSAB12V	10	3	1934	18.9	1892	17.8	1951	-22.8	1950	-17.2	1951	-32.2	1932	-30.0	1916	4.4	1910	4.4	18.9	1934	17.8	1892	17.7	1979	16.7	1916	15.7	1981	2022-02-03T13:22:22Z	-22.8	1951	-21.4	2009	-20.6	1956	-17.2	1950	-16.9	2017	4.4	1900	4.4	1910	4.4
-114.01	51.29	AB-12	AIRDRIE AREA	AIRDRIE	VSAB12V	11	3	2005	20.6	1992	19.4	1951	-19.4	1897	-18.3	1951	-36.7	1950	-31.7	1900	4.4	1896	0.6	20.6	2005	19.4	1992	18.3	1934	17.8	1916	16.7	1910	2022-02-03T13:22:22Z	-19.4	1951	-18.3	1897	-17.2	1967	-16.7	1903	-16.7	1906	4.4	1900	3.3	1934	2.8
-114.01	51.29	AB-12	AIRDRIE AREA	AIRDRIE	VSAB12V	12	3	1914	19.4	1885	16.7	1921	-20.0	1897	-20.0	1921	-35.0	1897	-31.1	2014	4.7	1994	3.3	19.4	1914	16.7	1885	16.6	1994	15.9	2007	15.6	1910	2022-02-03T13:22:22Z	-20	1897	-20	1921	-17.8	1903	-17.2	1967	-15.6	1906	4.7	2014	3.3	1914	3.3
-114.01	51.29	AB-12	AIRDRIE AREA	AIRDRIE	VSAB12V	13	3	1914	18.9	1885	18.3	1967	-16.7	1949	-16.7	1921	-32.2	1903	-31.7	2015	3.7	1885	2.2	18.9	1914	18.3	1885	18.1	2015	17.5	1994	15.6	1910	2022-02-03T13:22:22Z	-16.7	1906	-16.7	1949	-16.7	1967	-16.1	1921	-16.1	1939	3.7	2015	2.2	1885	2
-114.01	51.29	AB-12	AIRDRIE AREA	AIRDRIE	VSAB12V	14	3	2021	18.7	1910	16.7	1943	-19.4	1939	-18.3	1939	-35.0	1906	-31.7	2015	6.5	1996	3.9	18.7	2021	16.7	1910	16.6	1999	16.2	1992	16.1	1929	2022-02-03T13:22:22Z	-19.4	1943	-18.3	1939	-17.8	2020	-15.6	1967	-13.9	1903	6.5	2015	3.9	1996	1.7
-114.01	51.29	AB-12	AIRDRIE AREA	AIRDRIE	VSAB12V	15	3	1926	17.8	1885	17.8	1943	-18.3	1939	-15.6	1943	-32.8	1939	-28.9	1940	2.2	1910	1.1	17.8	1885	17.8	1926	17.3	1979	16.7	1910	14.7	1981	2022-02-03T13:22:22Z	-18.3	1943	-17.8	1967	-15.6	1939	-13.3	1902	-10.6	1919	2.2	1940	1.2	1979	1.1
-114.01	51.29	AB-12	AIRDRIE AREA	AIRDRIE	VSAB12V	16	3	1910	17.8	1905	16.7	1902	-18.3	1893	-9.4	1943	-31.1	1902	-31.1	1944	3.3	1888	0.0	17.8	1910	16.7	1905	16.1	1972	14.4	1918	14.1	2010	2022-02-03T13:22:22Z	-18.3	1902	-16.1	1943	-15.6	2002	-14.4	1967	-13.3	1965	3.3	1944	1.1	1959	1.1
-114.01	51.29	AB-12	AIRDRIE AREA	AIRDRIE	VSAB12V	17	3	1885	17.8	1882	-8.3	1950	-16.1	1913	-11.1	1989	-26.1	1882	-24.4	1976	5.0	1959	3.9	17.8	1885	16.7	1910	16.7	1972	16.5	1985	15.6	1959	2022-02-03T13:22:22Z	-16.1	1950	-16	2002	-14.4	1965	-13.9	1958	-11.7	1989	5	1976	3.9	1959	1.1
-114.01	51.29	AB-12	AIRDRIE AREA	AIRDRIE	VSAB12V	18	3	1928	18.3	1885	17.2	1882	-22.2			1882	-27.2			1959	1.1	1947	0.0	18.3	1928	17.2	1885	17	2021	16.7	1910	15.4	2017	2022-02-03T13:22:22Z	-22.2	1882	-16.7	1913	-16.4	2002	-11.1	1965	-10.6	1893	1.1	1959	0	1889	0
-114.01	51.29	AB-12	AIRDRIE AREA	AIRDRIE	VSAB12V	19	3	1928	18.9	1911	17.8	1882	-20.6			1882	-31.1			1911	6.1	1910	0.0	18.9	1928	17.8	1911	16.5	1997	16.3	2019	16.1	1885	2022-02-03T13:22:22Z	-20.6	1882	-18	2002	-17.8	1930	-16.7	1913	-13.9	1912	6.1	1911	3.3	1928	2.1
-114.01	51.29	AB-12	AIRDRIE AREA	AIRDRIE	VSAB12V	20	3	1928	20.0	1910	18.9	2002	-17.7	1935	-13.3	1882	-31.7			1978	2.7	1939	0.6	20	1928	18.9	1910	17.4	1986	17.2	1911	16.8	2019	2022-02-03T13:22:22Z	-17.7	2002	-13.3	1882	-13.3	1899	-13.3	1935	-12.8	1904	2.7	1978	0.6	1939	0.1
-114.01	51.29	AB-12	AIRDRIE AREA	AIRDRIE	VSAB12V	21	3	1910	19.4	1892	13.3	1898	-13.9	1896	-10.6	2002	-27.4	1898	-26.7	1910	4.4	1905	-2.2	19.4	1910	18.3	1963	17.2	1931	16.7	1928	16.7	1939	2022-02-03T13:22:22Z	-13.9	1898	-13.3	1899	-11.8	2002	-10.6	1896	-10	1893	4.4	1910	3.8	2010	2.8
-114.01	51.29	AB-12	AIRDRIE AREA	AIRDRIE	VSAB12V	22	3	1968	20.0	1926	20.0	1955	-16.1	1899	-13.3	1899	-26.7	1898	-24.4	1926	7.2	1908	2.2	20	1926	20	1968	19.4	1939	18.9	1915	17.8	1889	2022-02-03T13:22:22Z	-16.1	1955	-13.9	1964	-13.3	1899	-12.2	1904	-11.7	1940	7.2	1926	2.2	1908	1.7
-114.01	51.29	AB-12	AIRDRIE AREA	AIRDRIE	VSAB12V	23	3	1889	20.0	1886	15.6	1955	-21.1	1904	-14.4	1964	-28.9	1899	-25.6	1910	4.4	1900	1.1	20	1889	18.6	1993	16.9	1999	16.7	1911	16.1	1968	2022-02-03T13:22:22Z	-21.1	1955	-19.4	1964	-15.6	1965	-14.9	1996	-14.4	1904	4.4	1910	2.2	1939	1.3
-114.01	51.29	AB-12	AIRDRIE AREA	AIRDRIE	VSAB12V	24	3	1999	19.0	1918	17.8	1964	-16.7	1955	-16.7	1955	-30.6	1913	-24.4	1889	2.8	1882	-2.8	19	1999	17.8	1918	16.6	2007	15.6	1906	14.7	2004	2022-02-03T13:22:22Z	-16.7	1955	-16.7	1964	-12.8	1948	-12.2	1996	-11.1	1904	2.8	1889	2.2	1968	1.1
-114.01	51.29	AB-12	AIRDRIE AREA	AIRDRIE	VSAB12V	25	3	1885	21.1	1882	8.9	1898	-16.7	1887	-2.2	1898	-27.8	1888	-14.4	1997	5.0	1918	2.2	21.1	1885	19.9	1999	17.8	1997	15.6	1918	14.8	1978	2022-02-03T13:22:22Z	-16.7	1898	-14.4	1914	-13.3	1931	-12.8	1965	-11.7	1964	5	1997	2.2	1918	1.7
-114.01	51.29	AB-12	AIRDRIE AREA	AIRDRIE	VSAB12V	26	3	2015	18.3	1992	15.7	1965	-14.4	1914	-13.9	1914	-27.8	1898	-26.1	1982	5.9	1960	2.2	18.3	2015	15.7	1992	15.6	1946	14.6	1986	14.4	1966	2022-02-03T13:22:22Z	-14.4	1965	-13.9	1914	-12.2	1931	-11.7	1898	-10.6	1954	5.9	1982	2.2	1960	1.7
-114.01	51.29	AB-12	AIRDRIE AREA	AIRDRIE	VSAB12V	27	3	2015	21.7	1986	19.3	1965	-16.1	1954	-15.0	1922	-26.1	1898	-26.1	2015	5.3	1952	3.3	21.7	2015	19.3	1986	16.7	1906	15.9	2000	15.6	1912	2022-02-03T13:22:22Z	-16.1	1965	-15	1954	-12.2	1898	-11.7	1936	-11.1	1931	5.3	2015	3.3	1952	2.2
-114.01	51.29	AB-12	AIRDRIE AREA	AIRDRIE	VSAB12V	28	3	1930	20.6	1885	17.8	1965	-13.3	1934	-12.8	1965	-27.2	1922	-25.6	2010	1.9	2004	1.7	20.6	1930	17.8	1885	16.8	2010	16.7	1906	16.6	1981	2022-02-03T13:22:22Z	-13.3	1965	-12.8	1934	-12.2	1936	-9.4	1969	-8.9	1922	1.9	2010	1.7	2004	1.4
-114.01	51.29	AB-12	AIRDRIE AREA	AIRDRIE	VSAB12V	29	3	1966	22.2	1918	18.9	1936	-13.9	1890	-7.8	1907	-21.7	1890	-21.7	1961	5.0	1886	2.8	22.2	1966	20.5	2004	18.9	1918	18.9	1994	17.6	1990	2022-02-03T13:22:22Z	-13.9	1936	-10	1965	-9.4	1954	-7.9	1996	-7.8	1890	5	1961	2.8	1886	1.7
-114.01	51.29	AB-12	AIRDRIE AREA	AIRDRIE	VSAB12V	30	3	2004	25.4	1906	22.8	1936	-13.3	1899	-8.9	1899	-20.6	1882	-17.8	2003	5.9	1976	2.8	25.4	2004	22.8	1906	19.5	2003	19.4	1966	18.4	1990	2022-02-03T13:22:22Z	-13.3	1936	-8.9	1899	-7.9	2018	-7.8	1954	-7.4	1996	5.9	2003	5.3	2016	2.8
-114.01	51.29	AB-12	AIRDRIE AREA	AIRDRIE	VSAB12V	31	3	1906	21.1	1885	20.6	1936	-15.6	1935	-10.0	1899	-24.4	1897	-16.7	1985	1.9	1919	1.7	21.1	1906	20.6	1885	18.9	1942	18.3	1964	18.2	1994	2022-02-03T13:22:22Z	-15.6	1936	-10	1935	-10	2018	-9.4	2014	-8.9	1899	1.9	1985	1.8	2016	1.7
-114.01	51.29	AB-12	AIRDRIE AREA	AIRDRIE	VSAB12V	1	4	1992	20.0	1895	19.4	1954	-15.0	1899	-12.2	1899	-23.9	1898	-15.6	1985	5.4	1882	2.8	20	1992	19.4	1895	19.4	2016	18.9	1900	18.8	1985	2022-02-03T13:22:22Z	-15	1954	-12.2	1899	-10.6	1936	-9.7	2020	-7.6	1982	5.4	1985	3.3	2016	2.8
-114.01	51.29	AB-12	AIRDRIE AREA	AIRDRIE	VSAB12V	2	4	1992	24.4	1990	19.9	1954	-18.9	1920	-10.0	1954	-30.0	1899	-25.6	1895	3.9	1890	-1.1	24.4	1992	20.9	2016	19.9	1990	19.2	2013	18.9	1900	2022-02-03T13:22:22Z	-18.9	1954	-12.6	1982	-10	1899	-10	1920	-9.2	2002	3.9	1895	3.5	2016	3.3
-114.01	51.29	AB-12	AIRDRIE AREA	AIRDRIE	VSAB12V	3	4	1944	21.1	1885	20.6	1911	-12.2	1899	-3.9	1899	-24.4	1888	-14.4	1915	5.6	1908	2.8	21.1	1944	20.6	1885	20.4	1992	19.4	1951	18.6	1987	2022-02-03T13:22:22Z	-12.2	1911	-12.1	1982	-11.1	1920	-8.9	1936	-7.8	1954	5.6	1915	4.4	1944	4.1
-114.01	51.29	AB-12	AIRDRIE AREA	AIRDRIE	VSAB12V	4	4	1960	20.0	1944	20.0	1911	-10.6	1888	-8.9	1911	-25.0	1899	-20.0	1885	6.1	1882	-2.8	20	1944	20	1960	18.3	1906	17.9	1977	17.8	1900	2022-02-03T13:22:22Z	-10.6	1911	-10	1975	-8.9	1888	-8.9	1982	-7.8	1920	6.1	1885	4.5	2004	4.4
-114.01	51.29	AB-12	AIRDRIE AREA	AIRDRIE	VSAB12V	5	4	1889	24.4	1885	22.2	1948	-10.0	1929	-7.8	1975	-22.2	1911	-18.3	1900	6.1	1889	1.1	24.4	1889	22.2	1885	21.3	1977	20.6	1905	20	1906	2022-02-03T13:22:22Z	-10	1948	-8.3	1975	-7.8	1929	-6.1	1920	-5.8	2018	6.1	1900	3.7	2006	3.3
-114.01	51.29	AB-12	AIRDRIE AREA	AIRDRIE	VSAB12V	6	4	1889	22.2	1887	19.4	2018	-9.7	1948	-8.3	1948	-22.2	1923	-18.9	2016	6.5	1996	5.6	22.2	1889	21.7	1900	21.4	1977	20.6	1906	20	1905	2022-02-03T13:22:22Z	-9.7	2018	-8.3	1948	-7.8	1945	-7.2	1935	-6.3	1982	6.5	2016	5.6	1996	5.2
-114.01	51.29	AB-12	AIRDRIE AREA	AIRDRIE	VSAB12V	7	4	1930	24.4	1889	20.0	2018	-8.6	1948	-7.2	1948	-18.9	1923	-15.6	1955	4.4	1943	4.4	24.4	1930	23.3	2005	22.8	1977	20	1889	20	1955	2022-02-03T13:22:22Z	-8.6	2018	-7.2	1948	-6.1	1997	-5.6	1935	-3.8	1982	4.4	1943	4.4	1955	4.2
-114.01	51.29	AB-12	AIRDRIE AREA	AIRDRIE	VSAB12V	8	4	1986	25.0	1977	25.0	1935	-7.2	1929	-2.8	1997	-13.8	1926	-13.3	1996	7.9	1930	5.0	25	1977	25	1986	24.4	1889	24	2016	23.9	1925	2022-02-03T13:22:22Z	-7.2	1935	-6.1	1945	-5.1	1997	-4.5	2018	-3.9	1948	7.9	1996	5	1930	4.4
-114.01	51.29	AB-12	AIRDRIE AREA	AIRDRIE	VSAB12V	9	4	1996	21.0	1925	20.6	1948	-6.7	1940	-3.3	1945	-18.9	1935	-14.4	2006	4.4	1938	3.9	21	1996	20.6	1925	20	1976	19.4	1886	19.4	1889	2022-02-03T13:22:22Z	-6.7	1948	-4.2	1990	-3.3	1940	-2.8	1953	-2.8	1975	4.4	2006	3.9	1889	3.9
-114.01	51.29	AB-12	AIRDRIE AREA	AIRDRIE	VSAB12V	10	4	1889	22.8	1886	20.0	1992	-7.2	1940	-7.2	1990	-14.7	1948	-12.8	1976	5.0	1925	3.3	22.8	1889	22.2	1925	22.2	1949	22.1	1988	21.1	1913	2022-02-03T13:22:22Z	-7.2	1940	-7.2	1992	-4.4	1957	-3.8	1983	-2.2	1948	5	1976	3.3	1913	3.3
-114.01	51.29	AB-12	AIRDRIE AREA	AIRDRIE	VSAB12V	11	4	1913	22.8	1886	21.1	1953	-6.1	1890	-5.0	1940	-21.7	1927	-15.0	1886	8.9	1885	-3.9	22.8	1913	21.1	1886	21.1	1918	21.1	1926	20.6	1914	2022-02-03T13:22:22Z	-6.1	1953	-5	1890	-4.1	1986	-3.9	1957	-3.5	2020	8.9	1886	5.5	1994	4.4
-114.01	51.29	AB-12	AIRDRIE AREA	AIRDRIE	VSAB12V	12	4	1913	26.7	1908	20.0	1986	-8.0	1953	-7.8	1948	-16.7	1892	-12.2	1976	4.4	1926	4.4	26.7	1913	23.9	1934	22.8	1915	21.1	1918	21.1	1921	2022-02-03T13:22:22Z	-8	1986	-7.8	1953	-4	1981	-3.3	1968	-2.3	2020	4.4	1886	4.4	1926	4.4
-114.01	51.29	AB-12	AIRDRIE AREA	AIRDRIE	VSAB12V	13	4	1913	26.1	1904	21.7	1953	-7.8	1905	-4.4	1890	-18.9	1889	-9.4	1985	7.1	1940	6.7	26.1	1913	23.5	1985	22.8	2008	21.7	1904	21.1	1895	2022-02-03T13:22:22Z	-7.8	1953	-5.4	1986	-5.1	2000	-4.4	1905	-2.2	1948	7.1	1985	6.7	1940	5.8
-114.01	51.29	AB-12	AIRDRIE AREA	AIRDRIE	VSAB12V	14	4	1926	26.7	1913	22.2	2000	-10.0	1953	-5.0	1905	-16.7	1890	-11.7	1913	5.6	1904	1.1	26.7	1926	22.3	1984	22.2	1913	22.2	1943	22.2	1963	2022-02-03T13:22:22Z	-10	2000	-5	1953	-3.9	1896	-2.8	1905	-0.7	1978	5.6	1913	5	1915	4.7
-114.01	51.29	AB-12	AIRDRIE AREA	AIRDRIE	VSAB12V	15	4	1984	26.3	1906	23.3	1896	-5.6	1888	2.2	1953	-13.3	1951	-10.0	1980	5.9	1926	5.6	26.3	1984	23.6	1988	23.3	1906	21.1	1913	21.1	1923	2022-02-03T13:22:22Z	-5.6	1896	-5.3	2000	-3.9	1953	-2.8	2013	-1.7	1970	5.9	1980	5.6	1926	4.4
-114.01	51.29	AB-12	AIRDRIE AREA	AIRDRIE	VSAB12V	16	4	1923	27.8	1897	24.4	1885	-3.9			1901	-10.6	1885	-9.4	1984	8.7	1913	7.2	27.8	1923	27.1	1984	24.4	1897	23.3	1895	22.7	1994	2022-02-03T13:22:22Z	-3.9	1885	-3.3	1953	-2.2	1933	-1.8	2004	-1.5	2011	8.7	1984	7.2	1913	5.9
-114.01	51.29	AB-12	AIRDRIE AREA	AIRDRIE	VSAB12V	17	4	1923	26.7	1915	22.8	1928	-6.1	1885	-3.9	1953	-15.6	1896	-10.0	1980	7.6	1969	7.2	26.7	1923	25.6	1936	23.1	1980	22.8	1897	22.8	1915	2022-02-03T13:22:22Z	-6.1	1928	-3.9	1885	-3.3	1933	-2.2	1890	-1.6	2011	7.6	1980	7.2	1969	6.7
-114.01	51.29	AB-12	AIRDRIE AREA	AIRDRIE	VSAB12V	18	4	1936	27.2	1915	25.6	1951	-12.2	1927	-7.8	1951	-17.8	1927	-15.0	1943	6.7	1939	6.7	27.2	1936	25.6	1910	25.6	1915	24	2016	23.3	1923	2022-02-03T13:22:22Z	-12.2	1951	-7.8	1927	-6.1	1890	-4.4	1928	-1.7	1933	6.7	1939	6.7	1943	5.6
-114.01	51.29	AB-12	AIRDRIE AREA	AIRDRIE	VSAB12V	19	4	2016	27.5	1910	26.7	2008	-8.0	1951	-5.6	1927	-20.6	1890	-10.0	1943	7.8	1913	7.8	27.5	2016	26.7	1910	25	1962	23.3	1891	23.3	1908	2022-02-03T13:22:22Z	-8	2008	-5.6	1951	-3.3	1967	-1.7	1927	-1.1	1928	7.8	1913	7.8	1943	7.2
-114.01	51.29	AB-12	AIRDRIE AREA	AIRDRIE	VSAB12V	20	4	1934	27.2	1918	24.4	2008	-7.0	1951	-4.4	1927	-17.2	1909	-8.3	1910	10.0	1886	7.2	27.2	1934	25	1942	24.4	1918	23.9	1910	23.2	1980	2022-02-03T13:22:22Z	-7	2008	-4.4	1951	-3.3	1965	-3.3	1967	-0.4	2011	10	1910	8.9	1913	8.7
-114.01	51.29	AB-12	AIRDRIE AREA	AIRDRIE	VSAB12V	21	4	1906	26.1	1889	21.1	2008	-6.8	1967	-2.2	1967	-16.1	1927	-13.3	1913	8.3	1894	6.7	26.1	1906	25.6	1934	23.6	2006	23.6	2016	23.5	1994	2022-02-03T13:22:22Z	-6.8	2008	-2.2	1967	0.6	1963	1.1	1932	1.1	1940	8.3	1913	7.5	2015	7.2
-114.01	51.29	AB-12	AIRDRIE AREA	AIRDRIE	VSAB12V	22	4	1906	25.6	1895	22.2	1959	-1.1	1956	1.1	1927	-12.8	1923	-9.4	1934	8.9	1891	6.7	25.6	1906	23.4	2012	22.5	2015	22.2	1895	22.2	1969	2022-02-03T13:22:22Z	-1.1	1959	-0.8	2008	0.6	1967	1.1	1932	1.1	1955	8.9	1934	6.7	1891	5.6
-114.01	51.29	AB-12	AIRDRIE AREA	AIRDRIE	VSAB12V	23	4	2012	25.8	1910	24.4	1959	-3.9	1954	-1.1	1972	-8.9	1967	-8.3	1998	7.5	1886	7.2	25.8	2012	24.4	1910	23.4	1977	22.7	1980	22.7	1981	2022-02-03T13:22:22Z	-3.9	1959	-3.2	2008	-1.1	1954	-0.7	2009	-0.6	1938	7.5	1998	7.2	1886	6.6
-114.01	51.29	AB-12	AIRDRIE AREA	AIRDRIE	VSAB12V	24	4	1910	28.3	1905	25.6	1959	-4.4	1954	-4.4	1959	-17.2	1924	-12.2	2003	6.7	1983	6.5	28.3	1910	27.7	1977	25.6	1905	23.3	1934	22.8	1911	2022-02-03T13:22:22Z	-4.4	1954	-4.4	1959	-2.3	2008	-1.7	1960	0	1893	6.7	2003	6.5	1983	6.3
-114.01	51.29	AB-12	AIRDRIE AREA	AIRDRIE	VSAB12V	25	4	1910	28.9	1905	25.0	1954	-6.7	1945	-5.0	1959	-18.3	1924	-12.2	1980	9.0	1897	8.3	28.9	1910	27.8	1977	26.7	1946	25	1905	25	1952	2022-02-03T13:22:22Z	-6.7	1954	-5	1945	-1.7	1960	-0.5	2008	0	1959	9	1980	8.3	1897	6.7
-114.01	51.29	AB-12	AIRDRIE AREA	AIRDRIE	VSAB12V	26	4	1923	26.1	1916	24.4	1954	-6.1	1948	-5.0	1954	-11.7	1907	-10.0	1952	10.0	1946	8.9	26.1	1923	25.6	1928	25.2	1977	24.4	1916	24.3	2004	2022-02-03T13:22:22Z	-6.1	1954	-5.6	1956	-5	1948	-3.9	1907	-1.1	1892	10	1952	8.9	1946	8.3
-114.01	51.29	AB-12	AIRDRIE AREA	AIRDRIE	VSAB12V	27	4	1987	27.7	1980	26.3	1966	-5.6	1954	-5.0	1966	-13.9	1907	-10.6	1992	13.0	1934	8.3	27.7	1987	26.3	1980	26.1	1919	25	1926	24.4	1927	2022-02-03T13:22:22Z	-5.6	1966	-5	1954	-3.3	1907	-2.8	1956	-1.7	1892	13	1992	8.3	1934	6.3
-114.01	51.29	AB-12	AIRDRIE AREA	AIRDRIE	VSAB12V	28	4	1939	28.3	1926	28.3	1954	-8.9	1909	0.6	1966	-16.7	1907	-13.9	1957	8.9	1934	8.9	28.3	1926	28.3	1939	27.9	2015	27.2	1987	26	2018	2022-02-03T13:22:22Z	-8.9	1954	-3.9	1956	-3.9	1966	-0.3	1990	0.6	1909	8.9	1926	8.9	1934	8.9
-114.01	51.29	AB-12	AIRDRIE AREA	AIRDRIE	VSAB12V	29	4	1926	29.4	1915	25.0	1954	-6.7	1909	-1.1	1966	-18.9	1954	-14.4	1987	10.5	1980	7.8	29.4	1926	27.2	1939	25	1915	25	1957	24.9	1987	2022-02-03T13:22:22Z	-6.7	1954	-3.3	1956	-3.3	1966	-1.1	1909	0	1892	10.5	1987	9.5	2006	7.8
-114.01	51.29	AB-12	AIRDRIE AREA	AIRDRIE	VSAB12V	30	4	1957	25.6	1941	25.6	1954	-4.4	1899	-3.9	1954	-17.8	1909	-10.6	1926	11.1	1918	4.4	25.6	1941	25.6	1957	24.4	1890	24.4	1900	23.9	1968	2022-02-03T13:22:22Z	-4.4	1954	-3.9	1899	-1.7	1956	1.1	1886	1.1	1892	11.1	1926	7.2	2021	6.5
-114.01	51.29	AB-12	AIRDRIE AREA	AIRDRIE	VSAB12V	1	5	1890	25.6	1885	20.6	1954	-0.6	1899	0.0	1954	-16.7	1899	-8.3	1987	10.1	1981	8.3	25.6	1890	24.5	1980	23.9	1941	23.3	1918	22.8	1900	2022-02-03T13:22:22Z	-0.6	1954	0	1899	0.6	1956	1.1	1892	1.7	1959	10.1	1987	8.3	1981	7.9
-114.01	51.29	AB-12	AIRDRIE AREA	AIRDRIE	VSAB12V	2	5	1924	27.8	1918	24.4	1959	-1.7	1920	1.7	1954	-13.3	1907	-7.8	1947	7.8	1941	7.8	27.8	1924	26.3	1980	25.9	1985	25.9	2016	25.3	1998	2022-02-03T13:22:22Z	-1.7	1959	1.7	1886	1.7	1920	1.7	1967	2.2	1902	7.8	1895	7.8	1941	7.8
-114.01	51.29	AB-12	AIRDRIE AREA	AIRDRIE	VSAB12V	3	5	2016	27.8	1945	26.7	2002	-2.1	1963	0.0	1899	-11.1	1891	-6.7	1916	7.8	1901	6.7	27.8	2016	26.7	1897	26.7	1945	26.3	1998	26.1	1900	2022-02-03T13:22:22Z	-2.1	2002	0	1963	0.3	2014	0.6	1919	1.1	2003	7.8	1916	7.5	1986	7.2
-114.01	51.29	AB-12	AIRDRIE AREA	AIRDRIE	VSAB12V	4	5	1944	28.3	1937	24.4	2019	-0.2	2003	1.3	1967	-6.1	1950	-6.1	1945	10.0	1918	7.8	28.3	1944	27.4	1992	26.2	2016	24.4	1900	24.4	1937	2022-02-03T13:22:22Z	-0.2	2019	1.3	2003	1.8	2010	2.2	1919	2.5	2002	10	1945	9.3	2017	8.8
-114.01	51.29	AB-12	AIRDRIE AREA	AIRDRIE	VSAB12V	5	5	1911	28.3	1891	27.8	2010	-0.5	2003	-0.2	1906	-7.8	1892	-5.0	1992	10.0	1934	8.3	28.3	1911	28.2	1992	27.8	1891	25.9	1990	25.4	1989	2022-02-03T13:22:22Z	-0.5	2010	-0.2	2003	0.7	2004	1.6	2002	2.2	1979	10	1992	8.3	1897	8.3
-114.01	51.29	AB-12	AIRDRIE AREA	AIRDRIE	VSAB12V	6	5	1891	27.8	1890	27.2	2002	-1.0	1979	1.1	1907	-6.7	1892	-5.0	1993	10.9	1992	8.9	27.8	1891	27.3	2013	27.2	1890	27.2	1953	25.6	1966	2022-02-03T13:22:22Z	-1	2002	-0.1	2003	1.1	1979	2.2	1935	2.6	1996	10.9	1993	9.6	2005	8.9
-114.01	51.29	AB-12	AIRDRIE AREA	AIRDRIE	VSAB12V	7	5	1987	29.1	1908	27.8	1996	-2.1	1889	1.1	1885	-7.8			2018	9.1	2007	9.0	29.1	1987	28.4	2016	27.8	1908	26.7	1893	25	1953	2022-02-03T13:22:22Z	-2.1	1996	1.1	1889	1.1	2002	1.5	2003	3.3	1885	9.1	2018	9	2007	8.3
-114.01	51.29	AB-12	AIRDRIE AREA	AIRDRIE	VSAB12V	8	5	1987	28.0	1949	26.1	1996	-2.6	1945	2.2	1885	-8.9			2018	12.6	1998	8.6	28	1987	26.1	1923	26.1	1949	25	1915	25	1928	2022-02-03T13:22:22Z	-2.6	1996	2.2	1913	2.2	1945	3.3	1938	3.3	1948	12.6	2018	8.6	1998	8.3
-114.01	51.29	AB-12	AIRDRIE AREA	AIRDRIE	VSAB12V	9	5	1906	27.8	1898	22.8	1907	-0.6	1894	7.8	1968	-7.8	1946	-4.4	1988	10.8	1947	7.8	27.8	1906	26.3	2013	26	1994	25.6	1915	25.5	1987	2022-02-03T13:22:22Z	-0.6	1907	1.1	1967	1.1	1996	2.9	2021	3.3	1948	10.8	1988	8.5	2017	7.8
-114.01	51.29	AB-12	AIRDRIE AREA	AIRDRIE	VSAB12V	10	5	1960	27.8	1906	27.8	1967	1.1	1943	2.8	1968	-12.2	1946	-6.7	1988	10.7	1915	10.0	27.8	1906	27.8	1960	27.2	1940	25.6	1917	25.6	1929	2022-02-03T13:22:22Z	1.1	1967	2.8	1943	3.3	1961	3.4	2000	4.3	1999	10.7	1988	10	1915	8.5
-114.01	51.29	AB-12	AIRDRIE AREA	AIRDRIE	VSAB12V	11	5	1993	29.1	1917	27.8	2004	0.5	1970	2.8	1999	-6.5	1983	-5.8	1906	10.6	1900	5.6	29.1	1993	27.8	1917	27.4	2013	27.2	1949	27.2	1960	2022-02-03T13:22:22Z	0.5	2004	2.8	1970	3.3	1967	3.4	2000	3.9	1943	10.6	1906	10.4	1988	10
-114.01	51.29	AB-12	AIRDRIE AREA	AIRDRIE	VSAB12V	12	5	1993	29.3	1971	27.2	1935	5.0	1921	7.8	1899	-10.0	1890	-5.0	2013	14.0	1949	11.1	29.3	1993	28.6	2013	27.2	1960	27.2	1971	27.1	1997	2022-02-03T13:22:22Z	5	1935	6.4	1999	6.7	1945	7.3	2004	7.7	1990	14	2013	11.5	2019	11.1
-114.01	51.29	AB-12	AIRDRIE AREA	AIRDRIE	VSAB12V	13	5	1931	27.8	1903	26.7	1955	3.3	1946	5.0	1886	-5.6	1885	1.1	2001	11.6	1988	10.5	27.8	1931	26.7	1903	26.1	1917	26	1988	25.6	1891	2022-02-03T13:22:22Z	3.3	1955	5	1946	5.6	1911	5.6	1945	6.1	1929	11.6	2001	10.5	1988	10.3
-114.01	51.29	AB-12	AIRDRIE AREA	AIRDRIE	VSAB12V	14	5	1924	31.7	1897	30.0	1986	1.2	1929	3.3	1943	-5.0	1938	-3.3	2012	9.2	1937	8.9	31.7	1924	30	1897	30	1936	29.4	1939	28.9	1934	2022-02-03T13:22:22Z	1.2	1986	3.3	1929	4.4	1942	4.4	1955	5.6	1899	9.2	2012	8.9	1902	8.9
-114.01	51.29	AB-12	AIRDRIE AREA	AIRDRIE	VSAB12V	15	5	1924	30.6	1897	30.0	1915	2.2	1894	5.0	1929	-7.8	1903	-3.9	1924	12.2	1902	10.0	30.6	1924	30	1897	28.6	2018	27.8	1912	27.8	1922	2022-02-03T13:22:22Z	2.2	1915	2.8	1955	4.2	1986	5	1894	6.7	1909	12.2	1924	12	2008	11.1
-114.01	51.29	AB-12	AIRDRIE AREA	AIRDRIE	VSAB12V	16	5	2008	29.8	2006	28.1	1909	3.3	1894	3.3	1899	-3.9	1887	-3.3	1956	12.8	1944	12.2	29.8	2008	28.1	2006	27.8	1891	27.8	1897	27.8	1901	2022-02-03T13:22:22Z	3.3	1894	3.3	1909	5	1906	5.2	1981	5.6	1896	12.8	1956	12.5	2018	12.2
-114.01	51.29	AB-12	AIRDRIE AREA	AIRDRIE	VSAB12V	17	5	2006	30.9	1887	28.3	1903	0.6	1896	7.8	1942	-3.3	1899	-2.2	1973	12.8	1939	12.8	30.9	2006	28.3	1887	27.5	2008	27.2	1956	27.2	2021	2022-02-03T13:22:22Z	0.6	1903	2.2	1909	3.9	1949	4.4	1933	5.6	1960	12.8	1939	12.8	1973	12.2
-114.01	51.29	AB-12	AIRDRIE AREA	AIRDRIE	VSAB12V	18	5	1925	29.4	1887	28.9	1903	2.2	1902	6.1	1965	-4.4	1917	-2.2	2006	12.5	1973	10.6	29.4	1925	28.9	1887	27.2	1919	26.1	1897	26	2006	2022-02-03T13:22:22Z	2.2	1903	2.8	1931	4.4	1918	5.6	1974	5.8	1977	12.5	2006	12	2008	10.6
-114.01	51.29	AB-12	AIRDRIE AREA	AIRDRIE	VSAB12V	19	5	1919	31.1	1886	27.8	1903	1.7	1888	5.0	2003	-5.1	1931	-3.3	1954	10.6	1925	10.6	31.1	1919	28.3	1925	27.8	1886	27.2	1964	26.1	1956	2022-02-03T13:22:22Z	1.7	1903	5	1888	5.6	1899	5.6	1918	6.2	1987	10.6	1925	10.6	1954	10.4
-114.01	51.29	AB-12	AIRDRIE AREA	AIRDRIE	VSAB12V	20	5	1897	31.1	1892	23.3	1992	1.9	1907	4.4	1987	-4.8	1892	-3.9	1991	11.0	1925	10.6	31.1	1897	29.4	1919	28.9	1928	27.8	1925	26.7	1956	2022-02-03T13:22:22Z	1.9	1992	2.2	1997	2.8	2021	4.4	1907	5	1887	11	1991	10.6	1925	10
-114.01	51.29	AB-12	AIRDRIE AREA	AIRDRIE	VSAB12V	21	5	1928	30.6	1897	29.4	1997	2.3	1992	3.1	1903	-5.0	1891	-3.3	1961	11.7	1938	11.7	30.6	1928	29.4	1897	28.9	1892	27.1	1980	26.1	1961	2022-02-03T13:22:22Z	2.3	1997	3.1	1992	6.7	1907	6.7	1955	7.1	2016	11.7	1925	11.7	1928	11.7
-114.01	51.29	AB-12	AIRDRIE AREA	AIRDRIE	VSAB12V	22	5	1919	31.1	1892	26.1	2002	1.7	1949	2.2	1941	-4.4	1931	-4.4	1948	11.1	1935	11.1	31.1	1919	30.6	1928	29.6	1988	27.8	1951	27.2	1958	2022-02-03T13:22:22Z	1.7	2002	2.2	1949	3.3	1911	5.3	2020	5.4	2004	11.1	1935	11.1	1948	10.6
-114.01	51.29	AB-12	AIRDRIE AREA	AIRDRIE	VSAB12V	23	5	1941	29.4	1919	28.9	1989	4.2	1911	5.6	1960	-3.3	1930	-2.2	2014	12.2	1976	11.1	29.4	1941	28.9	1886	28.9	1919	28.4	2017	28.3	1961	2022-02-03T13:22:22Z	4.2	1989	5.6	1911	6.7	1955	6.9	2007	7.2	1939	12.2	2014	11.8	2017	11.1
-114.01	51.29	AB-12	AIRDRIE AREA	AIRDRIE	VSAB12V	24	5	1940	28.9	1928	28.9	2007	3.3	1916	5.0	2002	-2.3	1907	-2.2	1929	12.8	1897	8.9	28.9	1928	28.9	1940	28.6	2003	27.8	1921	27.7	2001	2022-02-03T13:22:22Z	3.3	2007	5	1911	5	1916	5.5	1978	6.8	1997	12.8	1929	12.1	2018	11.7
-114.01	51.29	AB-12	AIRDRIE AREA	AIRDRIE	VSAB12V	25	5	1928	32.2	1891	27.8	1959	5.0	1911	7.2	1918	-5.0	1904	-3.9	1889	12.2	1886	6.7	32.2	1928	29.4	1934	27.8	1891	27.8	1961	27.7	1986	2022-02-03T13:22:22Z	5	1959	6.2	1980	7.2	1911	7.8	1906	7.8	1917	12.2	1889	11.7	1958	10.8
-114.01	51.29	AB-12	AIRDRIE AREA	AIRDRIE	VSAB12V	26	5	1928	31.7	1891	31.1	1906	3.3	1896	12.8	1918	-3.3	1904	-1.1	2018	12.7	2015	11.3	31.7	1928	31.1	1891	30.7	1986	29.4	1901	28.9	1936	2022-02-03T13:22:22Z	3.3	1906	4.4	1941	5.6	1932	6.5	1982	6.7	1959	12.7	2018	11.3	2015	11.1
-114.01	51.29	AB-12	AIRDRIE AREA	AIRDRIE	VSAB12V	27	5	1936	30.0	1934	28.9	1906	6.7	1890	7.8	1921	-2.2	1918	-1.1	1919	13.3	1912	9.4	30	1936	28.9	1891	28.9	1934	28.3	1886	28.3	1901	2022-02-03T13:22:22Z	6.7	1906	7.2	2011	7.8	1890	8.4	2006	8.6	1982	13.3	1919	12.8	1936	12.8
-114.01	51.29	AB-12	AIRDRIE AREA	AIRDRIE	VSAB12V	28	5	1986	31.7	1936	31.1	2010	5.9	1942	6.7	1947	-5.0	1921	-3.3	1986	13.3	1936	12.2	31.7	1986	31.1	1936	30.6	1934	29.3	2018	28.9	1901	2022-02-03T13:22:22Z	5.9	2010	6.7	1941	6.7	1942	7.2	1977	7.6	1989	13.3	1986	12.2	1894	12.2
-114.01	51.29	AB-12	AIRDRIE AREA	AIRDRIE	VSAB12V	29	5	1936	30.0	1934	30.0	2010	2.5	1951	5.0	1895	-2.2	1892	-1.1	1958	16.7	1936	14.4	30	1934	30	1936	29.6	1986	28	1995	27.5	2009	2022-02-03T13:22:22Z	2.5	2010	5	1951	5.6	1917	5.6	1942	6.7	1927	16.7	1958	14.4	1936	12.2
-114.01	51.29	AB-12	AIRDRIE AREA	AIRDRIE	VSAB12V	30	5	1986	32.4	1887	32.2	1978	7.3	1951	8.3	1951	-3.3	1917	-3.3	1931	12.2	1889	10.0	32.4	1986	32.2	1887	31.1	1972	29.4	1936	28.3	1995	2022-02-03T13:22:22Z	7.3	1978	8.3	1951	8.5	2010	8.9	1916	9.4	1954	12.2	1931	12	1986	12
-114.01	51.29	AB-12	AIRDRIE AREA	AIRDRIE	VSAB12V	31	5	1956	31.1	1903	28.9	1947	7.8	1890	8.3	1890	-3.9	1886	6.1	1986	14.0	1931	12.8	31.1	1956	28.9	1903	28.6	2017	28.3	1922	28.3	1972	2022-02-03T13:22:22Z	7.8	1947	8.1	2018	8.3	1890	8.9	1919	8.9	1967	14	1986	12.8	1931	12.2
-114.01	51.29	AB-12	AIRDRIE AREA	AIRDRIE	VSAB12V	1	6	1986	32.1	1905	29.4	1954	6.1	1890	7.8	1919	-2.8	1918	-0.6	1956	13.9	1948	13.3	32.1	1986	29.4	1905	28.9	1977	28.3	1922	27.8	1909	2022-02-03T13:22:22Z	6.1	1954	7.8	1890	9.4	1898	9.4	1904	9.4	1946	13.9	1956	13.5	1986	13.3
-114.01	51.29	AB-12	AIRDRIE AREA	AIRDRIE	VSAB12V	2	6	1970	31.1	1937	30.0	1910	5.0	1904	8.3	1951	-2.2	1910	-1.1	1909	13.9	1905	8.9	31.1	1970	30.8	2021	30	1922	30	1937	28.9	1914	2022-02-03T13:22:22Z	5	1910	7.8	1943	8.3	1904	8.5	1990	9.4	1902	13.9	1909	13.6	2006	12.8
-114.01	51.29	AB-12	AIRDRIE AREA	AIRDRIE	VSAB12V	3	6	1922	32.2	1914	28.9	1951	8.9	1925	9.4	1934	-1.7	1887	-1.7	1894	13.9	1888	12.8	32.2	1922	31.7	1970	30.6	1961	28.9	1914	27.8	1894	2022-02-03T13:22:22Z	8.9	1951	9.4	1925	9.5	1980	9.8	1983	10.6	1902	13.9	1894	12.8	1888	12.2
-114.01	51.29	AB-12	AIRDRIE AREA	AIRDRIE	VSAB12V	4	6	1970	32.8	1961	31.7	1944	6.7	1888	7.2	1914	-0.6	1907	0.6	2021	13.6	1948	12.8	32.8	1970	31.7	1922	31.7	1961	30.6	1889	30.6	1969	2022-02-03T13:22:22Z	6.7	1944	7.2	1888	7.8	1951	8.3	1902	8.9	1901	13.6	2021	12.8	1948	12.2
-114.01	51.29	AB-12	AIRDRIE AREA	AIRDRIE	VSAB12V	5	6	1961	30.6	1922	27.8	1951	3.9	1939	5.6	1888	-2.2	1887	0.0	1995	13.4	1987	13.2	30.6	1961	28.1	1989	27.8	1922	27.8	1987	27.2	1919	2022-02-03T13:22:22Z	3.9	1951	5.6	1939	6.1	1943	8.9	1887	8.9	1901	13.4	1995	13.2	1987	12.5
-114.01	51.29	AB-12	AIRDRIE AREA	AIRDRIE	VSAB12V	6	6	2016	30.9	1970	30.0	1951	3.3	1936	5.6	1912	-1.7	1889	-1.1	2016	12.7	1988	12.0	30.9	2016	30	1961	30	1970	29.4	1972	28.9	1949	2022-02-03T13:22:22Z	3.3	1951	5.6	1936	6.1	1922	6.7	1982	7.8	1954	12.7	2016	12	1988	11.7
-114.01	51.29	AB-12	AIRDRIE AREA	AIRDRIE	VSAB12V	7	6	1977	33.1	1948	30.0	1936	3.9	1911	6.7	1965	-1.1	1943	-1.1	2016	16.2	1961	12.8	33.1	1977	30	1948	29.7	1996	29.7	2016	29.4	1930	2022-02-03T13:22:22Z	3.9	1936	6.7	1911	8.3	2019	8.7	2005	9.4	1928	16.2	2016	12.8	1961	12.2
-114.01	51.29	AB-12	AIRDRIE AREA	AIRDRIE	VSAB12V	8	6	2015	31.9	1948	31.1	1936	7.8	1935	9.4	1904	-3.3	1891	-3.3	2016	15.4	1948	14.4	31.9	2015	31.1	1948	30.6	1912	29.4	1890	28.3	1926	2022-02-03T13:22:22Z	7.8	1936	9.4	1935	9.4	1984	9.8	2002	10	1957	15.4	2016	14.4	1948	13.2
-114.01	51.29	AB-12	AIRDRIE AREA	AIRDRIE	VSAB12V	9	6	1918	30.0	1913	28.9	1984	9.0	1954	9.4	1950	-1.7	1926	-0.6	1972	13.3	1931	11.7	30	1918	29.8	1992	28.9	1913	27.8	1949	27.8	1956	2022-02-03T13:22:22Z	9	1984	9.4	1954	10.2	2010	11.1	1897	11.1	1947	13.3	1972	13.2	2018	13.1
-114.01	51.29	AB-12	AIRDRIE AREA	AIRDRIE	VSAB12V	10	6	1918	32.2	1889	30.6	1967	6.7	1958	7.8	1999	0.0	1967	0.0	1972	14.4	1913	12.2	32.2	1918	30.6	1889	30.6	1956	28.9	1910	28.9	1923	2022-02-03T13:22:22Z	6.7	1967	7.3	2010	7.8	1958	9.4	1917	9.4	1957	14.4	1972	12.2	1882	12.2
-114.01	51.29	AB-12	AIRDRIE AREA	AIRDRIE	VSAB12V	11	6	1965	30.6	1910	30.6	1958	8.3	1926	10.0	1969	-0.6	1926	0.0	1913	12.2	1888	10.6	30.6	1910	30.6	1965	30	1918	29.4	1912	29.4	1922	2022-02-03T13:22:22Z	8.3	1958	10	1926	10.6	1942	11	2008	11.1	1899	12.2	1913	11.1	1923	11.1
-114.01	51.29	AB-12	AIRDRIE AREA	AIRDRIE	VSAB12V	12	6	1959	31.1	1912	30.0	1901	10.0	1894	10.6	1969	-1.7	1967	0.6	1987	15.4	1882	14.4	31.1	1959	30	1912	29.7	1987	28.9	1882	28.9	1918	2022-02-03T13:22:22Z	10	1901	10.6	1894	11.1	1944	11.7	1887	11.7	1937	15.4	1987	14.4	1882	13.6
-114.01	51.29	AB-12	AIRDRIE AREA	AIRDRIE	VSAB12V	13	6	1918	32.2	1882	28.3	1939	7.2	1934	8.9	1969	-2.8	1894	0.0	1882	15.6			32.2	1918	31.1	1933	29.6	1987	29.4	2021	28.9	1922	2022-02-03T13:22:22Z	7.2	1939	8.9	1934	9.4	1944	10	1898	10	1926	15.6	1882	15.5	1987	13.6
-114.01	51.29	AB-12	AIRDRIE AREA	AIRDRIE	VSAB12V	14	6	1933	33.3	1918	30.6	1994	8.1	1895	9.4	1889	0.0	1886	3.3	1951	15.0	1941	12.2	33.3	1933	33	2021	31.8	1987	30.6	1918	29.4	1951	2022-02-03T13:22:22Z	8.1	1994	9.4	1895	11.1	1939	11.3	1992	11.7	1902	15	1951	13.5	2021	12.3
-114.01	51.29	AB-12	AIRDRIE AREA	AIRDRIE	VSAB12V	15	6	1933	33.3	1931	28.9	1905	6.7	1895	9.4	1905	0.0	1885	0.6	1987	14.8	1933	14.4	33.3	1933	29.4	1961	28.9	1917	28.9	1931	28.9	1987	2022-02-03T13:22:22Z	6.7	1905	9.4	1895	9.4	1994	10	1944	10.6	1939	14.8	1987	14.4	1933	14.1
-114.01	51.29	AB-12	AIRDRIE AREA	AIRDRIE	VSAB12V	16	6	1961	33.3	1933	31.1	1939	7.8	1902	7.8	1994	-0.8	1979	-0.3	1931	14.4	1900	12.2	33.3	1961	31.1	1917	31.1	1933	30.6	1974	30	1930	2022-02-03T13:22:22Z	7.8	1902	7.8	1939	10	1956	11.1	1935	11.5	2011	14.4	1931	13.3	1933	13.3
-114.01	51.29	AB-12	AIRDRIE AREA	AIRDRIE	VSAB12V	17	6	1914	31.7	1891	28.9	1944	10.0	1935	10.0	1954	1.7	1902	1.7	1988	15.4	1941	12.8	31.7	1914	30.5	1986	28.9	1891	28.3	1969	27.8	1904	2022-02-03T13:22:22Z	10	1935	10	1944	10.6	1939	10.6	1949	10.8	2010	15.4	1988	12.8	1918	12.8
-114.01	51.29	AB-12	AIRDRIE AREA	AIRDRIE	VSAB12V	18	6	1969	32.2	1918	30.0	1902	7.8	1897	10.6	1939	1.1	1902	1.1	1969	15.6	1963	12.2	32.2	1969	30	1918	29.3	2003	28.9	1914	28.3	1963	2022-02-03T13:22:22Z	7.8	1902	8.9	1931	9.7	2002	10.6	1897	11.1	1926	15.6	1969	14	1988	13.2
-114.01	51.29	AB-12	AIRDRIE AREA	AIRDRIE	VSAB12V	19	6	1919	32.8	1918	28.9	1926	5.6	1902	11.1	1902	-1.1	1899	1.1	1898	15.6	1888	11.7	32.8	1919	30.8	1985	29.4	1963	28.9	1898	28.9	1918	2022-02-03T13:22:22Z	5.6	1926	7.8	1951	10	1953	11.1	1902	11.7	1931	15.6	1898	14.1	1987	13.3
-114.01	51.29	AB-12	AIRDRIE AREA	AIRDRIE	VSAB12V	20	6	1919	34.4	1900	29.4	1930	8.9	1888	11.7	1902	-1.7	1889	2.2	1992	16.3	1974	13.3	34.4	1919	31.1	1925	31.1	1950	30.6	1961	29.4	1900	2022-02-03T13:22:22Z	8.9	1930	10.6	1942	11.1	1953	11.7	1888	11.7	1969	16.3	1992	13.3	1919	13.3
-114.01	51.29	AB-12	AIRDRIE AREA	AIRDRIE	VSAB12V	21	6	1919	34.4	1900	33.3	1959	11.7	1924	11.7	1924	1.1	1892	1.1	1992	14.0	1950	13.9	34.4	1919	33.3	1900	30.6	1889	30.6	1970	30	1918	2022-02-03T13:22:22Z	11.7	1924	11.7	1959	12.1	2019	12.2	1882	12.2	1907	14	1992	13.9	1919	13.9
-114.01	51.29	AB-12	AIRDRIE AREA	AIRDRIE	VSAB12V	22	6	1919	33.3	1889	31.7	1996	7.8	1923	8.9	1894	0.0	1892	1.1	1988	16.3	1918	15.6	33.3	1919	31.7	1889	31.2	2021	31.1	1918	30.6	1936	2022-02-03T13:22:22Z	7.8	1996	8.9	1923	9.4	1963	10.6	1946	11.1	1952	16.3	1988	15.6	1912	15.6
-114.01	51.29	AB-12	AIRDRIE AREA	AIRDRIE	VSAB12V	23	6	1941	34.4	1936	34.4	1950	7.2	1946	11.1	1967	0.6	1907	1.1	1973	15.6	1912	15.0	34.4	1936	34.4	1941	31.7	1919	30	1974	28.9	1886	2022-02-03T13:22:22Z	7.2	1950	11.1	1946	11.7	1951	12.7	1993	12.8	1892	15.6	1973	15	1912	14.4
-114.01	51.29	AB-12	AIRDRIE AREA	AIRDRIE	VSAB12V	24	6	1936	31.1	1912	31.1	1996	9.1	1966	10.6	1892	0.0	1889	0.0	1941	16.7	1936	15.6	31.1	1912	31.1	1936	30	1921	29.4	1962	28.9	1919	2022-02-03T13:22:22Z	9.1	1996	10.6	1939	10.6	1966	11.7	1887	11.7	1969	16.7	1941	15.6	1921	15.6
-114.01	51.29	AB-12	AIRDRIE AREA	AIRDRIE	VSAB12V	25	6	1912	31.7	1910	28.9	1942	8.9	1939	11.1	1889	0.6	1882	5.0	1936	15.0	1912	15.0	31.7	1912	30	1962	29.5	1988	29.4	1961	28.9	1910	2022-02-03T13:22:22Z	8.9	1942	9.8	1999	11.1	1939	11.7	1905	12.2	1969	15	1912	15	1936	13.9
-114.01	51.29	AB-12	AIRDRIE AREA	AIRDRIE	VSAB12V	26	6	1926	35.0	1919	32.2	1942	8.9	1905	10.0	1951	0.0	1920	2.8	1988	18.0	1968	15.0	35	1926	32.2	1912	32.2	1919	32.1	2017	31.6	2002	2022-02-03T13:22:22Z	8.9	1942	9.4	1951	10	1905	10.4	2001	11.7	1887	18	1988	15.3	2015	15
-114.01	51.29	AB-12	AIRDRIE AREA	AIRDRIE	VSAB12V	27	6	2002	33.5	1936	32.8	1946	7.8	1945	9.4	1905	0.0	1901	3.3	1970	15.6	1912	15.0	33.5	2002	32.8	1936	31.1	1925	30.8	2015	29.4	1892	2022-02-03T13:22:22Z	7.8	1946	9.4	1945	10	1908	10.6	1947	11.1	1959	15.6	1970	15.2	1984	15.1
-114.01	51.29	AB-12	AIRDRIE AREA	AIRDRIE	VSAB12V	28	6	2021	34.6	1937	32.8	1969	11.7	1965	13.3	1951	1.1	1894	1.1	2021	16.3	1984	15.6	34.6	2021	32.8	1937	32.2	1896	30.8	2015	30.6	1925	2022-02-03T13:22:22Z	11.7	1969	11.8	2005	13	1982	13.3	1946	13.3	1958	16.3	2021	15.6	1984	15.3
-114.01	51.29	AB-12	AIRDRIE AREA	AIRDRIE	VSAB12V	29	6	2021	36.3	1937	34.4	1997	8.0	1968	9.4	1975	2.2	1951	2.2	2021	18.3	2015	17.3	36.3	2021	34.4	1896	34.4	1937	31.7	1895	31.1	1890	2022-02-03T13:22:22Z	8	1997	9.4	1968	11.1	1956	12.2	1949	12.2	1993	18.3	2021	17.3	2015	14.4
-114.01	51.29	AB-12	AIRDRIE AREA	AIRDRIE	VSAB12V	30	6	2021	35.9	1892	33.3	1992	9.8	1931	10.6	1903	1.7	1899	1.7	2021	18.2	2008	15.3	35.9	2021	33.3	1892	32.8	1896	31.7	1944	31.1	1895	2022-02-03T13:22:22Z	9.8	1992	10.6	1912	10.6	1931	11	1997	11.1	1970	18.2	2021	15.3	2008	15
-114.01	51.29	AB-12	AIRDRIE AREA	AIRDRIE	VSAB12V	1	7	2021	36.3	1924	32.8	1955	11.7	1954	12.2	1900	2.2	1898	3.3	2021	17.8	2013	15.1	36.3	2021	32.8	1924	30.6	1914	30	1892	30	1920	2022-02-03T13:22:22Z	11.7	1955	12.2	1912	12.2	1954	13.3	1902	14.9	1992	17.8	2021	15.1	2013	15
-114.01	51.29	AB-12	AIRDRIE AREA	AIRDRIE	VSAB12V	2	7	1924	33.3	1914	31.7	1884	7.8			1972	3.3	1971	3.9	2013	16.8	1942	16.1	33.3	1924	32.8	2013	31.7	1914	31.7	1929	31.2	1985	2022-02-03T13:22:22Z	7.8	1884	10	1912	11.7	1934	11.7	1938	12.2	1955	16.8	2013	16.1	1942	15.3
-114.01	51.29	AB-12	AIRDRIE AREA	AIRDRIE	VSAB12V	3	7	1914	33.9	1898	30.6	1953	9.4	1884	11.1	1972	2.2	1912	2.2	2013	16.0	1916	14.4	33.9	1914	32.8	1922	31.1	1924	30.7	1996	30.6	1898	2022-02-03T13:22:22Z	9.4	1953	11.1	1884	11.2	1999	12.8	1902	13.3	1901	16	2013	15.1	2021	14.5
-114.01	51.29	AB-12	AIRDRIE AREA	AIRDRIE	VSAB12V	4	7	1914	32.8	1892	31.7	2004	10.2	1999	12.7	1900	2.2	1884	2.8	1985	16.5	1914	15.6	32.8	1914	32.3	1985	32.2	1937	31.7	1892	31.3	2001	2022-02-03T13:22:22Z	10.2	2004	11.4	2019	12.7	1999	12.8	1911	12.8	1982	16.5	1985	15.6	1909	15.6
-114.01	51.29	AB-12	AIRDRIE AREA	AIRDRIE	VSAB12V	5	7	1896	35.0	1894	29.4	1940	11.1	1889	11.1	1884	-0.6			1975	17.2	1970	13.9	35	1896	32.8	1919	32.5	1985	31.7	1975	30.6	1924	2022-02-03T13:22:22Z	11.1	1889	11.1	1940	12.8	1903	14.1	1988	14.4	2019	17.2	1975	17	1985	15.2
-114.01	51.29	AB-12	AIRDRIE AREA	AIRDRIE	VSAB12V	6	7	1896	34.4	1894	30.0	1903	11.7	1895	11.7	1971	1.1	1891	1.7	1975	15.0	1942	15.0	34.4	1896	33.3	1975	33.2	2018	30.8	1985	30	1894	2022-02-03T13:22:22Z	11.7	1895	11.7	1903	12.8	1958	13.8	1991	13.9	1897	15	1942	15	1975	14.5
-114.01	51.29	AB-12	AIRDRIE AREA	AIRDRIE	VSAB12V	7	7	1896	33.9	1894	32.2	1889	10.6	1884	16.7	1891	2.2	1885	5.6	1896	16.1	1887	11.7	33.9	1896	33	2017	32.2	1894	31.7	1886	31.7	1960	2022-02-03T13:22:22Z	10.6	1889	11.7	1912	12.8	1890	13.3	1972	14.4	1981	16.1	1896	15.4	2011	15
-114.01	51.29	AB-12	AIRDRIE AREA	AIRDRIE	VSAB12V	8	7	1919	31.7	1908	31.7	1885	10.6	1884	21.1	1974	2.8	1903	3.3	1916	16.7	1891	12.8	31.7	1886	31.7	1908	31.7	1919	31.1	1896	31.1	1906	2022-02-03T13:22:22Z	10.6	1885	14.3	1978	14.4	1890	14.4	1912	15	1951	16.7	1916	16.6	2017	16.1
-114.01	51.29	AB-12	AIRDRIE AREA	AIRDRIE	VSAB12V	9	7	1970	32.8	1968	32.8	1992	11.7	1951	11.7	1935	1.7	1932	3.3	2017	16.9	2015	16.0	32.8	1905	32.8	1968	32.8	1970	31.7	1924	31.7	2015	2022-02-03T13:22:22Z	11.7	1951	11.7	1992	13	1993	14.4	1885	15.6	1922	16.9	2017	16	2015	15
-114.01	51.29	AB-12	AIRDRIE AREA	AIRDRIE	VSAB12V	10	7	1985	34.0	1888	33.3	1981	14.2	1963	15.0	1885	1.1	1884	3.9	2012	16.5	1985	16.5	34	1985	33.3	1888	32.8	1973	32.6	2001	31.7	1898	2022-02-03T13:22:22Z	14.2	1981	14.8	1989	15	1963	15.9	1987	15.9	2008	16.5	1985	16.5	2012	15.6
-114.01	51.29	AB-12	AIRDRIE AREA	AIRDRIE	VSAB12V	11	7	1898	34.4	1886	31.7	1950	12.8	1889	12.8	1943	0.0	1934	2.2	1930	15.6	1926	13.3	34.4	1898	33.3	1925	32.2	1914	32.2	1926	32.1	2002	2022-02-03T13:22:22Z	12.8	1889	12.8	1950	13.3	1909	13.9	1887	14.4	1937	15.6	1930	15.2	2015	15.1
-114.01	51.29	AB-12	AIRDRIE AREA	AIRDRIE	VSAB12V	12	7	1886	34.4	1885	25.0	1942	13.9	1909	16.1	1887	0.6	1884	4.4	2007	16.4	1990	14.9	34.4	1886	33.3	1898	33.3	1964	33	2002	31.7	1914	2022-02-03T13:22:22Z	13.9	1942	14.4	1993	16.1	1909	16.7	1884	16.7	1937	16.4	2007	16	2015	15.3
-114.01	51.29	AB-12	AIRDRIE AREA	AIRDRIE	VSAB12V	13	7	2002	34.2	1926	33.3	1912	10.6	1884	13.9	1887	3.3	1884	7.2	1953	16.7	1926	16.7	34.2	2002	33.3	1926	32.8	1898	32.2	1910	31.7	1925	2022-02-03T13:22:22Z	10.6	1912	12.5	2010	13.3	1958	13.9	1884	16.1	1900	16.7	1926	16.7	1953	15.6
-114.01	51.29	AB-12	AIRDRIE AREA	AIRDRIE	VSAB12V	14	7	1961	35.0	1930	34.4	1940	11.7	1927	16.7	1912	0.6	1887	1.7	2012	16.2	2007	14.8	35	1961	34.4	1930	33.9	1924	32.8	1935	32.2	1894	2022-02-03T13:22:22Z	11.7	1940	13.2	1999	14.5	2009	15	1943	15.9	1992	16.2	2012	14.8	2007	14.5
-114.01	51.29	AB-12	AIRDRIE AREA	AIRDRIE	VSAB12V	15	7	1919	36.1	1917	31.7	1999	8.3	1937	12.2	1999	2.5	1901	3.3	2010	16.8	1894	16.1	36.1	1919	33.3	1935	32.2	1929	31.7	1917	31.7	1921	2022-02-03T13:22:22Z	8.3	1999	12.2	1937	12.8	1950	13.9	1943	13.9	2016	16.8	2010	16.1	1894	15.6
-114.01	51.29	AB-12	AIRDRIE AREA	AIRDRIE	VSAB12V	16	7	1919	35.0	1910	33.3	1885	9.4	1884	15.0	1999	1.2	1887	1.7	1955	17.8	1935	16.7	35	1919	33.3	1910	33.3	1941	32.8	1917	32.2	1920	2022-02-03T13:22:22Z	9.4	1885	11.1	1999	13.2	1987	14	1993	14.4	1942	17.8	1955	16.7	1935	16.7
-114.01	51.29	AB-12	AIRDRIE AREA	AIRDRIE	VSAB12V	17	7	1941	34.4	1919	34.4	1895	8.3	1885	12.8	1999	3.0	1928	3.3	1941	16.1	1920	13.9	34.4	1919	34.4	1941	33.9	1925	33.4	2002	33.3	1920	2022-02-03T13:22:22Z	8.3	1895	11.1	1945	11.5	1986	12.2	1957	12.8	1885	16.1	1941	15.1	2007	14.7
-114.01	51.29	AB-12	AIRDRIE AREA	AIRDRIE	VSAB12V	18	7	1941	35.0	1918	33.9	1987	12.3	1898	12.8	1885	0.0	1884	5.6	2007	16.0	2004	15.9	35	1941	33.9	1918	33.9	1960	33.3	1929	32.2	1917	2022-02-03T13:22:22Z	12.3	1987	12.8	1898	13.9	1972	14.9	1990	15.6	1911	16	2007	15.9	2004	15.9
-114.01	51.29	AB-12	AIRDRIE AREA	AIRDRIE	VSAB12V	19	7	1918	34.4	1914	33.3	1930	11.7	1885	13.3	1909	2.2	1904	2.2	1929	16.7	1920	14.4	34.4	1918	33.9	1929	33.3	1914	32.2	1921	32.2	1941	2022-02-03T13:22:22Z	11.7	1930	13.3	1885	13.9	1895	13.9	1898	14.5	1980	16.7	1929	16.2	2007	16.1
-114.01	51.29	AB-12	AIRDRIE AREA	AIRDRIE	VSAB12V	20	7	1936	35.0	1921	35.0	1968	12.2	1898	12.2	1911	2.2	1904	2.8	1929	15.6	1888	12.8	35	1921	35	1936	32.2	1914	32.2	1917	32.1	1979	2022-02-03T13:22:22Z	12.2	1898	12.2	1968	13.3	1912	13.9	1895	15	1949	15.6	1929	15.5	2021	14.4
-114.01	51.29	AB-12	AIRDRIE AREA	AIRDRIE	VSAB12V	21	7	1979	34.3	1946	33.3	1911	10.6	1896	12.2	1990	4.1	1933	4.4	1936	17.2	1920	14.4	34.3	1979	33.5	1994	33.3	1921	33.3	1946	32.8	1988	2022-02-03T13:22:22Z	10.6	1911	12.2	1896	12.2	1972	13.9	1952	14.4	1954	17.2	1936	15.6	2021	15
-114.01	51.29	AB-12	AIRDRIE AREA	AIRDRIE	VSAB12V	22	7	1936	35.6	1904	34.4	2011	13.3	1896	13.9	1889	2.8	1885	5.0	1956	17.2	1923	15.0	35.6	1936	34.4	1904	33.9	1938	32.2	1931	32.2	1960	2022-02-03T13:22:22Z	13.3	2011	13.9	1896	16.1	1922	16.1	1968	16.7	1911	17.2	1956	15	1923	14.8
-114.01	51.29	AB-12	AIRDRIE AREA	AIRDRIE	VSAB12V	23	7	1959	34.4	1936	34.4	1992	15.3	1981	15.3	1896	1.1	1885	3.3	1943	16.7	1928	15.6	34.4	1936	34.4	1959	32.8	1923	32.2	1890	32.2	1931	2022-02-03T13:22:22Z	15.3	1981	15.3	1992	16.1	1968	16.6	1979	16.7	1938	16.7	1943	16.4	2006	15.6
-114.01	51.29	AB-12	AIRDRIE AREA	AIRDRIE	VSAB12V	24	7	1890	33.9	1889	27.2	1912	12.2	1885	17.2	1904	1.1	1893	4.4	1959	18.3	1943	16.7	33.9	1890	33.3	1894	32.8	1931	32.2	1928	31.7	1929	2022-02-03T13:22:22Z	12.2	1912	13.3	1918	14.2	1981	15.6	1941	15.6	1966	18.3	1959	16.7	1943	16.1
-114.01	51.29	AB-12	AIRDRIE AREA	AIRDRIE	VSAB12V	25	7	1933	36.1	1890	34.4	1953	12.8	1940	13.3	1918	0.0	1910	2.8	1928	15.6	1927	14.4	36.1	1933	34.4	1890	32.2	1924	32.1	2002	31.7	2004	2022-02-03T13:22:22Z	12.8	1953	13.3	1887	13.3	1940	13.4	1993	13.9	1966	15.6	1928	14.4	1890	14.4
-114.01	51.29	AB-12	AIRDRIE AREA	AIRDRIE	VSAB12V	26	7	1984	35.3	1933	35.0	1892	12.2	1887	13.9	1894	3.3	1885	3.9	1889	16.7	1888	13.3	35.3	1984	35	1933	32.8	1988	32.2	1924	31.9	1994	2022-02-03T13:22:22Z	12.2	1892	13.3	1930	13.9	1887	14.4	1956	15	1910	16.7	1889	16.4	2009	15.4
-114.01	51.29	AB-12	AIRDRIE AREA	AIRDRIE	VSAB12V	27	7	1975	33.9	1933	33.3	1887	10.0	1884	25.6	1892	1.1	1888	3.3	1984	17.9	1978	14.0	33.9	1975	33.3	1933	32.7	2017	32.2	1904	32.2	1939	2022-02-03T13:22:22Z	10	1887	16.1	1931	16.7	1949	16.7	1952	17.5	1992	17.9	1984	15.4	2019	14
-114.01	51.29	AB-12	AIRDRIE AREA	AIRDRIE	VSAB12V	28	7	1939	34.4	1934	31.7	1961	15.6	1959	16.1	1926	1.7	1917	3.3	1946	17.2	1943	13.9	34.4	1939	32.3	1999	31.7	1934	31.1	1936	31.1	1967	2022-02-03T13:22:22Z	15.6	1961	16.1	1959	16.7	1954	17.2	1963	17.8	1899	17.2	1946	15.6	1951	14.7
-114.01	51.29	AB-12	AIRDRIE AREA	AIRDRIE	VSAB12V	29	7	1934	34.4	1929	33.3	1976	11.7	1950	12.8	1899	1.7	1893	5.6	2020	17.1	1987	15.5	34.4	1934	33.3	1929	32.8	1936	32.3	2007	31.7	2014	2022-02-03T13:22:22Z	11.7	1976	12.8	1950	15.8	1986	16.1	1890	16.1	1956	17.1	2020	15.5	1987	15.3
-114.01	51.29	AB-12	AIRDRIE AREA	AIRDRIE	VSAB12V	30	7	1914	33.3	1893	29.4	1944	11.7	1942	12.8	1917	2.2	1913	3.3	1934	17.8	1929	13.9	33.3	1914	32.8	1918	32.2	1926	32.2	1934	32.2	2014	2022-02-03T13:22:22Z	11.7	1944	12.8	1942	13.9	1975	15.8	1978	16.1	1968	17.8	1934	15.9	1989	15.9
-114.01	51.29	AB-12	AIRDRIE AREA	AIRDRIE	VSAB12V	31	7	1914	34.4	1892	32.8	2002	12.7	1923	13.3	1917	1.1	1894	3.9	2020	17.5	1960	17.2	34.4	1914	33.3	1918	33.3	1929	32.8	1892	32.2	1893	2022-02-03T13:22:22Z	12.7	2002	13.3	1923	14.4	1935	14.4	1944	14.5	1999	17.5	2020	17.2	1960	15.3
-114.01	51.29	AB-12	AIRDRIE AREA	AIRDRIE	VSAB12V	1	8	1922	34.4	1893	34.4	1937	7.2	1903	12.8	1917	2.2	1894	5.0	1998	15.6	1989	15.6	34.4	1893	34.4	1922	33.9	1918	33.4	2021	32.8	1914	2022-02-03T13:22:22Z	7.2	1937	10.9	1988	12.2	2002	12.8	1903	13.7	1978	15.6	1989	15.6	1998	15.5
-114.01	51.29	AB-12	AIRDRIE AREA	AIRDRIE	VSAB12V	2	8	1922	35.0	1918	33.3	1957	15.0	1903	17.8	2002	2.0	1923	2.2	2021	18.8	2009	16.2	35	1922	33.9	1971	33.3	1918	32.8	1914	32.8	1921	2022-02-03T13:22:22Z	15	1957	17.3	2002	17.8	1903	18.1	1978	18.1	2012	18.8	2021	16.2	2009	15.6
-114.01	51.29	AB-12	AIRDRIE AREA	AIRDRIE	VSAB12V	3	8	1914	35.6	1892	32.8	2002	7.9	1924	11.1	2002	1.9	1946	2.2	2021	18.0	1976	15.6	35.6	1914	34.3	2001	33.3	1922	32.8	1892	31.9	2021	2022-02-03T13:22:22Z	7.9	2002	11.1	1924	12.2	1888	14.4	1923	15.3	1979	18	2021	15.6	1922	15.6
-114.01	51.29	AB-12	AIRDRIE AREA	AIRDRIE	VSAB12V	4	8	1893	33.9	1892	31.1	2002	7.8	1959	13.3	1903	2.2	1887	4.4	1994	16.3	1949	15.0	33.9	1893	33	1997	32.8	1939	32.8	1961	31.7	1973	2022-02-03T13:22:22Z	7.8	2002	11.9	2009	13.3	1911	13.3	1959	14.4	1947	16.3	1994	15	1949	14.4
-114.01	51.29	AB-12	AIRDRIE AREA	AIRDRIE	VSAB12V	5	8	1971	35.0	1893	35.0	1910	12.2	1909	13.3	1900	2.2	1888	3.3	1974	16.7	1961	16.7	35	1893	35	1971	34.5	1983	33.9	1970	32.5	1998	2022-02-03T13:22:22Z	12.2	1910	12.3	2009	13.3	1909	13.9	1931	14.6	1980	16.7	1961	16.7	1974	14.4
-114.01	51.29	AB-12	AIRDRIE AREA	AIRDRIE	VSAB12V	6	8	1997	33.9	1983	33.6	1968	10.0	1931	13.3	1889	0.0	1886	6.7	1893	18.3	1892	13.3	33.9	1997	33.6	1983	33.3	1990	32.2	1970	31.7	1920	2022-02-03T13:22:22Z	10	1968	13.3	1931	14.4	1911	14.6	1977	15.3	1995	18.3	1893	16.1	1970	15.6
-114.01	51.29	AB-12	AIRDRIE AREA	AIRDRIE	VSAB12V	7	8	1920	33.3	1906	31.1	1911	8.9	1887	11.1	1889	1.7	1885	6.1	2012	15.9	1971	15.6	33.3	1920	32.8	1930	32.8	1933	31.7	1955	31.1	1906	2022-02-03T13:22:22Z	8.9	1911	10.6	1968	11.1	1887	12.2	1926	12.2	1938	15.9	2012	15.6	1971	14.5
-114.01	51.29	AB-12	AIRDRIE AREA	AIRDRIE	VSAB12V	8	8	1971	33.3	1933	33.3	1895	10.6	1887	12.2	1917	1.1	1913	3.9	1983	16.1	1971	15.6	33.3	1933	33.3	1971	32.5	2006	31.9	1991	31.1	1920	2022-02-03T13:22:22Z	10.6	1895	11.1	1911	11.6	1994	11.7	1968	12.2	1887	16.1	1983	15.6	1971	14.6
-114.01	51.29	AB-12	AIRDRIE AREA	AIRDRIE	VSAB12V	9	8	2018	34.0	1991	32.7	1907	10.0	1888	13.9	1887	0.0	1886	6.1	1945	15.0	1920	14.4	34	2018	32.7	1991	31.7	1940	31.4	1984	31.3	1978	2022-02-03T13:22:22Z	10	1907	11.9	2007	12.2	1913	13.9	1888	15	1947	15	1945	14.4	1920	14.1
-114.01	51.29	AB-12	AIRDRIE AREA	AIRDRIE	VSAB12V	10	8	2018	36.5	1928	32.2	1985	11.3	1952	15.6	1939	2.2	1911	2.2	1978	16.7	1922	16.1	36.5	2018	32.2	1928	31.7	1897	31.7	1906	31.7	1958	2022-02-03T13:22:22Z	11.3	1985	11.5	2005	11.7	2007	12.5	1993	14.1	2019	16.7	1978	16.1	1922	15.8
-114.01	51.29	AB-12	AIRDRIE AREA	AIRDRIE	VSAB12V	11	8	1939	32.2	1906	32.2	1987	13.0	1966	13.3	1893	1.1	1888	5.6	1983	14.4	1928	13.9	32.2	1906	32.2	1939	31.1	1931	31.1	1971	30	1915	2022-02-03T13:22:22Z	13	1987	13.3	1899	13.3	1912	13.3	1966	14.7	1999	14.4	1983	14.2	2015	13.9
-114.01	51.29	AB-12	AIRDRIE AREA	AIRDRIE	VSAB12V	12	8	1940	33.9	1906	33.3	1974	10.0	1959	10.6	1975	2.8	1966	2.8	1941	18.3	1936	13.3	33.9	1940	33.3	1906	31.7	1971	31.1	1924	31.1	1970	2022-02-03T13:22:22Z	10	1974	10.6	1959	12.2	1944	13.2	1985	13.3	1951	18.3	1941	14.4	1965	13.8
-114.01	51.29	AB-12	AIRDRIE AREA	AIRDRIE	VSAB12V	13	8	2015	33.6	1920	33.3	1987	9.6	1974	10.0	1884	1.7			2014	15.4	1890	15.0	33.6	2015	33.3	1906	33.3	1920	32.6	2001	32.2	1930	2022-02-03T13:22:22Z	9.6	1987	10	1974	11.1	1928	13.3	1944	13.4	2009	15.4	2014	15	1890	14.4
-114.01	51.29	AB-12	AIRDRIE AREA	AIRDRIE	VSAB12V	14	8	2021	34.2	1994	33.0	1987	10.0	1884	10.6	1895	0.6	1886	4.4	1933	15.6	1932	11.7	34.2	2021	33	1994	32.8	1971	32.2	1920	31.1	1929	2022-02-03T13:22:22Z	10	1987	10.6	1884	11.4	2009	11.7	1926	11.7	1952	15.6	1933	15.5	2014	14.3
-114.01	51.29	AB-12	AIRDRIE AREA	AIRDRIE	VSAB12V	15	8	1961	34.4	1945	30.6	1935	11.1	1884	11.7	1935	0.6	1928	1.7	2021	15.5	1994	14.9	34.4	1961	32.5	2003	31.3	2021	30.6	1945	30.1	1981	2022-02-03T13:22:22Z	11.1	1935	11.7	1884	12.1	1985	12.2	1899	12.2	1911	15.5	2021	14.9	1994	14.2
-114.01	51.29	AB-12	AIRDRIE AREA	AIRDRIE	VSAB12V	16	8	1962	33.3	1934	31.7	1950	10.0	1946	10.0	1946	0.0	1905	0.6	2003	14.4	1930	13.9	33.3	1962	31.7	1934	31.1	1917	31.1	2020	30.6	1958	2022-02-03T13:22:22Z	10	1946	10	1950	10.8	1978	11.5	2005	11.7	1975	14.4	2003	14.2	2004	13.9
-114.01	51.29	AB-12	AIRDRIE AREA	AIRDRIE	VSAB12V	17	8	2001	33.0	1984	31.1	1956	9.4	1907	10.6	1900	0.6	1889	0.6	2014	15.9	2008	14.2	33	2001	32.7	2020	31.1	1919	31.1	1984	30.6	2008	2022-02-03T13:22:22Z	9.4	1956	10	2005	10.6	1907	11.7	1975	11.7	2021	15.9	2014	14.5	2020	14.2
-114.01	51.29	AB-12	AIRDRIE AREA	AIRDRIE	VSAB12V	18	8	2008	34.0	2001	33.3	1935	10.0	1916	10.6	1973	0.6	1890	0.6	2020	16.0	1942	14.4	34	2008	33.4	2020	33.3	1919	33.3	2001	32.6	2003	2022-02-03T13:22:22Z	10	1935	10.6	1916	11.1	1907	11.1	1950	11.7	1966	16	2020	14.4	1942	14.1
-114.01	51.29	AB-12	AIRDRIE AREA	AIRDRIE	VSAB12V	19	8	1931	32.2	1919	32.2	1947	9.4	1904	10.6	1950	0.0	1939	0.0	1933	15.6	1922	14.4	32.2	1897	32.2	1919	32.2	1931	30.6	1981	30	1894	2022-02-03T13:22:22Z	9.4	1947	10.6	1904	10.6	1959	11.7	1954	13.3	1926	15.6	1933	15.5	2008	15.3
-114.01	51.29	AB-12	AIRDRIE AREA	AIRDRIE	VSAB12V	20	8	1967	32.8	1897	32.2	1906	9.4	1904	10.6	1945	1.1	1885	1.7	2020	15.4	1991	14.2	32.8	1967	32.2	1897	31.7	1894	31.1	1971	30.6	1939	2022-02-03T13:22:22Z	9.4	1906	10.6	1904	11.1	1959	11.2	1978	12.2	1933	15.4	2020	14.2	1991	13.8
-114.01	51.29	AB-12	AIRDRIE AREA	AIRDRIE	VSAB12V	21	8	1894	33.3	1888	30.6	1985	9.0	1899	11.1	1904	0.0	1892	1.7	1971	17.2	1961	15.0	33.3	1894	32.2	1897	31.4	2019	31.1	1971	30.9	2009	2022-02-03T13:22:22Z	9	1985	10.3	1992	11.1	1899	11.8	2015	12.9	2014	17.2	1971	15	1961	13.2
-114.01	51.29	AB-12	AIRDRIE AREA	AIRDRIE	VSAB12V	22	8	1920	31.7	1912	31.7	1992	6.3	1925	8.3	1992	0.4	1942	0.6	1912	13.3	1897	12.8	31.7	1912	31.7	1920	31.4	2018	31.1	1888	31.1	1984	2022-02-03T13:22:22Z	6.3	1992	8.3	1925	9.4	1977	10	2004	11.1	1899	13.3	1912	12.8	1897	12.8
-114.01	51.29	AB-12	AIRDRIE AREA	AIRDRIE	VSAB12V	23	8	1913	32.2	1888	32.2	1992	5.3	1910	5.6	1992	-0.7	1911	1.1	1891	12.8	1888	10.6	32.2	1888	32.2	1913	31.7	1897	31.7	1946	31.1	2017	2022-02-03T13:22:22Z	5.3	1992	5.6	1910	10	1950	10	2005	10.6	1903	12.8	1891	12.4	2001	12.3
-114.01	51.29	AB-12	AIRDRIE AREA	AIRDRIE	VSAB12V	24	8	1894	32.2	1892	27.2	1992	10.2	1990	10.8	1992	-2.8	1910	-1.1	1956	13.9	1918	13.3	32.2	1894	31.7	1930	31.7	1969	31.1	1897	31.1	1926	2022-02-03T13:22:22Z	10.2	1992	10.6	2005	10.8	1990	11.1	1954	11.7	1903	13.9	1956	13.3	1918	12.2
-114.01	51.29	AB-12	AIRDRIE AREA	AIRDRIE	VSAB12V	25	8	1966	31.1	1894	31.1	1957	8.9	1903	10.6	1992	-3.2	1980	-1.8	1894	14.4	1888	11.1	31.1	1894	31.1	1966	31	1981	30.6	1958	30	1939	2022-02-03T13:22:22Z	8.9	1957	10.5	1993	10.6	1903	11.5	2004	11.7	1990	14.4	1894	13.3	1907	13.3
-114.01	51.29	AB-12	AIRDRIE AREA	AIRDRIE	VSAB12V	26	8	1924	33.3	1922	31.7	1957	6.7	1954	10.0	1900	-0.6	1899	1.7	1984	17.0	1981	14.8	33.3	1924	31.8	1996	31.7	1918	31.7	1922	31.4	2010	2022-02-03T13:22:22Z	6.7	1957	9.7	1982	10	1911	10	1954	10	1994	17	1984	14.8	1981	13.9
-114.01	51.29	AB-12	AIRDRIE AREA	AIRDRIE	VSAB12V	27	8	2017	31.1	2001	31.1	1951	8.3	1941	9.4	1900	-1.1	1895	1.7	1981	15.6	1967	13.9	31.1	2001	31.1	2017	30.8	1996	30.6	1934	30.3	1981	2022-02-03T13:22:22Z	8.3	1951	9.4	1941	9.4	1957	10	1907	10	1946	15.6	1981	13.9	1967	11.9
-114.01	51.29	AB-12	AIRDRIE AREA	AIRDRIE	VSAB12V	28	8	1929	33.9	1896	29.4	1951	7.8	1894	10.6	1899	-1.1	1889	0.0	2001	14.3	1975	12.8	33.9	1929	32.2	1934	31.7	1938	30.8	1996	30.6	1972	2022-02-03T13:22:22Z	7.8	1951	10.6	1894	10.6	1965	11.1	1962	12.8	1959	14.3	2001	14.1	2012	12.8
-114.01	51.29	AB-12	AIRDRIE AREA	AIRDRIE	VSAB12V	29	8	1929	33.9	1915	31.1	2010	8.3	1951	9.4	1925	-0.6	1920	-0.6	1971	13.3	1913	12.8	33.9	1929	31.1	1915	31.1	1996	30.8	1998	30.6	1890	2022-02-03T13:22:22Z	8.3	2010	9.4	1951	10	1952	11.1	1932	12.2	1945	13.3	1971	12.9	1999	12.8
-114.01	51.29	AB-12	AIRDRIE AREA	AIRDRIE	VSAB12V	30	8	2017	33.0	1996	32.4	1951	6.7	1934	7.8	1886	-2.2	1884	5.0	1926	13.3	1891	12.8	33	2017	32.4	1996	32.2	1940	31.7	1889	31.1	1922	2022-02-03T13:22:22Z	6.7	1951	7.8	1934	9.4	1942	9.6	2000	10	1941	13.3	1926	12.9	1996	12.8
-114.01	51.29	AB-12	AIRDRIE AREA	AIRDRIE	VSAB12V	31	8	1991	32.4	1940	31.7	2008	6.9	1898	8.3	1930	0.6	1905	1.1	2017	14.1	1983	13.1	32.4	1991	31.7	1929	31.7	1940	31.1	1923	29.8	2001	2022-02-03T13:22:22Z	6.9	2008	8.3	1898	9.3	2011	9.4	1973	10	1910	14.1	2017	13.1	1983	12.8
-114.01	51.29	AB-12	AIRDRIE AREA	AIRDRIE	VSAB12V	1	9	1967	33.3	1888	31.7	1932	8.9	1926	12.2	1972	-0.6	1917	0.0	1978	12.3	1947	12.2	33.3	1967	31.7	1888	30	1893	30	1923	29.8	1987	2022-02-03T13:22:22Z	8.9	1932	9.4	1953	10.6	1951	10.6	1964	11.6	1977	12.3	1978	12.2	1928	12.2
-114.01	51.29	AB-12	AIRDRIE AREA	AIRDRIE	VSAB12V	2	9	1998	32.5	1969	31.1	1956	6.7	1942	6.7	1943	-1.1	1900	-0.6	1955	13.9	1947	11.7	32.5	1998	32	2017	31.1	1955	31.1	1969	30	1923	2022-02-03T13:22:22Z	6.7	1942	6.7	1956	7.8	1929	9.4	1962	10	2000	13.9	1955	13.3	1967	12.8
-114.01	51.29	AB-12	AIRDRIE AREA	AIRDRIE	VSAB12V	3	9	2003	31.2	1950	31.1	1956	3.9	1917	7.8	1956	-2.2	1929	-2.2	1997	13.2	1916	12.2	31.2	2003	31.1	1950	30.6	1928	30.2	2009	30	1938	2022-02-03T13:22:22Z	3.9	1956	7.8	1917	7.8	1965	9.4	1885	9.5	2000	13.2	1997	12.2	1893	12.2
-114.01	51.29	AB-12	AIRDRIE AREA	AIRDRIE	VSAB12V	4	9	2006	30.4	1924	30.0	1996	7.7	1954	8.3	1892	-2.8	1885	0.6	2003	14.0	1940	12.8	30.4	2006	30.1	2013	30	1924	29.4	1963	28.9	1920	2022-02-03T13:22:22Z	7.7	1996	8.2	2015	8.3	1954	9.5	1986	10	1900	14	2003	12.8	1940	12.2
-114.01	51.29	AB-12	AIRDRIE AREA	AIRDRIE	VSAB12V	5	9	1967	32.8	1896	29.4	1933	5.6	1886	6.7	1965	-2.2	1956	-2.2	2021	14.3	2013	11.7	32.8	1967	31.2	2003	30	2006	29.6	1988	29.4	1896	2022-02-03T13:22:22Z	5.6	1933	5.9	1992	6.1	1946	6.4	2015	6.7	1886	14.3	2021	11.7	1931	11.7
-114.01	51.29	AB-12	AIRDRIE AREA	AIRDRIE	VSAB12V	6	9	2003	30.0	1934	30.0	1985	2.6	1972	5.6	1885	-3.3	1884	-2.2	2013	13.2	1942	11.7	30	1934	30	2003	29.9	2017	29.7	1980	29.4	1944	2022-02-03T13:22:22Z	2.6	1985	5.6	1972	6.7	1910	6.7	1933	6.9	1992	13.2	2013	11.7	1942	11.1
-114.01	51.29	AB-12	AIRDRIE AREA	AIRDRIE	VSAB12V	7	9	1998	32.2	1958	28.9	1985	3.9	1962	5.6	1895	-4.4	1889	-3.9	1963	13.3	1934	13.3	32.2	1998	31.1	2003	30.9	2017	28.9	1909	28.9	1923	2022-02-03T13:22:22Z	3.9	1985	5.6	1962	6.1	1926	7.2	1901	7.2	1910	13.3	1934	13.3	1963	12.8
-114.01	51.29	AB-12	AIRDRIE AREA	AIRDRIE	VSAB12V	8	9	1923	31.1	1913	28.9	1974	5.6	1959	6.7	1928	-4.4	1884	-2.2	1993	13.0	1982	12.0	31.1	1923	30.6	1963	30.5	1981	28.9	1913	27.9	2011	2022-02-03T13:22:22Z	5.6	1974	6.1	1985	6.7	1917	6.7	1959	7.8	1896	13	1993	12.1	2017	12
-114.01	51.29	AB-12	AIRDRIE AREA	AIRDRIE	VSAB12V	9	9	1981	30.7	1963	28.3	1889	0.6	1884	7.2	1921	-2.2	1910	-2.2	1981	12.5	1963	12.2	30.7	1981	28.3	1963	28.2	2006	28.1	2011	27.8	2017	2022-02-03T13:22:22Z	0.6	1889	2.2	2014	4.4	1921	5.6	1890	6.1	1964	12.5	1981	12.2	1963	11.8
-114.01	51.29	AB-12	AIRDRIE AREA	AIRDRIE	VSAB12V	10	9	1948	30.0	1944	27.8	1890	1.1	1889	1.1	1964	-4.4	1896	-4.4	1963	15.0	1948	13.9	30	1948	28.3	1968	27.8	1944	27.8	1966	27	1997	2022-02-03T13:22:22Z	1.1	1889	1.1	1890	2.2	1949	2.3	2014	4.4	1907	15	1963	13.9	1948	10.9
-114.01	51.29	AB-12	AIRDRIE AREA	AIRDRIE	VSAB12V	11	9	2017	29.1	1968	28.9	1970	1.7	1907	2.2	1915	-4.4	1889	-4.4	1963	11.7	1930	10.6	29.1	2017	29	2020	28.9	1968	28.3	1958	27.8	1918	2022-02-03T13:22:22Z	1.7	1970	2.2	1890	2.2	1907	3.9	1889	4.4	1949	11.7	1963	10.6	1930	10.6
-114.01	51.29	AB-12	AIRDRIE AREA	AIRDRIE	VSAB12V	12	9	1937	30.0	1888	30.0	1970	3.3	1907	3.3	1890	-6.1	1889	-4.4	1947	11.1	1946	10.0	30	1888	30	1937	29.4	1943	28.9	1944	28.9	1969	2022-02-03T13:22:22Z	3.3	1907	3.3	1970	4.4	1896	5.6	1889	5.6	1903	11.1	1947	10	1937	10
-114.01	51.29	AB-12	AIRDRIE AREA	AIRDRIE	VSAB12V	13	9	1892	30.0	1886	23.9	2018	2.6	1934	2.8	1970	-6.7	1907	-6.7	1946	11.1	1899	10.0	30	1892	28.9	1908	27.5	2013	27.2	1975	26.8	1996	2022-02-03T13:22:22Z	2.6	2018	2.8	1894	2.8	1934	3.9	1896	4.4	1973	11.1	1946	11	2013	10
-114.01	51.29	AB-12	AIRDRIE AREA	AIRDRIE	VSAB12V	14	9	1923	32.2	1908	26.7	1936	2.8	1896	4.4	1970	-6.1	1889	-5.0	1940	11.7	1911	11.1	32.2	1923	28.9	1924	27.7	2012	27.5	1979	27.2	1975	2022-02-03T13:22:22Z	2.8	1936	3.9	1973	4.2	2018	4.4	1896	4.4	1965	11.7	1940	11.6	2013	11.1
-114.01	51.29	AB-12	AIRDRIE AREA	AIRDRIE	VSAB12V	15	9	1979	30.6	1975	28.9	1965	0.0	1926	3.3	1921	-6.1	1912	-3.9	1979	14.3	1956	11.1	30.6	1979	28.9	1888	28.9	1975	27.2	1938	27.2	2002	2022-02-03T13:22:22Z	0	1965	3.3	1926	3.9	1907	4.1	2006	4.4	1900	14.3	1979	12.2	2019	11.1
-114.01	51.29	AB-12	AIRDRIE AREA	AIRDRIE	VSAB12V	16	9	2009	30.7	1917	30.0	1965	1.7	1926	2.2	1926	-3.9	1921	-3.3	1984	11.5	1961	10.0	30.7	2009	30	1888	30	1917	28.9	1892	28.9	1938	2022-02-03T13:22:22Z	1.7	1965	1.8	2003	2.2	1926	4.4	1925	4.6	2018	11.5	1984	11	2013	10
-114.01	51.29	AB-12	AIRDRIE AREA	AIRDRIE	VSAB12V	17	9	1981	31.3	1930	28.9	1947	1.7	1926	2.2	1971	-3.3	1965	-3.3	2016	10.5	1984	10.0	31.3	1981	28.9	1917	28.9	1930	28.4	1994	28.3	1888	2022-02-03T13:22:22Z	1.7	1947	1.9	2003	2.2	1926	4.3	1988	4.4	1893	10.5	2016	10	1892	10
-114.01	51.29	AB-12	AIRDRIE AREA	AIRDRIE	VSAB12V	18	9	1981	32.2	1938	31.1	1947	1.1	1925	3.9	1957	-3.9	1905	-3.3	1918	12.2	1891	11.7	32.2	1981	31.1	1938	30	1889	28.3	1966	27.8	1906	2022-02-03T13:22:22Z	1.1	1947	3.9	1925	5.5	1995	5.6	1941	5.6	1945	12.2	1918	11.7	1891	11.6
-114.01	51.29	AB-12	AIRDRIE AREA	AIRDRIE	VSAB12V	19	9	1938	31.1	1889	29.4	1934	1.1	1893	5.0	1983	-3.6	1934	-3.3	1992	11.4	1967	11.1	31.1	1938	29.4	1889	29.4	1967	28.9	1922	28.1	2009	2022-02-03T13:22:22Z	1.1	1934	3.3	1968	5	1893	5.6	2010	6.1	1925	11.4	1992	11.1	1967	10
-114.01	51.29	AB-12	AIRDRIE AREA	AIRDRIE	VSAB12V	20	9	1922	29.4	1889	28.9	1895	0.6	1893	1.7	1934	-7.8	1902	-4.4	1918	11.7	1910	10.0	29.4	1922	28.9	1889	28.3	1938	27.2	1939	26.7	1888	2022-02-03T13:22:22Z	0.6	1895	1.7	1893	3.9	1968	4.4	1955	5	1945	11.7	1918	10.6	1946	10
-114.01	51.29	AB-12	AIRDRIE AREA	AIRDRIE	VSAB12V	21	9	1938	28.9	1936	27.2	1926	-2.8	1911	1.1	1926	-6.7	1895	-5.0	1938	9.4	1889	9.4	28.9	1938	28.3	1967	27.6	1987	27.2	1936	26.9	1999	2022-02-03T13:22:22Z	-2.8	1926	0.5	2000	0.6	1955	1.1	1911	2.2	1934	9.4	1889	9.4	1938	9
-114.01	51.29	AB-12	AIRDRIE AREA	AIRDRIE	VSAB12V	22	9	1994	29.0	1987	28.7	1934	-3.3	1926	-1.7	2000	-7.8	1926	-6.1	1982	11.0	1966	9.4	29	1994	28.8	2009	28.7	1987	28.3	1925	28	2014	2022-02-03T13:22:22Z	-3.3	1934	-1.7	1926	1.1	1911	1.1	1945	1.2	1984	11	1982	10.9	2011	10
-114.01	51.29	AB-12	AIRDRIE AREA	AIRDRIE	VSAB12V	23	9	2009	33.2	1990	29.7	1934	-4.4	1926	-2.2	1926	-11.7	1893	-5.0	2011	16.6	1950	11.7	33.2	2009	29.7	1990	29.1	1999	28.9	1885	28.7	1997	2022-02-03T13:22:22Z	-4.4	1934	-2.2	1926	0	1951	0.8	1984	1.1	1972	16.6	2011	12.8	2014	11.7
-114.01	51.29	AB-12	AIRDRIE AREA	AIRDRIE	VSAB12V	24	9	2001	31.9	1922	31.1	1972	-2.8	1934	-2.8	1926	-13.3	1892	-9.4	2014	12.5	1954	11.7	31.9	2001	31.1	1922	30.4	2009	30	2011	29.4	1967	2022-02-03T13:22:22Z	-2.8	1934	-2.8	1972	-0.6	1951	2.2	1910	2.2	1927	12.5	2014	11.7	1954	10.9
-114.01	51.29	AB-12	AIRDRIE AREA	AIRDRIE	VSAB12V	25	9	1922	31.1	1909	26.7	1951	-0.6	1934	3.3	1934	-12.2	1910	-7.8	1974	12.8	1943	12.8	31.1	1922	30	1943	29.6	2001	29.4	1952	29.4	1994	2022-02-03T13:22:22Z	-0.6	1951	0.6	1972	3	1984	3.3	1934	3.9	1900	12.8	1943	12.8	1974	10.4
-114.01	51.29	AB-12	AIRDRIE AREA	AIRDRIE	VSAB12V	26	9	1952	30.0	1943	29.4	1965	-3.3	1951	-2.2	1935	-8.3	1933	-8.3	2011	11.5	1983	10.5	30	1952	29.4	1943	28.9	1922	28.3	1962	27.8	1889	2022-02-03T13:22:22Z	-3.3	1965	-2.2	1951	-1.7	1972	-0.6	1941	1.7	1925	11.5	2011	10.5	1983	10.2
-114.01	51.29	AB-12	AIRDRIE AREA	AIRDRIE	VSAB12V	27	9	1967	31.7	1890	28.3	1951	0.6	1925	2.8	1941	-9.4	1928	-7.8	1962	11.1	1927	10.0	31.7	1967	28.3	1890	27.8	1957	27.2	1887	27.2	1889	2022-02-03T13:22:22Z	0.6	1951	1.1	1965	1.1	1972	1.2	1985	2.8	1925	11.1	1962	10.6	1989	10
-114.01	51.29	AB-12	AIRDRIE AREA	AIRDRIE	VSAB12V	28	9	1890	28.9	1887	28.3	2019	-0.9	1937	1.1	1985	-9.0	1891	-7.2	1957	11.7	1890	11.1	28.9	1890	28.3	1887	28.3	1949	27.2	1913	27.2	1970	2022-02-03T13:22:22Z	-0.9	2019	1.1	1937	2.2	1925	2.8	1954	3.9	1955	11.7	1957	11.1	1890	8.9
-114.01	51.29	AB-12	AIRDRIE AREA	AIRDRIE	VSAB12V	29	9	1888	29.4	1887	20.0	2019	-1.6	1954	0.6	1884	-8.3			1988	12.8	1976	10.6	29.4	1888	28.9	1963	28.3	1967	28.3	1970	28	1992	2022-02-03T13:22:22Z	-1.6	2019	0.6	1954	1.7	1937	2.2	1925	2.8	1944	12.8	1988	10.6	1913	10.6
-114.01	51.29	AB-12	AIRDRIE AREA	AIRDRIE	VSAB12V	30	9	1920	30.0	1914	26.1	1950	-0.6	1925	2.2	1983	-8.6	1948	-7.2	1992	11.0	1987	10.5	30	1920	28.2	1992	26.8	2011	26.1	1914	26.1	1922	2022-02-03T13:22:22Z	-0.6	1950	0.1	2018	0.2	2019	1.3	1996	1.7	1959	11	1992	10.5	1987	10
-114.01	51.29	AB-12	AIRDRIE AREA	AIRDRIE	VSAB12V	1	10	2008	27.2	1975	26.7	1891	-0.6	1884	7.2	2019	-7.2	1925	-7.2	1992	11.2	1942	8.9	27.2	2008	26.7	1913	26.7	1975	26.1	1888	26.1	1957	2022-02-03T13:22:22Z	-0.6	1891	-0.1	1996	0.5	2018	1.1	1900	1.1	1950	11.2	1992	8.9	1942	8.3
-114.01	51.29	AB-12	AIRDRIE AREA	AIRDRIE	VSAB12V	2	10	1943	29.4	1913	27.8	2018	-1.6	1900	0.6	1891	-11.7	1889	-0.6	1975	11.7	1961	10.0	29.4	1943	27.8	1913	27.8	1963	26.9	1987	26.7	1962	2022-02-03T13:22:22Z	-1.6	2018	0.6	1900	1.1	1898	1.1	1916	1.7	1954	11.7	1975	10	1961	9.4
-114.01	51.29	AB-12	AIRDRIE AREA	AIRDRIE	VSAB12V	3	10	1913	29.4	1892	27.8	1954	-2.2	1916	0.0	1900	-11.7	1898	-5.6	1958	10.6	1917	7.8	29.4	1913	28.2	1980	27.8	1892	27.8	1921	27.8	1943	2022-02-03T13:22:22Z	-2.2	1954	-1.1	1957	0	1916	0.6	1900	1.1	1898	10.6	1958	10	1993	9.8
-114.01	51.29	AB-12	AIRDRIE AREA	AIRDRIE	VSAB12V	4	10	1943	28.3	1892	27.8	1957	-3.9	1954	1.7	1954	-13.3	1916	-7.8	1961	12.8	1899	7.2	28.3	1943	27.8	1892	26.1	1932	25.3	1980	25.3	2003	2022-02-03T13:22:22Z	-3.9	1957	-0.5	2000	0.6	1974	1.7	1898	1.7	1954	12.8	1961	11	1980	9.2
-114.01	51.29	AB-12	AIRDRIE AREA	AIRDRIE	VSAB12V	5	10	1889	29.4	1888	24.4	1957	-3.9	1925	-1.1	1954	-10.0	1898	-9.4	1980	15.0	1943	12.8	29.4	1889	28.9	1920	26.7	1917	25.6	1980	25	1966	2022-02-03T13:22:22Z	-3.9	1957	-1.1	1925	1	1990	1.1	1900	1.1	1950	15	1980	12.8	1943	12.2
-114.01	51.29	AB-12	AIRDRIE AREA	AIRDRIE	VSAB12V	6	10	1889	29.4	1888	25.6	1970	-3.3	1957	-3.3	1900	-15.6	1896	-7.2	1909	11.7	1907	7.2	29.4	1889	28.7	1980	26.7	1936	26.7	1964	26.1	1892	2022-02-03T13:22:22Z	-3.3	1957	-3.3	1970	-2.8	1925	-1.7	1900	0	1932	11.7	1909	10.6	1980	9.4
-114.01	51.29	AB-12	AIRDRIE AREA	AIRDRIE	VSAB12V	7	10	1933	29.4	1921	27.2	1957	-3.3	1932	0.0	1970	-9.4	1900	-8.9	1936	12.2	1889	6.7	29.4	1933	28.3	1943	27.4	1980	27.2	1892	27.2	1921	2022-02-03T13:22:22Z	-3.3	1957	-2.2	1959	-2.1	1985	0	1925	0	1932	12.2	1936	10.6	1974	9.4
-114.01	51.29	AB-12	AIRDRIE AREA	AIRDRIE	VSAB12V	8	10	1984	26.7	1980	25.0	1932	-3.3	1930	1.7	2009	-10.0	1949	-9.4	2010	9.4	1921	9.4	26.7	1984	25	1891	25	1892	25	1943	25	1980	2022-02-03T13:22:22Z	-3.3	1932	-1.8	1985	-1.5	1997	-1.1	1957	0.6	1959	9.4	1921	9.4	2010	8
-114.01	51.29	AB-12	AIRDRIE AREA	AIRDRIE	VSAB12V	9	10	1934	24.4	1921	24.4	2009	-6.1	1959	-2.8	1932	-17.2	1919	-8.9	2015	11.1	1984	9.5	24.4	1921	24.4	1934	24.1	1984	23.9	1971	23.3	1892	2022-02-03T13:22:22Z	-6.1	2009	-3.4	2019	-2.8	1959	-2.8	2018	-0.4	1997	11.1	2015	9.5	1984	9.4
-114.01	51.29	AB-12	AIRDRIE AREA	AIRDRIE	VSAB12V	10	10	1934	28.9	1906	25.0	1972	-7.8	1959	-2.8	1972	-11.7	1919	-11.1	1991	14.1	1979	10.5	28.9	1934	27.9	1979	27.2	1942	25.8	1991	25	1906	2022-02-03T13:22:22Z	-7.8	1972	-5	2009	-2.8	1959	-0.3	2018	-0.2	2016	14.1	1991	10.5	1979	9.9
-114.01	51.29	AB-12	AIRDRIE AREA	AIRDRIE	VSAB12V	11	10	1934	29.4	1921	23.9	2009	-5.8	1959	-3.9	2009	-12.9	1972	-12.8	1991	10.4	1984	8.1	29.4	1934	26.7	1963	26.7	1991	26.1	1944	24.6	1988	2022-02-03T13:22:22Z	-5.8	2009	-3.9	1899	-3.9	1959	-1.7	1961	-0.7	2002	10.4	1991	8.1	1984	7.4
-114.01	51.29	AB-12	AIRDRIE AREA	AIRDRIE	VSAB12V	12	10	1964	27.8	1921	25.6	2009	-5.1	1899	-4.4	2009	-16.3	1928	-13.3	1965	8.9	1963	7.2	27.8	1964	25.6	1921	23	1987	23	1988	22.8	1944	2022-02-03T13:22:22Z	-5.1	2009	-4.4	1899	1.1	1966	1.7	1914	2.2	1937	8.9	1965	7.2	1963	6.7
-114.01	51.29	AB-12	AIRDRIE AREA	AIRDRIE	VSAB12V	13	10	1964	26.7	1963	23.3	1899	-4.4	1897	0.0	1928	-12.2	1899	-9.4	1908	8.3	1888	6.1	26.7	1964	25.4	1982	23.5	1979	23.3	1963	22.8	1914	2022-02-03T13:22:22Z	-4.4	1899	-3.6	2009	0	1897	1.1	2018	1.6	2017	8.3	1908	7.2	1947	6.6
-114.01	51.29	AB-12	AIRDRIE AREA	AIRDRIE	VSAB12V	14	10	1945	28.3	1929	26.7	1897	-4.4	1886	1.1	1899	-15.6	1897	-14.4	1929	11.1	1894	8.3	28.3	1945	26.7	1929	26.1	1923	24.4	1914	23.9	1953	2022-02-03T13:22:22Z	-4.4	1897	-1.2	1992	-0.6	1930	-0.3	2009	0.6	1946	11.1	1929	8.3	1894	8.3
-114.01	51.29	AB-12	AIRDRIE AREA	AIRDRIE	VSAB12V	15	10	1945	26.1	1929	25.0	1930	-7.2	1886	-2.8	2001	-11.8	1976	-11.7	1910	14.4	1895	6.7	26.1	1945	25.6	1961	25	1929	24.4	1895	24.1	1991	2022-02-03T13:22:22Z	-7.2	1930	-5.6	1951	-2.8	1886	-2.2	1892	-1.1	1971	14.4	1910	12.2	1945	12.2
-114.01	51.29	AB-12	AIRDRIE AREA	AIRDRIE	VSAB12V	16	10	1963	25.6	1929	25.6	1930	-7.8	1886	-5.0	1930	-14.4	1886	-13.3	1936	7.8	1916	6.7	25.6	1929	25.6	1963	24.4	1915	24.4	1927	23.6	1997	2022-02-03T13:22:22Z	-7.8	1930	-6.1	1951	-5	1886	-2.2	1892	-2.2	1932	7.8	1936	7.2	1947	6.7
-114.01	51.29	AB-12	AIRDRIE AREA	AIRDRIE	VSAB12V	17	10	1963	24.4	1936	23.3	1930	-7.2	1892	1.1	1930	-13.9	1892	-13.9	1936	11.1	1927	8.3	24.4	1963	23.3	1936	22.8	1901	22.7	2021	22.2	1927	2022-02-03T13:22:22Z	-7.2	1930	-5	1951	-4.2	2004	-3.3	2020	-2.8	1949	11.1	1936	8.3	1914	8.3
-114.01	51.29	AB-12	AIRDRIE AREA	AIRDRIE	VSAB12V	18	10	1978	23.9	1974	23.9	1949	-9.4	1905	-7.2	1951	-15.6	1905	-13.9	1959	10.0	1936	7.8	23.9	1942	23.9	1974	23.9	1978	23.3	1967	22.8	1941	2022-02-03T13:22:22Z	-9.4	1949	-7.2	1905	-6.7	1951	-6.3	2020	-5	1930	10	1959	7.8	1936	7.7
-114.01	51.29	AB-12	AIRDRIE AREA	AIRDRIE	VSAB12V	19	10	1921	25.0	1901	22.2	1951	-7.8	1930	-2.8	1905	-16.1	1898	-10.0	1940	9.4	1927	5.6	25	1921	23.9	1974	23.3	1938	23.3	1940	23.3	1964	2022-02-03T13:22:22Z	-7.8	1951	-3.9	2004	-2.8	1930	-2.6	1984	-2.2	1949	9.4	1940	8.5	1978	5.6
-114.01	51.29	AB-12	AIRDRIE AREA	AIRDRIE	VSAB12V	20	10	1940	23.9	1927	23.3	1951	-8.3	1936	-4.4	1984	-14.0	1884	-12.2	1999	11.7	1964	10.6	23.9	1940	23.6	2014	23.3	1895	23.3	1924	23.3	1927	2022-02-03T13:22:22Z	-8.3	1951	-4.4	1936	-4	1984	-2.2	1933	-2.2	1961	11.7	1999	10.6	1964	7.2
-114.01	51.29	AB-12	AIRDRIE AREA	AIRDRIE	VSAB12V	21	10	2003	24.7	1915	23.3	1933	-7.8	1908	1.1	1961	-17.8	1951	-16.1	1965	7.8	1907	6.7	24.7	2003	23.3	1901	23.3	1915	22.8	1924	22.3	1998	2022-02-03T13:22:22Z	-7.8	1933	-7.2	1951	-3.4	2012	-3.3	1961	-2.6	2020	7.8	1965	7.7	2003	6.7
-114.01	51.29	AB-12	AIRDRIE AREA	AIRDRIE	VSAB12V	22	10	1998	23.3	1965	23.3	1957	-11.7	1933	-10.6	1957	-13.9	1951	-12.8	1937	8.9	1901	6.7	23.3	1965	23.3	1998	22.2	1901	22.2	1937	21.3	1999	2022-02-03T13:22:22Z	-11.7	1957	-10.6	1933	-8.1	2020	-5.9	1991	-4	2012	8.9	1937	6.7	1901	5.6
-114.01	51.29	AB-12	AIRDRIE AREA	AIRDRIE	VSAB12V	23	10	1937	26.1	1903	26.1	1957	-10.0	1887	-10.0	1893	-17.2	1887	-15.6	1913	12.2	1907	4.4	26.1	1903	26.1	1937	25.6	1965	23.2	1999	21.7	1924	2022-02-03T13:22:22Z	-10	1887	-10	1957	-9	2020	-8.9	1933	-6.7	1919	12.2	1913	6.7	1964	5.6
-114.01	51.29	AB-12	AIRDRIE AREA	AIRDRIE	VSAB12V	24	10	2007	23.0	1924	22.8	1939	-10.6	1919	-8.9	1887	-22.2	1886	-7.2	1924	8.9	1891	6.1	23	2007	22.8	1924	21.9	2013	21.7	1929	21.1	1901	2022-02-03T13:22:22Z	-10.6	1939	-9.8	2020	-8.9	1919	-8.3	1957	-6.7	1951	8.9	1924	6.1	1891	6.1
-114.01	51.29	AB-12	AIRDRIE AREA	AIRDRIE	VSAB12V	25	10	1929	22.8	1924	21.7	1951	-8.9	1939	-8.9	1939	-22.2	1919	-18.9	1935	8.3	1929	7.2	22.8	1929	21.7	1924	21.7	1947	21.7	1968	21.6	2005	2022-02-03T13:22:22Z	-8.9	1939	-8.9	1951	-6.1	1969	-5.8	1991	-4.2	2012	8.3	1935	7.7	2017	7.2
-114.01	51.29	AB-12	AIRDRIE AREA	AIRDRIE	VSAB12V	26	10	1904	23.9	1886	20.6	1925	-10.0	1919	-6.7	1939	-20.6	1881	-17.8	2003	10.8	1962	10.0	23.9	1904	23.4	1983	22.8	1937	22.3	2003	21.1	1935	2022-02-03T13:22:22Z	-10	1925	-9.4	1939	-7.3	1991	-6.7	1919	-6	2012	10.8	2003	10	1962	5.1
-114.01	51.29	AB-12	AIRDRIE AREA	AIRDRIE	VSAB12V	27	10	1944	21.1	1901	20.6	1925	-12.8	1888	-1.1	1919	-21.7	1888	-13.9	1953	10.0	1938	6.1	21.1	1944	20.6	1901	20	1889	20	1918	19.4	1890	2022-02-03T13:22:22Z	-12.8	1925	-10	1991	-9.9	1984	-8.9	1971	-8.3	1956	10	1953	6.1	1938	6.1
-114.01	51.29	AB-12	AIRDRIE AREA	AIRDRIE	VSAB12V	28	10	2017	24.1	1968	21.7	1984	-12.1	1935	-10.0	1991	-25.0	1984	-22.3	1890	9.4	1889	1.7	24.1	2017	21.7	1953	21.7	1968	21.1	1890	21.1	1897	2022-02-03T13:22:22Z	-12.1	1984	-10.6	1991	-10	1925	-10	1935	-6.1	1971	9.4	1890	7.2	1962	6.7
-114.01	51.29	AB-12	AIRDRIE AREA	AIRDRIE	VSAB12V	29	10	1887	25.0	1885	10.6	1935	-16.7	1908	-4.4	1991	-24.3	1984	-24.3	1890	6.7	1887	6.1	25	1887	24.4	1921	23.3	1944	22.8	1962	22.2	1958	2022-02-03T13:22:22Z	-16.7	1935	-15.3	1984	-9.3	1991	-7.7	1996	-6.7	1972	6.7	1890	6.1	1887	4.8
-114.01	51.29	AB-12	AIRDRIE AREA	AIRDRIE	VSAB12V	30	10	1887	24.4	1885	10.6	1935	-15.6	1919	-5.6	1984	-23.9	1935	-18.9	1958	6.1	1914	5.6	24.4	1887	22.8	1958	21.7	1930	21.7	1962	21.1	1944	2022-02-03T13:22:22Z	-15.6	1935	-15.4	1984	-7.3	2003	-5.7	2006	-5.6	1919	6.1	1958	5.6	1914	3.9
-114.01	51.29	AB-12	AIRDRIE AREA	AIRDRIE	VSAB12V	31	10	1958	21.1	1890	19.4	1984	-15.7	1935	-13.9	1984	-25.7	1919	-17.8	1890	7.2	1887	4.4	21.1	1958	19.5	1981	19.4	1890	18.9	1918	18.9	1949	2022-02-03T13:22:22Z	-15.7	1984	-13.9	1935	-8.9	1951	-7.2	1928	-6.7	1936	7.2	1890	6.7	1961	6.1
-114.01	51.29	AB-12	AIRDRIE AREA	AIRDRIE	VSAB12V	1	11	1978	20.8	1903	20.0	1984	-15.9	1935	-13.9	1984	-27.0	1935	-23.9	1978	10.4	1958	7.8	20.8	1978	20	1903	19.4	1931	18.9	1918	18.9	1947	2022-02-03T13:22:22Z	-15.9	1984	-13.9	1935	-11.2	1991	-9.4	1936	-7.2	1955	10.4	1978	7.8	1958	6.7
-114.01	51.29	AB-12	AIRDRIE AREA	AIRDRIE	VSAB12V	2	11	2020	23.1	1969	21.7	1984	-11.9	1973	-7.8	1991	-23.7	1935	-22.8	2008	5.1	1993	4.4	23.1	2020	21.7	1969	21.1	1890	20	1949	17.6	1981	2022-02-03T13:22:22Z	-11.9	1984	-10.1	1991	-7.8	1901	-7.8	1955	-7.8	1973	5.1	2008	5	2020	4.4
-114.01	51.29	AB-12	AIRDRIE AREA	AIRDRIE	VSAB12V	3	11	1930	21.7	1890	21.1	2017	-12.8	1973	-11.1	1991	-18.1	1919	-16.1	1921	8.3	1892	6.7	21.7	1930	21.1	1890	20.6	1949	20	1908	20	1981	2022-02-03T13:22:22Z	-12.8	2017	-11.1	1973	-10	1919	-9.8	2003	-8.9	1901	8.3	1921	6.7	1892	6
-114.01	51.29	AB-12	AIRDRIE AREA	AIRDRIE	VSAB12V	4	11	1975	22.8	1949	21.7	1973	-13.9	1959	-9.4	2003	-22.8	1973	-18.9	1950	10.6	1949	6.1	22.8	1975	22.2	2010	21.7	1949	20.6	1923	20	1892	2022-02-03T13:22:22Z	-13.9	1973	-11.9	2017	-10	2003	-9.4	1919	-9.4	1959	10.6	1950	6.1	1949	5.2
-114.01	51.29	AB-12	AIRDRIE AREA	AIRDRIE	VSAB12V	5	11	1923	21.1	1889	20.6	1973	-15.0	1936	-13.3	1973	-24.4	1919	-21.1	1954	8.3	1908	5.6	21.1	1923	20.7	2010	20.6	1889	20.6	1949	20.6	1975	2022-02-03T13:22:22Z	-15	1973	-13.3	1936	-9.4	1919	-9.4	1924	-8.9	1971	8.3	1954	5.6	1908	5.6
-114.01	51.29	AB-12	AIRDRIE AREA	AIRDRIE	VSAB12V	6	11	1949	21.7	1923	20.0	1945	-18.9	1919	-13.3	1945	-27.2	1936	-24.4	1946	5.6	1889	3.9	21.7	1949	21.1	1960	20	1923	18.9	1884	18.7	1987	2022-02-03T13:22:22Z	-18.9	1945	-16.7	1973	-13.3	1919	-10.6	1940	-9.4	1902	5.6	1946	3.9	1889	3.9
-114.01	51.29	AB-12	AIRDRIE AREA	AIRDRIE	VSAB12V	7	11	1999	21.2	1978	18.4	1945	-18.3	1940	-14.4	1973	-28.9	1919	-24.4	2002	3.3	1930	3.3	21.2	1999	18.4	1978	17.8	1886	17.8	1976	17.2	1905	2022-02-03T13:22:22Z	-18.3	1945	-16.7	1973	-14.4	1940	-12.2	1902	-11.1	1919	3.3	1930	3.3	2002	2.2
-114.01	51.29	AB-12	AIRDRIE AREA	AIRDRIE	VSAB12V	8	11	2016	21.8	1923	21.1	1940	-17.2	1911	-16.1	1945	-31.1	1902	-26.7	2016	6.3	1955	3.3	21.8	2016	21.1	1923	17.7	2004	16.7	1930	16.7	1961	2022-02-03T13:22:22Z	-17.2	1940	-16.7	1973	-16.1	1902	-16.1	1911	-15	1986	6.3	2016	3.3	1955	2.2
-114.01	51.29	AB-12	AIRDRIE AREA	AIRDRIE	VSAB12V	9	11	1905	21.1	1895	13.9	1911	-21.1	1902	-15.6	1911	-23.3	1902	-23.3	1953	3.9	1941	2.2	21.1	1905	20.6	2016	17.8	1961	16.8	1981	16.4	1987	2022-02-03T13:22:22Z	-21.1	1911	-17.8	1940	-15.6	1902	-13.6	1986	-12.8	1973	3.9	1953	3.3	1959	3
-114.01	51.29	AB-12	AIRDRIE AREA	AIRDRIE	VSAB12V	10	11	1905	20.0	1894	16.7	1911	-22.2	1902	-12.8	1911	-29.4	1902	-17.8	1933	5.6	1895	2.8	20	1905	19.4	1941	16.7	1894	16.7	1934	15.8	1981	2022-02-03T13:22:22Z	-22.2	1911	-17.2	1940	-15.5	1985	-14.5	1995	-12.8	1902	5.6	1933	4.4	1952	3.3
-114.01	51.29	AB-12	AIRDRIE AREA	AIRDRIE	VSAB12V	11	11	1894	19.4	1884	16.7	1955	-20.6	1911	-17.2	1940	-29.4	1911	-28.9	1933	5.6	1905	5.6	19.4	1894	18	1981	17.8	1900	17.8	1934	17.2	1941	2022-02-03T13:22:22Z	-20.6	1955	-17.2	1911	-15	1927	-13.9	1935	-12.8	1896	5.6	1894	5.6	1905	5.6
-114.01	51.29	AB-12	AIRDRIE AREA	AIRDRIE	VSAB12V	12	11	1934	20.0	1884	17.2	1955	-21.7	1927	-15.0	1955	-29.4	1911	-27.2	1905	8.9	1900	1.7	20	1934	17.7	1999	17.2	1884	17	1981	16.3	2001	2022-02-03T13:22:22Z	-21.7	1955	-21.1	1959	-15	1927	-14.4	1911	-13.9	1896	8.9	1905	3.3	1934	3.3
-114.01	51.29	AB-12	AIRDRIE AREA	AIRDRIE	VSAB12V	13	11	1933	18.9	1894	18.9	1911	-23.3	1896	-15.0	1955	-32.2	1911	-26.7	1936	6.7	1933	4.4	18.9	1894	18.9	1933	17.2	1936	16.5	2001	16.1	1905	2022-02-03T13:22:22Z	-23.3	1911	-21.1	1955	-16.1	1932	-15	1896	-14.4	1937	6.7	1936	4.4	1933	2.8
-114.01	51.29	AB-12	AIRDRIE AREA	AIRDRIE	VSAB12V	14	11	1979	18.7	1936	16.7	1911	-21.1	1896	-16.7	1911	-27.2	1888	-25.0	1942	1.1	1941	1.1	18.7	1979	16.7	1936	16.1	1922	16.1	1923	16.1	1953	2022-02-03T13:22:22Z	-21.1	1911	-20.6	1955	-17.8	1932	-16.7	1896	-15.6	1903	1.1	1905	1.1	1929	1.1
-114.01	51.29	AB-12	AIRDRIE AREA	AIRDRIE	VSAB12V	15	11	1979	19.0	1905	18.3	1959	-23.3	1881	-18.9	1959	-28.9	1881	-25.6	1905	7.2	1895	5.6	19	1979	18.3	1905	17.8	1934	17.5	2001	17.2	1936	2022-02-03T13:22:22Z	-23.3	1959	-18.9	1881	-17.8	1903	-17.2	1896	-16.7	1932	7.2	1905	5.6	1895	5
-114.01	51.29	AB-12	AIRDRIE AREA	AIRDRIE	VSAB12V	16	11	1943	19.4	1923	18.3	1896	-19.4	1881	-18.9	1959	-27.8	1896	-27.8	1936	5.0	1890	3.3	19.4	1943	18.3	1895	18.3	1923	16.1	1919	15.6	1908	2022-02-03T13:22:22Z	-19.4	1896	-18.9	1881	-17.8	1903	-17.1	1996	-16.7	1927	5	1936	3.9	1943	3.3
-114.01	51.29	AB-12	AIRDRIE AREA	AIRDRIE	VSAB12V	17	11	1976	16.7	1949	16.7	1900	-20.0	1896	-20.0	1896	-27.8	1881	-26.1	1943	3.9	1936	2.2	16.7	1908	16.7	1923	16.7	1949	16.7	1976	14.8	2019	2022-02-03T13:22:22Z	-20	1896	-20	1900	-17.8	1903	-17.8	1950	-17.8	1996	3.9	1943	2.2	1936	2
-114.01	51.29	AB-12	AIRDRIE AREA	AIRDRIE	VSAB12V	18	11	1936	21.1	1917	17.8	1900	-24.4	1896	-22.2	1896	-33.9	1881	-27.2	1933	3.9	1908	3.3	21.1	1936	17.8	1917	16.7	1949	14.4	1925	14.4	1933	2022-02-03T13:22:22Z	-24.4	1900	-22.2	1896	-19	1996	-18.3	1946	-17	1978	3.9	1933	3.6	2002	3.3
-114.01	51.29	AB-12	AIRDRIE AREA	AIRDRIE	VSAB12V	19	11	1936	20.0	1917	19.4	1896	-25.6	1888	-11.1	1896	-33.3	1888	-20.0	1971	6.7	1936	4.4	20	1936	19.4	1917	16.7	1890	15.6	1933	15.6	1971	2022-02-03T13:22:22Z	-25.6	1896	-23.3	1921	-22.2	1900	-21.1	1946	-20.5	1996	6.7	1971	5.8	2002	4.4
-114.01	51.29	AB-12	AIRDRIE AREA	AIRDRIE	VSAB12V	20	11	2002	17.3	1917	16.1	1946	-23.3	1900	-23.3	1900	-34.4	1896	-30.6	2002	4.8	1969	2.2	17.3	2002	16.1	1917	15.8	2005	15.6	1890	13.9	1928	2022-02-03T13:22:22Z	-23.3	1900	-23.3	1946	-20.6	1896	-20	1963	-19.8	1996	4.8	2002	2.2	1904	2.2
-114.01	51.29	AB-12	AIRDRIE AREA	AIRDRIE	VSAB12V	21	11	1954	20.0	1939	17.2	1897	-23.3	1896	-21.1	1921	-32.2	1898	-31.1	1954	3.3	1939	1.7	20	1954	17.2	1922	17.2	1939	15.5	2002	15	1885	2022-02-03T13:22:22Z	-23.3	1897	-21.7	1898	-21.7	1996	-21.1	1896	-21.1	1921	3.3	1954	2	2002	1.7
-114.01	51.29	AB-12	AIRDRIE AREA	AIRDRIE	VSAB12V	22	11	2005	20.0	1928	17.8	1886	-24.4	1884	-10.6	1886	-34.4	1884	-22.8	2005	9.0	1930	2.8	20	2005	17.8	1928	16.7	1922	15.6	1890	15.6	1917	2022-02-03T13:22:22Z	-24.4	1886	-21.7	1993	-20.9	1996	-20.6	1985	-19.4	1898	9	2005	2.8	1930	2.2
-114.01	51.29	AB-12	AIRDRIE AREA	AIRDRIE	VSAB12V	23	11	2005	17.7	1956	15.6	1996	-22.8	1900	-22.8	1900	-32.2	1896	-30.6	1890	6.1	1888	-5.6	17.7	2005	15.6	1956	15.1	2000	15	1917	15	1919	2022-02-03T13:22:22Z	-22.8	1900	-22.8	1996	-22.5	2010	-21.1	1921	-20.6	1955	6.1	1890	2.8	2019	1.7
-114.01	51.29	AB-12	AIRDRIE AREA	AIRDRIE	VSAB12V	24	11	2005	17.0	1890	15.6	1892	-21.7	1889	-5.6	2010	-29.2	1996	-28.9	1890	4.4	1888	-5.6	17	2005	15.6	1890	13.9	1922	13.9	1954	13.3	1933	2022-02-03T13:22:22Z	-21.7	1892	-20	1921	-19.4	1893	-18.8	1996	-18.3	1896	4.4	1890	3.3	1933	1.1
-114.01	51.29	AB-12	AIRDRIE AREA	AIRDRIE	VSAB12V	25	11	1922	16.1	1914	13.3	1892	-23.3	1887	-17.2	1892	-31.7	1887	-24.4	1954	1.7	1936	1.7	16.1	1922	14.9	2009	14.4	1954	14.4	1963	13.9	1949	2022-02-03T13:22:22Z	-23.3	1892	-22.9	1985	-19.4	1893	-17.8	1896	-17.8	1955	1.7	1936	1.7	1954	1.4
-114.01	51.29	AB-12	AIRDRIE AREA	AIRDRIE	VSAB12V	26	11	1922	18.3	1890	17.2	1985	-29.0	1892	-23.3	1985	-33.8	1887	-31.7	1922	3.9	1884	1.1	18.3	1922	17.2	1890	16.1	1939	14.6	2017	13.9	1936	2022-02-03T13:22:22Z	-29	1985	-23.4	2006	-23.3	1892	-20.6	1893	-20	1896	3.9	1922	1.7	1929	1.1
-114.01	51.29	AB-12	AIRDRIE AREA	AIRDRIE	VSAB12V	27	11	1922	18.3	1901	13.3	2006	-23.8	1897	-22.8	1985	-32.2	1897	-32.2	1936	3.9	1932	3.3	18.3	1922	13.9	1939	13.6	2011	13.3	1901	13.1	1980	2022-02-03T13:22:22Z	-23.8	2006	-22.8	1897	-19.4	1970	-17.8	1985	-17.2	1905	3.9	1936	3.3	1932	2.8
-114.01	51.29	AB-12	AIRDRIE AREA	AIRDRIE	VSAB12V	28	11	1924	16.1	1890	14.4	2006	-22.4	1905	-19.4	2006	-30.1	1970	-26.7	1935	5.0	1886	4.4	16.1	1924	15.4	2002	15	1956	14.4	1890	14	2021	2022-02-03T13:22:22Z	-22.4	2006	-19.4	1905	-16.7	1896	-16.7	1897	-16.1	1895	5	1935	4.4	1886	3.3
-114.01	51.29	AB-12	AIRDRIE AREA	AIRDRIE	VSAB12V	29	11	1924	16.7	1901	15.6	1896	-22.2	1892	-19.4	1905	-31.7	1896	-30.6	1969	3.9	1932	3.3	16.7	1924	15.6	1901	15	1969	13.9	1939	13.3	1889	2022-02-03T13:22:22Z	-22.2	1896	-19.4	1892	-18.2	2014	-17.8	1905	-17.5	1985	3.9	1969	3.3	1932	1.6
-114.01	51.29	AB-12	AIRDRIE AREA	AIRDRIE	VSAB12V	30	11	1918	20.6	1889	12.2	1893	-22.2	1892	-20.0	1893	-35.0	1892	-28.9	1988	3.9	1903	1.7	20.6	1918	17.8	1924	17.2	1939	15	1969	14	1988	2022-02-03T13:22:22Z	-22.2	1893	-21.1	1896	-20.6	1895	-20	1892	-19.4	1985	3.9	1988	1.7	1903	1.1
-114.01	51.29	AB-12	AIRDRIE AREA	AIRDRIE	VSAB12V	1	12	1988	15.2	1956	14.4	1919	-21.1	1896	-21.1	1919	-32.2	1893	-30.6	1918	2.2	1903	-1.1	15.2	1988	14.6	2008	14.4	1956	13.3	1933	13.3	2021	2022-02-03T13:22:22Z	-21.1	1896	-21.1	1919	-20.1	1980	-19.4	1970	-18.9	1950	2.2	1918	1.1	1933	1.1
-114.01	51.29	AB-12	AIRDRIE AREA	AIRDRIE	VSAB12V	2	12	1941	14.4	1907	11.1	1970	-24.4	1950	-18.3	1950	-30.0	1919	-30.0	1958	3.3	1941	-0.6	14.4	1941	12.8	1963	12.2	1959	11.9	1989	11.1	1907	2022-02-03T13:22:22Z	-24.4	1970	-23.3	1980	-18.3	1950	-18.3	1985	-18.1	2007	3.3	1958	2.8	1959	0.8
-114.01	51.29	AB-12	AIRDRIE AREA	AIRDRIE	VSAB12V	3	12	2020	16.1	1939	12.8	1972	-22.2	1970	-22.2	1970	-32.8	1928	-29.4	2004	1.6	1954	0.6	16.1	2020	12.8	1939	12.2	1888	12.2	1963	12	1989	2022-02-03T13:22:22Z	-22.2	1970	-22.2	1972	-22	1980	-18.9	1956	-18.3	1909	1.6	2004	0.6	1954	0
-114.01	51.29	AB-12	AIRDRIE AREA	AIRDRIE	VSAB12V	4	12	1988	18.0	1939	15.0	1956	-24.4	1936	-21.7	1972	-33.3	1956	-28.9	1929	1.7	1913	1.1	18	1988	15	1939	13.9	1907	12.4	1987	12.4	2020	2022-02-03T13:22:22Z	-24.4	1956	-22.1	1980	-21.7	1936	-21.1	1887	-20	1970	1.7	1929	1.1	1913	0.6
-114.01	51.29	AB-12	AIRDRIE AREA	AIRDRIE	VSAB12V	5	12	1939	19.4	1925	12.8	1980	-24.5	1956	-23.3	1956	-33.3	1922	-27.8	1925	4.4	1886	1.7	19.4	1939	13.1	2020	12.8	1925	11.9	1988	11.7	1944	2022-02-03T13:22:22Z	-24.5	1980	-23.3	1936	-23.3	1956	-22.3	1977	-20.6	1887	4.4	1925	1.7	1886	1.1
-114.01	51.29	AB-12	AIRDRIE AREA	AIRDRIE	VSAB12V	6	12	1984	16.1	1925	14.4	1977	-26.2	1972	-25.0	1972	-34.4	1956	-34.4	1925	6.7	1903	0.0	16.1	1984	14.4	1925	14.4	2020	12.8	2000	11.5	1987	2022-02-03T13:22:22Z	-26.2	1977	-26	1980	-25	1972	-24.7	2013	-23.3	1958	6.7	1925	3.9	1959	3
-114.01	51.29	AB-12	AIRDRIE AREA	AIRDRIE	VSAB12V	7	12	1925	16.7	1918	11.1	1977	-28.3	1972	-26.1	1972	-36.7	1902	-32.8	1938	2.2	1912	0.0	16.7	1925	14.2	2020	13.6	2017	12.5	1984	11.3	2006	2022-02-03T13:22:22Z	-28.3	1977	-26.1	1902	-26.1	1972	-24.4	1927	-22.8	1906	2.2	1938	2.1	2020	1.6
-114.01	51.29	AB-12	AIRDRIE AREA	AIRDRIE	VSAB12V	8	12	1957	15.6	1925	15.0	1977	-31.0	1927	-23.9	1977	-36.7	1927	-33.9	1974	1.7	1925	1.1	15.6	1957	15.2	2017	15	1925	12.9	2020	12.7	1979	2022-02-03T13:22:22Z	-31	1977	-23.9	1927	-23.3	1906	-21.1	1909	-20	1966	1.7	1974	1.1	1925	0.6
-114.01	51.29	AB-12	AIRDRIE AREA	AIRDRIE	VSAB12V	9	12	2017	15.4	1890	14.4	1977	-29.8	1919	-25.0	1977	-35.7	1919	-31.7	1890	3.9	1884	-5.0	15.4	2017	14.4	1890	12.8	1925	11.1	1903	11.1	1934	2022-02-03T13:22:22Z	-29.8	1977	-25	1919	-20.6	1906	-20.6	1948	-20.2	2016	3.9	1890	3.4	2005	2.8
-114.01	51.29	AB-12	AIRDRIE AREA	AIRDRIE	VSAB12V	10	12	1993	15.0	1934	14.4	1919	-25.6	1917	-20.6	1919	-35.6	1906	-26.1	2005	2.3	1905	2.2	15	1993	14.4	1934	13.7	2017	13.3	1939	12.8	1925	2022-02-03T13:22:22Z	-25.6	1919	-21.2	2000	-21.1	1961	-20.7	1977	-20.6	1902	2.3	2005	2.2	1905	1.7
-114.01	51.29	AB-12	AIRDRIE AREA	AIRDRIE	VSAB12V	11	12	1980	12.5	1925	12.2	1893	-25.6	1881	-13.9	1922	-34.4	1919	-31.1	2014	4.7	1939	1.7	12.5	1980	12.2	1925	12	2014	11.7	1924	11.1	1962	2022-02-03T13:22:22Z	-25.6	1893	-24.4	1919	-23.9	1922	-20.6	1917	-20.6	1971	4.7	2014	1.7	1939	1.1
-114.01	51.29	AB-12	AIRDRIE AREA	AIRDRIE	VSAB12V	12	12	1962	13.9	1944	12.8	1893	-27.8	1881	-19.4	1893	-34.4	1881	-27.2	2014	1.7	1957	1.7	13.9	1962	12.9	2017	12.8	1944	12.3	2002	12.2	1952	2022-02-03T13:22:22Z	-27.8	1893	-21.1	1917	-20.6	1933	-20	1971	-19.4	1881	1.7	1957	1.7	2014	1.1
-114.01	51.29	AB-12	AIRDRIE AREA	AIRDRIE	VSAB12V	13	12	1998	15.2	1962	13.3	2009	-26.3	1948	-25.6	1893	-32.8	1881	-30.6	1997	1.9	1942	0.0	15.2	1998	13.3	1962	12.8	1944	12.8	1952	11.7	1960	2022-02-03T13:22:22Z	-26.3	2009	-25.6	1893	-25.6	1948	-24.4	1926	-21.1	1917	1.9	1997	0	1908	0
-114.01	51.29	AB-12	AIRDRIE AREA	AIRDRIE	VSAB12V	14	12	1952	16.1	1939	9.4	2008	-26.1	1893	-25.6	2009	-32.4	1893	-32.2	1997	3.7	1980	2.9	16.1	1952	14.6	1997	9.6	1980	9.4	1939	9.3	2004	2022-02-03T13:22:22Z	-26.1	2008	-25.6	1893	-22.8	1948	-22.8	1951	-22.2	1926	3.7	1997	2.9	1980	-0.2
-114.01	51.29	AB-12	AIRDRIE AREA	AIRDRIE	VSAB12V	15	12	1980	16.4	1962	16.1	1924	-31.7	1884	-22.2	1924	-34.4	1884	-31.1	1980	5.9	1962	3.3	16.4	1980	16.1	1962	12.8	1976	11.8	2002	11.7	1943	2022-02-03T13:22:22Z	-31.7	1924	-27.8	1964	-24.8	1979	-22.4	2000	-22.2	1884	5.9	1980	3.3	1962	1.9
-114.01	51.29	AB-12	AIRDRIE AREA	AIRDRIE	VSAB12V	16	12	1980	17.4	1930	14.4	1924	-36.7	1897	-25.6	1924	-42.2	1922	-32.2	1943	2.2	1930	-1.1	17.4	1980	14.4	1930	12.8	1976	12.2	1925	12.2	1974	2022-02-03T13:22:22Z	-36.7	1924	-25.6	1897	-23.9	1964	-22.9	1984	-22.2	1899	2.2	1943	1.4	1999	1.1
-114.01	51.29	AB-12	AIRDRIE AREA	AIRDRIE	VSAB12V	17	12	1954	13.9	1953	13.9	1924	-27.8	1884	-23.3	1924	-42.8	1922	-33.3	1958	2.2	1954	2.2	13.9	1953	13.9	1954	12.4	1988	11.9	2011	11.7	1943	2022-02-03T13:22:22Z	-27.8	1924	-23.3	1884	-21.7	1922	-19.4	1949	-19	1983	2.2	1954	2.2	1958	1.1
-114.01	51.29	AB-12	AIRDRIE AREA	AIRDRIE	VSAB12V	18	12	1954	14.4	1936	11.1	1961	-24.4	1955	-23.9	1955	-36.1	1924	-33.3	1975	2.2	1902	0.0	14.4	1954	11.6	1988	11.1	1936	10.6	1953	10.6	2004	2022-02-03T13:22:22Z	-24.4	1961	-23.9	1955	-22.8	1884	-22.8	1949	-22.2	1951	2.2	1975	0	1902	-0.6
-114.01	51.29	AB-12	AIRDRIE AREA	AIRDRIE	VSAB12V	19	12	1954	17.2	1888	11.7	1990	-27.0	1951	-26.7	1921	-33.3	1884	-30.6	1965	1.1	1910	1.1	17.2	1954	13.4	2004	12.7	2003	11.7	1888	11.7	1956	2022-02-03T13:22:22Z	-27	1990	-26.7	1951	-23.9	1961	-23.8	2008	-23.3	1955	1.1	1910	1.1	1965	0.6
-114.01	51.29	AB-12	AIRDRIE AREA	AIRDRIE	VSAB12V	20	12	1954	13.9	1910	11.7	1964	-25.0	1884	-23.3	1921	-35.0	1884	-32.2	1946	0.6	1937	0.6	13.9	1954	11.9	1985	11.7	1910	11.1	1919	10.2	1994	2022-02-03T13:22:22Z	-25	1964	-23.6	1990	-23.3	1884	-23.3	1989	-21.7	1967	0.6	1910	0.6	1937	0.6
-114.01	51.29	AB-12	AIRDRIE AREA	AIRDRIE	VSAB12V	21	12	1954	16.1	1919	12.8	1989	-23.3	1964	-22.8	1884	-35.6	1881	-10.0	1985	4.5	1954	3.3	16.1	1954	12.8	1919	11.1	1936	11	1985	10.6	1922	2022-02-03T13:22:22Z	-23.3	1989	-22.8	1964	-21.9	1996	-21.7	1945	-20.6	1892	4.5	1985	3.3	1954	2.8
-114.01	51.29	AB-12	AIRDRIE AREA	AIRDRIE	VSAB12V	22	12	1899	13.3	1887	8.9	1996	-28.4	1892	-22.2	1884	-39.4	1881	-13.3	1985	3.4	1912	1.1	13.3	1899	12.8	1928	12.8	1963	12.5	2005	11.7	1919	2022-02-03T13:22:22Z	-28.4	1996	-22.2	1892	-21.7	1884	-21.1	1964	-20.8	1983	3.4	1985	1.1	1912	0
-114.01	51.29	AB-12	AIRDRIE AREA	AIRDRIE	VSAB12V	23	12	1999	14.5	1963	13.9	1996	-26.2	1971	-26.1	1884	-36.7	1881	-6.7	1989	1.9	1953	0.6	14.5	1999	13.9	1928	13.9	1963	12.8	1881	11.1	1919	2022-02-03T13:22:22Z	-26.2	1996	-26.1	1971	-24.7	1983	-23.9	1955	-23.3	1884	1.9	1989	0.6	1953	-0.9
-114.01	51.29	AB-12	AIRDRIE AREA	AIRDRIE	VSAB12V	24	12	1999	17.6	1991	10.2	1955	-25.0	1933	-24.4	1983	-36.1	1884	-35.6	1989	2.3	1953	-0.6	17.6	1999	12.8	2005	10.2	1991	9.8	1993	9.8	2004	2022-02-03T13:22:22Z	-25	1955	-24.4	1933	-23.2	1996	-22.2	1934	-22.2	1971	2.3	1989	1.9	2004	0.5
-114.01	51.29	AB-12	AIRDRIE AREA	AIRDRIE	VSAB12V	25	12	1985	14.8	1947	12.8	1937	-26.7	1917	-26.7	1886	-35.0	1884	-30.0	1989	4.2	1956	2.8	14.8	1985	14.7	2005	12.8	1947	11.7	1903	11.2	1999	2022-02-03T13:22:22Z	-26.7	1917	-26.7	1937	-26.1	1892	-24.4	1934	-23.3	1886	4.2	1989	3.3	1993	2.8
-114.01	51.29	AB-12	AIRDRIE AREA	AIRDRIE	VSAB12V	26	12	1999	13.8	1980	12.2	1917	-28.9	1916	-23.3	1886	-35.6	1884	-26.7	1989	4.2	1956	1.7	13.8	1999	12.2	1980	11.7	1919	11.1	1989	10.8	2000	2022-02-03T13:22:22Z	-28.9	1917	-26.9	2021	-26.1	1965	-23.3	1916	-22.8	1886	4.2	1989	3.2	2013	1.7
-114.01	51.29	AB-12	AIRDRIE AREA	AIRDRIE	VSAB12V	27	12	1999	19.5	1898	13.3	1917	-28.9	1887	-22.2	1968	-36.1	1924	-35.6	1980	4.9	1956	2.8	19.5	1999	13.3	1898	13.1	1991	12.7	1989	12.2	1922	2022-02-03T13:22:22Z	-28.9	1917	-28.3	1968	-28	2021	-25.6	1938	-24.4	1965	4.9	1980	3.3	2013	2.8
-114.01	51.29	AB-12	AIRDRIE AREA	AIRDRIE	VSAB12V	28	12	1999	16.9	1956	15.6	1968	-33.9	1938	-26.7	1968	-38.9	1938	-31.7	1919	2.8	1890	2.2	16.9	1999	15.6	1956	13.3	1919	10.6	1922	10	1898	2022-02-03T13:22:22Z	-33.9	1968	-30	1992	-27	1996	-26.7	1938	-26.1	1965	2.8	1919	2.2	1890	1.7
-114.01	51.29	AB-12	AIRDRIE AREA	AIRDRIE	VSAB12V	29	12	1956	16.1	1901	15.6	1992	-31.2	1911	-29.4	1996	-38.1	1968	-37.8	1956	6.7	1909	1.7	16.1	1956	15.6	1901	13.3	1937	12.2	1903	12.1	1999	2022-02-03T13:22:22Z	-31.2	1992	-29.4	1911	-26.3	1984	-25	1968	-23.9	1938	6.7	1956	1.7	1901	1.7
-114.01	51.29	AB-12	AIRDRIE AREA	AIRDRIE	VSAB12V	30	12	1963	10.6	1958	10.0	1992	-28.8	1911	-28.3	1923	-37.2	1911	-34.4	1980	1.6	1909	0.6	10.6	1963	10	1901	10	1958	9.7	1980	9.4	1952	2022-02-03T13:22:22Z	-28.8	1992	-28.3	1911	-26.7	1923	-25.6	1949	-25.6	1951	1.6	1980	0.6	1909	0
-114.01	51.29	AB-12	AIRDRIE AREA	AIRDRIE	VSAB12V	31	12	1958	13.3	1917	12.8	1949	-27.8	1927	-26.7	1927	-35.6	1898	-35.0	1917	3.3	1892	-1.1	13.3	1958	13.2	1997	12.8	1917	12.2	1963	10	1961	2022-02-03T13:22:22Z	-27.8	1949	-26.7	1898	-26.7	1927	-25	1887	-25	1933	3.3	1917	1.7	1958	1.7
-117.56	53.41	AB-14	HINTON AREA	HINTON	VSAB14V	1	1	1918	14.4			1950	-38.3	1934	-23.9	1950	-51.2	1924	-33.3	1918	10.0			14.4	1918	11.7	1926	10	1962	8.3	1927	7.5	1984	2022-02-03T13:22:22Z	-38.3	1950	-24	1991	-23.9	1934	-23.5	1982	-23.3	1959	10	1918	3.3	1962	2.2
-117.56	53.41	AB-14	HINTON AREA	HINTON	VSAB14V	2	1	1918	22.2			1950	-29.4	1934	-21.1	1950	-46.1	1943	-33.3	1918	12.2			22.2	1918	13	2001	10	1926	8.9	1953	8.9	1962	2022-02-03T13:22:22Z	-29.4	1950	-27.2	1965	-26	1982	-23.8	2009	-23.3	1959	12.2	1918	3.9	1962	3.3
-117.56	53.41	AB-14	HINTON AREA	HINTON	VSAB14V	3	1	2001	14.0	1920	9.4	1966	-32.2	1965	-28.9	1951	-39.4	1924	-33.3	2001	6.5	1962	0.6	14	2001	9.4	1920	8.3	1938	8.3	1947	8	1984	2022-02-03T13:22:22Z	-32.2	1966	-28.9	1965	-27	1982	-25.5	1998	-23.3	1933	6.5	2001	0.6	1962	-0.6
-117.56	53.41	AB-14	HINTON AREA	HINTON	VSAB14V	4	1	1963	10.0	1920	8.9	1965	-32.8	1959	-27.8	1965	-43.9	1959	-34.4	2003	4.0	1984	0.0	10	1963	8.9	1920	8.3	1938	7.2	1934	7	1984	2022-02-03T13:22:22Z	-32.8	1965	-31.7	1966	-27.8	1959	-24.5	1982	-24	1996	4	2003	0	1955	0
-117.56	53.41	AB-14	HINTON AREA	HINTON	VSAB14V	5	1	1963	12.8	1924	9.4	1966	-28.9	1965	-28.9	1965	-43.9	1935	-35.0	1963	4.4	1955	0.0	12.8	1963	10.5	2003	10	1985	9.4	1924	8.5	2001	2022-02-03T13:22:22Z	-28.9	1965	-28.9	1966	-27.2	1930	-25	1956	-24	1991	4.4	1963	1.5	2001	1.5
-117.56	53.41	AB-14	HINTON AREA	HINTON	VSAB14V	6	1	2003	16.0	1963	10.0	1965	-30.0	1959	-26.1	1937	-42.2	1930	-42.2	2003	7.0	1963	5.6	16	2003	10	1963	8	2002	7.8	1946	7.2	1943	2022-02-03T13:22:22Z	-30	1965	-26.1	1959	-24	1991	-22.2	1941	-21.7	1950	7	2003	5.6	1963	2.2
-117.56	53.41	AB-14	HINTON AREA	HINTON	VSAB14V	7	1	2003	13.5	1986	11.0	1953	-27.8	1950	-18.3	1965	-38.9	1953	-37.2	2003	6.0	1926	4.4	13.5	2003	11	1986	10.5	2002	8.9	1934	8.9	1939	2022-02-03T13:22:22Z	-27.8	1953	-26.1	1956	-26.1	1965	-25	1991	-23.5	1982	6	2003	4.4	1926	3.9
-117.56	53.41	AB-14	HINTON AREA	HINTON	VSAB14V	8	1	1934	12.2	1926	10.6	1956	-26.7	1953	-24.4	1991	-40.5	1957	-37.2	1943	6.7	1932	5.6	12.2	1934	11.1	1943	10.6	1926	10	1922	9.4	1932	2022-02-03T13:22:22Z	-26.7	1956	-26.5	1980	-24.4	1953	-24.4	1965	-24.4	1976	6.7	1943	5.6	1932	5
-117.56	53.41	AB-14	HINTON AREA	HINTON	VSAB14V	9	1	2011	15.3	1943	15.0	1957	-28.9	1956	-23.9	1957	-39.4	1930	-37.2	1941	5.6	1932	1.1	15.3	2011	15	1943	11	1986	10	1926	10	1941	2022-02-03T13:22:22Z	-28.9	1957	-27.2	1969	-26.5	1980	-26.1	1963	-26.1	1975	5.6	1941	1.1	1932	1.1
-117.56	53.41	AB-14	HINTON AREA	HINTON	VSAB14V	10	1	1941	13.3	1919	10.0	1971	-30.0	1969	-28.9	1998	-39.5	1980	-39.5	1941	5.6	1938	-1.1	13.3	1941	12.5	1986	10	1919	10	1942	10	1987	2022-02-03T13:22:22Z	-30	1971	-28.9	1957	-28.9	1969	-27	1998	-25.6	1975	5.6	1941	5.5	1986	3
-117.56	53.41	AB-14	HINTON AREA	HINTON	VSAB14V	11	1	1941	12.8	1919	9.4	1971	-31.7	1969	-29.4	1971	-41.1	1957	-37.2	1996	6.5	1942	4.4	12.8	1941	11.1	1961	10.5	1996	10	1942	9.4	1919	2022-02-03T13:22:22Z	-31.7	1971	-29.4	1969	-28.3	1957	-26.1	1974	-26	1998	6.5	1996	4.4	1942	3
-117.56	53.41	AB-14	HINTON AREA	HINTON	VSAB14V	12	1	2011	19.5	1922	14.4	1971	-31.7	1969	-28.9	1950	-42.8	1930	-34.4	1942	6.1	1922	2.8	19.5	2011	14.4	1922	12.2	1942	12	1986	10.6	1926	2022-02-03T13:22:22Z	-31.7	1971	-28.9	1957	-28.9	1969	-27.8	1972	-27.2	1950	6.1	1942	4.5	1996	2.8
-117.56	53.41	AB-14	HINTON AREA	HINTON	VSAB14V	13	1	2011	21.9	1922	14.4	1971	-28.9	1950	-28.3	1950	-51.2	1947	-36.1	1926	3.9	1919	1.7	21.9	2011	14.4	1922	12.2	1943	10.5	1986	9.4	1926	2022-02-03T13:22:22Z	-28.9	1971	-28.3	1950	-27.8	1969	-26.7	1970	-23.3	1974	3.9	1926	3.3	1933	2.8
-117.56	53.41	AB-14	HINTON AREA	HINTON	VSAB14V	14	1	1965	12.8	1942	11.7	1971	-30.0	1950	-28.9	1950	-46.1	1937	-40.6	1965	4.4	1942	1.7	12.8	1965	11.7	1942	11	2004	8.3	1968	8.2	2010	2022-02-03T13:22:22Z	-30	1971	-28.9	1950	-27.2	1970	-26.1	1952	-25	1937	4.4	1965	2	1986	1.7
-117.56	53.41	AB-14	HINTON AREA	HINTON	VSAB14V	15	1	1965	14.4	1942	12.2	1954	-31.7	1950	-29.4	1950	-45.0	1930	-45.0	1965	8.9	1946	-1.1	14.4	1965	13.3	1968	12.2	1942	10	2004	8.3	1944	2022-02-03T13:22:22Z	-31.7	1954	-29.4	1950	-28.3	1930	-26.7	1970	-26.1	1952	8.9	1965	4	2004	1.3
-117.56	53.41	AB-14	HINTON AREA	HINTON	VSAB14V	16	1	1976	10.0	1965	10.0	1970	-28.9	1954	-23.3	1950	-47.8	1930	-46.1	2009	1.5	1926	1.1	10	1965	10	1976	9	1991	8.9	1942	8.9	1944	2022-02-03T13:22:22Z	-28.9	1970	-23.3	1930	-23.3	1943	-23.3	1950	-23.3	1954	1.5	2009	1.1	1926	0
-117.56	53.41	AB-14	HINTON AREA	HINTON	VSAB14V	17	1	1976	13.3	1944	8.9	1954	-34.4	1935	-31.7	1970	-42.8	1943	-41.1	1991	4.0	1944	3.9	13.3	1976	12.2	1977	10	1991	9	1985	8.9	1944	2022-02-03T13:22:22Z	-34.4	1954	-31.7	1935	-25	1996	-23.9	1969	-21.7	1943	4	1991	3.9	1944	3.3
-117.56	53.41	AB-14	HINTON AREA	HINTON	VSAB14V	18	1	1981	12.0	1976	11.1	1954	-39.4	1935	-25.6	1935	-43.9	1927	-37.2	1976	6.7	1944	2.2	12	1981	11.1	1976	10	1971	9	1992	8.5	2003	2022-02-03T13:22:22Z	-39.4	1954	-27	1996	-26.7	1972	-25.6	1935	-23.9	1969	6.7	1976	2.2	1944	1.7
-117.56	53.41	AB-14	HINTON AREA	HINTON	VSAB14V	19	1	1981	12.5	1944	11.1	1954	-30.0	1935	-25.0	1935	-45.6	1930	-36.7	1944	6.1	1942	3.9	12.5	1981	12	1992	11.1	1944	10	1965	8.9	1925	2022-02-03T13:22:22Z	-30	1954	-26.7	1972	-26	1996	-25	1935	-24.4	1969	6.1	1944	6	1992	4.5
-117.56	53.41	AB-14	HINTON AREA	HINTON	VSAB14V	20	1	1981	12.5	1942	12.2	1943	-36.7	1935	-23.3	1935	-43.9	1920	-35.6	1942	4.4	1925	-2.8	12.5	1981	12.2	1942	8.3	1948	8.3	1963	7.8	1976	2022-02-03T13:22:22Z	-36.7	1943	-28.9	1954	-26.1	1972	-26	1982	-25	1969	4.4	1942	1.5	1981	0
-117.56	53.41	AB-14	HINTON AREA	HINTON	VSAB14V	21	1	1981	13.0	1968	11.1	1954	-32.2	1952	-30.6	1943	-45.6	1920	-32.8	1976	4.4	1948	4.4	13	1981	11.1	1942	11.1	1968	10.6	1948	10	1976	2022-02-03T13:22:22Z	-32.2	1954	-30.6	1952	-29	1982	-28.3	1943	-25.6	1935	4.4	1948	4.4	1976	2.8
-117.56	53.41	AB-14	HINTON AREA	HINTON	VSAB14V	22	1	1981	15.0	1976	11.7	1954	-28.9	1952	-27.8	1943	-46.1	1920	-45.0	2004	4.0	1976	3.9	15	1981	11.7	1968	11.7	1976	11.1	1942	10	1918	2022-02-03T13:22:22Z	-28.9	1954	-27.8	1952	-27.5	1982	-26.1	1920	-26.1	1943	4	2004	3.9	1976	1.7
-117.56	53.41	AB-14	HINTON AREA	HINTON	VSAB14V	23	1	1980	18.0	1968	15.0	1954	-31.7	1943	-25.6	1950	-48.9	1943	-43.3	1976	4.4	1968	3.3	18	1980	15	1968	12.5	2005	10	1942	9.6	2007	2022-02-03T13:22:22Z	-31.7	1954	-26.7	1972	-26	1982	-25.6	1943	-24.4	1952	4.4	1976	4.1	2006	3.3
-117.56	53.41	AB-14	HINTON AREA	HINTON	VSAB14V	24	1	2007	13.3	2006	12.4	1972	-31.7	1950	-25.6	1950	-49.4	1943	-41.7	2005	6.4	1973	1.7	13.3	2007	12.4	2006	11.3	2005	10	1973	8.3	1942	2022-02-03T13:22:22Z	-31.7	1972	-26	1997	-25.6	1950	-23.3	1941	-22.8	1943	6.4	2005	3.2	2007	1.7
-117.56	53.41	AB-14	HINTON AREA	HINTON	VSAB14V	25	1	2006	11.5	1942	10.6	1969	-28.9	1950	-24.4	1997	-48.0	1950	-46.1	2006	1.1	1973	-0.6	11.5	2006	10.6	1942	9.1	2007	8.9	1974	8.1	2011	2022-02-03T13:22:22Z	-28.9	1969	-28.5	1997	-24.4	1950	-24.4	1972	-23.3	1951	1.1	2006	-0.6	1931	-0.6
-117.56	53.41	AB-14	HINTON AREA	HINTON	VSAB14V	26	1	1934	12.2	1926	9.4	2004	-30.0	1972	-28.9	1972	-46.1	1951	-46.1	1955	4.4	1938	1.7	12.2	1934	11.5	1986	10.6	1938	10.5	1987	10	1989	2022-02-03T13:22:22Z	-30	2004	-28.9	1969	-28.9	1972	-23.3	1966	-22.2	1929	4.4	1955	2.7	2011	2
-117.56	53.41	AB-14	HINTON AREA	HINTON	VSAB14V	27	1	1962	13.3	1935	11.7	1969	-28.9	1929	-25.6	1972	-46.1	1950	-41.7	1934	5.6	1924	4.4	13.3	1962	11.7	1935	11	1989	10.6	2005	10	1934	2022-02-03T13:22:22Z	-28.9	1969	-27.5	2004	-25.6	1929	-24.5	1996	-24.4	1951	5.6	1934	4.4	1924	2.7
-117.56	53.41	AB-14	HINTON AREA	HINTON	VSAB14V	28	1	1931	15.6	1926	8.3	1969	-28.9	1929	-25.0	1929	-47.2	1918	-40.6	1931	4.4	1926	2.2	15.6	1931	14.4	1940	13.3	1935	12.8	1962	12.2	1934	2022-02-03T13:22:22Z	-28.9	1969	-28.1	2008	-25	1929	-24.5	2004	-24.4	1943	4.4	1931	3.3	1952	2.8
-117.56	53.41	AB-14	HINTON AREA	HINTON	VSAB14V	29	1	1931	16.1	1924	10.6	1947	-28.3	1929	-25.0	1969	-45.6	1929	-42.8	1962	8.9	1931	8.3	16.1	1931	12.2	1935	12.2	1962	11.7	1940	11.1	1934	2022-02-03T13:22:22Z	-28.3	1947	-27.8	1969	-25.9	2008	-25	1929	-23.3	1956	8.9	1962	8.3	1931	3.5
-117.56	53.41	AB-14	HINTON AREA	HINTON	VSAB14V	30	1	1941	15.6	1935	13.9	1947	-29.4	1932	-25.6	1947	-46.1	1929	-41.7	1993	8.0	1962	7.8	15.6	1941	13.9	1935	13.3	1962	13	1993	12.8	1931	2022-02-03T13:22:22Z	-29.4	1947	-26	1990	-25.6	1932	-23.9	1929	-21.1	1918	8	1993	7.8	1962	7.2
-117.56	53.41	AB-14	HINTON AREA	HINTON	VSAB14V	31	1	1993	16.0	1935	13.9	1989	-31.0	1988	-25.0	1969	-44.4	1929	-41.1	1962	5.6	1954	4.4	16	1993	13.9	1935	13.3	1931	12.8	1962	12.2	1924	2022-02-03T13:22:22Z	-31	1989	-25	1932	-25	1988	-24	1990	-23.3	1918	5.6	1962	4.4	1954	4
-117.56	53.41	AB-14	HINTON AREA	HINTON	VSAB14V	1	2	1962	13.3	1935	13.3	1989	-30.0	1947	-25.6	1989	-45.0	1974	-40.6	1976	7.2	1962	7.2	13.3	1935	13.3	1962	11.1	1976	11	1991	10.7	2005	2022-02-03T13:22:22Z	-30	1989	-25.6	1947	-23.9	1929	-23.3	1974	-22.2	1937	7.2	1962	7.2	1976	4.4
-117.56	53.41	AB-14	HINTON AREA	HINTON	VSAB14V	2	2	1935	13.9	1931	10.0	1989	-27.0	1947	-22.2	1989	-44.0	1929	-39.4	2005	7.1	1991	6.0	13.9	1935	11.3	2005	10.6	1976	10	1931	9	1991	2022-02-03T13:22:22Z	-27	1989	-22.2	1947	-21.1	1937	-21.1	1968	-21.1	1975	7.1	2005	6	1991	5.6
-117.56	53.41	AB-14	HINTON AREA	HINTON	VSAB14V	3	2	1935	17.8	1931	12.2	1989	-25.0	1968	-21.1	1989	-47.0	1937	-38.9	1954	10.0	1941	2.8	17.8	1935	12.8	1941	12.2	1931	12.2	2009	12	1992	2022-02-03T13:22:22Z	-25	1989	-21.1	1968	-20.6	1975	-20	1937	-18.9	1963	10	1954	5	1991	4
-117.56	53.41	AB-14	HINTON AREA	HINTON	VSAB14V	4	2	1941	14.4	1923	8.9	1937	-20.6	1936	-19.4	1937	-35.6	1929	-35.0	1954	7.2	1933	2.8	14.4	1941	13	1992	10.6	2009	10	1991	9.5	1984	2022-02-03T13:22:22Z	-20.6	1937	-19.4	1936	-18.9	1949	-18.9	1951	-17.8	1939	7.2	1954	6	1992	5.3
-117.56	53.41	AB-14	HINTON AREA	HINTON	VSAB14V	5	2	1918	16.1			1936	-26.1	1933	-12.2	1951	-41.7	1949	-36.7	1991	4.0	1987	4.0	16.1	1918	14.4	1941	14	1993	13.5	1984	12.8	1963	2022-02-03T13:22:22Z	-26.1	1936	-20.6	1975	-18.9	1951	-16.7	1939	-16.1	1972	4	1987	4	1991	3
-117.56	53.41	AB-14	HINTON AREA	HINTON	VSAB14V	6	2	1987	13.0	1963	12.8	1936	-31.1	1932	-15.0	1975	-38.3	1951	-37.8	1987	8.0	1954	7.2	13	1987	12.8	1963	12	1993	11	1991	10	1920	2022-02-03T13:22:22Z	-31.1	1936	-22.2	1939	-19	1994	-17.8	1938	-15	1932	8	1987	7.2	1954	4
-117.56	53.41	AB-14	HINTON AREA	HINTON	VSAB14V	7	2	1963	12.2	1924	8.9	1939	-26.7	1933	-21.1	1994	-42.0	1959	-38.3	1954	11.1	1921	-1.1	12.2	1963	11.7	1977	10.5	1984	10.5	2000	10	1993	2022-02-03T13:22:22Z	-26.7	1939	-24.4	1943	-21.1	1933	-18.9	1932	-18.9	1938	11.1	1954	5.5	1991	5
-117.56	53.41	AB-14	HINTON AREA	HINTON	VSAB14V	8	2	1977	11.7	1963	10.0	1939	-26.1	1922	-23.3	1939	-42.8	1937	-38.9	1954	3.3	1921	1.7	11.7	1977	10.5	1984	10.5	2009	10	1941	10	1963	2022-02-03T13:22:22Z	-26.1	1939	-23.9	1943	-23.3	1922	-21	1979	-21	2008	3.3	1954	1.7	1921	1.7
-117.56	53.41	AB-14	HINTON AREA	HINTON	VSAB14V	9	2	1926	13.3	1920	8.9	2008	-22.1	1936	-20.6	1939	-44.4	1922	-34.4	1926	6.1	1918	1.7	13.3	1926	10	1940	9.4	1974	8.9	1920	8.3	1963	2022-02-03T13:22:22Z	-22.1	2008	-20.6	1936	-20	1979	-18.9	1939	-18.9	1943	6.1	1926	2.8	1931	1.7
-117.56	53.41	AB-14	HINTON AREA	HINTON	VSAB14V	10	2	1935	12.8	1934	10.6	1922	-23.3	1919	2.2	1922	-41.7	1919	-13.3	1952	6.7	1934	1.1	12.8	1935	12	1991	11	1987	11	1996	10.6	1934	2022-02-03T13:22:22Z	-23.3	1922	-21.1	1936	-20.6	1938	-20	1979	-16.1	1959	6.7	1952	3.3	1974	3
-117.56	53.41	AB-14	HINTON AREA	HINTON	VSAB14V	11	2	1934	13.9	1924	8.9	1979	-21.0	1975	-20.6	1936	-37.2	1922	-35.0	1974	3.9	1935	3.9	13.9	1934	13.3	1952	12.8	2005	11.5	1983	10.6	1935	2022-02-03T13:22:22Z	-21	1979	-20.6	1922	-20.6	1936	-20.6	1975	-18.9	1923	3.9	1935	3.9	1974	3.2
-117.56	53.41	AB-14	HINTON AREA	HINTON	VSAB14V	12	2	1934	15.6	1931	6.1	1975	-26.1	1923	-24.4	1936	-42.8	1923	-36.7	1957	5.6	1931	1.7	15.6	1934	13.1	2006	12	1996	11	2004	10.6	1943	2022-02-03T13:22:22Z	-26.1	1975	-24.4	1923	-22	1979	-20	1936	-20	1938	5.6	1957	4.4	1974	1.7
-117.56	53.41	AB-14	HINTON AREA	HINTON	VSAB14V	13	2	1957	12.8	1934	12.8	1975	-27.2	1923	-24.4	1936	-46.7	1923	-40.6	1996	8.5	1943	6.1	12.8	1931	12.8	1934	12.8	1957	12.2	1971	11.7	1943	2022-02-03T13:22:22Z	-27.2	1975	-25	1979	-24.4	1923	-21.7	1936	-19.4	1938	8.5	1996	6.1	1943	1.7
-117.56	53.41	AB-14	HINTON AREA	HINTON	VSAB14V	14	2	1951	11.1	1934	10.6	1956	-31.7	1923	-25.6	1956	-42.8	1923	-42.8	1950	4.4	1946	2.8	11.1	1951	11	1991	10.6	1931	10.6	1934	10	1946	2022-02-03T13:22:22Z	-31.7	1956	-25.6	1923	-23.3	1936	-23	1979	-20	1938	4.4	1950	2.8	1946	2.8
-117.56	53.41	AB-14	HINTON AREA	HINTON	VSAB14V	15	2	1943	12.8	1930	12.2	1979	-20.5	1927	-19.4	1936	-38.3	1924	-28.9	1977	5.6	1971	-1.1	12.8	1943	12.5	1996	12.2	1930	12.2	1971	11.5	2002	2022-02-03T13:22:22Z	-20.5	1979	-19.4	1927	-19	1990	-17.2	1923	-17.2	1936	5.6	1977	3.6	2008	2
-117.56	53.41	AB-14	HINTON AREA	HINTON	VSAB14V	16	2	1997	15.5	1935	12.2	1990	-24.5	1986	-21.0	1990	-37.5	1936	-36.7	1997	7.0	1930	2.8	15.5	1997	12.5	2002	12.2	1935	11.7	1930	11.7	1943	2022-02-03T13:22:22Z	-24.5	1990	-21	1986	-20.6	1936	-19.4	1927	-16.7	1950	7	1997	2.8	1930	1.1
-117.56	53.41	AB-14	HINTON AREA	HINTON	VSAB14V	17	2	1943	15.0	1923	11.7	1986	-23.0	1936	-16.1	1936	-41.1	1927	-36.7	1930	6.1	1920	-2.8	15	1943	12	1996	11.7	1923	11.1	1930	10	1920	2022-02-03T13:22:22Z	-23	1986	-19	1989	-16.1	1936	-16	2011	-14	1994	6.1	1930	5.6	1935	4.4
-117.56	53.41	AB-14	HINTON AREA	HINTON	VSAB14V	18	2	1965	13.3	1943	11.7	1949	-23.9	1936	-16.7	1949	-46.1	1936	-40.6	1943	6.1	1920	2.8	13.3	1965	11.7	1943	11.1	2008	10.6	1923	10	1934	2022-02-03T13:22:22Z	-23.9	1949	-22.5	1986	-16.7	1936	-16.1	1948	-15.6	1921	6.1	1943	2.8	1920	1.7
-117.56	53.41	AB-14	HINTON AREA	HINTON	VSAB14V	19	2	2008	13.3	1977	12.8	1949	-18.3	1941	-18.3	1948	-43.3	1918	-38.3	1965	5.6	1930	-2.8	13.3	2008	12.8	1977	12.2	1978	11	1988	11	1995	2022-02-03T13:22:22Z	-18.3	1936	-18.3	1941	-18.3	1949	-18	1986	-18	1994	5.6	1965	4	1988	3.5
-117.56	53.41	AB-14	HINTON AREA	HINTON	VSAB14V	20	2	1995	13.0	1977	12.8	1941	-19.4	1936	-17.8	1949	-40.0	1948	-31.7	1988	7.0	1977	1.1	13	1995	12.8	1977	12	1988	11.1	1978	11	1984	2022-02-03T13:22:22Z	-19.4	1941	-19	1994	-17.8	1936	-17.8	1957	-16.1	1956	7	1988	1.1	1977	0.6
-117.56	53.41	AB-14	HINTON AREA	HINTON	VSAB14V	21	2	1973	12.8	1918	12.2	1994	-22.0	1957	-18.9	1949	-32.8	1932	-32.8	1946	7.8	1918	0.6	12.8	1973	12.2	1918	11.4	2010	11.1	1964	10	1963	2022-02-03T13:22:22Z	-22	1994	-18.9	1957	-17.8	1956	-17.2	1965	-16.7	1941	7.8	1946	5.6	1977	3.3
-117.56	53.41	AB-14	HINTON AREA	HINTON	VSAB14V	22	2	1958	12.8	1918	12.2	1957	-23.3	1941	-20.0	1941	-37.2	1922	-37.2	1990	3.0	1938	0.6	12.8	1958	12.2	1918	11.7	1923	11	1990	11	1997	2022-02-03T13:22:22Z	-23.3	1957	-20	1941	-19	1994	-16.7	1972	-15	1956	3	1990	0.6	1938	0
-117.56	53.41	AB-14	HINTON AREA	HINTON	VSAB14V	23	2	1983	13.5	1923	12.8	1957	-20.6	1936	-17.8	1922	-35.6	1919	-23.3	1921	2.2	1920	-15.6	13.5	1983	12.8	1923	12	1988	12	2005	11.1	1921	2022-02-03T13:22:22Z	-20.6	1957	-20	1994	-17.8	1936	-17.5	1982	-17	1979	2.2	1921	0	1924	0
-117.56	53.41	AB-14	HINTON AREA	HINTON	VSAB14V	24	2	1938	15.6	1921	15.6	1957	-40.0	1936	-15.0	1919	-37.2	1918	-18.9	1932	6.1	1921	2.2	15.6	1921	15.6	1938	14.4	2005	13.5	1997	13	1988	2022-02-03T13:22:22Z	-40	1957	-17.5	1982	-17	1994	-15	1936	-15	1979	6.1	1932	5	1988	3
-117.56	53.41	AB-14	HINTON AREA	HINTON	VSAB14V	25	2	1988	19.0	1938	18.9	1955	-24.4	1936	-20.0	1994	-40.0	1925	-35.6	1932	7.8	1924	-1.1	19	1988	18.9	1938	12	1992	11.1	1932	11.1	1943	2022-02-03T13:22:22Z	-24.4	1955	-22.2	1972	-20	1936	-19	1982	-18.3	1925	7.8	1932	7	1992	3
-117.56	53.41	AB-14	HINTON AREA	HINTON	VSAB14V	26	2	1938	17.8	1926	12.2	1972	-23.3	1955	-23.3	1936	-33.9	1922	-28.9	1992	10.0	1988	7.0	17.8	1938	17	1988	17	1992	12.2	1921	12.2	1926	2022-02-03T13:22:22Z	-23.3	1955	-23.3	1972	-17.2	1936	-16.7	1919	-16.7	1940	10	1992	7	1988	4.4
-117.56	53.41	AB-14	HINTON AREA	HINTON	VSAB14V	27	2	1938	17.8	1921	13.3	1972	-22.2	1919	-20.0	1972	-31.7	1919	-31.7	1992	8.0	1923	6.7	17.8	1938	15.5	1986	15	1988	15	1992	13.9	1968	2022-02-03T13:22:22Z	-22.2	1972	-20	1919	-17.2	1936	-16	1982	-15	1962	8	1992	6.7	1923	3.3
-117.56	53.41	AB-14	HINTON AREA	HINTON	VSAB14V	28	2	1938	17.8	1923	13.9	1919	-21.1	1918	2.2	1919	-40.0	1918	-8.3	1986	9.5	1923	1.7	17.8	1938	16	1992	14	1986	14	1990	14	2005	2022-02-03T13:22:22Z	-21.1	1919	-18.9	1944	-18.9	1972	-18.4	2011	-18.3	1933	9.5	1986	4	1993	3
-117.56	53.41	AB-14	HINTON AREA	HINTON	VSAB14V	29	2	1968	18.3	1936	10.0	1972	-23.3	1944	-14.4	1948	-30.6	1944	-28.9	1992	4.0	1936	2.2	18.3	1968	12	1992	11.7	2008	10	1936	8.9	1924	2022-02-03T13:22:22Z	-23.3	1972	-15	1976	-14.4	1944	-5	1932	-5	1948	4	1992	2.2	1936	1.7
-117.56	53.41	AB-14	HINTON AREA	HINTON	VSAB14V	1	3	1968	16.7	1926	14.4	1919	-20.0	1918	2.2	1989	-40.0	1972	-40.0	1994	5.0	1929	2.8	16.7	1968	14.4	1926	14	1986	14	1990	12.8	1949	2022-02-03T13:22:22Z	-20	1919	-19	1991	-17.8	1962	-17.3	2011	-17.2	1976	5	1994	2.8	1929	2
-117.56	53.41	AB-14	HINTON AREA	HINTON	VSAB14V	2	3	1926	16.1	1922	10.0	1976	-26.1	1975	-23.3	1919	-42.2	1918	-5.6	1922	5.0	1918	-5.6	16.1	1926	14.4	1968	14	1990	13.9	1949	13.9	2010	2022-02-03T13:22:22Z	-26.1	1976	-23.3	1975	-21.1	1919	-21.1	1962	-20.6	1955	5	1922	4.4	1936	2.2
-117.56	53.41	AB-14	HINTON AREA	HINTON	VSAB14V	3	3	1926	15.0	1925	6.7	1975	-26.1	1955	-25.6	1976	-37.2	1975	-37.2	1949	5.0	1929	1.7	15	1926	14.2	2010	14	1986	12.8	1949	12.8	1968	2022-02-03T13:22:22Z	-26.1	1975	-25.6	1955	-21.1	1976	-17.8	1962	-14	1991	5	1949	1.7	1929	1.4
-117.56	53.41	AB-14	HINTON AREA	HINTON	VSAB14V	4	3	1937	17.2	1936	8.3	1975	-23.3	1935	-15.6	1955	-42.2	1947	-37.8	1937	7.2	1929	1.7	17.2	1937	14	1987	13.3	1949	13.2	2005	12.9	2010	2022-02-03T13:22:22Z	-23.3	1975	-17.8	1976	-17	1995	-15.6	1935	-13.3	1955	7.2	1937	3	1979	1.7
-117.56	53.41	AB-14	HINTON AREA	HINTON	VSAB14V	5	3	1949	13.9	1924	13.9	2002	-16.0	1932	-14.4	1951	-42.8	1918	-34.4	2005	7.5	1937	6.1	13.9	1924	13.9	1949	13.3	1937	13.3	1968	13	1987	2022-02-03T13:22:22Z	-16	2002	-14.4	1932	-12.2	1920	-12.2	1935	-12.2	1956	7.5	2005	6.1	1937	4.4
-117.56	53.41	AB-14	HINTON AREA	HINTON	VSAB14V	6	3	1993	14.0	1979	13.0	1932	-17.8	1923	0.0	1951	-41.1	1920	-31.7	1979	5.0	1933	1.7	14	1993	13.8	2008	13.5	2001	13	1979	12.1	2010	2022-02-03T13:22:22Z	-17.8	1932	-17	2003	-16	2002	-12.2	1975	-11	1996	5	1979	4.9	2005	1.7
-117.56	53.41	AB-14	HINTON AREA	HINTON	VSAB14V	7	3	2001	16.0	1955	13.3	2003	-22.5	1975	-19.4	1951	-42.2	1932	-37.8	1955	5.6	1941	5.0	16	2001	13.8	2007	13.3	1955	13.1	2008	12.3	2005	2022-02-03T13:22:22Z	-22.5	2003	-19.4	1975	-17.8	1932	-14.5	2002	-10	1947	5.6	1955	5	1941	3.3
-117.56	53.41	AB-14	HINTON AREA	HINTON	VSAB14V	8	3	2004	15.2	1965	12.8	2003	-18.5	1975	-17.8	1951	-40.6	1932	-37.2	1953	7.8	1944	3.3	15.2	2004	12.8	1965	12.7	2005	12.3	2008	12.2	1937	2022-02-03T13:22:22Z	-18.5	2003	-17.8	1975	-13.5	2009	-12.2	1972	-12	1998	7.8	1953	5	2004	3.3
-117.56	53.41	AB-14	HINTON AREA	HINTON	VSAB14V	9	3	1944	16.7	1921	15.6	1956	-20.6	1931	-15.6	1951	-39.4	1950	-31.7	1944	6.7	1922	-1.1	16.7	1944	15.6	1921	13.7	2005	12.8	1963	12.5	1984	2022-02-03T13:22:22Z	-20.6	1956	-18.1	2009	-15.6	1931	-12	1998	-12	2003	6.7	1944	6.2	2005	0
-117.56	53.41	AB-14	HINTON AREA	HINTON	VSAB14V	10	3	1934	17.8	1926	12.2	1975	-17.8	1953	-12.8	1951	-40.0	1932	-32.2	1934	4.4	1930	1.7	17.8	1934	16	1979	15.4	2005	15	1992	15	1996	2022-02-03T13:22:22Z	-17.8	1975	-13	2003	-12.8	1953	-11.1	1931	-10.2	2009	4.4	1934	2	1979	1.7
-117.56	53.41	AB-14	HINTON AREA	HINTON	VSAB14V	11	3	1934	17.8	1930	10.0	1921	-12.8	1919	0.6	1931	-32.2	1921	-30.6	1934	11.1	1930	-3.3	17.8	1934	15.4	2005	15	1979	15	1992	12.8	1965	2022-02-03T13:22:22Z	-12.8	1921	-12.2	1931	-12	2003	-10	1989	-9.4	1975	11.1	1934	7	1992	6
-117.56	53.41	AB-14	HINTON AREA	HINTON	VSAB14V	12	3	1992	15.0	1941	13.9	1919	-15.6	1918	4.4	1921	-38.9	1919	-26.1	2001	6.5	1994	2.0	15	1992	13.9	1941	13	1994	12	1995	11.7	1926	2022-02-03T13:22:22Z	-15.6	1919	-12.2	1975	-10	1921	-9.5	1997	-9.4	1944	6.5	2001	2	1994	1.2
-117.56	53.41	AB-14	HINTON AREA	HINTON	VSAB14V	13	3	1992	16.0	1938	14.4	1919	-14.4	1918	6.7	1919	-37.2	1918	-18.3	1979	5.0	1947	1.1	16	1992	14.4	1938	14	1994	13.9	1941	13.3	1966	2022-02-03T13:22:22Z	-14.4	1919	-12.8	1943	-12.2	1921	-11	1984	-10.6	1939	5	1979	4.3	2009	4
-117.56	53.41	AB-14	HINTON AREA	HINTON	VSAB14V	14	3	1947	17.8	1926	17.2	1943	-10.6	1939	-8.9	1939	-31.1	1921	-27.2	1972	4.4	1918	1.1	17.8	1947	17.2	1926	17	1992	15.5	1996	13.3	1929	2022-02-03T13:22:22Z	-10.6	1943	-8.9	1939	-6.7	1921	-6.7	1963	-6.7	1974	4.4	1972	3	1996	1.1
-117.56	53.41	AB-14	HINTON AREA	HINTON	VSAB14V	15	3	1947	18.9	1926	18.3	1943	-12.8	1941	-9.4	1997	-29.0	1921	-27.8	1972	4.4	1918	4.4	18.9	1947	18.3	1926	15	1979	14	1992	14	2010	2022-02-03T13:22:22Z	-12.8	1943	-10	1993	-9.4	1939	-9.4	1941	-9	2002	4.4	1918	4.4	1972	2.2
-117.56	53.41	AB-14	HINTON AREA	HINTON	VSAB14V	16	3	1947	16.7	1944	11.1	2002	-12.0	1965	-8.9	1989	-33.0	1952	-32.2	1972	4.4	1956	3.3	16.7	1947	15.1	2010	12.8	1959	12.8	1972	12	1979	2022-02-03T13:22:22Z	-12	2002	-8.9	1965	-6.7	1922	-6.7	1950	-6.1	1943	4.4	1972	3.3	1956	1.1
-117.56	53.41	AB-14	HINTON AREA	HINTON	VSAB14V	17	3	1947	16.1	1926	11.1	1965	-12.8	1950	-10.0	1989	-33.0	1950	-29.4	1972	4.4	1918	0.6	16.1	1947	13.9	1960	13.8	2007	11.5	1984	11.5	1995	2022-02-03T13:22:22Z	-12.8	1965	-10	1950	-10	2002	-4.5	1982	-2.8	1969	4.4	1972	0.6	1918	0.3
-117.56	53.41	AB-14	HINTON AREA	HINTON	VSAB14V	18	3	1960	15.6	1930	15.6	1965	-11.1	1919	-4.4	1989	-27.0	1965	-26.1	1930	8.3	1926	-1.7	15.6	1930	15.6	1960	14.5	1990	14	1988	13.9	1947	2022-02-03T13:22:22Z	-11.1	1965	-11	2002	-4.7	2006	-4.4	1919	-3.8	2005	8.3	1930	4.4	1939	4.4
-117.56	53.41	AB-14	HINTON AREA	HINTON	VSAB14V	19	3	1960	19.4	1947	15.6	1930	-13.9	1921	-5.0	2002	-30.0	1930	-24.4	1960	5.6	1957	5.6	19.4	1960	15.6	1947	13.3	1939	13	1997	12.8	1926	2022-02-03T13:22:22Z	-13.9	1930	-12	2002	-5.8	2005	-5	1921	-2.8	1952	5.6	1957	5.6	1960	4.4
-117.56	53.41	AB-14	HINTON AREA	HINTON	VSAB14V	20	3	1947	17.2	1939	15.6	2002	-9.5	2001	-8.5	1921	-27.8	1918	-6.7	1939	10.0	1933	0.0	17.2	1947	16.5	1999	15.6	1939	14	1986	13	1979	2022-02-03T13:22:22Z	-9.5	2002	-8.5	2001	-8.3	1935	-6.7	1958	-6	1981	10	1939	4.4	1978	3.6
-117.56	53.41	AB-14	HINTON AREA	HINTON	VSAB14V	21	3	1939	17.2	1926	11.7	1990	-9.0	1958	-7.2	2002	-30.0	1935	-25.6	1939	11.1	1931	3.9	17.2	1939	14	1992	14	1999	13.3	1947	12.8	1960	2022-02-03T13:22:22Z	-9	1990	-7.5	2001	-7.2	1958	-6.1	1971	-5.6	1966	11.1	1939	8.9	1947	3.9
-117.56	53.41	AB-14	HINTON AREA	HINTON	VSAB14V	22	3	1939	20.0	1926	13.3	1955	-12.2	1942	-11.1	1974	-28.9	1966	-26.1	1939	6.1	1929	-2.8	20	1939	16	1992	14.4	1946	14	1979	14	1993	2022-02-03T13:22:22Z	-12.2	1955	-11.1	1942	-9	1996	-6.7	1962	-6.7	1971	6.1	1939	5	1993	2.4
-117.56	53.41	AB-14	HINTON AREA	HINTON	VSAB14V	23	3	1939	18.9	1921	12.2	1965	-11.7	1942	-10.6	1974	-27.8	1966	-24.4	2007	4.4	1993	3.0	18.9	1939	15.6	1960	15	1979	14	1999	13.3	1978	2022-02-03T13:22:22Z	-11.7	1965	-10.6	1942	-9.4	1944	-7.2	1971	-6.7	1940	4.4	2007	3	1993	2.2
-117.56	53.41	AB-14	HINTON AREA	HINTON	VSAB14V	24	3	1960	16.1	1941	13.9	1955	-12.2	1942	-8.3	1955	-40.0	1944	-23.3	1951	4.4	1943	4.4	16.1	1960	15	1999	13.9	1939	13.9	1941	12.8	1943	2022-02-03T13:22:22Z	-12.2	1955	-9.4	1965	-8.3	1942	-7.2	1971	-3.3	1948	4.4	1943	4.4	1951	4
-117.56	53.41	AB-14	HINTON AREA	HINTON	VSAB14V	25	3	1941	16.1	1918	12.8	1931	-8.9	1922	-1.1	1955	-37.2	1942	-28.9	1946	7.8	1941	1.7	16.1	1941	15.7	2010	15	1992	13	1994	12.8	1918	2022-02-03T13:22:22Z	-8.9	1931	-6.1	1965	-5.6	1971	-5	1935	-5	1944	7.8	1946	4	1997	1.7
-117.56	53.41	AB-14	HINTON AREA	HINTON	VSAB14V	26	3	1992	15.0	1966	13.9	1965	-11.7	1954	-7.8	1931	-28.3	1922	-27.2	1952	6.7	1930	-1.1	15	1992	13.9	1966	13	1994	12.8	1941	12.5	1986	2022-02-03T13:22:22Z	-11.7	1965	-7.8	1922	-7.8	1954	-7.2	1931	-6.1	1921	6.7	1952	1.1	1960	0
-117.56	53.41	AB-14	HINTON AREA	HINTON	VSAB14V	27	3	1941	17.2	1930	15.6	1965	-12.2	1936	-10.6	1922	-28.9	1919	-21.1	2000	5.0	1953	1.7	17.2	1941	17	1994	15.6	1930	15.6	1966	15	1952	2022-02-03T13:22:22Z	-12.2	1965	-10.6	1936	-9.4	1935	-5.6	1954	-5	1919	5	2000	1.7	1930	1.7
-117.56	53.41	AB-14	HINTON AREA	HINTON	VSAB14V	28	3	1930	18.9	1923	12.2	1936	-13.9	1934	-11.7	1922	-26.1	1919	-16.1	2001	2.0	1991	2.0	18.9	1930	16.1	1966	15.6	1941	14	1994	13.5	2004	2022-02-03T13:22:22Z	-13.9	1936	-11.7	1934	-6.7	1935	-6.7	1965	-5.6	1924	2	1991	2	2001	1.1
-117.56	53.41	AB-14	HINTON AREA	HINTON	VSAB14V	29	3	2004	23.0	1994	19.5	1936	-13.9	1924	-6.7	1936	-21.7	1935	-20.6	1918	5.6			23	2004	19.5	1994	18.3	1966	16.1	1941	15.6	1944	2022-02-03T13:22:22Z	-13.9	1936	-6.7	1924	-6.1	1929	-6.1	1963	-6	1996	5.6	1918	5	2004	3.9
-117.56	53.41	AB-14	HINTON AREA	HINTON	VSAB14V	30	3	2004	21.0	1994	20.0	1936	-9.4	1935	-9.4	1924	-26.7	1922	-12.2	2003	8.5	1944	5.6	21	2004	20	1994	16.1	1941	15.5	1995	15.2	2007	2022-02-03T13:22:22Z	-9.4	1929	-9.4	1935	-9.4	1936	-5.6	1963	-5.5	1996	8.5	2003	5.6	1944	4.5
-117.56	53.41	AB-14	HINTON AREA	HINTON	VSAB14V	31	3	1942	17.2	1930	15.0	1982	-10.5	1936	-8.3	1936	-32.2	1929	-24.4	1988	3.0	1955	1.7	17.2	1942	17	1995	15	1930	15	1972	15	1991	2022-02-03T13:22:22Z	-10.5	1982	-8.3	1936	-6.5	1996	-5	1920	-4	1979	3	1988	1.7	1955	0
-117.56	53.41	AB-14	HINTON AREA	HINTON	VSAB14V	1	4	1951	18.3	1919	15.0	1954	-9.4	1920	-6.7	1936	-31.7	1935	-26.7	1995	4.0	1988	2.0	18.3	1951	16.7	1962	16	1990	15	1919	15	1987	2022-02-03T13:22:22Z	-9.4	1954	-7	1982	-6.7	1920	-6.2	2007	-6.1	1926	4	1995	3	2000	2.9
-117.56	53.41	AB-14	HINTON AREA	HINTON	VSAB14V	2	4	1992	22.0	1987	21.0	1954	-7.8	1920	-6.7	1954	-35.6	1936	-25.0	1992	7.0	1930	6.1	22	1992	21	1987	18.9	1944	16.5	2004	16	1994	2022-02-03T13:22:22Z	-7.8	1954	-7.5	1982	-7	2007	-6.7	1920	-5	1968	7	1992	6.1	1930	0.6
-117.56	53.41	AB-14	HINTON AREA	HINTON	VSAB14V	3	4	2004	23.5	1987	21.0	1982	-10.0	1920	-7.8	1920	-24.4	1919	-5.6	1960	3.9	1959	3.9	23.5	2004	21	1987	20.6	1944	17.8	1951	17	2000	2022-02-03T13:22:22Z	-10	1982	-7.8	1920	-6.7	1954	-6.1	1926	-6.1	1939	3.9	1959	3.9	1960	3.3
-117.56	53.41	AB-14	HINTON AREA	HINTON	VSAB14V	4	4	1977	18.3	1952	18.3	1982	-5.5	1975	-3.9	1936	-27.2	1935	-23.3	1960	7.8	1952	5.6	18.3	1952	18.3	1977	17.8	1944	17	2004	16.7	2006	2022-02-03T13:22:22Z	-5.5	1982	-3.9	1975	-3.5	1979	-2.8	1926	-2.8	1929	7.8	1960	6	2004	5.6
-117.56	53.41	AB-14	HINTON AREA	HINTON	VSAB14V	5	4	1977	19.4	1966	18.3	1948	-5.6	1929	-3.9	1935	-21.1	1929	-16.7	1996	5.0	1931	4.4	19.4	1977	18.3	1966	17.5	2004	17.2	1925	16.7	1943	2022-02-03T13:22:22Z	-5.6	1948	-5	1975	-3.9	1929	-3	2002	-2.2	1942	5	1996	4.4	1931	3.9
-117.56	53.41	AB-14	HINTON AREA	HINTON	VSAB14V	6	4	1925	20.6	1922	13.3	1954	-6.1	1935	-1.1	1929	-25.0	1923	-21.7	1996	7.0	1922	6.7	20.6	1925	18.9	1977	18.3	1960	18.3	1976	17.5	1996	2022-02-03T13:22:22Z	-6.1	1954	-3	1982	-1.5	2002	-1.1	1935	0	1926	7	1996	6.7	1922	4.4
-117.56	53.41	AB-14	HINTON AREA	HINTON	VSAB14V	7	4	1977	21.1	1960	21.1	1954	-15.6	1935	-4.4	1954	-22.2	1920	-17.8	1999	5.0	1941	4.4	21.1	1960	21.1	1977	19.4	1971	19.4	1976	18.9	1925	2022-02-03T13:22:22Z	-15.6	1954	-4.4	1935	-2.2	1929	-2.2	1933	-1.1	1963	5	1999	4.4	1941	3.9
-117.56	53.41	AB-14	HINTON AREA	HINTON	VSAB14V	8	4	1977	22.8	1925	20.0	1990	-4.0	1948	-1.7	1975	-19.4	1948	-15.6	1938	8.3	1918	3.3	22.8	1977	22.4	2007	20.5	1996	20	1925	19.4	1941	2022-02-03T13:22:22Z	-4	1990	-1.7	1929	-1.7	1948	-1.1	1933	0	1953	8.3	1938	8	1996	3.9
-117.56	53.41	AB-14	HINTON AREA	HINTON	VSAB14V	9	4	1976	19.4	1941	19.4	1992	-4.0	1990	-1.5	1935	-19.4	1929	-18.9	1938	5.6	1936	4.4	19.4	1925	19.4	1926	19.4	1941	19.4	1976	18.3	1960	2022-02-03T13:22:22Z	-4	1992	-1.5	1990	-1.1	1920	-1.1	1948	-0.6	1950	5.6	1938	5	1977	4.4
-117.56	53.41	AB-14	HINTON AREA	HINTON	VSAB14V	10	4	1926	20.0	1925	18.3	1992	-5.0	1966	-4.4	1948	-20.6	1933	-17.2	1977	5.0	1968	3.3	20	1926	19.4	1943	19	1988	18.9	1976	18.3	1921	2022-02-03T13:22:22Z	-5	1992	-4.4	1966	-1.7	1957	-1	1983	0.6	1953	5	1977	4	1978	3.3
-117.56	53.41	AB-14	HINTON AREA	HINTON	VSAB14V	11	4	1943	23.9	1941	21.1	1966	-8.9	1957	-1.1	1953	-25.6	1948	-20.0	1952	8.9	1947	5.0	23.9	1943	21.1	1941	21.1	1959	20.6	1921	19.4	1935	2022-02-03T13:22:22Z	-8.9	1966	-5	1981	-5	1986	-1.1	1957	0	1953	8.9	1952	6	1994	5.5
-117.56	53.41	AB-14	HINTON AREA	HINTON	VSAB14V	12	4	1951	26.1	1934	22.8	1966	-8.9	1953	-5.6	1948	-20.6	1933	-12.8	1958	7.2	1947	7.2	26.1	1951	22.8	1934	21.7	1943	20	1959	19.4	1940	2022-02-03T13:22:22Z	-8.9	1966	-5.6	1953	-4.5	1981	-4.5	1986	0	1979	7.2	1940	7.2	1947	7.2
-117.56	53.41	AB-14	HINTON AREA	HINTON	VSAB14V	13	4	1943	22.8	1926	20.6	2000	-7.5	1953	-6.7	1966	-18.3	1953	-12.2	1952	7.2	1947	6.1	22.8	1943	20.6	1926	19	1980	19	1988	19	1991	2022-02-03T13:22:22Z	-7.5	2000	-6.7	1953	-5.6	1935	-1.5	1986	-0.6	1961	7.2	1952	6.7	1954	6.1
-117.56	53.41	AB-14	HINTON AREA	HINTON	VSAB14V	14	4	1988	24.0	1926	23.3	2000	-6.0	1978	-2.0	1935	-23.3	1919	-9.4	1952	10.0	1926	6.7	24	1988	23.3	1926	21.7	1956	21.1	1941	21.1	1943	2022-02-03T13:22:22Z	-6	2000	-2	1978	0	1953	0	2004	0.9	2011	10	1952	6.7	1926	5
-117.56	53.41	AB-14	HINTON AREA	HINTON	VSAB14V	15	4	1984	25.5	1949	21.1	2004	-1.0	1953	-0.6	2000	-20.0	1968	-12.2	1926	6.7	1923	1.1	25.5	1984	24	1988	21.1	1949	20.6	1923	20.6	1956	2022-02-03T13:22:22Z	-1	2004	-0.6	1953	1.1	1972	1.7	1941	1.7	1964	6.7	1926	5.5	1980	3.5
-117.56	53.41	AB-14	HINTON AREA	HINTON	VSAB14V	16	4	1936	23.3	1923	23.3	1972	0.0	1964	0.0	2000	-14.0	1972	-11.1	1997	6.5	1931	6.1	23.3	1923	23.3	1936	21.7	1949	21.7	1956	21.5	1999	2022-02-03T13:22:22Z	0	1964	0	1972	0.1	2011	1.7	1922	1.7	1933	6.5	1997	6.1	1931	4.4
-117.56	53.41	AB-14	HINTON AREA	HINTON	VSAB14V	17	4	1936	25.6	1926	22.2	1951	-1.7	1927	4.4	1951	-21.1	1922	-16.7	1940	7.2	1932	1.7	25.6	1936	22.2	1926	21.6	2010	21.1	1923	21.1	1943	2022-02-03T13:22:22Z	-1.7	1951	1.7	1964	1.7	1966	3	1979	3.5	2002	7.2	1940	5.3	2008	5
-117.56	53.41	AB-14	HINTON AREA	HINTON	VSAB14V	18	4	1926	22.8	1921	16.1	1951	-9.4	1927	-3.3	1951	-17.8	1927	-16.7	1988	5.0	1940	4.4	22.8	1926	21.4	2010	21.1	1962	20.6	1943	20	1983	2022-02-03T13:22:22Z	-9.4	1951	-6	2008	-3.3	1927	1.7	1966	1.7	1967	5	1988	4.4	1940	4
-117.56	53.41	AB-14	HINTON AREA	HINTON	VSAB14V	19	4	1934	25.0	1926	19.4	2008	-8.6	1927	-1.1	1927	-25.6	1925	-8.3	1922	6.1	1920	0.6	25	1934	22.8	1943	22.8	2010	21.1	1942	20	1981	2022-02-03T13:22:22Z	-8.6	2008	-1.1	1927	-0.6	1951	0.6	1967	3.3	1965	6.1	1922	4	1986	4
-117.56	53.41	AB-14	HINTON AREA	HINTON	VSAB14V	20	4	1934	26.1	1933	20.6	2008	-7.0	1932	-2.8	1927	-19.4	1925	-9.4	1986	8.0	1984	4.0	26.1	1934	25.7	2010	25.6	1942	22	2005	21.1	1959	2022-02-03T13:22:22Z	-7	2008	-2.8	1932	0	1967	1.7	1963	2.2	1930	8	1986	4	1984	4
-117.56	53.41	AB-14	HINTON AREA	HINTON	VSAB14V	21	4	2010	27.2	1934	26.7	2008	-6.5	1972	0.0	1951	-17.8	1927	-13.9	1952	11.7	1926	5.6	27.2	2010	26.7	1934	23.1	2005	22.2	1939	21	1994	2022-02-03T13:22:22Z	-6.5	2008	0	1972	1.7	1960	2.2	1920	2.2	1963	11.7	1952	5.6	1926	4.5
-117.56	53.41	AB-14	HINTON AREA	HINTON	VSAB14V	22	4	1934	22.8	1930	18.3	1954	-0.6	1940	-0.6	1972	-12.2	1923	-10.0	2000	4.0	1982	4.0	22.8	1934	22	1980	21.8	2005	21	1994	20.6	1941	2022-02-03T13:22:22Z	-0.6	1940	-0.6	1954	1.5	2008	1.7	1964	2.2	1936	4	1982	4	2000	3.4
-117.56	53.41	AB-14	HINTON AREA	HINTON	VSAB14V	23	4	1934	26.1	1930	19.4	1954	-1.1	1950	1.1	2008	-15.9	1975	-11.7	2005	6.0	1993	3.0	26.1	1934	23.9	1977	22	1980	21.5	2003	21.1	1944	2022-02-03T13:22:22Z	-1.1	1954	0	1956	0	1959	1.1	1950	1.6	2008	6	2005	3.3	2012	3
-117.56	53.41	AB-14	HINTON AREA	HINTON	VSAB14V	24	4	1934	27.8	1923	21.7	1959	-1.1	1954	-1.1	1959	-17.8	1956	-12.2	1927	10.0	1926	-3.9	27.8	1934	27.2	1977	24.1	2006	24	1999	23.3	1952	2022-02-03T13:22:22Z	-1.1	1954	-1.1	1959	0.5	2008	1.7	1956	3	1984	10	1927	7.5	2001	4
-117.56	53.41	AB-14	HINTON AREA	HINTON	VSAB14V	25	4	1977	27.8	1946	27.2	1954	-6.7	1948	0.0	1959	-20.6	1943	-10.0	1947	8.3	1932	2.2	27.8	1977	27.2	1946	26.7	1952	23.6	2005	23	1980	2022-02-03T13:22:22Z	-6.7	1954	0	1948	0	1959	2	1991	2	1994	8.3	1947	5.6	1952	5
-117.56	53.41	AB-14	HINTON AREA	HINTON	VSAB14V	26	4	1941	25.0	1934	24.4	1948	0.0	1940	7.2	1961	-11.1	1948	-8.9	1952	6.7	1920	6.7	25	1941	24.4	1934	24	1980	24	2004	22.8	1977	2022-02-03T13:22:22Z	0	1948	0.6	1954	0.6	1956	2.2	1966	3	1991	6.7	1920	6.7	1952	6.5
-117.56	53.41	AB-14	HINTON AREA	HINTON	VSAB14V	27	4	1987	26.0	1926	23.9	1966	-3.3	1954	-1.7	1966	-11.1	1961	-10.6	1978	5.5	1963	3.3	26	1987	23.9	1926	23.5	1980	22.8	1934	22.2	1947	2022-02-03T13:22:22Z	-3.3	1966	-1.7	1954	-1.1	1956	2	1990	2	2003	5.5	1978	5	1992	3.3
-117.56	53.41	AB-14	HINTON AREA	HINTON	VSAB14V	28	4	1939	27.2	1926	24.4	1956	-0.6	1954	0.0	1966	-12.2	1925	-10.6	1988	8.0	1934	6.7	27.2	1939	26.1	1972	24.4	1926	24	1980	24	1987	2022-02-03T13:22:22Z	-0.6	1956	0	1954	0.6	1920	0.6	1966	3	1990	8	1988	6.7	1934	6
-117.56	53.41	AB-14	HINTON AREA	HINTON	VSAB14V	29	4	1987	25.0	1926	25.0	1954	1.1	1920	1.7	1966	-14.4	1954	-7.8	1987	11.0	1957	4.4	25	1926	25	1987	23.3	1941	23	1989	22.2	1939	2022-02-03T13:22:22Z	1.1	1954	1.7	1920	1.7	1956	3.9	1921	3.9	1953	11	1987	4.6	2012	4.4
-117.56	53.41	AB-14	HINTON AREA	HINTON	VSAB14V	30	4	1957	24.4	1941	23.9	1956	0.0	1935	2.2	1927	-8.9	1919	-7.2	1957	8.9	1926	6.7	24.4	1957	24	1987	23.9	1941	23.5	1998	22.2	1922	2022-02-03T13:22:22Z	0	1956	2.2	1935	3	1986	3.3	1920	4	1991	8.9	1957	6.7	1926	6
-117.56	53.41	AB-14	HINTON AREA	HINTON	VSAB14V	1	5	1998	28.0	1980	26.5	1945	-6.7	1927	3.9	1954	-12.2	1944	-6.7	1970	5.0	1941	2.8	28	1998	26.5	1980	25.5	2004	24.4	1976	24	1987	2022-02-03T13:22:22Z	-6.7	1945	1.7	1956	2	1986	3.9	1927	4.4	1953	5	1970	4	1981	4
-117.56	53.41	AB-14	HINTON AREA	HINTON	VSAB14V	2	5	1998	26.5	1937	25.6	1945	-9.4	1919	4.4	1991	-9.0	1956	-7.8	2004	7.5	1987	7.0	26.5	1998	25.6	1937	23.9	1924	23.9	1976	23	1980	2022-02-03T13:22:22Z	-9.4	1945	0	1959	1.5	2003	4.4	1919	4.4	1953	7.5	2004	7	1987	6.7
-117.56	53.41	AB-14	HINTON AREA	HINTON	VSAB14V	3	5	1937	26.7	1932	20.6	1945	-3.9	1919	0.6	1925	-8.9	1919	-7.8	2001	7.0	1992	7.0	26.7	1937	24.4	1946	23.3	1976	22.2	1944	22.2	1957	2022-02-03T13:22:22Z	-3.9	1945	0.6	1919	0.6	1959	1.5	2002	1.5	2003	7	1992	7	2001	6.5
-117.56	53.41	AB-14	HINTON AREA	HINTON	VSAB14V	4	5	1957	26.7	1937	26.7	1945	-6.7	1919	1.1	1925	-7.8	1919	-6.7	1992	10.0	1965	5.6	26.7	1937	26.7	1957	25.5	1998	25	1944	23.9	1946	2022-02-03T13:22:22Z	-6.7	1945	0.5	2003	1.1	1919	1.7	1959	3.5	2002	10	1992	5.6	1965	5
-117.56	53.41	AB-14	HINTON AREA	HINTON	VSAB14V	5	5	1951	28.3	1946	21.1	1945	-9.4	1919	0.0	1925	-7.8	1919	-7.2	2006	8.0	1936	6.1	28.3	1951	26.7	1957	26.1	1966	26	1990	25	1992	2022-02-03T13:22:22Z	-9.4	1945	0	1919	0	2002	1	2004	3.3	1962	8	2006	6.1	1936	4.5
-117.56	53.41	AB-14	HINTON AREA	HINTON	VSAB14V	6	5	1998	27.5	1966	26.7	1945	-6.7	1929	1.1	1919	-9.4	1918	-3.3	2006	8.2	1995	5.0	27.5	1998	26.7	1966	25	1987	25	1994	24.4	1951	2022-02-03T13:22:22Z	-6.7	1945	1	1996	1.1	1929	3.3	1961	3.5	2002	8.2	2006	5	1936	5
-117.56	53.41	AB-14	HINTON AREA	HINTON	VSAB14V	7	5	1987	29.5	1953	25.6	1945	-9.4	1930	5.0	2002	-8.0	1972	-7.2	1994	7.0	1980	7.0	29.5	1987	25.6	1953	25	1951	25	1971	23.9	1966	2022-02-03T13:22:22Z	-9.4	1945	-1.5	1996	2.8	1961	3	2003	5	1930	7	1980	7	1994	5.6
-117.56	53.41	AB-14	HINTON AREA	HINTON	VSAB14V	8	5	1987	27.5	1966	25.6	1945	-12.2	1930	4.4	1922	-7.8	1920	-2.2	2012	9.2	1947	7.8	27.5	1987	25.6	1966	25	1989	24.4	1947	24	1994	2022-02-03T13:22:22Z	-12.2	1945	2	1996	3.3	1961	3.3	1967	3.7	2008	9.2	2012	7.8	1947	5.6
-117.56	53.41	AB-14	HINTON AREA	HINTON	VSAB14V	9	5	1949	26.7	1932	23.3	1945	-12.2	1944	3.3	1996	-13.5	1971	-5.6	1947	7.8	1921	3.9	26.7	1949	26	1988	25	1989	25	1994	23.9	1951	2022-02-03T13:22:22Z	-12.2	1945	1	2004	2	1996	3.3	1944	3.3	1967	7.8	1947	6.7	1953	5.8
-117.56	53.41	AB-14	HINTON AREA	HINTON	VSAB14V	10	5	1949	27.2	1940	25.0	1945	-9.4	1944	5.6	1939	-8.3	1925	-8.3	1965	8.3	1960	5.6	27.2	1949	26.1	1969	25.6	1960	25	1940	24	1988	2022-02-03T13:22:22Z	-9.4	1945	3	2000	4.4	1959	5	1992	5	1996	8.3	1965	5.6	1960	5
-117.56	53.41	AB-14	HINTON AREA	HINTON	VSAB14V	11	5	1993	32.0	1949	28.3	1945	-1.1	1921	5.6	1968	-6.7	1959	-6.7	1977	8.3	1951	5.6	32	1993	28.3	1949	27.8	1971	25	1941	24	1987	2022-02-03T13:22:22Z	-1.1	1945	4	1992	5	1990	5.6	1921	6	2000	8.3	1977	7	1995	5.6
-117.56	53.41	AB-14	HINTON AREA	HINTON	VSAB14V	12	5	1993	31.0	1988	28.0	1945	1.7	1920	6.7	1943	-6.7	1937	-6.1	2005	15.3	1994	9.0	31	1993	28	1988	27.8	1949	26.1	1971	26	2001	2022-02-03T13:22:22Z	1.7	1945	5	1970	5	2009	6.7	1920	7.2	1957	15.3	2005	9	1994	7.2
-117.56	53.41	AB-14	HINTON AREA	HINTON	VSAB14V	13	5	1924	28.9	1918	20.6	1945	6.7	1941	7.2	1992	-7.0	1943	-6.7	1972	9.4	1937	8.3	28.9	1924	26.7	1959	26.1	1926	26.1	1936	26	1993	2022-02-03T13:22:22Z	6.7	1945	7	1986	7.2	1941	7.8	1966	8	1999	9.4	1972	8.3	1937	8
-117.56	53.41	AB-14	HINTON AREA	HINTON	VSAB14V	14	5	1959	29.4	1924	29.4	1983	4.0	1943	4.4	1946	-11.1	1923	-5.0	1926	9.4	1922	2.8	29.4	1924	29.4	1959	27.8	1939	27.2	1934	27	1997	2022-02-03T13:22:22Z	4	1983	4.4	1943	5.6	1969	5.6	1972	6	1986	9.4	1926	8.3	1956	6.7
-117.56	53.41	AB-14	HINTON AREA	HINTON	VSAB14V	15	5	1959	30.6	1939	27.8	1977	3.9	1972	6.1	1942	-5.6	1932	-5.6	1922	13.3	1921	0.0	30.6	1959	27.8	1939	27.8	1973	26.6	2006	25.6	1924	2022-02-03T13:22:22Z	3.9	1977	6.1	1972	7	1992	8.3	1930	8.3	1933	13.3	1922	11	2008	8.3
-117.56	53.41	AB-14	HINTON AREA	HINTON	VSAB14V	16	5	2006	30.2	1959	29.4	1933	2.2	1918	11.7	1938	-6.7	1937	-6.7	1959	9.4	1922	7.8	30.2	2006	29.4	1959	27.2	1973	26.6	2008	26	1980	2022-02-03T13:22:22Z	2.2	1933	4.4	1977	8.3	1974	8.9	1965	8.9	1969	9.4	1959	9.1	2005	7.8
-117.56	53.41	AB-14	HINTON AREA	HINTON	VSAB14V	17	5	2008	29.2	2006	28.4	2003	7.0	1974	7.2	1949	-5.6	1943	-3.9	2006	14.8	1959	8.9	29.2	2008	28.4	2006	26.7	1925	25.6	1956	25.6	1973	2022-02-03T13:22:22Z	7	2003	7.2	1918	7.2	1974	7.8	1977	8.3	1933	14.8	2006	8.9	1959	7.2
-117.56	53.41	AB-14	HINTON AREA	HINTON	VSAB14V	18	5	1956	27.2	1925	26.7	2009	0.4	1987	4.0	1970	-5.6	1944	-4.4	2008	12.5	1959	8.9	27.2	1956	26.7	1925	26.5	2006	25	1980	25	1993	2022-02-03T13:22:22Z	0.4	2009	4	1987	4.4	1918	5.6	1931	5.6	1974	12.5	2008	11	2010	8.9
-117.56	53.41	AB-14	HINTON AREA	HINTON	VSAB14V	19	5	1961	26.7	1958	26.1	1992	2.0	1931	6.1	1960	-5.6	1942	-5.6	2010	11.9	2004	7.0	26.7	1961	26.1	1925	26.1	1958	26	1993	25.6	1936	2022-02-03T13:22:22Z	2	1992	4	1997	6.1	1931	6.7	1953	6.7	2009	11.9	2010	7	2004	6.7
-117.56	53.41	AB-14	HINTON AREA	HINTON	VSAB14V	20	5	1951	28.9	1948	27.8	1992	1.0	1930	6.7	1960	-4.4	1946	-4.4	2006	8.4	1983	7.5	28.9	1951	27.8	1948	27.2	1925	26.7	1961	26.1	1958	2022-02-03T13:22:22Z	1	1992	2	1995	3	1997	6.7	1930	7.8	1953	8.4	2006	7.5	1983	7
-117.56	53.41	AB-14	HINTON AREA	HINTON	VSAB14V	21	5	1948	28.3	1942	23.9	1992	3.0	1986	5.0	1947	-6.1	1941	-3.9	1935	9.4	1921	9.4	28.3	1948	25.6	1961	24	1988	23.9	1923	23.9	1940	2022-02-03T13:22:22Z	3	1992	5	1986	5.5	1997	5.6	1918	5.6	1949	9.4	1921	9.4	1935	7.8
-117.56	53.41	AB-14	HINTON AREA	HINTON	VSAB14V	22	5	1948	28.9	1940	27.2	1918	1.7			1941	-10.0	1931	-6.7	2012	8.8	1932	8.3	28.9	1948	27.8	1961	27.2	1940	26.1	1972	26	2001	2022-02-03T13:22:22Z	1.7	1918	3.3	1944	4.4	1953	5	2004	5.6	1949	8.8	2012	8.3	1932	7.8
-117.56	53.41	AB-14	HINTON AREA	HINTON	VSAB14V	23	5	1940	29.4	1934	27.2	1918	3.9			1950	-5.0	1918	-4.4	2006	11.5	1998	9.0	29.4	1940	28.9	1961	27.5	2001	27.2	1934	27.2	1941	2022-02-03T13:22:22Z	3.9	1918	5	2007	8	1980	10	1944	10	1984	11.5	2006	9	1998	8.9
-117.56	53.41	AB-14	HINTON AREA	HINTON	VSAB14V	24	5	1934	31.1	1919	25.0	1991	3.0	1918	4.4	1920	-5.6	1918	-1.7	1961	10.6	1938	9.4	31.1	1934	29	1999	27.5	2003	27.2	1946	26.7	1958	2022-02-03T13:22:22Z	3	1991	4.4	1918	7	1978	7	1980	7	1989	10.6	1961	9.4	1938	8
-117.56	53.41	AB-14	HINTON AREA	HINTON	VSAB14V	25	5	1934	27.8	1933	21.7	1941	2.2	1935	8.9	2000	-6.0	1918	-5.6	2003	13.0	1990	10.0	27.8	1934	27.2	1946	26.7	1958	26.7	1961	26.1	1948	2022-02-03T13:22:22Z	2.2	1941	7	1991	8.6	2011	8.9	1918	8.9	1935	13	2003	10	1990	9.4
-117.56	53.41	AB-14	HINTON AREA	HINTON	VSAB14V	26	5	1986	32.0	1961	29.4	1921	6.7	1918	12.2	1947	-6.1	1920	-6.1	1981	12.0	1919	7.2	32	1986	29.4	1936	29.4	1961	26.7	1958	25.6	1938	2022-02-03T13:22:22Z	6.7	1921	7.2	1929	8	1980	9	1982	9	1992	12	1981	8.5	2003	7.2
-117.56	53.41	AB-14	HINTON AREA	HINTON	VSAB14V	27	5	1936	33.3	1934	23.3	1980	6.5	1942	7.2	1940	-6.7	1922	-4.4	1961	11.7	1938	7.8	33.3	1936	30	1961	30	1983	29.4	1958	27	2001	2022-02-03T13:22:22Z	6.5	1980	7.2	1942	8.5	1982	9	1994	9.4	1929	11.7	1961	11	1986	10
-117.56	53.41	AB-14	HINTON AREA	HINTON	VSAB14V	28	5	1936	33.9	1934	26.7	1951	4.4	1942	5.0	1951	-11.7	1940	-6.1	1936	9.4	1918	8.9	33.9	1936	29.5	1983	28.5	1986	27	1995	26.7	1934	2022-02-03T13:22:22Z	4.4	1951	5	1942	5	1977	8.2	2010	9.5	2000	9.4	1936	9	1995	8.9
-117.56	53.41	AB-14	HINTON AREA	HINTON	VSAB14V	29	5	1936	31.1	1935	26.1	1951	7.2	1920	10.6	1951	-9.4	1942	-4.4	1939	10.0	1936	9.4	31.1	1936	30.5	1986	30	1983	28.5	1995	28.4	2005	2022-02-03T13:22:22Z	7.2	1951	7.5	2010	8.3	1977	10	1992	10	2001	10	1939	9.4	1936	9
-117.56	53.41	AB-14	HINTON AREA	HINTON	VSAB14V	30	5	1986	31.0	1936	30.6	1996	6.5	1965	8.9	2004	-5.0	1951	-5.0	1936	11.7	1934	8.9	31	1986	30.6	1936	29.7	2005	28.3	1972	27	1983	2022-02-03T13:22:22Z	6.5	1996	8.9	1965	9.3	2010	11.1	1958	11.7	1974	11.7	1936	10	1990	10
-117.56	53.41	AB-14	HINTON AREA	HINTON	VSAB14V	31	5	1986	30.0	1922	28.9	1934	7.2	1933	12.2	1919	-6.7	1918	5.6	1936	10.6	1932	9.4	30	1986	28.9	1922	28.3	1936	27.8	1948	27.6	2006	2022-02-03T13:22:22Z	7.2	1934	7.8	1935	8.9	1947	10.5	1984	10.6	1971	10.6	1936	9.5	1995	9.4
-117.56	53.41	AB-14	HINTON AREA	HINTON	VSAB14V	1	6	1922	29.4	1919	17.2	1954	5.6	1943	7.2	1919	-6.1	1918	-2.2	1997	12.0	1929	11.1	29.4	1922	29	1986	28.3	1937	27.8	1961	27	2001	2022-02-03T13:22:22Z	5.6	1954	7.2	1943	8.9	1947	10	1958	10.6	1920	12	1997	11.1	1929	10
-117.56	53.41	AB-14	HINTON AREA	HINTON	VSAB14V	2	6	1961	30.0	1922	28.9	1980	9.0	1953	10.0	1919	-3.3	1918	1.7	2006	10.0	2001	9.0	30	1961	29.2	2007	28.9	1922	28.9	1970	27.8	1956	2022-02-03T13:22:22Z	9	1980	10	1921	10	1923	10	1953	10.6	1973	10	2006	9	2001	8.9
-117.56	53.41	AB-14	HINTON AREA	HINTON	VSAB14V	3	6	1961	31.7	1922	30.0	1925	6.7	1918	12.8	1921	-3.3	1920	-2.2	2006	12.2	1971	10.0	31.7	1961	30	1922	29.5	1978	29.4	1970	28.4	2007	2022-02-03T13:22:22Z	6.7	1925	9	1991	9.4	1951	10.2	2011	11	1980	12.2	2006	10	1949	10
-117.56	53.41	AB-14	HINTON AREA	HINTON	VSAB14V	4	6	1970	32.8	1961	30.6	1951	7.8	1925	8.3	1991	-4.0	1931	-3.3	1957	10.6	1948	8.3	32.8	1970	30.6	1961	29.5	1978	29	1989	28.9	2007	2022-02-03T13:22:22Z	7.8	1951	8.3	1925	8.9	1939	10	1932	10	1943	10.6	1957	10.4	2007	10
-117.56	53.41	AB-14	HINTON AREA	HINTON	VSAB14V	5	6	1961	31.1	1948	27.2	1982	7.0	1956	9.4	1991	-5.0	1924	-2.8	1969	18.3	1927	10.6	31.1	1961	29	1987	29	1989	27.2	1948	27.2	1969	2022-02-03T13:22:22Z	7	1982	9.2	2009	9.4	1922	9.4	1956	10	1951	18.3	1969	14	2007	12
-117.56	53.41	AB-14	HINTON AREA	HINTON	VSAB14V	6	6	1961	29.4	1949	29.4	2008	8.0	1982	8.0	1940	-4.4	1932	-2.8	1961	12.8	1953	10.0	29.4	1949	29.4	1961	28.3	1977	28	1993	27.8	1948	2022-02-03T13:22:22Z	8	1982	8	2008	8.9	1954	10.6	1936	11	1980	12.8	1961	11.1	1969	11
-117.56	53.41	AB-14	HINTON AREA	HINTON	VSAB14V	7	6	1948	31.1	1929	26.7	1936	8.3	1933	15.0	1922	-6.7	1919	0.6	1953	11.1	1934	8.9	31.1	1948	29.4	1977	28	1980	27.2	1970	27	1993	2022-02-03T13:22:22Z	8.3	1936	11.7	1953	12	1994	12.2	1939	12.5	2009	11.1	1953	10	1958	10
-117.56	53.41	AB-14	HINTON AREA	HINTON	VSAB14V	8	6	1970	28.3	1948	27.2	1938	5.6	1935	7.8	1922	-3.3	1919	-1.1	1956	12.8	1953	10.6	28.3	1970	28	1987	27.2	1948	25.6	1969	25.6	1972	2022-02-03T13:22:22Z	5.6	1938	7.8	1935	11.1	1957	11.1	1971	11.5	2000	12.8	1956	12	1990	12
-117.56	53.41	AB-14	HINTON AREA	HINTON	VSAB14V	9	6	1998	28.0	1980	28.0	1958	5.0	1926	8.3	1997	-2.5	1922	-2.2	1930	11.1	1918	8.3	28	1980	28	1998	27.2	1948	27.2	1969	26.7	1950	2022-02-03T13:22:22Z	5	1958	8.3	1926	9	2010	10.6	2012	11.1	1962	11.1	1930	9.4	1934	8.9
-117.56	53.41	AB-14	HINTON AREA	HINTON	VSAB14V	10	6	1944	29.4	1922	26.7	1958	9.4	1926	10.6	1975	-1.1	1973	-1.1	1953	15.6	1946	10.0	29.4	1944	27.8	1950	27.8	1951	27.8	1965	26.7	1922	2022-02-03T13:22:22Z	9.4	1958	10.6	1926	11.1	1962	12	2008	12.8	1918	15.6	1953	13	1998	10.6
-117.56	53.41	AB-14	HINTON AREA	HINTON	VSAB14V	11	6	1941	28.3	1932	26.7	1991	8.0	1962	10.0	1933	-5.0	1920	-0.6	1987	12.0	1961	10.6	28.3	1941	27.2	1950	26.7	1932	26	1982	26	1997	2022-02-03T13:22:22Z	8	1991	10	1958	10	1962	10	2000	10.6	1926	12	1987	10.6	1936	10.6
-117.56	53.41	AB-14	HINTON AREA	HINTON	VSAB14V	12	6	1989	30.0	1950	30.0	1990	9.0	1926	11.7	1996	-3.0	1986	-3.0	1987	15.0	1951	15.0	30	1950	30	1989	28.3	1932	28	1982	28	2002	2022-02-03T13:22:22Z	9	1990	10.1	2005	11.5	1992	11.7	1926	12.2	1969	15	1951	15	1987	13.3
-117.56	53.41	AB-14	HINTON AREA	HINTON	VSAB14V	13	6	1950	31.1	1933	28.9	1991	8.0	1939	10.6	1920	-3.3	1919	-1.1	1953	14.4	1935	8.9	31.1	1950	30	2002	28.9	1932	28.9	1933	28.3	1961	2022-02-03T13:22:22Z	8	1991	10.6	1939	11.1	1977	11.7	1924	12.8	1923	14.4	1953	14.2	2010	11
-117.56	53.41	AB-14	HINTON AREA	HINTON	VSAB14V	14	6	1961	29.4	1933	28.9	1944	5.6	1934	15.6	1969	-2.8	1947	-1.1	1953	16.1	1919	10.6	29.4	1961	28.9	1933	27.8	1950	27.5	1982	27.2	1937	2022-02-03T13:22:22Z	5.6	1944	6	1994	10	1978	10	1991	10.6	1971	16.1	1953	15	1989	13.7
-117.56	53.41	AB-14	HINTON AREA	HINTON	VSAB14V	15	6	1988	28.0	1961	27.8	1944	8.9	1939	13.3	1930	-2.2	1926	0.0	1919	15.0	1917	5.0	28	1988	27.8	1961	27.5	2002	27.2	1950	27	1980	2022-02-03T13:22:22Z	8.9	1944	10	1993	10	1998	10.5	1994	11	1991	15	1919	13	2006	11.1
-117.56	53.41	AB-14	HINTON AREA	HINTON	VSAB14V	16	6	1950	30.6	1917	27.8	1954	8.9	1949	10.0	1921	-2.2	1918	3.3	2006	12.0	1953	11.1	30.6	1950	28	1988	27.8	1917	27.8	1961	27.8	1963	2022-02-03T13:22:22Z	8.9	1954	10	1949	10	1971	10	1991	11.1	1939	12	2006	11.1	1953	10
-117.56	53.41	AB-14	HINTON AREA	HINTON	VSAB14V	17	6	1950	30.6	1947	25.6	1996	9.0	1991	10.0	1949	-3.9	1940	0.0	1997	11.5	1980	11.0	30.6	1950	29.4	1969	29.4	1974	27	1982	27	1988	2022-02-03T13:22:22Z	9	1996	10	1991	11	2001	12.5	1981	12.5	2002	11.5	1997	11	1980	10.6
-117.56	53.41	AB-14	HINTON AREA	HINTON	VSAB14V	18	6	1969	31.7	1950	30.0	1995	7.0	1926	10.0	1949	-2.2	1922	-2.2	1997	11.0	1993	10.0	31.7	1969	30	1950	30	1982	28.3	1961	28	2003	2022-02-03T13:22:22Z	7	1995	10	1926	11	1991	11	1996	11.1	1920	11	1997	10.3	2010	10
-117.56	53.41	AB-14	HINTON AREA	HINTON	VSAB14V	19	6	1919	31.1	1917	20.6	1942	9.4	1926	9.4	1947	-2.2	1933	-1.7	2003	10.0	1944	10.0	31.1	1919	30.6	1950	29	1982	28.3	1938	28.3	1940	2022-02-03T13:22:22Z	9.4	1926	9.4	1942	10	1953	10.5	1995	12.2	1931	10	1919	10	1944	10
-117.56	53.41	AB-14	HINTON AREA	HINTON	VSAB14V	20	6	1950	31.7	1948	30.0	1924	8.3	1917	15.6	1984	-1.0	1968	0.0	1950	10.6	1934	10.0	31.7	1950	30	1938	30	1948	29.4	1919	29	1982	2022-02-03T13:22:22Z	8.3	1924	9	2003	9.5	1983	10	1995	11.1	1930	10.6	1950	10.3	2011	10
-117.56	53.41	AB-14	HINTON AREA	HINTON	VSAB14V	21	6	1950	30.6	1936	27.8	2003	8.0	1953	10.6	1941	-1.7	1929	-1.7	2010	12.5	1950	11.7	30.6	1950	29	1982	28.5	2004	28.5	2005	27.8	1936	2022-02-03T13:22:22Z	8	2003	10.6	1953	11	1991	12.8	1942	13.3	1924	12.5	2010	11.7	1950	10.5
-117.56	53.41	AB-14	HINTON AREA	HINTON	VSAB14V	22	6	1936	32.8	1918	29.4	1943	6.7	1922	13.9	1968	-2.8	1924	-2.8	2008	13.1	1931	11.7	32.8	1936	30.5	2002	29.4	1918	29	1990	29	1992	2022-02-03T13:22:22Z	6.7	1943	8.9	1946	9	1997	11.7	1953	12	1978	13.1	2008	11.7	1925	11.7
-117.56	53.41	AB-14	HINTON AREA	HINTON	VSAB14V	23	6	1936	33.9	1926	23.9	1997	8.5	1993	9.0	1929	-2.8	1917	-1.1	1938	12.8	1918	11.7	33.9	1936	30.6	1973	28.5	2002	28.3	1961	27.8	1958	2022-02-03T13:22:22Z	8.5	1997	9	1993	10	1953	10.6	1959	12	1991	12.8	1938	12.5	2012	11.7
-117.56	53.41	AB-14	HINTON AREA	HINTON	VSAB14V	24	6	1962	28.3	1936	28.3	1969	8.3	1943	9.4	1934	-1.7	1924	-1.1	1941	12.8	1938	12.8	28.3	1936	28.3	1962	27.8	1973	26.7	1925	26.7	2006	2022-02-03T13:22:22Z	8.3	1969	9.4	1943	11	1991	11	1996	12.2	1942	12.8	1938	12.8	1941	12.2
-117.56	53.41	AB-14	HINTON AREA	HINTON	VSAB14V	25	6	1988	31.0	1962	30.6	1969	7.8	1965	12.2	1937	-2.2	1934	-2.2	1958	11.7	1935	11.1	31	1988	30.6	1962	28.9	1925	28.9	1926	28.9	1936	2022-02-03T13:22:22Z	7.8	1969	10.5	1999	11.1	1976	12.2	1965	12.5	1996	11.7	1958	11.1	1935	10.6
-117.56	53.41	AB-14	HINTON AREA	HINTON	VSAB14V	26	6	2006	33.5	2002	32.5	1969	10.0	1959	10.0	1949	-2.2	1919	-2.2	2002	13.0	1988	13.0	33.5	2006	32.5	2002	32	1992	30	1926	30	1987	2022-02-03T13:22:22Z	10	1959	10	1969	10.6	1930	11.1	1976	12.2	1953	13	1988	13	2002	11.8
-117.56	53.41	AB-14	HINTON AREA	HINTON	VSAB14V	27	6	2006	32.3	1925	31.7	1965	8.9	1945	11.1	1951	-3.3	1923	-0.6	2002	14.0	1960	13.9	32.3	2006	31.7	1925	30.5	2002	29.4	1977	28	1987	2022-02-03T13:22:22Z	8.9	1965	10	1975	11.1	1945	13	1989	13.3	1947	14	2002	13.9	1960	13
-117.56	53.41	AB-14	HINTON AREA	HINTON	VSAB14V	28	6	1937	31.7	1925	27.8	1997	9.5	1965	12.2	1951	-1.7	1949	-1.1	1977	14.4	1936	10.0	31.7	1937	30.9	2008	29.5	1978	29.1	2006	27.8	1925	2022-02-03T13:22:22Z	9.5	1997	12.2	1965	12.8	1922	13.3	1975	14	1992	14.4	1977	13.1	2006	11.5
-117.56	53.41	AB-14	HINTON AREA	HINTON	VSAB14V	29	6	1937	34.4	1924	29.4	1973	12.8	1968	13.9	1997	-1.5	1931	-1.1	2007	14.0	1936	11.7	34.4	1937	33.7	2008	30	2003	29.4	1924	28.9	1950	2022-02-03T13:22:22Z	12.8	1973	13	1986	13	1992	13.9	1968	15.6	1974	14	2007	13.9	2011	12.9
-117.56	53.41	AB-14	HINTON AREA	HINTON	VSAB14V	30	6	2008	31.4	1924	31.1	1931	7.2	1927	16.1	1997	-1.0	1922	-0.6	1943	15.0	1937	15.0	31.4	2008	31.1	1924	28.3	1937	27.8	1942	27.8	2006	2022-02-03T13:22:22Z	7.2	1931	10	1972	12.8	1935	13	1992	14	1986	15	1937	15	1943	14.4
-117.56	53.41	AB-14	HINTON AREA	HINTON	VSAB14V	1	7	1924	33.3	1917	27.2	1935	11.7	1927	16.1	1949	-2.8	1918	-0.6	1925	15.0	1924	7.2	33.3	1924	32.8	1942	30.5	1987	30	1940	29	2006	2022-02-03T13:22:22Z	11.7	1935	13	1988	13.9	1962	14	1992	15	1977	15	1925	13.3	1932	12.4
-117.56	53.41	AB-14	HINTON AREA	HINTON	VSAB14V	2	7	1987	34.5	1924	34.4	1971	7.8	1921	11.7	1919	-1.1	1918	5.0	2008	12.8	1982	12.0	34.5	1987	34.4	1924	32.8	1942	30.1	2006	28.3	1936	2022-02-03T13:22:22Z	7.8	1971	10	1999	11.7	1921	12	1990	12.8	1966	12.8	2008	12	1982	11.7
-117.56	53.41	AB-14	HINTON AREA	HINTON	VSAB14V	3	7	2008	31.1	2006	30.8	1953	8.9	1932	13.3	1919	-0.6	1918	2.8	1987	15.0	1924	13.9	31.1	2008	30.8	2006	30.6	1961	30.6	1968	30	1975	2022-02-03T13:22:22Z	8.9	1953	11	1990	11	1999	11.9	2012	13	1994	15	1987	13.9	1924	12.8
-117.56	53.41	AB-14	HINTON AREA	HINTON	VSAB14V	4	7	2006	33.1	1960	32.2	1994	11.5	1988	14.0	1949	-1.1	1940	-1.1	1998	15.5	1968	15.0	33.1	2006	32.2	1926	32.2	1960	32	2001	30.6	1950	2022-02-03T13:22:22Z	11.5	1994	13	2004	14	1987	14	1988	15.5	1986	15.5	1998	15	1968	13.3
-117.56	53.41	AB-14	HINTON AREA	HINTON	VSAB14V	5	7	1926	33.9	1924	28.3	1952	8.3	1931	14.4	1933	-2.8	1921	-2.2	1998	14.5	1968	13.3	33.9	1926	31.7	1975	31.1	1968	30.3	2006	28.9	1960	2022-02-03T13:22:22Z	8.3	1952	12	1991	12.2	1977	13.5	1999	13.9	1969	14.5	1998	14.4	2006	13.7
-117.56	53.41	AB-14	HINTON AREA	HINTON	VSAB14V	6	7	1975	33.3	1970	31.1	1971	8.3	1944	11.7	1946	-2.8	1933	-0.6	2006	15.1	1998	14.5	33.3	1975	31.1	1970	30.6	1960	29.4	1942	28.9	1941	2022-02-03T13:22:22Z	8.3	1971	10	1977	11.7	1944	12	1990	12	1991	15.1	2006	14.5	1998	13.3
-117.56	53.41	AB-14	HINTON AREA	HINTON	VSAB14V	7	7	1975	30.0	1920	29.4	2009	11.3	1971	12.2	1974	-1.1	1973	-0.6	1953	13.3	1941	12.8	30	1975	29.5	2002	29.4	1920	29.1	2012	28.9	1960	2022-02-03T13:22:22Z	11.3	2009	12.2	1971	12.5	1978	13	2004	13.3	1922	13.3	1953	12.8	1941	12.2
-117.56	53.41	AB-14	HINTON AREA	HINTON	VSAB14V	8	7	2012	32.0	1970	29.4	2004	9.5	1989	10.0	1971	0.0	1948	0.0	1953	14.4	1919	12.2	32	2012	29.4	1920	29.4	1970	28.9	1931	28.3	1952	2022-02-03T13:22:22Z	9.5	2004	10	1932	10	1989	11.8	2011	13.8	2009	14.4	1953	12.8	1975	12.5
-117.56	53.41	AB-14	HINTON AREA	HINTON	VSAB14V	9	7	2001	33.0	1956	32.2	1952	10.0	1941	15.6	1954	-1.1	1951	-1.1	1953	18.9	1925	15.6	33	2001	32.2	1926	32.2	1956	31.1	1970	31.1	2012	2022-02-03T13:22:22Z	10	1952	12	1987	13.4	2009	13.6	2011	14	1993	18.9	1953	15.6	1925	15.2
-117.56	53.41	AB-14	HINTON AREA	HINTON	VSAB14V	10	7	2001	33.0	1926	32.8	1997	11.0	1971	11.1	1993	0.0	1992	0.0	1953	15.6	1937	12.2	33	2001	32.8	1926	31.8	2012	31.1	1945	31	2002	2022-02-03T13:22:22Z	11	1997	11.1	1971	11.7	1932	13.2	2008	13.9	1960	15.6	1953	12.4	2012	12.2
-117.56	53.41	AB-14	HINTON AREA	HINTON	VSAB14V	11	7	2002	34.0	1990	32.5	1997	10.0	1971	11.7	1921	0.0	1920	5.6	1953	18.3	1938	10.0	34	2002	32.5	1990	32.2	1926	32.2	1975	31.2	2012	2022-02-03T13:22:22Z	10	1997	11.7	1965	11.7	1971	12	2004	12.8	1960	18.3	1953	12	2009	11.1
-117.56	53.41	AB-14	HINTON AREA	HINTON	VSAB14V	12	7	2002	33.5	1975	32.8	1974	10.6	1973	16.7	1929	-0.6	1921	0.0	1953	17.8	1948	10.0	33.5	2002	32.8	1926	32.8	1975	32.2	1945	30.6	1940	2022-02-03T13:22:22Z	10.6	1974	14	1993	15	1992	16.7	1931	16.7	1965	17.8	1953	13.1	2011	13
-117.56	53.41	AB-14	HINTON AREA	HINTON	VSAB14V	13	7	1930	34.4	1924	29.4	2010	10.1	1993	13.0	1970	-0.6	1929	-0.6	1926	18.3	1925	12.2	34.4	1930	33.9	1945	33.3	1961	32.2	1935	32.2	1975	2022-02-03T13:22:22Z	10.1	2010	13	1993	13.9	1934	15	1986	15.6	1950	18.3	1926	15	1975	13
-117.56	53.41	AB-14	HINTON AREA	HINTON	VSAB14V	14	7	1961	33.9	1945	33.9	1999	11.0	1982	12.0	1934	-1.1	1933	1.1	1953	13.3	1947	12.2	33.9	1945	33.9	1961	33.3	1935	31.1	1930	31.1	1941	2022-02-03T13:22:22Z	11	1999	12	1982	14.4	1937	15	1943	15.4	2009	13.3	1953	12.8	1975	12.2
-117.56	53.41	AB-14	HINTON AREA	HINTON	VSAB14V	15	7	1941	35.0	1935	32.8	1999	10.5	1983	12.0	1969	0.0	1951	1.1	2012	13.2	2011	12.0	35	1941	32.8	1919	32.8	1935	30	1920	30	1949	2022-02-03T13:22:22Z	10.5	1999	12	1983	13.3	1923	15.5	1982	15.6	1952	13.2	2012	12	2011	11.7
-117.56	53.41	AB-14	HINTON AREA	HINTON	VSAB14V	16	7	1941	33.3	1920	32.8	1939	13.3	1930	16.7	1936	-1.1	1926	2.2	2012	14.9	1975	12.8	33.3	1941	32.8	1917	32.8	1920	30.6	1918	30	1925	2022-02-03T13:22:22Z	13.3	1939	14.4	1945	15	1986	15	1987	15.6	1961	14.9	2012	12.8	1975	12
-117.56	53.41	AB-14	HINTON AREA	HINTON	VSAB14V	17	7	1922	35.0	1918	33.9	1986	9.0	1942	10.0	1999	-1.0	1929	0.0	1918	12.8			35	1922	33.9	1918	33.9	1941	32.2	1960	31.7	1937	2022-02-03T13:22:22Z	9	1986	10	1942	12.8	1962	14.5	1996	15.6	1930	12.8	1918	12.5	2012	12.4
-117.56	53.41	AB-14	HINTON AREA	HINTON	VSAB14V	18	7	1941	33.3	1918	32.2	1990	11.0	1962	12.2	1932	-0.6	1925	0.6	2012	13.0	1970	12.8	33.3	1941	32.8	1956	32.2	1918	32	2004	31.7	1917	2022-02-03T13:22:22Z	11	1990	12.2	1962	13.9	1972	15	1980	15.6	1953	13	2012	12.8	1941	12.8
-117.56	53.41	AB-14	HINTON AREA	HINTON	VSAB14V	19	7	1946	37.8	1944	31.1	1972	15.6	1926	15.6	1992	0.0	1925	0.0	2004	15.0	1961	12.2	37.8	1946	31.7	1971	31.1	1917	31.1	1936	31.1	1944	2022-02-03T13:22:22Z	15.6	1926	15.6	1972	16.1	1933	16.1	1962	16.5	2005	15	2004	12.2	1960	12.2
-117.56	53.41	AB-14	HINTON AREA	HINTON	VSAB14V	20	7	1936	34.4	1917	31.7	1982	11.5	1966	15.0	1977	0.6	1946	1.1	2003	14.0	1960	12.2	34.4	1936	33.9	1946	31.7	1917	31.5	1994	31.1	1956	2022-02-03T13:22:22Z	11.5	1982	15	1966	15	1991	15.6	1952	15.6	1953	14	2003	12.2	1960	12.2
-117.56	53.41	AB-14	HINTON AREA	HINTON	VSAB14V	21	7	1946	34.4	1938	32.8	1952	10.0	1924	16.1	1946	-1.1	1919	1.1	2012	15.8	1931	15.6	34.4	1946	32.8	1938	32.2	1936	32.1	2006	31	1988	2022-02-03T13:22:22Z	10	1952	14	1991	16	1981	16.1	1924	16.7	1967	15.8	2012	15.6	1931	14.4
-117.56	53.41	AB-14	HINTON AREA	HINTON	VSAB14V	22	7	2006	35.5	1936	33.3	1953	7.2	1922	12.2	1946	0.0	1933	1.7	2006	12.8	1987	12.0	35.5	2006	33.3	1936	32.5	2003	31.7	1935	31.1	1956	2022-02-03T13:22:22Z	7.2	1953	12.2	1922	14.5	1981	14.6	2008	15.6	1968	12.8	2006	12	1987	11.7
-117.56	53.41	AB-14	HINTON AREA	HINTON	VSAB14V	23	7	1959	33.3	1935	32.8	1953	7.8	1922	15.6	1988	-1.0	1918	1.7	2006	14.6	1999	14.0	33.3	1959	33.1	2006	32.8	1935	32.2	1927	31	1994	2022-02-03T13:22:22Z	7.8	1953	15	2000	15.6	1922	15.7	2011	16.1	1968	14.6	2006	14	1999	13
-117.56	53.41	AB-14	HINTON AREA	HINTON	VSAB14V	24	7	1984	36.5	1927	32.8	1953	8.3	1930	18.3	1918	-1.1			1959	18.9	1935	13.9	36.5	1984	32.8	1927	32.5	2004	32.2	1950	32	2009	2022-02-03T13:22:22Z	8.3	1953	12.8	1967	14	1999	14	2001	15.9	2012	18.9	1959	15.1	2006	13.9
-117.56	53.41	AB-14	HINTON AREA	HINTON	VSAB14V	25	7	1950	32.8	1933	32.2	1953	7.8	1940	15.6	1997	0.0	1967	0.0	2009	14.4	2006	12.4	32.8	1950	32.3	2009	32.2	1933	32	1984	31.7	1924	2022-02-03T13:22:22Z	7.8	1953	12.8	1966	15.6	1940	16.5	2001	16.7	1956	14.4	2009	12.4	2006	11.5
-117.56	53.41	AB-14	HINTON AREA	HINTON	VSAB14V	26	7	1998	33.0	1984	33.0	1953	7.8	1930	13.3	1970	0.6	1943	1.7	1988	15.0	1936	12.8	33	1984	33	1998	31.7	1950	31.1	1934	31.1	1960	2022-02-03T13:22:22Z	7.8	1953	11.7	1956	12.8	1961	13.3	1930	13.3	1976	15	1988	14.8	2009	14.5
-117.56	53.41	AB-14	HINTON AREA	HINTON	VSAB14V	27	7	1939	34.4	1934	31.1	1953	7.8	1931	16.7	1956	-0.6	1932	1.1	1978	13.5	1951	12.2	34.4	1939	32	1984	32	2003	31.1	1934	31.1	1946	2022-02-03T13:22:22Z	7.8	1953	12.2	1956	12.8	1961	14.4	1969	14.4	1970	13.5	1978	13	1989	12.5
-117.56	53.41	AB-14	HINTON AREA	HINTON	VSAB14V	28	7	1934	32.8	1925	26.7	1970	12.8	1961	15.6	1927	-0.6	1926	0.6	2009	14.2	1946	12.8	32.8	1934	32.2	1960	31.7	1975	31.5	1984	31.2	2010	2022-02-03T13:22:22Z	12.8	1970	15.6	1953	15.6	1954	15.6	1961	16	1986	14.2	2009	12.8	1946	12.3
-117.56	53.41	AB-14	HINTON AREA	HINTON	VSAB14V	29	7	1946	37.2	1934	33.9	1933	7.2	1924	15.6	1959	1.7	1956	1.7	1937	12.2	1925	11.7	37.2	1946	33.9	1934	31	1997	30.6	1936	30.6	1939	2022-02-03T13:22:22Z	7.2	1933	13	1981	13.3	1942	13.9	1944	13.9	1970	12.2	1937	12	1987	11.7
-117.56	53.41	AB-14	HINTON AREA	HINTON	VSAB14V	30	7	1971	33.3	1939	30.6	1923	11.1	1919	16.7	1950	-0.6	1921	1.7	2010	12.7	1998	12.5	33.3	1971	32	2003	31	1994	30.6	1930	30.6	1939	2022-02-03T13:22:22Z	11.1	1923	12	1999	12.2	1944	12.8	1937	13.3	1933	12.7	2010	12.5	1998	12
-117.56	53.41	AB-14	HINTON AREA	HINTON	VSAB14V	31	7	1971	33.3	1925	31.7	2002	9.0	1953	10.0	1923	0.0	1922	2.2	1960	12.2	1932	11.7	33.3	1971	32	2003	31.7	1925	31.5	1983	31.1	1965	2022-02-03T13:22:22Z	9	2002	10	1953	13.9	1923	13.9	1942	14	1987	12.2	1960	11.7	1920	11.7
-117.56	53.41	AB-14	HINTON AREA	HINTON	VSAB14V	1	8	1971	34.4	1965	31.1	1953	7.8	1935	16.7	1941	-1.1	1929	0.0	1983	14.5	1982	11.5	34.4	1971	32	1984	31.5	2003	31.1	1950	31.1	1965	2022-02-03T13:22:22Z	7.8	1953	8	1987	10.5	2002	13.5	1982	16	1978	14.5	1983	14	2000	11.5
-117.56	53.41	AB-14	HINTON AREA	HINTON	VSAB14V	2	8	1974	32.2	1971	32.2	2002	6.0	1953	10.0	1926	-2.2	1923	-0.6	1976	13.9	1971	13.9	32.2	1971	32.2	1974	30.6	1965	30	1925	30	2003	2022-02-03T13:22:22Z	6	2002	10	1953	10.6	1950	12	1987	13.3	1923	13.9	1971	13.9	1976	13.7
-117.56	53.41	AB-14	HINTON AREA	HINTON	VSAB14V	3	8	1974	32.2	1951	31.1	1979	11.0	1924	11.1	1950	-1.1	1923	0.0	1937	17.8	1934	11.7	32.2	1974	31.1	1939	31.1	1951	31	1998	30.6	1961	2022-02-03T13:22:22Z	11	1979	11.1	1924	12	2002	12.8	1941	14.4	1923	17.8	1937	15.5	2004	15
-117.56	53.41	AB-14	HINTON AREA	HINTON	VSAB14V	4	8	1974	32.8	1927	31.7	2002	10.0	1921	10.0	1923	-1.7	1921	0.0	1976	13.9	1919	12.8	32.8	1974	32.5	1984	32	1998	31.7	1927	31.1	1961	2022-02-03T13:22:22Z	10	1921	10	2002	11	2006	12.2	1929	12.8	1923	13.9	1976	12.8	1919	12.6
-117.56	53.41	AB-14	HINTON AREA	HINTON	VSAB14V	5	8	1997	32.0	1990	32.0	1931	6.1	1929	15.0	1959	-1.1	1921	-1.1	1999	14.0	1976	13.3	32	1990	32	1997	31.1	1970	31	2000	30.5	1983	2022-02-03T13:22:22Z	6.1	1931	11.5	1980	12	1996	14	1988	14	1995	14	1999	13.3	1961	13.3
-117.56	53.41	AB-14	HINTON AREA	HINTON	VSAB14V	6	8	2012	33.8	1997	33.0	1931	8.9	1926	13.9	1921	-0.6	1920	2.8	1994	13.0	1935	12.8	33.8	2012	33	1997	31.1	1945	31.1	1970	30.6	1920	2022-02-03T13:22:22Z	8.9	1931	10.6	1968	13.3	1948	13.5	1995	13.9	1926	13	1994	12.8	1935	12.1
-117.56	53.41	AB-14	HINTON AREA	HINTON	VSAB14V	7	8	1945	32.2	1930	31.1	1968	7.8	1938	10.0	1996	0.0	1925	0.0	2012	15.7	1989	15.0	32.2	1945	31.1	1930	30.6	1932	30.6	1971	30	1920	2022-02-03T13:22:22Z	7.8	1968	10	1938	10	1995	12	1993	13.5	2004	15.7	2012	15	1978	15
-117.56	53.41	AB-14	HINTON AREA	HINTON	VSAB14V	8	8	1972	31.7	1945	31.1	1995	11.5	1938	11.7	1992	0.0	1979	0.0	1952	13.3	1934	11.1	31.7	1972	31.1	1945	30.7	2008	30.6	1930	30.2	2006	2022-02-03T13:22:22Z	11.5	1995	11.7	1938	13.5	1994	13.9	1968	15	1926	13.3	1952	11.7	1976	11.1
-117.56	53.41	AB-14	HINTON AREA	HINTON	VSAB14V	9	8	1945	32.2	1942	31.1	1959	10.0	1953	13.3	1918	-0.6			1989	14.0	1930	13.3	32.2	1945	32	1991	31.5	1981	31.1	1942	31	1983	2022-02-03T13:22:22Z	10	1959	13	1994	13.3	1953	15.6	1964	15.6	1968	14	1989	13.3	1930	12.9
-117.56	53.41	AB-14	HINTON AREA	HINTON	VSAB14V	10	8	1960	32.8	1946	31.1	1987	10.0	1966	14.4	1992	-2.5	1968	-1.1	2008	13.6	1922	11.1	32.8	1960	32.5	1981	32	1983	31.1	1930	31.1	1946	2022-02-03T13:22:22Z	10	1987	13	1993	14.4	1966	15	1991	16.2	2005	13.6	2008	11.1	1922	10.6
-117.56	53.41	AB-14	HINTON AREA	HINTON	VSAB14V	11	8	1971	32.2	1939	32.2	1932	11.7	1918	17.8	1992	-1.0	1968	1.7	1996	14.5	1989	12.0	32.2	1939	32.2	1971	31	1990	30.6	1930	30.6	1933	2022-02-03T13:22:22Z	11.7	1932	12	1995	12	2000	12.8	1951	13.3	1966	14.5	1996	12	1989	12
-117.56	53.41	AB-14	HINTON AREA	HINTON	VSAB14V	12	8	2004	32.5	2001	32.5	1987	10.0	1922	11.1	1993	1.0	1921	1.7	1935	14.4	1927	12.8	32.5	1990	32.5	2001	32.5	2004	31.7	1920	30.6	1961	2022-02-03T13:22:22Z	10	1987	11.1	1922	12.5	1995	13.3	1932	14	1978	14.4	1935	12.8	1927	12.5
-117.56	53.41	AB-14	HINTON AREA	HINTON	VSAB14V	13	8	2004	33.0	1992	32.0	1926	11.1	1922	16.1	1975	-1.1	1918	0.0	1919	13.3	1918	0.0	33	2004	32	1992	31.1	1933	30.6	1930	30.5	2001	2022-02-03T13:22:22Z	11.1	1926	12	1987	13.5	2000	13.9	1968	14.4	1977	13.3	1919	12.8	1964	12.2
-117.56	53.41	AB-14	HINTON AREA	HINTON	VSAB14V	14	8	2008	32.2	1945	31.1	1935	5.6	1931	16.7	1974	-0.6	1944	-0.6	1990	14.0	1919	12.8	32.2	2008	31.1	1945	31	1994	30.6	1961	30.6	1967	2022-02-03T13:22:22Z	5.6	1935	12.8	2012	14.4	1936	14.4	1968	14.5	1982	14	1990	13.2	2011	12.8
-117.56	53.41	AB-14	HINTON AREA	HINTON	VSAB14V	15	8	2008	33.0	2003	33.0	2005	9.1	1925	11.1	1986	-3.0	1952	-0.6	1990	15.0	1924	12.8	33	2003	33	2008	32	2001	31	1981	30.6	1930	2022-02-03T13:22:22Z	9.1	2005	11.1	1925	12	1997	12.2	1950	12.8	1935	15	1990	14.5	2004	12.8
-117.56	53.41	AB-14	HINTON AREA	HINTON	VSAB14V	16	8	2001	33.0	1942	31.1	1959	11.1	1954	12.2	1940	-1.7	1935	-1.7	2008	17.3	1990	14.0	33	2001	31.1	1942	31	2008	30.5	1981	30	1917	2022-02-03T13:22:22Z	11.1	1959	11.8	2005	12.2	1925	12.2	1954	12.8	1973	17.3	2008	14	1990	13.5
-117.56	53.41	AB-14	HINTON AREA	HINTON	VSAB14V	17	8	2008	34.5	1933	33.3	1973	10.0	1959	12.2	1940	-2.2	1939	-2.2	1967	13.9	1945	12.2	34.5	2008	33.3	1933	31.7	1958	31	1992	31	2001	2022-02-03T13:22:22Z	10	1973	11.1	1975	12.2	1959	12.5	1994	12.8	1925	13.9	1967	13.3	2010	12.2
-117.56	53.41	AB-14	HINTON AREA	HINTON	VSAB14V	18	8	1967	33.3	1933	31.7	1973	10.0	1925	11.1	1970	-1.1	1940	-1.1	2009	16.8	2008	14.2	33.3	1967	32.1	2012	31.7	1933	31.4	2008	31	1992	2022-02-03T13:22:22Z	10	1973	11.1	1925	11.7	1975	12.2	1947	13.9	1959	16.8	2009	14.2	2008	11.1
-117.56	53.41	AB-14	HINTON AREA	HINTON	VSAB14V	19	8	1967	30.6	1940	30.6	1978	8.0	1974	10.6	1943	-2.2	1939	-1.1	2008	14.6	1923	12.2	30.6	1917	30.6	1940	30.6	1967	29.6	2012	29.4	1942	2022-02-03T13:22:22Z	8	1978	9	1992	10.6	1974	12.8	1959	13.9	1975	14.6	2008	12.2	1923	11.5
-117.56	53.41	AB-14	HINTON AREA	HINTON	VSAB14V	20	8	1961	31.7	1950	30.0	1987	11.0	1978	12.5	1973	-4.4	1970	-1.1	1965	14.4	1962	14.4	31.7	1961	30	1940	30	1950	30	1993	30	2012	2022-02-03T13:22:22Z	11	1987	12.5	1978	14.4	1927	15	1980	15.6	1948	14.4	1962	14.4	1965	12.8
-117.56	53.41	AB-14	HINTON AREA	HINTON	VSAB14V	21	8	2006	30.2	1970	29.4	1992	5.0	1938	8.3	1973	-3.3	1939	-1.7	2009	13.8	1932	12.2	30.2	2006	29.4	1946	29.4	1961	29.4	1970	28.9	1950	2022-02-03T13:22:22Z	5	1992	8.3	1938	10.6	1917	11.1	1968	13	2004	13.8	2009	12.2	1932	11.8
-117.56	53.41	AB-14	HINTON AREA	HINTON	VSAB14V	22	8	1939	32.2	1920	28.3	1925	5.6	1921	18.3	1969	-2.2	1942	-1.1	1997	12.5	1932	11.1	32.2	1939	30	1946	30	1950	28.9	1961	28.9	1970	2022-02-03T13:22:22Z	5.6	1925	6	1992	7	2004	10.6	1977	11.8	2010	12.5	1997	11.1	1932	10
-117.56	53.41	AB-14	HINTON AREA	HINTON	VSAB14V	23	8	2002	32.0	1970	30.6	1990	10.0	1963	10.6	1992	-3.0	1951	-1.7	2006	10.8	2000	10.0	32	2002	30.6	1970	30	1946	29.4	1966	29	1988	2022-02-03T13:22:22Z	10	1990	10.6	1963	11	1978	11	1992	11	2004	10.8	2006	10.4	2012	10
-117.56	53.41	AB-14	HINTON AREA	HINTON	VSAB14V	24	8	1958	31.1	1946	31.1	1990	10.0	1963	10.0	1992	-5.0	1964	-2.8	1945	12.2	1930	8.3	31.1	1946	31.1	1958	30.6	1966	30	2002	28.3	1927	2022-02-03T13:22:22Z	10	1963	10	1990	11.1	1936	12.8	1941	13	1993	12.2	1945	10.6	1965	9.5
-117.56	53.41	AB-14	HINTON AREA	HINTON	VSAB14V	25	8	1966	31.7	1946	30.6	1957	7.2	1953	7.2	1980	-4.5	1967	-1.7	1924	13.9	1920	6.1	31.7	1966	30.6	1934	30.6	1946	30	1996	28.9	1918	2022-02-03T13:22:22Z	7.2	1953	7.2	1957	7.8	1942	8	1990	10.6	1959	13.9	1924	13.3	1945	11.6
-117.56	53.41	AB-14	HINTON AREA	HINTON	VSAB14V	26	8	1996	31.5	1934	30.6	1982	8.5	1951	9.4	1985	-2.0	1969	-0.6	1966	11.1	1965	10.6	31.5	1996	30.6	1934	30	1950	28.9	1922	28.9	1938	2022-02-03T13:22:22Z	8.5	1982	9.4	1951	10	1948	10	1962	11.1	1959	11.1	1966	10.7	2010	10.6
-117.56	53.41	AB-14	HINTON AREA	HINTON	VSAB14V	27	8	1934	32.2	1933	31.7	1951	7.2	1922	11.1	1985	-2.5	1921	-1.1	1945	13.9	1943	8.9	32.2	1934	31.7	1933	30	1988	30	1996	29	1986	2022-02-03T13:22:22Z	7.2	1951	10	1959	10	1993	11.1	1922	11.1	1975	13.9	1945	11.7	1966	11.5
-117.56	53.41	AB-14	HINTON AREA	HINTON	VSAB14V	28	8	1934	32.8	1933	31.7	1977	10.0	1970	10.0	1940	-1.1	1926	-1.1	1952	10.6	1935	10.0	32.8	1934	32	1996	31.7	1933	31.1	1929	31	1986	2022-02-03T13:22:22Z	10	1970	10	1977	11	1992	11.1	1959	11.7	1951	10.6	1952	10.5	1983	10
-117.56	53.41	AB-14	HINTON AREA	HINTON	VSAB14V	29	8	1929	30.6	1922	27.2	1924	7.8	1920	17.2	1920	-2.2	1919	1.1	1986	13.5	1971	10.6	30.6	1929	30	1996	29.4	1936	29	1998	28.9	1967	2022-02-03T13:22:22Z	7.8	1924	9.5	1981	9.5	2005	10	2000	10.6	1965	13.5	1986	12	1996	10.6
-117.56	53.41	AB-14	HINTON AREA	HINTON	VSAB14V	30	8	1996	30.0	1967	30.0	1941	7.2	1937	10.6	1960	-2.8	1952	-1.7	1979	12.5	1953	9.4	30	1922	30	1967	30	1996	29.4	1940	28.5	2003	2022-02-03T13:22:22Z	7.2	1941	8.3	1964	9.4	1942	9.5	1999	10.6	1937	12.5	1979	12	2002	10
-117.56	53.41	AB-14	HINTON AREA	HINTON	VSAB14V	31	8	1967	31.7	1944	28.3	1977	7.2	1942	9.4	1924	-2.8	1920	-1.7	1926	12.2	1923	6.7	31.7	1967	31.4	2009	28.3	1944	26.5	1983	26.1	1938	2022-02-03T13:22:22Z	7.2	1977	8	1999	9.4	1942	10.5	2000	11.1	1953	12.2	1926	11.1	1927	11
-117.56	53.41	AB-14	HINTON AREA	HINTON	VSAB14V	1	9	1967	31.1	1949	30.6	1942	5.0	1917	8.9	1943	-3.3	1920	-1.1	1992	11.0	1936	9.4	31.1	1967	30.6	1949	29.4	1946	29	1988	28.3	1938	2022-02-03T13:22:22Z	5	1942	8	2000	8.9	1917	12	1981	12.5	1980	11	1992	10	1996	9.5
-117.56	53.41	AB-14	HINTON AREA	HINTON	VSAB14V	2	9	1946	30.6	1938	30.0	2000	5.5	1917	5.6	1919	-4.4	1918	-1.7	1982	16.5	1925	13.3	30.6	1946	30	1938	28.3	1934	28.2	2009	27	1988	2022-02-03T13:22:22Z	5.5	2000	5.6	1917	7.8	1942	8.3	1929	8.3	1965	16.5	1982	13.3	1925	11.9
-117.56	53.41	AB-14	HINTON AREA	HINTON	VSAB14V	3	9	1950	32.8	1938	30.6	2000	7.5	1956	8.3	1919	-4.4	1918	-2.2	1943	12.8	1931	8.3	32.8	1950	30.6	1938	30.5	2003	30	1988	27.2	1930	2022-02-03T13:22:22Z	7.5	2000	8.3	1956	9.4	1929	10.5	1996	10.6	1937	12.8	1943	11	1982	9.4
-117.56	53.41	AB-14	HINTON AREA	HINTON	VSAB14V	4	9	1988	34.0	1951	28.9	1933	2.8	1929	10.6	1975	-2.8	1960	-2.8	1945	12.2	1925	11.7	34	1988	28.9	1951	27.8	1924	27.8	1938	27.2	1930	2022-02-03T13:22:22Z	2.8	1933	8	1982	8	1986	8	1992	8	1996	12.2	1945	11.7	1925	10.7
-117.56	53.41	AB-14	HINTON AREA	HINTON	VSAB14V	5	9	1988	34.0	1934	30.6	1992	2.0	1933	2.2	1947	-3.9	1918	-2.2	1938	13.3	1925	11.1	34	1988	30.6	1934	28.9	1951	26.7	1936	26.1	1924	2022-02-03T13:22:22Z	2	1992	2.2	1933	7	1985	7.8	1969	8.5	1978	13.3	1938	12.8	1945	11.1
-117.56	53.41	AB-14	HINTON AREA	HINTON	VSAB14V	6	9	1934	28.9	1932	27.2	1985	2.0	1972	4.4	1986	-3.0	1965	-2.8	1930	10.0	1921	7.2	28.9	1934	27.5	2003	27.2	1932	27.2	1951	26	1990	2022-02-03T13:22:22Z	2	1985	4.4	1972	5.6	1974	7.2	1919	7.2	1941	10	1930	9	1988	8
-117.56	53.41	AB-14	HINTON AREA	HINTON	VSAB14V	7	9	2011	30.6	1949	29.4	1974	4.4	1962	5.6	1943	-5.0	1922	-1.7	1990	20.0	1982	16.0	30.6	2011	29.4	1949	28.9	1923	28.5	1981	27	1990	2022-02-03T13:22:22Z	4.4	1974	5.6	1962	7.5	1985	8.3	1947	9	1992	20	1990	16	1982	10.6
-117.56	53.41	AB-14	HINTON AREA	HINTON	VSAB14V	8	9	2011	30.5	1949	29.4	2004	7.0	1964	7.2	1962	-5.6	1945	-5.0	1944	15.6	1930	9.4	30.5	2011	29.4	1949	28.3	1923	28.2	2012	27.8	1963	2022-02-03T13:22:22Z	7	2004	7.2	1964	8.5	1978	8.9	1921	9	1985	15.6	1944	12.5	2009	9.5
-117.56	53.41	AB-14	HINTON AREA	HINTON	VSAB14V	9	9	2011	30.4	1946	28.9	1964	1.7	1921	7.2	1939	-6.1	1931	-1.7	1976	12.8	1927	7.8	30.4	2011	28.9	1944	28.9	1946	27	1981	26.7	1933	2022-02-03T13:22:22Z	1.7	1964	5	2004	7.2	1921	7.2	1974	8.3	1965	12.8	1976	10.4	2009	10
-117.56	53.41	AB-14	HINTON AREA	HINTON	VSAB14V	10	9	1940	28.3	1932	27.8	1974	5.0	1921	6.7	1964	-7.8	1949	-3.9	1948	13.9	1947	11.1	28.3	1940	27.8	1932	27.2	1944	27.2	2011	26.7	1969	2022-02-03T13:22:22Z	5	1974	6	2004	6.7	1921	7.2	1965	8.9	1925	13.9	1948	11.1	1947	11.1
-117.56	53.41	AB-14	HINTON AREA	HINTON	VSAB14V	11	9	1943	28.3	1937	26.7	1970	-0.6	1934	3.9	1949	-8.3	1936	-5.6	2008	12.5	1945	12.2	28.3	1943	28	1990	27.8	1944	27.8	1969	27.2	1948	2022-02-03T13:22:22Z	-0.6	1970	3.9	1934	4.4	1974	5.6	1936	5.6	1965	12.5	2008	12.2	1945	11.1
-117.56	53.41	AB-14	HINTON AREA	HINTON	VSAB14V	12	9	2009	30.8	1944	29.4	1936	3.3	1934	5.0	1949	-7.2	1921	-6.7	1945	12.2	1940	6.7	30.8	2009	29.4	1944	28.3	1923	28.3	1945	28.3	1969	2022-02-03T13:22:22Z	3.3	1936	5	1934	5	1939	6	1986	7	1980	12.2	1945	10.5	1995	8.5
-117.56	53.41	AB-14	HINTON AREA	HINTON	VSAB14V	13	9	2009	29.3	1923	28.9	1992	5.0	1980	5.5	1970	-12.2	1921	-7.8	1945	10.0	1940	6.7	29.3	2009	28.9	1923	28	1988	27.8	1924	27.2	1967	2022-02-03T13:22:22Z	5	1992	5.5	1980	6.1	1934	6.1	1936	7	1986	10	1945	9.6	2012	8
-117.56	53.41	AB-14	HINTON AREA	HINTON	VSAB14V	14	9	1967	29.4	1918	28.3	1965	1.1	1936	3.9	1970	-12.2	1921	-7.2	1976	11.7	1945	10.0	29.4	1967	28.5	2001	28.3	1918	27.8	1975	27.2	1938	2022-02-03T13:22:22Z	1.1	1965	3.9	1936	4.4	1977	5.5	1997	6	1992	11.7	1976	10	1945	9.5
-117.56	53.41	AB-14	HINTON AREA	HINTON	VSAB14V	15	9	1967	30.0	1938	30.0	1965	0.0	1926	3.9	1970	-11.7	1943	-6.1	1917	14.4			30	1938	30	1967	28.5	2001	28	1990	27.8	1975	2022-02-03T13:22:22Z	0	1965	3.9	1926	5	1971	5.6	1931	6	1986	14.4	1917	10	1945	9.9
-117.56	53.41	AB-14	HINTON AREA	HINTON	VSAB14V	16	9	1937	31.1	1924	27.2	2003	1.5	1926	1.7	1965	-7.8	1945	-6.1	1939	11.7	1927	8.9	31.1	1937	30	1938	29.5	1981	29.4	1951	29.4	1967	2022-02-03T13:22:22Z	1.5	2003	1.7	1926	5.5	1983	5.6	1925	5.6	1965	11.7	1939	9.5	1985	9
-117.56	53.41	AB-14	HINTON AREA	HINTON	VSAB14V	17	9	1981	33.0	1938	30.6	1926	2.2	1925	3.9	1957	-8.9	1947	-7.2	1930	12.2	1924	7.2	33	1981	30.6	1938	29.4	1937	29.4	1967	28.9	1918	2022-02-03T13:22:22Z	2.2	1926	3.9	1925	4	1997	5	1947	5.6	1957	12.2	1930	12	2000	10.9
-117.56	53.41	AB-14	HINTON AREA	HINTON	VSAB14V	18	9	1938	30.6	1937	30.0	1995	4.0	1985	4.0	1926	-11.7	1922	-1.7	2000	10.0	1967	10.0	30.6	1938	30	1937	28.9	1918	28.3	1967	28	1981	2022-02-03T13:22:22Z	4	1985	4	1995	5.6	1941	5.6	1972	6.1	1925	10	1967	10	2000	9.4
-117.56	53.41	AB-14	HINTON AREA	HINTON	VSAB14V	19	9	1918	27.8	1917	12.2	2010	2.6	1988	4.0	1945	-12.2	1939	-5.6	1992	15.0	1989	9.0	27.8	1918	26.7	1937	26.5	2012	26	1999	25	1950	2022-02-03T13:22:22Z	2.6	2010	4	1988	5	1923	5	1972	5	1993	15	1992	9	1989	7.2
-117.56	53.41	AB-14	HINTON AREA	HINTON	VSAB14V	20	9	2012	28.6	1950	27.8	1923	2.8	1921	13.3	1924	-7.2	1923	-1.1	1992	13.0	1948	10.6	28.6	2012	27.8	1950	26.7	1939	26.7	1967	26	1999	2022-02-03T13:22:22Z	2.8	1923	3.2	2010	3.3	1972	4.4	1926	4.4	1968	13	1992	10.6	1948	8
-117.56	53.41	AB-14	HINTON AREA	HINTON	VSAB14V	21	9	1950	30.6	1917	28.9	1926	-1.7	1923	5.6	1926	-8.3	1919	-4.4	1987	16.0	1936	12.2	30.6	1950	28.9	1917	28.4	2012	25.6	1962	25.6	1976	2022-02-03T13:22:22Z	-1.7	1926	2	2000	2.2	1972	2.8	1945	3.3	1934	16	1987	12.2	1936	10
-117.56	53.41	AB-14	HINTON AREA	HINTON	VSAB14V	22	9	2009	29.3	1950	27.8	1926	-0.6	1923	11.7	1926	-8.3	1923	-3.3	2011	12.8	2009	10.5	29.3	2009	27.8	1950	27.2	1947	27	1994	27	1997	2022-02-03T13:22:22Z	-0.6	1926	1.1	1934	1.7	1972	3.9	1929	5	1985	12.8	2011	10.5	2009	7.2
-117.56	53.41	AB-14	HINTON AREA	HINTON	VSAB14V	23	9	2009	31.0	1952	27.8	1934	-2.8	1926	-1.1	1926	-9.4	1923	-3.9	2011	9.9	2009	9.2	31	2009	27.8	1952	27	1990	27	1997	27	2001	2022-02-03T13:22:22Z	-2.8	1934	-1.1	1926	0	1972	1.1	1951	1.7	1945	9.9	2011	9.2	2009	7.8
-117.56	53.41	AB-14	HINTON AREA	HINTON	VSAB14V	24	9	2001	29.5	1990	28.0	1951	-1.1	1929	1.1	1926	-14.4	1917	-6.7	1990	20.0	1954	8.9	29.5	2001	28	1990	27.2	1943	27	1994	26.7	1974	2022-02-03T13:22:22Z	-1.1	1951	-0.6	1972	1.1	1929	2.2	1945	3.9	1934	20	1990	11.7	2009	9
-117.56	53.41	AB-14	HINTON AREA	HINTON	VSAB14V	25	9	1952	28.9	1943	28.9	1951	-1.7	1920	6.7	1951	-19.4	1930	-7.8	1938	7.2	1922	6.1	28.9	1943	28.9	1952	28.5	2001	27.5	1994	26.7	1962	2022-02-03T13:22:22Z	-1.7	1951	-1.1	1965	-0.6	1972	5	1988	6.7	1920	7.2	1938	6.7	1954	6.5
-117.56	53.41	AB-14	HINTON AREA	HINTON	VSAB14V	26	9	1967	28.3	1962	26.1	1972	-1.1	1951	-1.1	1951	-19.4	1935	-8.3	2010	12.2	1983	10.5	28.3	1967	26.1	1962	25	1942	24.4	1922	24.4	1940	2022-02-03T13:22:22Z	-1.1	1951	-1.1	1972	-0.6	1965	2.2	1941	4	1986	12.2	2010	10.5	1983	9.7
-117.56	53.41	AB-14	HINTON AREA	HINTON	VSAB14V	27	9	1949	27.8	1935	24.4	1972	-0.6	1951	2.8	1951	-15.6	1941	-11.1	1957	10.0	1938	7.8	27.8	1949	27	1991	26.7	1967	25	1970	25	1976	2022-02-03T13:22:22Z	-0.6	1972	2.8	1951	3.5	1983	4	1986	4.4	1925	10	1957	9.5	1997	9
-117.56	53.41	AB-14	HINTON AREA	HINTON	VSAB14V	28	9	1918	28.3	1917	22.8	1972	0.0	1961	0.6	1972	-13.9	1965	-6.7	2010	10.6	1922	7.8	28.3	1918	27.2	1949	27.2	1967	26.7	1935	26.1	1970	2022-02-03T13:22:22Z	0	1972	0.6	1961	2.8	1937	2.8	1944	2.8	1971	10.6	2010	7.8	1922	7.5
-117.56	53.41	AB-14	HINTON AREA	HINTON	VSAB14V	29	9	1918	27.2	1917	17.8	1971	1.7	1937	4.4	1983	-10.0	1961	-8.9	1988	14.0	1978	11.0	27.2	1918	26.7	1963	26.1	1970	26	1992	25.6	1949	2022-02-03T13:22:22Z	1.7	1971	4.4	1937	5	1925	5.5	1994	5.5	1996	14	1988	11	1978	11
-117.56	53.41	AB-14	HINTON AREA	HINTON	VSAB14V	30	9	1992	28.0	1935	27.2	1937	2.8	1925	8.9	1983	-10.0	1961	-7.2	1987	11.0	1934	7.8	28	1992	27.2	1935	25.6	2008	24.4	1920	23.9	1957	2022-02-03T13:22:22Z	2.8	1937	4.5	1996	5	1986	5	1989	5.5	1994	11	1987	7.8	1934	6.1
-117.56	53.41	AB-14	HINTON AREA	HINTON	VSAB14V	1	10	1935	27.2	1923	23.9	1999	2.0	1994	4.5	1950	-15.0	1927	-8.3	1965	11.1	1938	7.2	27.2	1935	27	1992	26.7	1943	25.9	2008	24	1987	2022-02-03T13:22:22Z	2	1999	4.5	1994	5.6	1954	6	1996	6.9	2011	11.1	1965	7.2	1938	7
-117.56	53.41	AB-14	HINTON AREA	HINTON	VSAB14V	2	10	1943	27.8	1935	26.7	1967	2.2	1922	5.6	1950	-15.0	1949	-7.8	1944	11.7	1926	5.6	27.8	1943	26.7	1935	26	1992	25	1993	25	2003	2022-02-03T13:22:22Z	2.2	1967	3.5	1994	5	1969	5	2000	5.6	1922	11.7	1944	10.6	1952	7.4
-117.56	53.41	AB-14	HINTON AREA	HINTON	VSAB14V	3	10	2003	27.5	1935	26.7	1954	0.0	1949	1.7	1990	-7.0	1973	-6.7	2008	11.7	1917	8.9	27.5	2003	26.7	1935	24.4	1948	24	1980	23.9	1975	2022-02-03T13:22:22Z	0	1954	1.7	1949	2.2	1976	3	2000	3.3	1967	11.7	2008	8.9	1917	8.5
-117.56	53.41	AB-14	HINTON AREA	HINTON	VSAB14V	4	10	2003	27.5	1935	26.1	1974	-1.1	1954	-1.1	1954	-13.3	1947	-10.0	1961	8.3	1944	7.8	27.5	2003	26.1	1932	26.1	1935	25	1923	23.5	2004	2022-02-03T13:22:22Z	-1.1	1954	-1.1	1974	0.5	2000	2	1990	2.8	1927	8.3	1961	7.8	1944	7
-117.56	53.41	AB-14	HINTON AREA	HINTON	VSAB14V	5	10	2003	26.5	1935	25.6	1939	-3.9	1925	-2.2	1954	-11.1	1924	-9.4	1926	10.0	1919	1.7	26.5	2003	25.6	1935	24	1980	23	1986	22.8	1917	2022-02-03T13:22:22Z	-3.9	1939	-2.2	1925	-0.6	1970	0	1959	0	1974	10	1926	9	1986	8.9
-117.56	53.41	AB-14	HINTON AREA	HINTON	VSAB14V	6	10	1933	26.7	1919	21.1	1957	-3.9	1925	-2.8	1939	-11.1	1921	-8.9	2010	12.9	1998	11.5	26.7	1933	26	1980	24.5	2003	23.9	1964	23.3	1935	2022-02-03T13:22:22Z	-3.9	1957	-2.8	1925	-1.1	1959	0.6	1970	1	1993	12.9	2010	11.5	1998	11
-117.56	53.41	AB-14	HINTON AREA	HINTON	VSAB14V	7	10	1943	29.4	1936	25.6	1959	-1.1	1957	-1.1	1970	-15.0	1949	-12.2	1972	11.1	1922	9.4	29.4	1943	25.6	1936	25	1933	24.4	1952	24	1980	2022-02-03T13:22:22Z	-1.1	1957	-1.1	1959	-0.5	1985	2.2	1932	2.2	1946	11.1	1972	10.6	1976	9.4
-117.56	53.41	AB-14	HINTON AREA	HINTON	VSAB14V	8	10	1951	26.7	1943	26.1	1997	-1.5	1932	0.6	1957	-12.8	1929	-10.6	1921	15.6	1917	10.0	26.7	1951	26.1	1943	23.3	1921	23.3	1944	23.3	1952	2022-02-03T13:22:22Z	-1.5	1997	-0.4	2009	0.6	1932	1.7	1930	1.7	1946	15.6	1921	11.1	1931	10
-117.56	53.41	AB-14	HINTON AREA	HINTON	VSAB14V	9	10	1934	23.9	1917	22.2	1959	-4.4	1919	0.0	1932	-16.1	1919	-11.1	1978	13.5	1946	9.4	23.9	1934	22.2	1917	22	1996	21.7	1922	21.7	1936	2022-02-03T13:22:22Z	-4.4	1959	-3.9	2009	-2.2	1972	0	1919	2	1998	13.5	1978	9.4	1946	8.9
-117.56	53.41	AB-14	HINTON AREA	HINTON	VSAB14V	10	10	1934	27.8	1923	22.8	2009	-5.0	1972	-4.4	1919	-15.6	1918	3.3	1991	17.0	1934	11.7	27.8	1934	24	1991	23.9	1936	23.3	1942	22.8	1923	2022-02-03T13:22:22Z	-5	2009	-4.4	1972	-3.9	1919	-3.9	1959	-0.6	1926	17	1991	11.7	1934	10.6
-117.56	53.41	AB-14	HINTON AREA	HINTON	VSAB14V	11	10	1934	27.2	1922	22.8	1959	-2.8	1958	4.4	1972	-17.8	1919	-15.6	1947	13.3	1929	7.2	27.2	1934	26	1991	23.9	1964	22.8	1921	22.8	1922	2022-02-03T13:22:22Z	-2.8	1959	-2.3	2009	0.6	1961	1.1	1968	1.1	2012	13.3	1947	12	2004	7.2
-117.56	53.41	AB-14	HINTON AREA	HINTON	VSAB14V	12	10	1921	26.7	1917	15.6	2009	-3.9	1966	-0.6	1972	-13.3	1959	-13.3	1977	10.6	1955	7.8	26.7	1921	25.6	1923	23.9	1964	21.7	1936	21.1	1944	2022-02-03T13:22:22Z	-3.9	2009	-0.6	1966	0	1997	2	1992	2.2	1926	10.6	1977	8	1991	7.8
-117.56	53.41	AB-14	HINTON AREA	HINTON	VSAB14V	13	10	1982	23.0	1964	21.1	2009	-3.4	1992	4.0	1969	-11.1	1920	-10.0	2010	11.0	1936	7.2	23	1982	21.1	1923	21.1	1945	21.1	1964	21	1988	2022-02-03T13:22:22Z	-3.4	2009	4	1992	5	1966	6.1	1926	6.7	1930	11	2010	7.2	1936	6
-117.56	53.41	AB-14	HINTON AREA	HINTON	VSAB14V	14	10	1945	23.9	1944	20.6	1930	-3.9	1926	2.8	1946	-11.7	1943	-10.0	1923	11.7	1917	2.2	23.9	1945	22.2	1953	22.2	1961	20.6	1923	20.6	1944	2022-02-03T13:22:22Z	-3.9	1930	-2.8	1951	-2	1992	-2	2009	1.7	1971	11.7	1923	11.5	1978	9
-117.56	53.41	AB-14	HINTON AREA	HINTON	VSAB14V	15	10	1945	26.1	1944	22.8	1930	-10.0	1926	3.3	1992	-17.0	1930	-12.8	1991	9.0	1927	7.2	26.1	1945	23.9	1961	22.8	1944	22.2	1931	21	1986	2022-02-03T13:22:22Z	-10	1930	-5.6	1951	-1.7	1932	0	1971	1.1	1934	9	1991	7.6	2007	7.2
-117.56	53.41	AB-14	HINTON AREA	HINTON	VSAB14V	16	10	1945	23.9	1944	22.8	1930	-8.9	1917	1.1	1992	-16.0	1930	-13.3	1997	12.0	1978	8.0	23.9	1945	22.8	1944	21.7	1929	21.7	1931	21.1	1954	2022-02-03T13:22:22Z	-8.9	1930	-6.1	1951	-1	1992	-0.6	1932	0	1991	12	1997	8	1978	6.7
-117.56	53.41	AB-14	HINTON AREA	HINTON	VSAB14V	17	10	1958	23.9	1936	23.3	1930	-9.4	1917	-1.1	1991	-18.0	1930	-13.9	1936	15.6	1935	6.7	23.9	1958	23.3	1936	21.1	1954	20	1922	19.4	1942	2022-02-03T13:22:22Z	-9.4	1930	-7.2	1951	-2	1992	-1.1	1917	-1	2004	15.6	1936	10	1952	9
-117.56	53.41	AB-14	HINTON AREA	HINTON	VSAB14V	18	10	1944	22.2	1942	22.2	1951	-7.8	1930	-6.1	1949	-15.0	1930	-12.2	1978	11.0	1977	10.0	22.2	1942	22.2	1944	21.5	1978	21.1	1958	20.6	1974	2022-02-03T13:22:22Z	-7.8	1951	-6.1	1930	-2.5	2004	-1.7	1949	-1	1992	11	1978	10	1954	10
-117.56	53.41	AB-14	HINTON AREA	HINTON	VSAB14V	19	10	1938	22.8	1924	22.2	1951	-6.7	1930	-5.6	1933	-13.3	1920	-13.3	1978	13.0	1942	10.6	22.8	1938	22.2	1924	22.2	1974	20.5	1978	20	1940	2022-02-03T13:22:22Z	-6.7	1951	-5.6	1930	-2.8	1917	0	1960	0	2004	13	1978	10.6	1942	9.4
-117.56	53.41	AB-14	HINTON AREA	HINTON	VSAB14V	20	10	1940	22.2	1938	21.1	1951	-2.8	1933	-1.1	1996	-15.0	1951	-11.7	1940	7.8	1925	6.1	22.2	1940	21.1	1938	19.4	1925	19.4	1948	18.3	1918	2022-02-03T13:22:22Z	-2.8	1951	-1.1	1917	-1.1	1933	0	2012	1.1	1930	7.8	1940	6.1	1925	6
-117.56	53.41	AB-14	HINTON AREA	HINTON	VSAB14V	21	10	1998	21.5	1988	19.0	1933	-8.9	1917	-6.7	1957	-15.0	1936	-12.2	1965	8.9	1925	6.1	21.5	1998	19.5	2003	19	1988	19	2010	18.9	1923	2022-02-03T13:22:22Z	-8.9	1933	-6.7	1917	-2.2	2012	-1.7	1951	-0.6	1966	8.9	1965	7	1993	6.1
-117.56	53.41	AB-14	HINTON AREA	HINTON	VSAB14V	22	10	1937	21.7	1924	20.6	1933	-12.2	1919	2.2	1957	-17.8	1933	-15.6	1922	9.4	1921	-7.8	21.7	1937	21	2005	20.6	1924	20	1998	20	1999	2022-02-03T13:22:22Z	-12.2	1933	-9.4	1957	-4	1991	-1.1	1951	-0.4	2012	9.4	1922	8.9	1977	7.8
-117.56	53.41	AB-14	HINTON AREA	HINTON	VSAB14V	23	10	1929	22.8	1924	20.0	1933	-11.1	1919	-1.1	1919	-20.6	1918	-9.4	1937	13.3	1930	6.1	22.8	1929	22.2	1937	21.1	1965	20	1924	20	1936	2022-02-03T13:22:22Z	-11.1	1933	-3.9	1951	-2.9	2012	-1.7	1969	-1.1	1919	13.3	1937	7.2	1965	7
-117.56	53.41	AB-14	HINTON AREA	HINTON	VSAB14V	24	10	1965	22.2	1941	21.7	1939	-9.4	1919	-6.7	1919	-25.0	1918	-6.7	1947	10.6	1935	9.4	22.2	1965	21.7	1941	18.6	2007	18.3	1929	17.8	1935	2022-02-03T13:22:22Z	-9.4	1939	-7.2	1951	-6.7	1919	-6.1	1969	-3.9	1933	10.6	1947	9.4	1935	8.3
-117.56	53.41	AB-14	HINTON AREA	HINTON	VSAB14V	25	10	1947	21.7	1935	18.3	1991	-6.0	1969	-5.6	1939	-22.2	1933	-10.6	1935	11.7	1929	11.7	21.7	1947	19.8	2005	19	1994	18.3	1935	18.3	1962	2022-02-03T13:22:22Z	-6	1991	-5.6	1969	-3.3	1919	-1.1	1939	-0.6	1933	11.7	1929	11.7	1935	7.8
-117.56	53.41	AB-14	HINTON AREA	HINTON	VSAB14V	26	10	1944	21.7	1938	20.0	1991	-11.0	1925	-7.8	1919	-21.1	1917	-10.6	1998	12.5	1935	12.2	21.7	1944	20	1938	19.4	1935	18	2003	17.8	1965	2022-02-03T13:22:22Z	-11	1991	-7.8	1925	-6.7	1919	-6.1	1972	-4.4	1939	12.5	1998	12.2	1935	7.5
-117.56	53.41	AB-14	HINTON AREA	HINTON	VSAB14V	27	10	1953	21.1	1952	20.0	1991	-12.0	1925	-6.7	1939	-20.0	1925	-17.8	1953	11.7	1937	4.4	21.1	1953	20	1952	18.9	1944	18.3	1962	18.3	1965	2022-02-03T13:22:22Z	-12	1991	-6.7	1925	-5.6	1971	-5	1917	-2	1988	11.7	1953	10	1954	7.8
-117.56	53.41	AB-14	HINTON AREA	HINTON	VSAB14V	28	10	2008	19.7	1953	19.4	1935	-13.3	1925	-5.6	1991	-27.0	1971	-21.7	1962	8.9	1953	6.7	19.7	2008	19.4	1951	19.4	1953	18.3	1962	17.8	1944	2022-02-03T13:22:22Z	-13.3	1935	-10	1991	-6.1	1972	-5.6	1925	-3.5	2002	8.9	1962	7	1987	6.7
-117.56	53.41	AB-14	HINTON AREA	HINTON	VSAB14V	29	10	1962	21.1	1958	19.4	1935	-11.1	1919	-2.2	1991	-24.0	1971	-20.6	1952	8.9	1943	2.8	21.1	1962	19.4	1958	18	1987	17.8	1968	16.1	1944	2022-02-03T13:22:22Z	-11.1	1935	-5	1991	-5	2003	-3	2002	-2.2	1919	8.9	1952	7.2	1958	5
-117.56	53.41	AB-14	HINTON AREA	HINTON	VSAB14V	30	10	1958	22.2	1949	17.2	1935	-12.8	1933	-5.6	1935	-26.7	1919	-17.8	1987	9.0	1968	7.8	22.2	1958	17.8	1962	17.2	1949	16.7	1930	16.7	1939	2022-02-03T13:22:22Z	-12.8	1935	-8.9	1955	-8	2003	-5.6	1933	-5.5	2012	9	1987	7.8	1968	7.2
-117.56	53.41	AB-14	HINTON AREA	HINTON	VSAB14V	31	10	1958	17.8	1939	16.7	1935	-12.2	1933	-5.0	1951	-23.3	1935	-20.0	1978	6.0	1976	5.6	17.8	1958	16.7	1930	16.7	1939	15.6	1940	15.6	1949	2022-02-03T13:22:22Z	-12.2	1935	-12	1991	-11.7	1955	-6.1	1936	-6	2003	6	1978	5.6	1961	5.6
-117.56	53.41	AB-14	HINTON AREA	HINTON	VSAB14V	1	11	1930	17.8	1917	17.8	1991	-12.0	1955	-11.7	1935	-31.7	1919	-18.9	1978	12.0	1917	10.0	17.8	1917	17.8	1930	17.2	1939	16.7	1926	16.1	1949	2022-02-03T13:22:22Z	-12	1991	-11.7	1955	-8.3	1935	-4.4	1944	-4	2006	12	1978	10	1917	7.2
-117.56	53.41	AB-14	HINTON AREA	HINTON	VSAB14V	2	11	1949	19.4	1930	18.3	1955	-9.4	1944	-5.0	1991	-27.0	1956	-17.8	1986	6.0	1978	6.0	19.4	1949	18.3	1930	18.3	1962	18.3	1969	17.8	1917	2022-02-03T13:22:22Z	-9.4	1955	-7	2006	-5	1924	-5	1944	-5	1973	6	1978	6	1986	5
-117.56	53.41	AB-14	HINTON AREA	HINTON	VSAB14V	3	11	1949	18.9	1926	16.1	1973	-9.4	1955	-6.7	1919	-22.8	1918	-5.6	1921	7.8	1917	1.7	18.9	1949	16.1	1926	14.4	1921	14.4	1976	14	1986	2022-02-03T13:22:22Z	-9.4	1973	-6.7	1955	-6	2003	-5.6	1925	-5	1942	7.8	1921	7	1989	5
-117.56	53.41	AB-14	HINTON AREA	HINTON	VSAB14V	4	11	2010	19.5	1949	18.9	1973	-12.2	1942	-11.7	2003	-22.0	1925	-20.0	1976	8.3	1946	7.2	19.5	2010	18.9	1949	17.2	1945	16.7	1921	15.6	1946	2022-02-03T13:22:22Z	-12.2	1973	-11.7	1942	-9.4	1955	-7	2003	-6.7	1971	8.3	1976	7.2	1923	7.2
-117.56	53.41	AB-14	HINTON AREA	HINTON	VSAB14V	5	11	1949	21.1	1931	16.7	1942	-13.3	1919	-7.8	1919	-26.1	1918	-10.0	2004	6.2	1923	6.1	21.1	1949	17.2	1975	17	1980	16.7	1931	15.8	2009	2022-02-03T13:22:22Z	-13.3	1942	-11.7	1973	-11	1991	-7.8	1919	-7.2	1936	6.2	2004	6.1	1923	4.5
-117.56	53.41	AB-14	HINTON AREA	HINTON	VSAB14V	6	11	1935	18.9	1923	15.6	1973	-15.0	1919	-15.0	1919	-26.1	1918	-6.1	1917	7.8			18.9	1935	16.7	1949	16.7	1960	15.6	1923	15.6	1951	2022-02-03T13:22:22Z	-15	1919	-15	1973	-13.3	1945	-7.8	1940	-7.2	1924	7.8	1917	3.5	1981	3
-117.56	53.41	AB-14	HINTON AREA	HINTON	VSAB14V	7	11	1917	18.9			1924	-16.1	1919	-7.8	1973	-26.1	1945	-24.4	1941	4.4	1929	1.7	18.9	1917	15.5	1999	14.4	1923	14.4	1976	13.9	1930	2022-02-03T13:22:22Z	-16.1	1924	-15	1973	-13.9	1940	-13.9	1945	-9	1986	4.4	1941	3.9	1955	3
-117.56	53.41	AB-14	HINTON AREA	HINTON	VSAB14V	8	11	1941	17.8	1917	17.2	1973	-15.6	1940	-15.0	1924	-30.6	1919	-23.3	1929	8.3	1925	-3.9	17.8	1941	17.2	1917	16.7	1923	15	1929	13.4	2004	2022-02-03T13:22:22Z	-15.6	1973	-15	1940	-15	1986	-13.5	1995	-10	1985	8.3	1929	4.4	1962	3.9
-117.56	53.41	AB-14	HINTON AREA	HINTON	VSAB14V	9	11	1956	15.6	1923	15.0	1940	-15.6	1927	-11.7	1973	-28.9	1935	-26.1	1917	8.9			15.6	1956	15	1923	15	1987	13.5	1981	13.3	1917	2022-02-03T13:22:22Z	-15.6	1940	-14.4	1973	-14	1985	-14	1995	-12	1986	8.9	1917	6.7	1956	4
-117.56	53.41	AB-14	HINTON AREA	HINTON	VSAB14V	10	11	1941	16.7	1923	15.6	1955	-23.9	1927	-11.1	1995	-31.5	1940	-29.4	1987	7.0	1933	6.1	16.7	1941	15.6	1923	15.5	1981	13.9	1917	13.9	1930	2022-02-03T13:22:22Z	-23.9	1955	-15.5	1985	-14.5	1995	-13.9	1973	-11.1	1927	7	1987	6.1	1933	5
-117.56	53.41	AB-14	HINTON AREA	HINTON	VSAB14V	11	11	1981	17.0	1917	16.7	1955	-24.4	1927	-20.0	1940	-31.7	1927	-28.9	1933	7.2	1925	2.8	17	1981	16.7	1917	16.1	1934	15.6	1977	15	1933	2022-02-03T13:22:22Z	-24.4	1955	-20	1927	-12.8	1973	-12.2	1959	-11.7	1935	7.2	1933	6.1	1952	5
-117.56	53.41	AB-14	HINTON AREA	HINTON	VSAB14V	12	11	1934	16.7	1933	12.8	1955	-19.4	1927	-17.8	1955	-31.7	1924	-30.6	1934	7.2	1933	6.7	16.7	1934	15	2001	13.9	1939	13.3	1936	12.8	1933	2022-02-03T13:22:22Z	-19.4	1955	-18.3	1959	-17.8	1927	-12.2	1932	-9.4	1966	7.2	1934	6.7	1933	5.6
-117.56	53.41	AB-14	HINTON AREA	HINTON	VSAB14V	13	11	1933	17.8	1929	13.9	1955	-19.4	1932	-17.2	1927	-31.7	1919	-17.8	1933	7.8	1929	2.8	17.8	1933	16.7	1936	16.1	1934	15.6	1946	15	1939	2022-02-03T13:22:22Z	-19.4	1955	-17.2	1932	-15	1927	-12.2	1930	-12.2	1937	7.8	1933	4	2003	3.9
-117.56	53.41	AB-14	HINTON AREA	HINTON	VSAB14V	14	11	1936	17.2	1922	14.4	1955	-24.4	1931	-15.6	1959	-28.9	1955	-26.1	1942	5.0	1933	2.8	17.2	1936	15.6	1939	15.6	1953	14.4	1922	13.9	1917	2022-02-03T13:22:22Z	-24.4	1955	-16.7	1959	-15.6	1931	-15	1927	-15	1932	5	1942	2.8	1933	0.5
-117.56	53.41	AB-14	HINTON AREA	HINTON	VSAB14V	15	11	2001	16.0	1943	15.6	1955	-25.0	1932	-17.8	1959	-32.2	1955	-26.7	1936	5.6	1929	3.3	16	2001	15.6	1943	14.4	1923	14.4	1936	13.9	1917	2022-02-03T13:22:22Z	-25	1955	-18.3	1959	-17.8	1932	-16.7	1931	-15.6	1945	5.6	1936	3.3	1922	3.3
-117.56	53.41	AB-14	HINTON AREA	HINTON	VSAB14V	16	11	1923	16.7	1919	14.4	1931	-16.7	1927	-15.6	1959	-31.7	1955	-26.1	1939	7.8	1924	6.1	16.7	1923	14.4	1919	13.9	1936	13.9	1939	13.3	1943	2022-02-03T13:22:22Z	-16.7	1931	-15.6	1927	-13.5	1996	-13.3	1932	-13.3	1945	7.8	1939	6.1	1924	4
-117.56	53.41	AB-14	HINTON AREA	HINTON	VSAB14V	17	11	1949	18.3	1936	17.2	1978	-19.0	1945	-14.4	1931	-30.0	1921	-26.1	1949	6.7	1943	2.2	18.3	1949	17.2	1936	13.9	1923	12.8	1976	12.2	1917	2022-02-03T13:22:22Z	-19	1978	-18	1996	-17.5	1985	-14.4	1927	-14.4	1931	6.7	1949	4.5	1995	2.2
-117.56	53.41	AB-14	HINTON AREA	HINTON	VSAB14V	18	11	1917	17.8			1985	-20.0	1963	-16.7	1985	-34.0	1921	-31.7	1917	10.6			17.8	1917	16.7	1936	15	1933	14.4	1919	14	1989	2022-02-03T13:22:22Z	-20	1985	-17	1996	-16.7	1963	-15.6	1927	-15.5	1978	10.6	1917	7.8	1933	6.7
-117.56	53.41	AB-14	HINTON AREA	HINTON	VSAB14V	19	11	1919	16.7	1917	16.1	1946	-23.9	1927	-13.9	1946	-35.0	1921	-32.2	1917	8.3			16.7	1919	16.1	1917	13.9	1925	12.8	1952	12.2	1933	2022-02-03T13:22:22Z	-23.9	1946	-18.5	1985	-18.5	1996	-16.1	1977	-15.4	2011	8.3	1917	7.8	1933	6
-117.56	53.41	AB-14	HINTON AREA	HINTON	VSAB14V	20	11	2002	15.0	1917	13.9	1963	-24.4	1946	-23.3	1963	-38.9	1946	-34.4	2002	9.0	1939	4.4	15	2002	13.9	1917	13	1987	12.8	1939	12.2	1956	2022-02-03T13:22:22Z	-24.4	1963	-23.3	1946	-19	1985	-19	1996	-17.8	1921	9	2002	4.4	1917	4.4
-117.56	53.41	AB-14	HINTON AREA	HINTON	VSAB14V	21	11	2002	17.0	1917	16.7	1946	-23.9	1921	-19.4	1963	-38.9	1921	-38.3	1969	4.4	1944	3.9	17	2002	16.7	1917	13.9	1930	13.3	1922	13.3	1943	2022-02-03T13:22:22Z	-23.9	1946	-22	1996	-20.6	1963	-20	1985	-19.4	1921	4.4	1969	4	2002	3.9
-117.56	53.41	AB-14	HINTON AREA	HINTON	VSAB14V	22	11	1930	15.0	1917	12.2	1993	-24.0	1946	-20.6	1985	-38.0	1963	-35.6	1930	10.0	1917	1.7	15	1930	13.3	1943	12.2	1917	12.2	1956	11.7	1957	2022-02-03T13:22:22Z	-24	1993	-20.6	1946	-20.3	2010	-18.9	1955	-18.9	1963	10	1930	1.7	1917	1.7
-117.56	53.41	AB-14	HINTON AREA	HINTON	VSAB14V	23	11	1936	15.0	1933	13.3	1977	-20.0	1975	-12.2	1993	-34.0	1955	-31.7	1936	6.1	1933	1.1	15	1936	13.3	1933	12.2	1922	11.7	1976	11.1	1947	2022-02-03T13:22:22Z	-20	1977	-17.6	2010	-15	1993	-14	1996	-12.6	2006	6.1	1936	2.2	1976	1.1
-117.56	53.41	AB-14	HINTON AREA	HINTON	VSAB14V	24	11	1930	14.4	1929	12.8	1955	-23.3	1921	-12.2	1955	-36.7	1921	-23.9	1930	13.3	1929	3.9	14.4	1930	13.3	1939	12.8	1929	12.2	1949	11.7	1922	2022-02-03T13:22:22Z	-23.3	1955	-22	1990	-19.5	1985	-19.5	1996	-14.7	2006	13.3	1930	3.9	1929	3.3
-117.56	53.41	AB-14	HINTON AREA	HINTON	VSAB14V	25	11	1922	12.2	1918	3.9	1985	-27.0	1970	-20.0	1955	-35.0	1942	-26.7	2000	4.0	1935	3.9	12.2	1922	11.7	1939	11.4	2009	10.6	1936	10.3	2008	2022-02-03T13:22:22Z	-27	1985	-22.3	2006	-21	1990	-20	1955	-20	1970	4	2000	3.9	1935	3.3
-117.56	53.41	AB-14	HINTON AREA	HINTON	VSAB14V	26	11	1936	14.4	1922	13.9	1985	-27.0	1955	-17.8	1985	-39.0	1970	-30.6	1929	8.3	1922	6.7	14.4	1936	13.9	1922	12.2	1932	10.7	2011	10.6	1929	2022-02-03T13:22:22Z	-27	1985	-25.1	2006	-17.8	1955	-16.7	1964	-14.4	1926	8.3	1929	6.7	1922	2.2
-117.56	53.41	AB-14	HINTON AREA	HINTON	VSAB14V	27	11	1922	12.8	1917	8.9	1970	-23.9	1964	-17.8	1985	-38.5	1970	-27.2	1935	4.4	1922	4.4	12.8	1922	11.7	1939	11.1	1924	11.1	1935	10.6	1936	2022-02-03T13:22:22Z	-23.9	1970	-23.5	2006	-21	1985	-17.8	1964	-16.7	1937	4.4	1922	4.4	1935	3.9
-117.56	53.41	AB-14	HINTON AREA	HINTON	VSAB14V	28	11	1924	14.4	1920	7.2	2006	-21.2	1964	-19.4	1970	-33.9	1942	-26.7	1924	7.2	1923	0.0	14.4	1924	12.8	1939	11.1	1935	11.1	1938	11	2002	2022-02-03T13:22:22Z	-21.2	2006	-19.4	1964	-19	1985	-16.1	1966	-15	1927	7.2	1924	2.8	1935	1
-117.56	53.41	AB-14	HINTON AREA	HINTON	VSAB14V	29	11	1924	15.6	1920	10.0	1966	-21.1	1964	-20.6	1970	-31.7	1966	-31.7	1939	5.0	1924	4.4	15.6	1924	13.9	1969	12.8	1939	12.8	1956	11.1	1947	2022-02-03T13:22:22Z	-21.1	1966	-20.6	1964	-17.8	1975	-16	1985	-15.6	1926	5	1939	4.4	1924	4
-117.56	53.41	AB-14	HINTON AREA	HINTON	VSAB14V	30	11	1969	15.6	1924	13.9	1975	-23.3	1964	-20.6	1985	-35.0	1966	-31.7	1965	4.4	1953	0.0	15.6	1969	13.9	1924	13.7	2008	12.8	1956	11	1988	2022-02-03T13:22:22Z	-23.3	1975	-21	1985	-20.6	1964	-20	1927	-17.8	1966	4.4	1965	2	1989	2
-117.56	53.41	AB-14	HINTON AREA	HINTON	VSAB14V	1	12	1988	16.0	1959	12.8	1919	-28.3	1917	-7.8	1985	-36.5	1919	-36.1	1988	10.0	1933	5.6	16	1988	13.7	2008	12.8	1959	12.2	1933	10.6	1969	2022-02-03T13:22:22Z	-28.3	1919	-23.9	1970	-22	1980	-21	1985	-20	1927	10	1988	5.6	1933	3.9
-117.56	53.41	AB-14	HINTON AREA	HINTON	VSAB14V	2	12	1989	14.0	1939	12.2	1970	-28.9	1956	-23.3	1970	-36.1	1919	-31.7	1939	3.9	1931	3.3	14	1989	12.2	1939	10.1	2004	10	1933	10	1941	2022-02-03T13:22:22Z	-28.9	1970	-24	1994	-23.3	1956	-23	1980	-19.2	2007	3.9	1939	3.3	1931	2.4
-117.56	53.41	AB-14	HINTON AREA	HINTON	VSAB14V	3	12	1947	15.0	1939	11.7	1970	-27.2	1942	-15.6	1970	-38.9	1956	-34.4	1939	7.2	1923	0.6	15	1947	12	1988	11.7	1939	10.6	1940	10.6	1958	2022-02-03T13:22:22Z	-27.2	1970	-23	1994	-22	1980	-18.1	2007	-17.8	1972	7.2	1939	5	1989	4.4
-117.56	53.41	AB-14	HINTON AREA	HINTON	VSAB14V	4	12	1988	16.0	1939	11.7	1956	-34.4	1936	-21.7	1956	-40.0	1950	-30.0	1989	5.0	1921	4.4	16	1988	11.7	1939	11	1989	10	1921	10	1935	2022-02-03T13:22:22Z	-34.4	1956	-23.3	1970	-22.8	1977	-21.7	1936	-21	1980	5	1989	4.4	1921	2.2
-117.56	53.41	AB-14	HINTON AREA	HINTON	VSAB14V	5	12	1939	15.6	1925	13.9	1936	-26.1	1927	-15.6	1956	-40.0	1936	-36.7	1925	7.8	1921	-1.1	15.6	1939	13.9	1925	13.9	1944	10.6	1921	10	2000	2022-02-03T13:22:22Z	-26.1	1936	-25.6	1977	-25	1980	-23.3	1956	-23.3	1958	7.8	1925	5	1988	4.4
-117.56	53.41	AB-14	HINTON AREA	HINTON	VSAB14V	6	12	1939	12.2	1925	11.7	1927	-29.4	1922	-17.2	1980	-37.0	1956	-34.4	1925	5.6	1918	-0.6	12.2	1939	11.7	1925	11.5	2000	10	1930	9.4	1959	2022-02-03T13:22:22Z	-29.4	1927	-27.2	1977	-26	1980	-24.4	1932	-23.3	1958	5.6	1925	4.4	1959	1.1
-117.56	53.41	AB-14	HINTON AREA	HINTON	VSAB14V	7	12	1930	13.9	1925	12.8	1927	-31.1	1922	-16.7	1927	-40.0	1922	-32.2	1925	4.4	1918	0.6	13.9	1930	12.8	1925	10	1939	10	1990	8.9	1921	2022-02-03T13:22:22Z	-31.1	1927	-27.2	1977	-26	1995	-23.3	1956	-21.7	1932	4.4	1925	4	1990	3.3
-117.56	53.41	AB-14	HINTON AREA	HINTON	VSAB14V	8	12	1925	12.8	1921	11.7	1927	-31.7	1919	-20.6	1927	-40.6	1922	-27.8	1930	7.8	1925	0.6	12.8	1925	12.2	1930	11.7	1921	10.6	1926	10	1939	2022-02-03T13:22:22Z	-31.7	1927	-31.1	1977	-25.5	1995	-21.7	1956	-20.6	1919	7.8	1930	3	1990	3
-117.56	53.41	AB-14	HINTON AREA	HINTON	VSAB14V	9	12	1925	13.3	1921	10.0	1977	-28.9	1922	-24.4	1977	-41.1	1966	-36.1	1921	5.0	1918	-6.7	13.3	1925	11.7	1938	10	1921	10	1974	9.4	1939	2022-02-03T13:22:22Z	-28.9	1977	-24.4	1922	-23.3	1919	-23.3	1929	-20.6	1937	5	1921	4.4	1926	3.7
-117.56	53.41	AB-14	HINTON AREA	HINTON	VSAB14V	10	12	1934	12.8	1925	10.0	1971	-23.3	1929	-23.3	1919	-37.8	1917	-23.9	1959	5.6	1926	4.4	12.8	1934	10.2	2005	10	1925	10	1943	9.5	1988	2022-02-03T13:22:22Z	-23.3	1922	-23.3	1929	-23.3	1971	-21.1	1917	-21.1	1937	5.6	1959	4.7	2005	4.4
-117.56	53.41	AB-14	HINTON AREA	HINTON	VSAB14V	11	12	1925	10.6	1921	7.8	1971	-28.9	1929	-28.3	1922	-37.8	1919	-37.2	1997	3.0	1951	1.7	10.6	1925	8.3	1942	8.3	1951	8	1980	8	1988	2022-02-03T13:22:22Z	-28.9	1971	-28.3	1929	-24.4	1917	-22.8	1919	-22.2	1968	3	1997	1.7	1921	1.7
-117.56	53.41	AB-14	HINTON AREA	HINTON	VSAB14V	12	12	1942	13.9	1925	7.8	1971	-26.1	1917	-26.1	1917	-38.3			1942	7.8	1930	-1.1	13.9	1942	12	1997	11	2002	9.4	1952	8.3	1962	2022-02-03T13:22:22Z	-26.1	1917	-26.1	1971	-22.2	1929	-21.7	2009	-20.6	1933	7.8	1942	5	1997	2
-117.56	53.41	AB-14	HINTON AREA	HINTON	VSAB14V	13	12	1952	14.4	1938	10.0	2009	-25.8	1927	-24.4	1927	-39.4	1922	-33.3	1997	9.5	1952	7.2	14.4	1952	14	1997	10	1938	9.4	1939	9.4	1962	2022-02-03T13:22:22Z	-25.8	2009	-24.4	1927	-23.9	1929	-22.8	1948	-22.2	1917	9.5	1997	7.2	1952	1.7
-117.56	53.41	AB-14	HINTON AREA	HINTON	VSAB14V	14	12	1952	13.3	1937	8.9	1924	-27.2	1917	-19.4	2009	-35.7	2008	-35.3	1952	7.2	1939	2.8	13.3	1952	12.8	1962	12.5	1980	11	1997	10	1989	2022-02-03T13:22:22Z	-27.2	1924	-24.1	2008	-23.3	1951	-23	2000	-21.7	1948	7.2	1952	4	1997	2.8
-117.56	53.41	AB-14	HINTON AREA	HINTON	VSAB14V	15	12	2008	19.9	1980	15.0	1924	-30.0	1917	-10.0	1924	-40.6	1922	-23.9	1935	4.4	1925	0.0	19.9	2008	15	1980	10.6	1962	10	1943	10	1958	2022-02-03T13:22:22Z	-30	1924	-23.3	1933	-20.6	1946	-20	2000	-19.4	1926	4.4	1935	2.2	1952	1.7
-117.56	53.41	AB-14	HINTON AREA	HINTON	VSAB14V	16	12	1980	15.0	1976	10.6	1924	-30.0	1922	-17.2	1924	-46.7	1922	-36.1	1925	6.1	1919	-1.7	15	1980	10.6	1925	10.6	1976	10	2004	9.4	1943	2022-02-03T13:22:22Z	-30	1924	-21	1983	-18.3	1929	-17.2	1922	-15.2	2010	6.1	1925	4.4	1958	3.9
-117.56	53.41	AB-14	HINTON AREA	HINTON	VSAB14V	17	12	1943	12.2	1925	9.4	1924	-26.7	1917	-11.1	1924	-44.4	1922	-31.1	1919	6.7	1918	-7.2	12.2	1943	10.6	1974	9.7	2011	9.5	2004	9.4	1925	2022-02-03T13:22:22Z	-26.7	1924	-23.5	1983	-22.2	1929	-22.2	1933	-21	1992	6.7	1919	5	2004	4.4
-117.56	53.41	AB-14	HINTON AREA	HINTON	VSAB14V	18	12	2004	12.2	1919	11.1	1933	-28.3	1929	-21.7	1955	-38.9	1949	-35.0	1985	2.5	1966	2.2	12.2	2004	11.1	1919	9	2003	8.9	1953	8.9	1966	2022-02-03T13:22:22Z	-28.3	1933	-26.1	1955	-26	1990	-23.9	1951	-21.7	1929	2.5	1985	2.2	1966	1.7
-117.56	53.41	AB-14	HINTON AREA	HINTON	VSAB14V	19	12	2012	13.0	2004	11.6	1990	-29.0	1933	-28.9	1921	-42.2	1917	-21.1	2003	4.0	1919	3.3	13	2012	11.6	2004	11.1	1939	10	1919	10	1985	2022-02-03T13:22:22Z	-29	1990	-28.9	1933	-25	1955	-24.4	1924	-23.9	2008	4	2003	3.3	1919	2.8
-117.56	53.41	AB-14	HINTON AREA	HINTON	VSAB14V	20	12	1937	11.7	1919	10.6	1955	-26.1	1933	-25.0	1924	-38.3	1921	-35.0	1940	5.6	1937	4.4	11.7	1937	10.6	1919	10	1922	10	1940	10	1985	2022-02-03T13:22:22Z	-26.1	1955	-25	1933	-24.4	1924	-22	1989	-22	1990	5.6	1940	4.4	1922	4.4
-117.56	53.41	AB-14	HINTON AREA	HINTON	VSAB14V	21	12	1919	17.8	1918	4.4	1933	-26.7	1924	-18.3	1989	-36.0	1967	-34.4	1919	5.6	1918	-12.2	17.8	1919	12.8	1935	11.7	1960	10.5	1985	10.5	2005	2022-02-03T13:22:22Z	-26.7	1933	-24.2	2008	-23.3	1955	-20	1980	-20	1996	5.6	1919	3.9	1922	2.5
-117.56	53.41	AB-14	HINTON AREA	HINTON	VSAB14V	22	12	1939	12.8	1922	7.2	1955	-28.9	1933	-21.1	1955	-38.3	1920	-32.2	1994	2.5	1922	2.2	12.8	1939	11.7	1960	10	1985	10	1989	10	2005	2022-02-03T13:22:22Z	-28.9	1955	-26.7	1971	-26	1996	-21.5	1980	-21.1	1933	2.5	1994	2.2	1922	2
-117.56	53.41	AB-14	HINTON AREA	HINTON	VSAB14V	23	12	1919	11.7	1918	3.3	1917	-28.9			1933	-40.0	1917	-39.4	1989	6.0	1922	2.8	11.7	1919	10	1960	10	1989	10	1999	9.5	1994	2022-02-03T13:22:22Z	-28.9	1917	-26.1	1955	-26.1	1971	-23.9	1933	-23.3	1934	6	1989	2.8	1922	2.2
[truncated: 21,968 more rows]
[truncated: 21 more columns]
